# Supplementary material for: Co-located quantitative trait loci mediate resistance to Agrobacterium tumefaciens, Phytophthora cinnamomi, and P. pini in Juglans microcarpa × J. regia hybrids
Source: Hortic Res. 2021 May 1;8:111. doi: 10.1038/s41438-021-00546-7 (PMC8087670; doi:10.1038/s41438-021-00546-7)
Supplement: Supplementary file 1 — Supplementary Table 1 [file 41438_2021_546_MOESM1_ESM.txt]

Supplementary Table 1. FASTA file containing sequences of SNP markers discovered by GBS with indicated SNPs for the a haplotype (first nucleotide in the brackets) and the b haplotype (the second nucleotide)
>31.01_Jm1D_10465299
GTTCAGTTCAGTGATTGCCTTTTGTTTACTTTAACTAGTGCTCAAACTTTTCGTTTGCCTGCAGTCGAAGCTCTGTGAAGATGCTAGAGAAGATGGAAGA[A/T]TTTGACTCGGAGAGAGTAGTAGAGGAATTCGAAGCGATAACGAAGGACGCTGAAAAGGTTCAGAGAGAGGCCCTAAAGAAGATTCTGGAACAGAATGTAT
>31.01_Jm1D_10465665
CATTAAGGTCTTTGTAATCTTTCCTGTTGGTTTTTCTTCTTATTTGACCTGGACTTTGAGCTTGTTCTAAGAAAAGTTTATGGTTCTGAGAATAAGTTTT[G/A]AGTTGCTGCAGTTCGGGAACTACTCAGGGAAAGCCAAAGTTCATACCCTTCAACGAGGAGTTGATGGAATCCACCATGCAGATATTTCGGACATCTTTTG
>31.01_Jm1D_10466100
TCCTATTGGGAATGGAAAGGCCTTGCAGTTGATTTACAGCAGCAAGCAGTTCAAAACCAAAGGGGGTCTGGCAGCTGGAACTGCTACCACTAATGTCTTC[C/G]GTAACTCTAAGTTCAAGAGGACAATGAAGGCAATGCAGTCCCAATCCTGCAGCCCTGATGAAGTAATCTTTGGTCCTGATTTCCATCAGTCTCTGTACTG
>31.01_Jm1D_10936255
ACTTCAATAGATGGAAGCTGAAATAAAGAACTTCAACAATGAGCAGTGCGAAAACTCCATCCAATTGATAGATCTAGATGCAATAAAACAAAGAAAGCCC[T/A]TGTTCAGAGAATTTCTTCTTTTTAGAGATTCTAATTCATTTTCTGCAGCCAATCAAAGTGCAAAACTCGTGTCTAGAATGTCTACTTTTACTTAGGTCAG
>31.01_Jm1D_11516234
CCATTGCACTAGCAACAATGGTGTCTGGTGGTGCAAAAGGACAGAGCCCAACTGCAGCATCTAAAGTTAACACACTGCGTAAACCAGATGTTAAGTCCTC[G/A]AATGAACAGAAGCAACAACTTATACCAGATGAGTCACTGAAGGAGACACAGAGCAAGCAGGGCTCCACTCTTTCCACCAGAACTCGCACTAAGGTAAACT
>31.01_Jm1D_11745600
TCAACACTAGGGTGTGCATTGTAACTAATCTATATTTGGAATACCAGTAAAGAAGGAAAAATCTTCTCTGCAGCCGGTTTAATAAAAGCACACCGCACAC[C/A]CAAAACCAACCCGGTTTTTTTTGCCGACTCACGATGTGTTGTGAACAGTGGGCGGTGTGTAGCATAACTCTTGGAACAATTATTGAGAATCTATGGAGCA
>31.01_Jm1D_14132620
TATATTCAGTGTTCATATAAACTTAAAGGTACTAATTCTGTTCCATAAAACTTTGTCTGCAGGACCTGGAGCACCTCATGTTTTCAACTGTGTATGTTTT[G/C]GAACTTGGCTTTACAATATGAAGTGGTTTGTTAGTGAAGGGAATAAACATGTTCAGCCCTTGAATTTTGTCTGCCTTATTTTTTTTTCTGTATTTTCTGT
>31.01_Jm1D_14133004
TTATGAATCTCTAACTCTTTCCCCGCATGCAAATATCACTTGTCCAATAAGAATTATCAAAGCAGATACACCTTCTTTATGGTCATTCCCATGCAACCCA[A/G]TCCAGCAGCATTCCCTTTTATCCCAGTGGGTAAAACATTAGTGCTGCAGGCTAATTTTGTGACCATCACCCCTTTCCATGCAAATTATTCTCAACATCAA
>31.01_Jm1D_14184949
TCCTTGTTTCTCAGAGCAGAAAATCTTATCCTTGCATCAGATCCAGACCGTGAAGGAGAGGCTATTGCCTGGCACATCATTGAGATGCTGCAGCAACAGG[T/A]TGCTTTACGTGAAGACATTAACATTGCAAGGGTTGTCTTTCATGAAATAACAGAGTCCTCCATCAAAAGTGCTCTTGAAGCTCCAAGAGAAATTGATGTA
>31.01_Jm1D_16019905
CCTTTGGGTCCAGATATGTTGGGTGGCAAAAGAGAGAATATCGACCATTTCGAGACTTGAGTGGCTGTAATTTATTTTTGACTCTGCAGTAGCTAATTTA[C/G]AAGCAATTAGACTAATATAAGAAATAGATTTTGCAACTTTGTGTCTCATGGCATCTACCCAATATCTATATTTCATGTTTTCCCTTTTTACTCCTCGAAT
>31.01_Jm1D_16150079
CACAGTAAATCCCCAAACCGTATAAATTTGTATTTCAAATTCTGGGTTGTTTGATGCGGGGCGAGTTGTAATGTTCATGCTTGGTTTTCTGCAGTTCTTC[G/T]TGTTCTACATCTTGCCCCATGCTGTCACAACTCACTTGTATTACTAAAACTGAAAGAGCATATCTTGTGTTCTGACCTGTGAGCATGACAGGAAGCATTA
>31.01_Jm1D_16239219
GTGCACCACATGATGTACTCCACACCTTCCAAGTATAGGAACCTTCCGACATCATCACTTTCATCTGGTGGGTCCAGCAATGTGAGGGGCCGCAAAGGGT[A/G]ATTGGAATGTCCCTTCTTCACAGGAACCACTGCAGCATCTTCACAAGAACCCTTTGGAAATACATCTTCATCTTTGTCTTTTAGTTCAGTACCAGTTTTA
>31.01_Jm1D_16524695
AATGTTTCATATCCTAGTAAACACTCACTTTTCTCTTGATGCGTTCAAGAGTTCATTGTGTCAAAAGATTACCATATGTATTCACCCAAACATTTAGACC[G/T]GGGATTTCTTTCGGCCTATGGAATGCTGCAGCTCGCAGTACATGTCGGGGTCCAAAACCAATAGGGTATGGCTTCTGAAAACAATCCAGGATTGCCATCG
>31.01_Jm1D_1688083
ACTACTAAGGTTGGACATGATAAGTTTTTGCCTCTCTTCCCCCTGCAGAATTTCTTTGGTTGCCATATTATTACCATGAGATATCTCCTTCCTATTGCTT[C/A]TCAATTCGTCCACTAATGTTTGTTCCTTATGTGTTGTGACAGTTGTTTAATTGCTAGGAACCTTCTAAATGGTATGAAGACATGTTGGGAGGTTTTTCAA
>31.01_Jm1D_17558454
TCTCCTTCGCTGGATTTGTTATGTGACCAGCCTTCTCTGTAGCAGCATTTTTAGCATCCCCGACCTTCTCTGTTGTCCCATCTTTTACATCTCTCACCTT[A/T]CCTGCAGCTCCTGCATGCCAATCGATCCAAAACACAACAATTAATAAATCCATAATCCAACCTCTTTTGATGCTAAGGAAGCCCTGATTATCCTAGGAAG
>31.01_Jm1D_17784180
AAACAGAATTCACTTTTATGAAGATTTAACATCTAAGAAAATAATACAGAATTCACTTTCCGAGGGTGCGGTGCACGGGACCGGGGTTTACTCTGCAGGG[G/A]TGAGTTTGAAGGGCCTTGCCTTGGAGAGGTTCCCCAACATCAAAAAAAAAAAAAAGAAAAAGGATCTAAGATGATGTTGCCCGGGTATTGAATATCTCTT
>31.01_Jm1D_18562258
ACAACAATGTTTTAAAAGGAGGGGTATTTTTGTAAAATATCTTATAAAACTAACATCATTTTACAAAAATACCCTTATTTTATAATGTGTTGTGTAAAGT[G/T]TTGTGTTTATCACTACTTTTTTTTAATGTATTCGACAGTGTAAAGAGTCTGACAAATCTGCAGGAACTCAAAAAAATTGGAGAGTTAATTATACCAGTTA
>31.01_Jm1D_1864199
ATGGTCTTGAACAGGAAGGCTACACTCTAGGCGGCACTGCAGCAACTTAGGCAGCCAGACCAGCACTGGTGTCTTCTGAGTGTTCCCACTCAGCAACCAC[G/C]TCCATCATGTATCTACCAGACACCCCTATAATAAAGTTCCAAACTGGCTTTAATCAGAATCTCTATCAGGATTCGCACGAGGTGCGCATTTTGTGCAAGG
>31.01_Jm1D_18734855
TTAAGACTGGTGTGAGTGGTATTTAGCTTTCTATGTCTGTTCTGCAGTTAATCTGAAGCTTCTGTCTTTTTATGCCCAACATAGATTCTTTACATGGATA[A/G]TTTATTGATGGTGTTTTTCACGTTGTGTTTGCACTGTAGTTTCTTTGTATGCTCCTCTTACAGTTTATTCATCATGTGCAATTCTTTCTGTATTATTTAT
>31.01_Jm1D_18811712
CATCTATTTCTTCATTGATTCGTAAACCATCTTCTAGCAGATCTAAGAGGCTGTAGCCTGCAGGTATATATGTAGTATTGTAACCCCAGTTTCAGTGCTA[C/A]TATTGAAGTTCATCGTTTACTTTGTTTTGTTTTTTTTTTTTTTTTTTTAGCAATCATCGGTCTCATTGCTAACCTCCTGCATGTTTTCGTATGTTTTGGA
>31.01_Jm1D_19255909
CTGGCCACGAGAATGATGTCAATTATGTGCAATTTAGGTTAGTTTGGCCCGATATGTTGCCAATGTTATTGCCTAACTTTTTGCATGCTGACATGTTACT[C/A]CATGTTTTGCAGTGGATGTGCTGCAGCATCTAGATTTACTACGTCTGACACCTTGAGAGAAGATAATGTTCCAAAATTTAGGAACTTCTGGTGTGTTTCT
>31.01_Jm1D_19595335
TCCTTTGATGCTGATTTAAAGATCTGCTAACCTGTGGTCTATTGTTTGGAAACGAAAACTGCAGCTTAACGGCACTACTCACTAGATTATATATTGAGAG[A/G]GCAAGATTATCAAAGGGGATAAATAGTCGGCACTCTTATGTATCTTGGTTGTATTTTTACTAGTTGGCATGCTAATATATATCCCATGCTACTGCAGTCC
>31.01_Jm1D_20111010
TCAAATAAGTTGAACTTTCAAAAGCCTATAAATTCGATTATTCACATCACCAGTGGATGTTAATCCTCACCTGCAGAGAGAGTATAACATTTACAGCATC[G/A]TATAATCGCTCAGGTTCCATTTTCTCACCAACAATTTCTGGTGGCATCATTGAGAAAAGAAGGCAGCACTGTGATACAGAAGAGAAGTTTATGAGGAACA
>31.01_Jm1D_21183836
TATCACAGTTTGACAGAAGCGAATCATAGTCCCTTGACCTGGACACTGAGCAGTGTTTATCCAGGCCTTTGTGACTTTTTCATGGACGGCTGTGGTGTAC[A/T]TGAGACCCCTCCTCTCTGCAGCTATTTACAGATTTTGCTGTTGTTATCTACTGTTGCTTTGCCTTCACTTGTTGCTAATATAGTAAGTAACTGATTTGTG
>31.01_Jm1D_21281386
TTAGGGTGCGCTTCATGGAGGAGCGTTGTCCTGCCTGAGCATGATTTGTAGGATGGTGGTGTCCTTCCGGGGCAGGTATCTCTGCAGGACCTGTTTTGCC[G/T]GCATGGATCTCTCACGGTATAAGTTCTGTTGGAGGGAGAGTAAGAAGTTGGATTGAGCTATTCGTCAATCAGGGCAGCTCCAGGTGCGGCCACTTGGCCT
>31.01_Jm1D_21382329
TGCTTGAAAGAGGAGAGTGGATCAGAAACTAGAGGGGGAAATCTGGATTGTGGAAGGAGGGAGGCAGTTCCTGCAGAAGGGTTTGTAACTAATCATATGA[T/C]TGCAAAACTTTGAGCAACATTAATACTTAACCAAATGAGGATTTATTTCTTGTGTAAATCTCTCTCCTACTTGAGATCTTCAAGTTCGAATCTTTTTCGG
>31.01_Jm1D_22619831
GGAAAGAACCCCAATTACAACAAGACTTTCCTGATTCCACCTATCTGCAGCCTCCGAGGTGTCTAAATTCTCCATCAACTACAAAAGAAAATAAACTGTT[C/T]GATTAAATTCCTACAACATCAAGCAAATTAGAGTAGGCTAAAGTTGAACAAATCACCTTCATAGTCACTGCGAGCCAATTTTCATCACTAGAAAGAATTT
>31.01_Jm1D_22859932
TGTTCACAGACGTAAATATTCATTTGATGTTCATGCCTTTATATAGGCAACCAATTACATGGCAGACCAATAGGAAATTTACAAAATGTAAAGGTATCTT[A/G]CAGCTGGAAATATAACAGACTAAAACTCTGCAGCAGTGGGAATATTCTCTAAGTTTCTGTTTGTGCTGCCTCCTCTGTGATGGAATTTTCTGCTTTATGA
>31.01_Jm1D_2348478
CTACAGTGCGCATCTTGAGCTGCTCAATCCAGCCCATGCTCTCGCATCTCCCTTTCAGCCTGCCTGCGTGAACTGCTCTGCACCTTAAGCCACGTTCCAG[C/A]CCCTGCAGTTCCGCGTGCGTGAGTCTGTTGCTGCATGGCTTGAGGCCAGCTGCTGCCTTCCTCTCCCTTTTCCCCCTTGTCTGGAACTTCCTCATTTTCT
>31.01_Jm1D_2406721
ATTGGCAGCGGCTTTGGCTGCGGCTGCGGCAGCGCAACAGGAACTTTTACTGGCTTATGAGCAGCAGCAACAACTGCTGCAGCATATGCATCTGCACCCG[G/A]ACCAGCAACAACCAGAGCTTGTAATGTTCAACAGTGGATTAATCGACCCAGCGGCCTTAGCGGGCAGTTCGGTCACTGCTAGTGGGTTCAACCAGATGAA
>31.01_Jm1D_2407249
AAAAAACATTGTGGAGAAAATCTAACTCTCATTCATCCAACGATTGATACAAAAACTTCTGCTATATATACTACAAAAACAAAAAAGAAAGTCTTAAAGT[T/C]AACTTTTTATCTTCTAGAGATTTACAAGTAATCTTCTGCAGTTACAAGGGTCAAGTATTGTTTTACATGTCTTTCATCACTTTATCTACTATTTTGTGCA
>31.01_Jm1D_2688350
CAGCTTTCTGTCGTTCCATGGCAGTGCTAACTCCCCCAAGTTCCTGACAAATAACATGAGTAATATATCTCATACCATATATTCACAGTTAAAAAATACA[C/T]GAAGCACTGTAAAAAGCAATAAGTACTGCAGTAGAAAGGTCTTATATATAAGGTCTTGGTAATACTAGAGTTTAAAAGGAATTTTTTTATTTTATTTTAT
>31.01_Jm1D_27256655
GTGATAGGAATACTAGCCAAAGATATCACACGAATAACCATCCATGATTCTTCACCTAGCATAAGTAAAAGACCTGCAGAAAACGCTATCATCATGGTTG[T/C]TATGGAGAAGAAAAGAGTGGAAAGGCCTATTATCATCTTTGTGGGCAAGGATTTAAAGAAGTCTTCTTCTGCATAACGTGTTGTGAGGATTCCCAAGAAC
>31.01_Jm1D_28958730
TTAAAAGCAAAGTTTATTTGGGATGAGATTCTTGAGAGGATTGAAAGTCATTGACTGGATGAAGTGGCAGTATTTATCAAAGGGTAAAAGCAGAACTTGC[A/G]TATTTTTATTTTTCACTCTTCTTGCTTCCTGCAGGTATAGCAAATCATTTGGAGAAATTACAACGGATTTTTTGGGGGATGGTGTGAGGGCAGAGTTTAG
>31.01_Jm1D_32681855
CAATACCAATATGAATTCATCATTGAGCTTATACAAGAGTGACCTCATGAAATTAGCTGCAGGGTTTATTCAAGACAGAGCAAGAACCGAGTATTCCAGC[A/C]TATTAGACGGACTATTGATGAACATTATGTTGTCGAAATTAAGCTGAAACAATGGATGATTCATAATTGTAGATAGCATAACTAGAATGAATTGCCCTCT
>31.01_Jm1D_33071753
GAGTCTGAGCCGTCGTCGTAGTGGCGGTGGCGGAGGGTGTGGCACACGTAATGGTTCCCATATATCACGACTTCCGAGGGATAAAACGGGTAAGTACTCC[A/G]GCGCGTATTACGAACTTCTGCAGACAAATTTCTGTATGAGATAAAGATCGGATATTTATATTTACCAATCGTTGTACTACACGTGGCTTTTAGATTGAAT
>31.01_Jm1D_34572952
TAATTAGCTTAGTAATTTGTTTGATTCTTTATAGTTATCTGCATAAACTTAAAGATGCTTTCACCGCTGGATCTGCAGCATTAACTTAATTAGATGCTTT[T/G]CCCGGAATAGAGGTTTATGCATTAATTAGTGGTACAGGTTGTGCGGCCAAATCCAACAAAAACCTACAAATCAAAAGTAAAAACAAGGCCGTCGGGCGTC
>31.01_Jm1D_35105615
CTGAGACACGCTTGAATGGATCAATACCTATGTGGGCTGCAGGCATCTTAGGAATTATGGTTGAGACTTGCAACATGAACTCTGTAAATTGAATGCCTTG[C/T]TATTACACACTCCTGACAACAAAAGTACTGTGAAATGTGCAGATGTTGACTCATGAATAAGCACTCCATCTGTTCACATGGACCCTGAGTGGCACAAAAC
>31.01_Jm1D_35751121
ATGCTTTGATCAAGTTGGAGTTCTTGGCTTTAGACTATTTTACAGATAAAATGGTTTCTAATAAAAAGCAGGGTTTCACCGAGGTTTATTTAGCCCGGCC[G/C]ACTTGGTTGTCTGCAGTATGAAAGTAATGATATTCTTAGAGATTCATTTAGCCACTAGCTATTCTGCATTTGACACTGCTACCTATACTATCATCACCAT
>31.01_Jm1D_35833546
ATCAACTGGTGAATGACATCTTTAGTATGGGTCTATCCCATGCCTTCAAGATGGTTAGGAAACTTGGTGCATATTCATCAAACTGTAACTTAGGAATTGG[T/C]AAACAACTGTAGCAGTCGTTGCTTCTGCAGACAGCAGGAGTAGGTGATGAGGCTTCTTTGGTAGTACAATCCTTCTCTCAGTTTCCCCCCTTGTTATTTC
>31.01_Jm1D_36492721
AAGTAATAAACGGATCACAGTAGAATGTAATAAGTCTATCATTATCCATGTTATCGTAGGGATCATCGATGCTTTTTCACGAAAGATAAAGCACATGCAA[G/A]AGTTGGATGAGTTATTGATCATGATCAGTTCGATCTGCAGGGAAAAGAAATTAAAAAGGAGTCAAACTAGGTATCTTATCGGGATTTCCGCAAAGCAGAT
>31.01_Jm1D_3649760
TATAAAAAAATCTGTTCACTTTGCTAGTAAATGCCATATCGTCATCACAACTTCAACACGTCAACTGCTTCTATCATCCTGCAGTTGTTATCATTCAGAA[G/A]CATAAACAAAACAAACTTAGTTTTGGTGATTTGAAAAGAAGTATAAAATGAGAAGCAATCGGGACTCATTTCGCATTATTTTTGTATTGAATCAAGCAGA
>31.01_Jm1D_36680983
ATTGTTAGAGCTATAAGTATATACCAAAGCATTTTGCAACCCTGACATTAATATCGAACCGAAAGTAAGAGACAGGCCACCACCTTGGGCTTTTTCCCCA[G/A]TCATTACCTGCAGAACAAGAATACCGTCTTCGGCCAATAATGATTCGCAGCAACCAAAGAACTCTTCCATAAATTCATGGCCAACATGTTCTATCATCTC
>31.01_Jm1D_36943053
CGTTGTTGAGGCAGATGGAATCCGCAGCCTGCTACTTTCTGGAAGGAAGTTTTAGAACACACCACTATGAAACCTGCAGAAACGGAAGGCTATTCAAGGA[T/A]CTATCTTATGTCATTTCATTCATGCCATACTATTGGCGTGCAATGCAGGTAGATCCCCAGAACTCCTTATATAAATGCGTGTGTGTGTATGCTTCTGAAA
>31.01_Jm1D_37015237
GAAAGGCATTTTAAAGTTGACCCATATAGATCTTGATACTGCAGGGTCATAGAAGTAAAACATGGAGTTACTACATGGATTATTTAGAAAATGGTGTACT[C/G]TAATTGGTAAATGAATCTTAGGGCTGTGTCCTCCTATGTGGTTTGGTTTGAAAGTATAATTTTCCTCACCGTACTACCTAATTTGTTTGGATCGAATAAG
>31.01_Jm1D_37270817
AGATAAGGAGAATATCAGTATTGGTACACGAAATGCTTTTTCAATGTGTGGGTCGTGTTGCCAAAACATGTTCTGCAGCTTGAGCAACATCGTCATGATG[G/A]TTCTTCAACCATCCACATGACGCTGTTGGTACCATGCTCAATATAACCTTGGGAACTTGTTATTTGTTTCCTATTTTAATTCTTTATCATAGAAAGGTAG
>31.01_Jm1D_38034242
TTTTTTTTTTTCCAATTGATTTTTAAATTTCTGTATATTCCTGCAGCAAATATCACAAGTGTTACCGAGGAAGCCGCTGCAACCTGATAACAAGAAGCAT[T/C]CTGATGAAGAAGATTCCTGTTCTGTTGCTTCCTCGTATTCTCTTACCCCTTTCAATCGGAGTTTACTTGTTTTATTTCATGTTTCTTTCTACTTATAAAA
>31.01_Jm1D_38035709
TGAGTTTCTGGTCAGTTTTCTAATTTATGAGAGGAAATGGATCTTCATTTTCTCTAGTTTTCTTGTGACTGCTCTAAAAAATATGTGTAAGTTATTTCCT[T/C]AAACATGCAAGGACTTGCTGCAGTGCTTTGTTTAATGTATGATGTGTAAATTCTGTAAGTTATGTCCATTCATATATATATAAAGTATATAAAGGATTCA
>31.01_Jm1D_38058560
GTTTTGACCTCTGATGTTCACCCTGGGGATGAATGCAATGCTTCTGAAACTCCAGTTAAGAATTTTAGGTCCCCAGGCAGAAGGCCTCTGGCAAAGCCAG[G/A]GCAAGCTGCAGAGAATGATTTACAGACTCCAATTGGTGAAAATGCTTGTGGTGGAGCGGCTGAGATGGTAGAATCAGAATTTTCTCCCAAATTAGAAAAC
>31.01_Jm1D_38349183
TTCAATTTTTGTTGTCTTTCGATGTAGAGATTTTATGAAAATGATTTCTAAATACGACATAGTGAACAAACTGAACTGCAGCCTCAAGCATAGAATTGGC[T/C]TCACGTAGGCAAGCAATCAACACTCTGTACCCTTGGATTAGGGGGAGTGGTGGGGTTCATCCAGGCATCTCTGTCATAATTATGGATTTAATTAACATCA
>31.01_Jm1D_38584349
TTCCCCGGGAGTTCTCCACCCCCGATTGCCTGTAGCAGAACTGTGATAGGTGGCGCCTAGGGAAACAATCTTCATATACCACTTCAGGGTAACAGTTTTT[T/A]CACCTCATGCAAGCCTAAATATAGCAATCCAAGTGGAAACCGTGTTATGTGCCTGCAGGTACCAGCCTAGGTAAATGTTGGATCAAGCGTAAATAGGATA
>31.01_Jm1D_38694225
GGGGTGCAACCCACTAACACAGGATGTACATGTATATAATATGAGTCCATGTATATCTTTTCTCATGTCACTTGAACAAATGTGCTGTAATCCCTAGGGG[T/A]TGGCTCAAGTGGTAAAAGTCTTGGTAGTATACTCCCTGCAGGTCTAAGATTCGAATCCTCTTGGGTGCAAACAATTTATAAGGGCCATCGAAGTGGGGGA
>31.01_Jm1D_38772972
ATTGTTTATGAACCAAAATAATGAAGTACAAGGACACTAGGAGGAAGCAAACATGTAAATTCACAAAAGTAAGATCCGCATTTTGATGTTTCTTAATCTT[C/A]ATCAACATCTGATCAAGTTGTTTCATCTATTTCTGTGACTGCAGCCTCATGGAAATAGATCTGCGGTGCATCCCTCACCCCAATTTTAACCGAAACTCCT
>31.01_Jm1D_38773061
TTCTTAATCTTCATCAACATCTGATCAAGTTGTTTCATCTATTTCTGTGACTGCAGCCTCATGGAAATAGATCTGCGGTGCATCCCTCACCCCAATTTTA[A/G]CCGAAACTCCTGTATGTTGCGACCCGAAGAGACATGGGAATGCCAAGCAGGCATTGAACGTTTTAAGAGGGAATGATAAAAAATGGTGAAGCTGGTCGAT
>31.01_Jm1D_38773222
TTTTAAGAGGGAATGATAAAAAATGGTGAAGCTGGTCGATCTAGAAGCTACTATTGACTCCCGAGTCCCCCCTCCCCCCCAACCCAAAAGATTCTGAATC[C/T]CAGTGTTACTGCAGGGATGTGCCCTATTGTAAGGGATCCTTTTGAACCTTGGCTGAACGTATCAATGAGGTGAAACTGTAAAAAACAACTCCATAAAGAG
>31.01_Jm1D_39281473
TTATTCATTATTATTTAATATTCTATTATTATTTTTTTATTATTATTCACAGAATACTTAAAAATAACTCATTACCCAAACGCAACTTTATAACTGCAGT[T/C]TGAAGCAAATTAATCATCAAACAAAACGGAAATGAAAGTCTTCACAATTGGCTGCATGCATGTGTTCTTTTTATAATCGTATGGGTTAATGTTCTTAAAA
>31.01_Jm1D_39281705
GGCGATCGAGGGAGCTGAATGAAGAAAACCGACAGACAAAAGCGGACATTTGGCTAGCTAGCTAGGCTTTTCAGTGAATTCTCATGCCCTGATGGAGCTC[A/G]AAGAGTTGGAAATTATTAAGGAGTACTGCAGACTGCATGTACGTACGTCGTACGTGTAACGTGGAGGTTGCTTGAGATGTGAGAATTCAAAAGGTTTGTT
>31.01_Jm1D_39426725
TTACATGCATTCCATGCAATCACTATGATGAGATTGTTAGTGAAACTCCTGCAGATAGAAATATGGAAACTATGACACAGAATACAGCAACTTGAAGAAG[T/A]TGAATCAGTCAATAAATTGGATACTAAACCTACAAAACCATATCAACTTAAAACATCTATCTATGCCATTTTCTAAACCGCTCCTTCTATGTTAAACATT
>31.01_Jm1D_39748222
ATGTTAATTATTATCCCATGTTGCTGTCTACACTCTATTTGTACTTATCTGTCTACACTTTACCTTAAAATCAGGCCTATAAGGAGTAATGGCGAAGTGT[A/C]ATCTTAATCTGCCATTATTGGGGAAATTAAACTCCGACATGTTTCAGTGCTGCAGCGGTGGCACAATGAATAAAATACTAGCTAAATATAATACTACTTA
>31.01_Jm1D_39748241
GTTGCTGTCTACACTCTATTTGTACTTATCTGTCTACACTTTACCTTAAAATCAGGCCTATAAGGAGTAATGGCGAAGTGTAATCTTAATCTGCCATTAT[T/C]GGGGAAATTAAACTCCGACATGTTTCAGTGCTGCAGCGGTGGCACAATGAATAAAATACTAGCTAAATATAATACTACTTAAGTGGCAAATATGCAGAAA
>31.01_Jm1D_39912049
TTTGTCCCGGCGCACGCGGAGAGTAGAAAACGTTTACAACGATATGGATTTAGCATTACCGAATTGAAGCAGCTAGCTAGCCACGTACGTCTGTCTTTTG[T/C]TGACAAAAGCTGGGAGCTTAGCTTGCTAGCTGCAGCAGATGGAGTAGGGTCTGATAAAGGAGGGACCAGAAAACCAAGCAAATGAACCGATTAACCGAAT
>31.01_Jm1D_40041702
CAGCCTTCAGGTGCAAAATTAATAAGAAACATTAGTTTTCGGTTTCCAATGGCAGCAAAGTCAACTACATAAACTGCCTCTGATCATGATTGCTTGTTTT[A/G]GGAGAATAACGACAAAATTTTAAATTTATACTGCCATCAAAGTCTGTTTGAATTCTGCAGATATATTAGGAAAACTTACAAGAAAGGAGAGGAGGACCCA
>31.01_Jm1D_40133854
TTGGCATCTTCAGTGTTTGGATTGATGATCTTAGTGCACCTTGCCACCTGATTGACAAACCATGTCAATGCTTCCAGATTATATACGTACAAAATCTCAC[A/T]GCTAAAAAGAACCTGAAGTGAAAGACACACCTGCAGAGGCTGCTCCTCCTGCATCATTTGCTTATCGGAAACTAGATCCCACTGGCTTGGTGCAGCTAGA
>31.01_Jm1D_4029574
CACGATCCAATTAAAGATTATAAAACGGAGAAAGATGTCAATACCACGAGCCGATGCGGCGGTAACAGATGCAAAAATCGCAATGGCCTACCTACGCTGC[G/T]CAAGTGCGCATCAGCTTGTATCGCTTCTGCAGCAAAAACATCATCTATAAAGCTTATAAACTTAAATATTCAGATATCTGCCGACAAAAGGTAGCCTAAA
>31.01_Jm1D_40425483
CAATTATACTACTCAGAACATCCAAATGATTACTAGGAAGACTGCGGATTGCAGCGGGGCAAAACGGGCTGGCCATGTTGGAAATTTGAATTACCCCTCG[T/C]TGACTGCAGTGTTTCAACAATATGGAAAGCGTAAGATGTCTACGCATTTTATTCGAACGGTGACCAATGTTGGGGACCCGAATTCTGTCTACCAAGTTAC
>31.01_Jm1D_40505703
TTATGGACAGATAGTGTTGTTGACCCTCATCTTTATAATGGTGGATTCCCGCCCCTGTTGCACATTGGGACTACTGCAGAAAAAGAATCTCCCGTGAAGT[G/T]GAATCTAAGAAGGGCGCCAGTGCAAGAAGAGACGAGGTGAAAGCTAAGAAATATTGGCTCATGGCGTATCTGGGCCACCTTTTCTTTGTTTTAGTGAGCC
>31.01_Jm1D_41532495
TCTCGAACAAAATCCAATGGACCTCCCAAAATTCGTAACACAATCTTTAGAATAAAAAAGAACCTCGCGAGACCCTTCAGACCCATCCCTGCAGAGTAAA[T/C]TCCAATCTCGTGCGTCGCACTTTCCGTACTCTGTATTTTAACAATAATGCAGGCTGATCTCCTTCCAGAGTCCTAACTTTATCGAAAGAGAACTTCGACA
>31.01_Jm1D_41734070
TTGGTAGGGTTTGGCTCTGGGTTTTAGGATTGAGGAATGGCTTAATTTTAGTGGATGGTCCGGAAGAATCTGGATTGTTCATATGAGGTGGGCCCCAATG[G/A]AGATTGAATCGCATATGTTTTGACGGTCCTGATTCTCTTAAGCCGTGTATTAACTGCAGGAAACTGTGGCTCGTTCTTGCGACATGCTTTTGGATCATCT
>31.01_Jm1D_41958313
ATCTATAATTTTCTTTACCAAGAATTATAAACGACATTAAAGATTAATTATATATATTTATGCATACATGATGTCGATCATGCACCAGGCTGCAGGCACC[A/G]CACCATGATATAATTATAATTAAGATGTTAGGCCTGAATAATTTAAGTTGGATATTTTATCGTGTGTGTGTGTGTCATGTTATTTCTGGATAAAATGCTA
>31.01_Jm1D_42325618
CTAAAATTTCTAGTTCTGCAAAATACGCTAGAGAAATCAACTGCAGATATTTGCTTCATATTATATTAGTTTCCAAATGCTGAATAAAATATCCGACTGC[T/G]CTGATTAAAAACAGAACCTGTACGGCCTGGGAGCCAGGAAACTTGGGGTGACTTCACTCCCTCCATTGGGTTGCTTTCCTTTAGCAATCACGTTATTGGG
>31.01_Jm1D_42538309
TACATATTATTGGAAGCTGGAATGAACATATATAAGGCTTATGTATATCACTATTTACTCACGTCTCTGCAGCATATAACACAGTAATACACAACCAAAA[C/G]TGCCACCAGTTTACCTGCTTGAAAATTTTGGAAAACTTCATTTTTCAAGGCAGCAGAATTTGGATTAGAAACAATCAATCAGCCATTTCCTCTTCAGCAC
>31.01_Jm1D_42538461
AGCAGAATTTGGATTAGAAACAATCAATCAGCCATTTCCTCTTCAGCACCACTAGATTGATCAATGTCCTGATGTCGAGCAACCTTCTGCAGCAATCCAC[G/T]GCCATCTTCAATGACTCTCTCTCTCTCGCTTAGAATTGGTAAAATTCCCCTTTGAATTGGAAAAAACCTGGAAGCACGATAAACATGATGAAACTCAACG
>31.01_Jm1D_43215339
ATAATACAACAACTTATCAGTAGTTCTCGAATCATTTTACTTTAAAGGGTCTCTGCAGGATACCTTATAAACGGGTCCATAACCACCTTCTCCAAGCTTA[C/T]TTGAAGTTGCAAAATTGCTTGTGGCTGTTGATATGCTTTCAAAGCTGAAAAATTGTAGCATTCCACCCTTCTTCCTGCCAACTTCGAGTTTCTTTCTCTT
>31.01_Jm1D_43429555
CACAGAGGCCTGGTAACTTTGCAGCTTTGCACTTTTATACATCACTAATTTTGAAATACTTCATTTCATCATTTATTTTAATTTTGAACTCAAAGTAACT[G/T]GCTTCCCTGCAGAACTTGGGAATGATGAATTTGGGCAGCGACACAATAAGCCTCGCAGGCAAGTTGGAATACTTGTTTTTGAGTGCCAATAGATCTTTAA
>31.01_Jm1D_43952454
TTGTGCCGGGCTGAAGATGGAGTAGTCCAGTTCCCTTCTTCCTGCAGTGTATTTTTGCTCAAAATATGTTTAATTGAATCACATTAAGGAACAAAATAGA[A/T]AGTTGAACAAGTGTATACCATAACATTTGCTGGAGACTCAGTGGTTTGCTTAACAATCTTTGGAGCAAATGCAAGAGGATTACGAGACTCAATTTGCTCC
>31.01_Jm1D_43993739
ATATCCTGCATTTTTTTTTTTCTTTAATGTAAAAGGTTGTAGTTTCCAATACTTAAAATGGGCAACTTGGAGACATATTCATGGGTTAGTCCAGCTTTAT[T/C]CCTCGACCTCTAGCTGCCTCCTATAATGTTGCTAACATTGGTGGGCTTTTTTCTGCAGGCAGGCAGAGAGCAACCAAGCTGCGCGCAAGAGAGACAACAT
>31.01_Jm1D_44029614
TATTACATATATGCCATTAAACAGCGCTTATTGCGAACTAAAGAAAGGTGGTGGATGAGTGCTCCATAGTGTTCTGAATTTCTAGTTGTTTGGACATCCA[G/A]TCCTTCTTCTTGGATCTTTCTGCAGTAATATAAAGATATATGAGCCATGTGAGCCATCCAAAACCAAACTGATGCTATTTACCATTGCATATGAAAAGGG
>31.01_Jm1D_44049761
GGCAAGCCTGTGTGGCTGTGACCTTTTATGTATTGACTGCAGACTCTGGCCTCCTCTTCTACCCCATTTCGTGAATAGAGCTGTTTGAATTAGAATATAG[T/C]AACAGAGATTAACATCTATCATTCCATGGGAATGCAGACCTTGGCTGTTAAAGTGGAGAACATATCCTTCACACACATCAAAGGAACTTCAGCAACTGAA
>31.01_Jm1D_44049861
TAACAGAGATTAACATCTATCATTCCATGGGAATGCAGACCTTGGCTGTTAAAGTGGAGAACATATCCTTCACACACATCAAAGGAACTTCAGCAACTGA[A/T]GAAGCAATAAAATTTGGCTGCAGTGATGACTCCCCATGTGAAGGGCTGTACTTGGAAGATATTCAGCTTCTCCCGTCATCGAGCGGAATTACAAGATCTT
>31.01_Jm1D_44627214
TTAATCGTAGAACGGATAATCGAGGAAACTGACCCACAAGCTGCAGTCCCTCATCACTAATCTCTTGGCATCTTACAAGCTCCAGGGTTTCAAGATACTG[A/C]GCTGAGGAAAGAGCCTCCATTCCAACATCATTGAATGAATAAACATGGTCAAGAGCAAGTTCACGAACAGGGCACATTTGTATCAAGGTAAGCATTCCAT
>31.01_Jm1D_45917707
GTTGGCAATGGGCAGTGCTAGCCTGTTTATCTTGGAAAGCGCTTAGAGCTTAGTCCTATGGTTGTATGCAATATTCAATTGGTATTCAAAGACTTGTTGG[A/C]TTTTCTACCAGTTTTGACACCTGCAGCTCATTCAACGTTTTTGACTTAATTATGATATACATAGTTGCACCCGATCTCAGTATGTGCATGCTTCCTTAGA
>31.01_Jm1D_46337742
CATGCTGTTTTCCCAAACATCTACACTTCAATGGCAAGACCAGGCCAATTTCCTGCAGTCCTCTTAACATGGTAAACTCAAGATGCTCTATTATCCTATC[A/C]CTAAGACTTGTTTTCTAATTTTATCAGGCAGCTAAAAAGGGAATTCTTATGCATTCTGGCACTTTCTACATTTGAATCCTGTTTAAAATTTCAAAATTAT
>31.01_Jm1D_46338004
AACAATCATTAAATAAGAAAACAATTCTCTTAGATAATCCTAGATGATACAATGGTGCATCCTGTTGCTATGCATTCACCAACCCATAACTGTATATATC[C/T]ATGGTTCTATCCACTTCTGATTTGTTATCTCTGCAGTTTTTGCATTTGTACTTTGATGTATGCTGGGGTTGCTGTTTTGGGATACAAAATGTTTGGAGAA
>31.01_Jm1D_46417642
TACCAATGTAGATCATGGGAGAAGTAACACCTGGAATATCGTCCGGCATGAAACGGGTAAGTGAGCCTGGTGAACGTGCAATGACTTGTAAGTTCCATGG[A/G]CTGTTTGAGAGCTTCCAACCTGCAGTACCTTCCATCTCATTACTAGCATTTGAACTCTTACGCCCAGAACATCTTAAATTTCCATCCACTAACAATGTTG
>31.01_Jm1D_46531493
TTACAACAGGAATGGATTCAAATTTTTCACAAATGCTGGAGGGCTTGGGAAAGCCGACATCAAAGAGATCTTAGAGCGTGCTGCAGATATATATAATAAC[T/C]TTACAACAGAAAGTTTGATGACTTCAAAGGAACAAGCTCATGCGTCAATAAAGAGAGTTGATTACATGACTATATATGCATCTGATCTTGTAAAGGCTGT
>31.01_Jm1D_47253095
TCTTATAAATTCCGGTTTCAGATACTAATCCATGCATGCTGCAGAATGAATCTTCAGAATTAAGCAGATATATACCATGCATGCAATTTCATGCACGAGT[A/T]AGGATCGAGAATGATCGTAATCCCAGATCTGATTACATGCATCCGTGATCAGTAACGTACAAATTAAGAGATCGAAGATGATCAGGATATGTTAAATTAT
>31.01_Jm1D_47253096
CTTATAAATTCCGGTTTCAGATACTAATCCATGCATGCTGCAGAATGAATCTTCAGAATTAAGCAGATATATACCATGCATGCAATTTCATGCACGAGTA[A/C]GGATCGAGAATGATCGTAATCCCAGATCTGATTACATGCATCCGTGATCAGTAACGTACAAATTAAGAGATCGAAGATGATCAGGATATGTTAAATTATA
>31.01_Jm1D_47268267
GTTTTTGAGCTAGAAGATATTGCAGCTCCGTTATTTGAGTATTTGGTCACCATTCCACCGGTGGCAAAATTTCCTTCCGCCTTTGAATGGTTGACATGTG[C/T]GTATTTTCTTCTTCTTCTTCTGCAGAGCACGAAGAGACTGATAGCGACAATAACAGCAGTGAATATCCCAACGGCCAAACCCACTATAACACCAACTTTC
>31.01_Jm1D_47454962
CCATTCCTTATTTCATTCCTTCCTTTCCCTCCTCCTCCATCGCTCTCTGCCTTCACTGCTTTCTCACGTCCTTCCCCCTTGAGAGAGAGAAGAAATTTAT[A/G]TGTTAAGGTGTCTTCAATCCAACGAAGAAAAACCTGCAGAGAAAAAACCTTTTCATGATCACCATAATTTTTTTGAATTGAGTACAGAATCTTATGTTTT
>31.01_Jm1D_47561300
TGGCAGGATCATTGATAAGTTGAAGTCCCAAAGGAAAAAGTTGAGGATTTTTCTTCATGAGGTTCATAAAATCGTCATAATGAGCATCTCCTGCAGAAAC[G/A]ATGTGTTTGAGAGCATTTGCATACCTGCGCAGCCTAAGGTCAATATTGTAGCACATCAAGAGAACTGGCATGCGTTCCAACTCTTGAAGGAAAGGAAGAA
>31.01_Jm1D_47761740
ACCCTTATAGAATGGACGAGTTTGGATTTTGCACAGGTGTTTTTTTATCTATGCAATATAGGAAGAAACCAAATACTGCAGCCAAAACTTTGGAAGAAAC[G/C]AAATAGGATACGTTGTAGCCTGGGGTTTACAGATTTGATTAGAATGTAATATGAAAGCCTAAAGGGAAATAAACTCGATTAATTTCGCTAAACCTGCAGC
>31.01_Jm1D_47771228
ATTATCAAACCAGAGAGAATCAAACTCTATTTGGTTTGGTCGAATGGAATATTACCAAATAGATCTCCAATGAGACCCAAGTCGTCAGGCAACTGCAGCG[C/G]AGCCAAATAAGCATCAGAAGGCCAAAAACTGCAGAGAAAAAATAAAATTAGCCAAATCACCATAAGAAGACAACAATGGACTTCTACTTCAAATATAACA
>31.01_Jm1D_47862312
GACAGATTTGCAAATCATTTATATCATTTTCTTTCTTATGCACTGCAGAAGAAGGGAGGAAGGTGGTGGTACCATCTCCTATCCATGGCCAAGGCAAACC[C/T]AAGAAGGGTAGACTTCGTTGGATGCATGGAACGAGGAACCCACTATAATGAGTAACAGGATTGAAACCCAAGCATTGAACCAGGAGAACGAATGAATTCA
>31.01_Jm1D_48195988
TTGGACTGAAATGTTGGTTGGAAATTGAGTTTCATATAGTGATATGCTTCATAGAATTTGCGGTACTACCTATATATTCTGCTCACTGCAGTATCTGATT[T/C]GTTTCTCCTTCCCATTTAAATGAGGCTAACATGACATGGACTGACATTTTCCATAAATCATTTCTTGCATTACAGATGCTGGAGCACTACTTACTTTTGG
>31.01_Jm1D_48499253
AGAAGACATTGGAGAATGTTGACAGTCTGATCTTCCCCTCCTTACTCCTCACAAAATATTAGCTATCAATGGGATAAGCCAATAGACGTATATAGAGAGG[A/G]GGGGGGGGGACCAAGCCTCTCATAGAAGTAAACCTTTTGTAAATGGTGAAGAGGTACCTGCAGAAGACATTGGAGAATGTTGACAGTCTGATCTTCCCCT
>31.01_Jm1D_49620248
CCTTAGCTACCTGTAATGTGACCCCACAATTTTAACCGTTTCTGCAGATTTTCCATGCATCTTTGGAAATTCGATCATCTTCCGGGGCCCGGCCTCTGCC[G/T]CGTCAAAAGCATCCACGTACACACACACACATGCATGATATAAAACATCGCATTATTAATTTCTTTGCGCAAGTGGGAATCTCTTACGTCACGTGGTACA
>31.01_Jm1D_49704672
CTTGGTAGAGTTGCGTTGGTTTGGGTTATGACTGGAAGGATGGTAGACCTTTTTGCCAATTGGAGAGAGTTATGAGTGTTCACAAATTACTGCAGTTGGG[A/T]AGATGGTCCTTATCTAGTTAATTAGATGTATTTGGGAGGGAACGACAGGAATTTTTAGGATTGCAAGTGGAAGATGGATGAGCTCAAAATTTTCTTTTTC
>31.01_Jm1D_49704695
GGTTATGACTGGAAGGATGGTAGACCTTTTTGCCAATTGGAGAGAGTTATGAGTGTTCACAAATTACTGCAGTTGGGAAGATGGTCCTTATCTAGTTAAT[T/A]AGATGTATTTGGGAGGGAACGACAGGAATTTTTAGGATTGCAAGTGGAAGATGGATGAGCTCAAAATTTTCTTTTTCAATACATGGTTCCTTTGGCATTA
>31.01_Jm1D_49737044
CACGTAAGAGAGTGATGAATTAGCACAATACACAAGGATACAGGTGTTTAAAACTGAAAGGTTAAACATTGAAGGAGATTTCATCCCTGCAGCCCTTATC[C/T]GACTAGATAAAATATCAACTTCGAATCCCTGTCTGTTTTCTAGTAGAAATTATCTAAAAATCGAGTATTTTTGCATTGAGAATTTTCGTTAGGCTCGATT
>31.01_Jm1D_5415858
TTCTTGGTGATGGAAGTAAATGTGTCATTCTCTCTTTTAATTTTCAACTAAGGTAAAAAAAAAAAAAAAAAAAAGTGAAGAATCAGATAATTGGGTGTGG[A/G]GAGATGGCTGAGACTGTAAAATTCAGAAGAGGGAGTGGTTTGTGGTACAGTCTGCAGCACAAGGGACTGGACTCGACTGGAGGGCAAAAGAGAATCCGAA
>31.01_Jm1D_5548050
ACGTACTGTTCTTTCATCCATCGACTCACATGAACAAAAAGCTAGCACTCAATCAAGTTGGAATTAAAGATTATAAACCTTAACAACATGACTTGCTAAC[A/G]TTAGACGAAAACAAAAATCATGAATACACCTGCAGGGAATGTGGGCTGGAATGATTTTTGGTGGGACAGCACTTCAAACTTTGATATTGGCCATCATTAC
>31.01_Jm1D_5710451
CATTTGGAATTGCATTTAGAAATGCAGCTGAGGAGATCGGAGTGGAATTTTTCCATGAGTTGTTTGAATCTTCATGGATTGTCCTGGATGCAGCTGCAGT[C/T]AATTCCTTTATGGTCAGGTTGACTGAAAAACTCTGATGTAGGACTTATCCATGTATGTCTAACAAAAACCCTCAGCTTTTTTAAGCATGCTTTTTTTTTT
>31.01_Jm1D_5710767
TTGTTCTTTTAAACACTGTCTGATTGACATTCTGTTGTTTATACTACCTTTCGTGCACAAATCTCTTCCAGGTAGGCATATGCTGTCATTCGTTACATAC[G/A]CGTGTCTTAGTTTAGAAACAGTAGTTCCTTCTGCAGGATAATGAATGTCAATTGTCTAAGCCGAATTCTGAATTCTGTTTGTGCATTTTCATCTTTCCTC
>31.01_Jm1D_5972895
GTTGGTGAACCAAGGTTTCATGATAATCAAGACATGAAAACTGCCTTTGATCAGTTGCCTTGCAGGGGGAGAGGAGATGAGAGGTTCTTTGAATCACGGT[G/A]TATAACCTCAATGAAAGATTCAGACTGCAGATAGCAAATGTTTTTATTAGGTTCTTTGAATCACGGTGTATGTAAATTTGTTAAGACTGACTTATTAAAA
>31.01_Jm1D_6537931
TTAAATGGGGGTCATGTGCATAAATGTGAGTCAATCATGCAAAAATGACCTTTATTTTGACTTTGATTCTTTTTTTTCGAAATGACTGCAGTTTGAATCC[C/G]TTGAATCATTTTGCTGGAAGAATCATGAAGTAGCTATGTTTACACTTGGAGGCAAAGCAGCGTCACCTGAAGACAGACTCACGAGAGACATGACCACCGC
>31.01_Jm1D_7215788
TTCTATACAAGCAAAATAAAAATAACTACTTTGCTGATTTTCCAATCTGCAGACAGTAGAAAAAGACACTTGAATGAACAAAGAAAGTAAAATATACACA[T/C]GAAAACCAGGAATTGCATCTAATGCTTTATTCCAATGTCTTTAGATCTGAAACTCAAAAGCAGCGAAATCGCTGCTTTTTTGGAGGGTGCCCAGTAGCAC
>31.01_Jm1D_8124858
AGGATTGCATTGAGAAGGGAATTGTGGAACTCATCTCCCGTTATGGAATCAGGAAACTTGTCATGGGAGCAGCTGCAGACAAGCACTGTTCAAGGTAATA[A/T]ATACATTAGAACTTTTTCATGCACTTAATCATGATGTTCGTTTTAGATACAACATCCATTGTGGATCAAAAAAGAACAAAGAAATTGTGTGATAATGTTG
>31.01_Jm1D_8125200
GTGGGGTTTAAGATTACTTGTTTCTCTAATGGTGCTGGTGTAATCAACATACTGTTAGTCAGAGGTCAATCTCAATTAAGTAGCTTCCGAAATGAAACTT[G/C]TGTATTCACATATATACTAAGATTGTTTGCCTCACTTGCAAAAGCTGCAGGAAAACAATGGACCTGAAGTCTAAGAAAGCCATTTATGTACGCCAACAAG
>31.01_Jm1D_8254069
TTCAAGAATAGCAGGAAAATTAAGTTGCAAGTAACTATGGAGATTGGCACCTGAAGAGTCGGAAGAAAGATACAATACCAAGCATGAGCAACACCTGCAA[G/T]GGCAAAACCCTGCTGCAGTGACAATCGAGGCTTAAGATGCTGCCGTAGAAGATTTTATACCAAAGTTTTGAGGCTTTTATTTGCTCTGACAACTTCTGGT
>31.01_Jm1D_8735531
GTACTTAGATCTCATATCAGGTTGGTCTTATGCCAAATCTGGAACCTTTATCAACCTATGTTCATTGTAAATTTGCGCAGGTTCTTTTTGATATTTTCCG[G/A]CATGATATGCGGTTATGGAAAGCATATGGCATTACCCTGCAGGTATTTGTGCCTCAAAGCTTTCACGATTTTAAAAATAATCATGCCATTGATCATTTGT
>31.01_Jm1D_8977149
AATTAATAGTAAAGTCTTTTATTTTTTAGCCCTAATATGTTTCAATTAACCAGTCTATTAATTTCAGAATGATCAGCTTTTTTTCACCTATGGAGTTTTT[C/T]AGACTGCAGATGGCATTTGATTGGATGAAAAAAAATGTGAAAGTATTTCATATAAATATATATATATATATATATAAATGCATGTTATTAATTTACCATT
>31.01_Jm1D_9359929
CTGGAAGCACTTCAGAGGTCAGAACAGCAGCCGGAATAAAACCACTTGCTGCTGCCTCAGGTGCTGCAGGAAGACCTAAGAATATCTCAGTTTCTGGAAT[C/A]GAAGTCCATTTCTTCCATGCATGCACTAGTTTGCCAATATGATCTGGGGAATACTCACATTTTTTACTGTTATAGAACTGAACCCAGACATAGTCAAACA
>31.01_Jm1D_9767203
CTTAATTACCAGTTGTGAGCATACTGATGACATAGTGGTGTGATTAGTTGTCATTATATGAAAATGCTTGCTTGTTGACCAACTTTCTGCAGTAAAGAAA[A/G]CAGCTGAGCTATTAACTTGAATTCAGGTTTTGATATTTTTGGTTAACTGGATATGTATATGAACAGGCAGTGAAGGCAAGACTGAGATGCAAGCCAGTCA
>31.01_Jm1D_9990893
ATATATATATATATGCAGCAGAGTCCTTGTATCGTCGGCTCAGTCATGAAATCAAAAGCTGCAATATCTGGTTCTGCAGGTTTAATTTTGTTCAGACAAT[C/G]GTCGGTTCTGTACTTCTGCAGAAATCCCATTTGAGGAGAGGCTGAGATCATTGGTTGCCATTGGAGACTACCTGCAGGTTTGGTTCCGTAGATGATAATT
>31.01_Jm1S_10527951
CACTCTGTCCAGAGACAAGTTTTCGGTGTTCTCGGTGTTGGGAGGTAAGTCGTGGGCAGAGCTGCAGAATTGGAGCTCGGCAAAGAGGATTTTGAAATCA[T/G]AGTCGGTAGAAATGGAGGAGCGGAGGTACTGGATGTTGAGCTTGGTGCTGGCAATGGTGATGGTGAAACCAGTTCTTTGTTGCAGCTGCTTTGCGAGCGC
>31.01_Jm1S_10528217
TCATTATTTTTTCGTTTTGGAGTTGAATGGCAAGAGGAGGCGATGAAGAATCCTAAATTGAATTTTATCTTTGGAGAGAAGTGGTTATGGGCTGGAAGAA[G/T]GAAAATGAGAAGGGCTTTACTGCTTTTAGCTGCAGTCTTTCTGTATTCATGCCCTTTTCACTGGTGAGGGTGACAGAAATGGCGTGGGTGGATGTGTACC
>31.01_Jm1S_12192922
AAAACTCGAAATGACTGGTATATGAAGAATAACCAGATTCAAATACAAAAAAAAAAATATATCTCAATAGTTTTGTTGCTGGCAAAGATGTAAATGATCC[T/A]AATTTAACATACCTGCAAGGAGTAGCACAAGTCTGCAGGGGTGCACTCATTATTTTTTAGCTTCTCCACAGCAGTGGCTTCAATATAGCTTAATATTCCA
>31.01_Jm1S_13783446
CCAAATTCTTGAACATACATGCCAAATAAGCAAACTTCTACACCTTCAATCTTCTGAAAAAGCAAAATCACCTGGAACCAAAATAAAAAAATAGCGGCTT[C/A]ACGCATAAGCTACTGCAGCTATCTAATGTTACTAGCAACAAATAAAGCTCATCTTTGTTAGAGAATGTATGAAACTCAGGAAGATTCTCCAGACCTTGGA
>31.01_Jm1S_1455219
TGACTGTAGCACTAGTGGATTGAATGTGTCTGAAAATCCAAGAGTTCTGCAGAGATATAGAACCCATGGATCTGGAGAGAGGGGTAAACGCAAGAGATGG[A/G]GGGGAAGATATGATGATCAATATGGTGTTCCTTTTGATGAATGCAGTAGGCAAGAGCTTAGCACAACTACCCTGGTTTCTAGCACTTCTATCTCAAAGGA
>31.01_Jm1S_16525489
AAATTGACAGTAATCCGTCTCTTTTACATCCAAACATTTGCCCTCGTTGTATTATTTTATATTTCCATGAGTTGTCATGATAACTGCAGTGTATTGTTGA[T/C]TTTTTAGAGCTGCAGCTTAGGTTCATGGCAATGGTTCTTGCGAATCTCCCAAGCGAGAGAGATGGAGATATGCATCAGTCCCTGCATGCACATTGCAGAT
>31.01_Jm1S_1665006
CCTACCATGAGCAACATTAAAATTAAAAACTGCAGATGTCCTTATGGAGATATTTTCATTTACACTGGGTTTGGTAGACCAAAATTCAAGCCCAAGTTTT[C/T]GGCTGAAATGGAGATAGGACCAGTCTGACCCATTCTGCAGCCCTTCTCACAAGCCATAAGGTTCCCCAATGGTGTAATACAACTCTAATAGTACAAACAG
>31.01_Jm1S_16847890
TTGTGTCGGAGGATGCTCTACCTTTTGTGCAGAAAGACTAATGTTCAACATTGAGGATATCATACTCAATAGTGGTTTTATGAGCTGGTGAATTGCAATA[C/T]ATGTTTCAGATCATCATGATTTGGTTTTCATTCCCTCCACGTTAGCTGCAGTTGTTTTGATCAACACTTATACGGATGTCTTGATTTTCTGGGAGGTAAG
>31.01_Jm1S_17253939
CTCAACAGTTGCTTGGTTTGGGTGGACAGCTGTCTGTTTCTCAACCTCAGGTTCACCAGACTGCTTCATCTGCTGCAGTCCTACCAACCCCTCTGGATAT[T/A]AACCTAAAACCCCATTCTGTATCTATCGTTCCCAACCAATTGCGGCCTCCTGCTTCTGTGTTACAGCAACCACCTCTTCAGCAGCCGCCTTCTCAATTAG
>31.01_Jm1S_1788864
CTAAGATTAGATGCAGAAGACAGTGCAACCCATGTCCTTCTTTCTAATCTTTATGCTGCAGGAGGGAGATGGGATTGTGTCGCAGAAATGAGACGAAAGA[T/G]ACGAGGATTGGTGTTGGAAAAGGATCCTGGGCTAAGCTGGATTGAGGCCAAGAATGATATTCATGCATTTTCCTCTGGGGACAGAGTACACCCCAAGGTC
>31.01_Jm1S_18097061
AGTTTGTGGTTGTACTGATGCTTTATAATTGGAAGAGTTCAATTTGATTAATGTTATTACTTTCAATATATACAAGAATTTATGAAGGACATGCTAGAGC[T/C]ACTGCAGGGGGCTCCACTACTACAAGAAAAATGGACTTTTGTGACTAATTTATTACAACCAAAAGACTATTTGCAACCAATTTTAATTGCAAATAGTCAT
>31.01_Jm1S_18456662
TTTGATCTCGTCTCAAACTTGAAACGGGATGAAAATTTTGGTTTCGTCCCAGCCCCAAATCAGCCGGTCCAACGTCACTCTGTCTGCAGTCAACTCGGAC[G/T]CGCCAACTCCCCGCGTTGAATAAGAAGCCCCAGCAAACCCATCTGAAAGCTACTCGAATTCTTCGCCAAGAGAGTGCGAGACGGAGAAGGGGAGACAGAT
>31.01_Jm1S_18483870
ACTGTGTGGCACGCCTGGCGGTCACCGCTAAGCGGCATAGTAGCAAGGTCCTAAACAGTATACGCACTGCAGCTCGACCTCATATTTGCCAGAAGAGCAC[T/C]GCTAGGTACAGTACCGTGGGAGGCCTGCACGCGAATGCATGGGGAGCTTTCGATCATTTACTCCTTAAATTGTGGTAAAATATCAAAAAGGTCCGTGGCA
>31.01_Jm1S_18601216
TCAGCATATTGCTGTGATATGGAGAGGCCAACCCAGTTTTTTTAACCAACCAAGCTACTGTATATGGTTCCCCTGTCCAAGCATATGTTCCACCAAGATT[T/G]GATAGGATGTATGCAGACAAAAGCTGCAGAGAAGATCCTTCTTCAGATGCCAGGTGCTTCCGAATGATCTGCATAGCCTCTTCTCCAAACACGCTTCTGC
>31.01_Jm1S_18679227
TGATTTTATGAACAGATTTGTAGAATTACCCGTTGAATATGTACTTCCGCAAATGATATTTGACCATTGTCTTAAAGAACCGTGACTGATGAAATTGCTC[G/A]TACAACAGGAACGGTACCACAAATCCACGTGTATTAAGCCTGCAGAATTCACCAAGTAGTTAAATTCGACTCAATATATATATATATATATTATTTGGGA
>31.01_Jm1S_19067905
GCTAATTCCACCGAAACAGCATATTTATACATCGGGAGGTTAATGGAGCTGCAGGCTTTCATGCTAAAATTGGCGCTAATTGTCTAAGCATGGGCCTGTT[T/G]TATGCTATGGAACTCCCTAAATAAATCAAGGGGATTCTGGTTGTGGTTAAAACTTGGAAGCTTCTGAGCTGTTGAAGCTATACGAGAAAAAAAATGGATC
>31.01_Jm1S_19330330
GTATTGGCTGCACCCACATACCTGAAATGGGGTCTCCACAAGTCTACTTAAATTTGTCAACTGCTGCAGCAGCTGATGGTCTGCCACTTTGCACTTAAAA[G/C]ACGAGCTCCCAAGTAGATGAAGAACAATAGGAAATATATGAACATTAGTCTTTGGAGCAGCTCGACTGCTAAGGGCAGAGAAATGCCCATGGCGCCTTCC
>31.01_Jm1S_19377623
GAGTGTAAGAAAGAGGAAGCTGCACCTGTACTAGATGATGATGCCCTAAATGATATCATAGCCCGCAGGTTTATCTTATTTTTAGTTATGCAATAGTTCT[A/G]TCTGCACTCATTTCAAATGCCTGGATATTTATGAGACTGCAGAAGCCGTTATTTGTGTTTTAGCATTATTGTGGAACATGTCCACCATGGTTAAAAACAA
>31.01_Jm1S_19404852
TTCTCATGCCACATGAGGGAAGTTTGGAATATGTGCTATTTGATCTGATAAATAGATATCTGATTCGAGCTGCAGTGTCAATCCAGTGTTTGGTTTCTTA[G/T]TCGTTTCCCTATTTCTCTCAGGACCTCTACGTTCGGGGTTTACTTCAGTGCGTGTAGCGTCATTGCGGGCATCTGCTCTGGAAATTCACACGGCTTTAGA
>31.01_Jm1S_19414167
ACAAGACAAGAACCAACCTGAGGAGAAGTTTCTGCAACTGCAGTGGAGGCAGCTTCAGCCGCTTGCATTATTGTTCAAACCCCCCACCTCCCACAGAACT[T/A]GAAACGGACCAGTAAGTTAAAAAGTTGCTAACTTGGAGGTGGAATTAATAGGGAAAGAGTTGGGAAGATTCTTGTAGAATTTTCTTTCTAAGTAATTATG
>31.01_Jm1S_19414339
TTGTAGAATTTTCTTTCTAAGTAATTATGTCTGACTATTGGATGATGGGTGAGAAAGATGAGACTGAGAAAGAAAGGAGATGAGGGTCCGGTCGGGTCGG[C/G]GTCGCGTGGAAGTTGATCTGAACCTGTGTCTGCAGGCCATCACGAAGTTATCGTATATTTGCCGCATTGTGCCCACTTGTAGCTGTCACTGCCCATTGCT
>31.01_Jm1S_19421574
TATCAAGTTCTCAACTGAGCAATATAAGGAGAAAGTTTTAAGTGTCCAGGCTTGCCTGGTCATAAGCCCTCTGCATGAAAGAAGAGTAAATTGCACAGAA[T/C]GGTTTAAGACCCTCACAGGCCAGACCTGCAGCAAAAGTAACAGCATGCTGTTCGGCTATCCCAACATCAAAGCATCTTGTTGGGAAACGACGAAGGAAAA
>31.01_Jm1S_19517707
GATTTATGACATGTTAGCGGTGTAAAATGTGTGTTATTTACACGGGCTTGCAAGTAGAATGACTTATTCTGAAACCAACTAATTCATTTCAAGTTTTAAA[C/A]GCCCCGAGAAATGTTTATGACTGGTACAGCAGATAGTGATTATTGAATAAACATGCTGCAGGGAGTCACCATCAACACAAATGCATGGACTGATGCTGGG
>31.01_Jm1S_19521202
ATTTCTTGACTCCGACACTCTCTATGGTCTTGCTCGTAGTTTGCCAAGAAGTCCTAGAAGGTACTAAAAGTTTACTCTATTTTCTATTCATCATCTTTTT[A/G]ACCATTATCATTTCATTATTTCCTCTGCAGATACACAGCTGAGAACTCCATTAAGTATAAAGCTCCTCGGGACACCGATCACCCTGAGCTCAGGCAGCCA
>31.01_Jm1S_19537221
ATTATGTAACACCCCAAGGGAGGCCCAGGCCGCATCTAGGACCGCCGTCCAAAATGACTATTTAATAGTACAATTTAAGCCCTATTAGAATCATTATAAA[A/G]AGAAAGAACTTCTCCATTCCAAGCAATGTTTTACAGGTATGGTTTACTGCAGGCAGCTACACCTAAGGTTTCCAAAGCAATCACATGAGGAAAATAAGTA
>31.01_Jm1S_19610137
TCGTGGAAATTGCTCTAGACCATACTTCATTGATGAGATGTTCTTGTGCTCTTCTTCTGCAGTATACTAGGACAGCTGAGAGGGAGGCGAGTTTGATACG[G/C]CCCATGCCAATCCTGCAGGAGACAATTGATTATCTGCTTAATTTGCTAGATCAGCCATATGATGACAGGTTTCTTGGCATATATAACTTCTTGTGGGATA
>31.01_Jm1S_19613325
TTGGGGTTTTTCGTTATCCCACAGTTCCCCTAAATCCCAGCTTGCTAAAGTTGGAATTGTAGCAAAACAAAATTTTGATGATCTTTTCAGAGACTCCCTT[A/G]AAAGAAACATGCATTTTCACAAGGAAGCAATGACGCTGCAGGATGTGTCAAAAACAGCTGTCAAAGAGAGATACTCGGATGGCAAAAAGGATTGTGAGGT
>31.01_Jm1S_19671638
CCGGTCGCCGTGTTTCCGATTGGCATGTATATCGGAAAAAGGCGAGCCGAAATAGACAAAGCAGATGCTGCAGTAATGCACGTATGCTATTTGTAAGTTA[C/T]GATTGTGAGACATGCATGTCTAAGTTTATGATGTCAGAGCTGTCTGAACTACCTGTCTCGCGAGATCTTTGAATCCCATGATTTACAGCCCATACAGCGA
>31.01_Jm1S_19672096
CTTTACATCGTGGGGCTTGCGTCATGGAAGGGAAAAGAATCCCTGTCCAACTTTCCTGGTTTTGAAACTAAGTTCTATATCATCCAACAGGCAGGGCTTG[C/T]TTGTTTGATCTTCAATCTGCAGGTACAACTTAGCTGGATTATCTTTCTTAGTGGCTAAACAAACAAAATAAAAGAACAAAGCTTTGCTCCATTCCTTTTC
>31.01_Jm1S_2289363
GTGTGAAGAACTACAGGCAAGGGTGGAAAAATTGAACAATGAGAATCGCACTCTCAGAGAAGAGCTGCAGAGGCTTTCCAAGGAGTGTGAAAAGCTTACA[T/G]CCGAAAATGGTTCCATCATGGTTTAATTTTAAACCCTTGTCTTTTAGAATAACTCTTTCTGTTGTTTTTTTCTTTGGTGATCACTGGGGAAAAGATTTTC
>31.01_Jm1S_23131411
AAAAAGCAAGAAAAAGCAATTTGATCATTACGAGACTGGAAAAAGCAATCTGCAGTGACAATGGAGAAGTCATATAAAACAATTAGATCATTTACAAATG[T/G]CAGTGACCAGAGCTTTCTCATAGTCATCGTGATCCTTTTTCTTGCTATATAAATGAGCAGGTTTCTAGATTGGGCTTCGGGTGCTATGGACTATCCGGAG
>31.01_Jm1S_23151294
GAAAATCTTCAAAAGACATAACAGACTCTCGGGTGGCAAAATGAAATGATGTGATAAAGGCAGTGTAATTGGGATTGAGTCCTCCCAAGATATAGGAAAT[A/G]AGATCATCATCATCCACTGCCTTACCTGCTGCAGTAAGTTGATCAGCAAGGATTTTGGCTTGTCCTAGGTATTGAGTACAGGTTTGTGATCCCTGGCTCA
>31.01_Jm1S_23364055
CTTGTTTTCTGTTAGTTCTCTGTTAAAGTCACCTTTTTGGGTTTATAATTTTTCTTCTTTTTATGCTCTGCAGGTTGAAGCAAAAAAGGAAAACTGTGGA[C/A]TCAAATGTCACGTGATAAGTCTGCAGATCCCAGTCCCAAACCAAAAAAGGAAAACGCAAGTCACCTTTTTCTTATCCTTATCCTTTTGGCTTTGCAGTTT
>31.01_Jm1S_23587184
AACACATACCTGTCAAAGACTAGAGGTTTGAGTCCATTACTTTCAGATAATTTCATTAACATATTTGCATTTGGCGTAGACATTTTAACTGCATGGAAAA[C/T]GTTTTCGCCCATGACATAAAATTTGTACAGAGTGGATGAATGATCCACATATTCCTGCAGTTCCAATTTCAAAATGAGTAGTCCATTATACTCAACACTC
>31.01_Jm1S_23620458
CGCTTAAAAATAGTAAGTAAGTTAAGACAGGAATCCAAAACAAGAGAATTAAGAATACATATGACGACTGAAAAAAAACTGCAGCTTCGTGGATGTAATC[T/G]TCCAAGGGTACCAATCACAACCCCGCAAAGAACAGACTCCATCTTTTTTCCTTGTGATTAATAATGGTTGCCAACCAGACGGGATTAACAAAATATATTT
>31.01_Jm1S_23721493
TCACCTGTGAACTTGCTTTATTTTTTACGGATCTTATTTGCTCCAGAGCATGAATGTTATTTGAGTGAGATGATATGAAATTCATAGACACAGAATTTTT[T/A]GATGCCGTGTGGAAGTGGTCACAGAAACGCTCAAACAAGAGATAAAGCTCCTCTGCAGAATTCTGTAAAAAGTAAAATATTACAGAGAGAGAAAAAAGGG
>31.01_Jm1S_23804186
ATATAAATGGTATTGTTATATATAGTTTAGAGTGTGTAAACTCTTGCACTCTTTTTGAAAATAGTGAGGTTACTATTAAAAAGTGATTTTTTTATTTTTT[T/A]TATGTAAATTTCAGATTTATTCAATTTTTTAAAAGAGAGTGCACGAGATTGGAATACTGCAGGACTGCACAAATCATTTTTCCGACCTAAAAATCTTTCT
>31.01_Jm1S_24369962
GCCTGTTTCTATTCTTTACAAGTAAAGGTGGTTTGAGCACAACAGAAGTACTTGCTCTGGGTGGGCAGATATCGAAAGCGTGAAGAGCTGCAGAGTGTTC[G/A]GAATACTCTGAATTATCACAGCCTGATGGACTTTTTGGAAACTTCCTTGGGGAAGGCCCATCTTTTTTAGCAGATTTGTAGGGCAGCTGAGCCTCACTCT
>31.01_Jm1S_24918905
GGCTTCTTCCAAAGGAGGATGTCGTCGATAGTTACCTGGTTGAGAGTCCTAAAACTCATGAGATAACTGATTTCTGCAGTTTCTACACGCTGCCTTCATC[T/C]ATCCTTGGCAGCCAGAATTATACGACTTTGAAGGCTGCTTATTCCTATTATAATGTTGCCACGAAAACTCCTTTGCTTCAATTAATGAATGACGCTCTTA
>31.01_Jm1S_24965392
CCTCTTACGCCGGATGAGGCTAGGTTGGAAAGTCCTTTTGGGAAATAAAAGCATTGGCTCATTTGAAGAAGAAACATCTCCTGCAGAACATAACACCTAC[T/C]AGTTATGCAGAAACCAAAAGGGAACAGATAAAGTGATGTAGATTACTAAACTTTGGATCCAACGCTCAATGAGTCTAGCCAAAGTCTTATTGGGATATGA
>31.01_Jm1S_24965949
TATTTCTGATTAAAAAAATGCCTTATTAGCTATCTGGATACACCATCAGCAGATCCATCCTTCCCAAAACCAAAGGAAAAGAAATTAAGGAAGAAGCACA[A/G]TTGCAAATTATCAAAGTTGCCAAAGCGAATTCCAAGGTAAGATTATTTCTGCAGAGTCCAAGAACTTTCCCCTTAACGAAAAAATAACGGCAGCAGAGGC
>31.01_Jm1S_26107358
ACTCCTAAGAACTCACAAGAACTCTTCCTAGGCTGCCAAGATCTGCTGCTAGTGTTTGCAATGACTTCGTTTCTTTTCCATTATCCTGCAGAAGCCCTTT[T/G]CTAAGGCATGGCTTAGCTAAGCCACAAGGACGATACATAGGCCACAGCTTCTCCAACAGAGAGATAGAGTCCATTCAACCTGAAGGTCTCCAAGATTTCC
>31.01_Jm1S_26155321
GTAAATTGGAAGAGTGCCTCCAGCTGTTGTTGGAAAGGTATATTAGTTGTAATTGTATATTCTTTTTCTTTTGAACTTGAAATGGGAAACCACAATTCAT[G/A]AAATTATATTCTGCAGCAATCGGATACCTGAGGCTGCCTTGATGGCACGATCTTATCTTCCAAGCAAGGTCTCAGAGATTGTCGCAATTTGGAGAAAGGA
>31.01_Jm1S_26174378
TTTTGATAAGTGGAACAGCTTTACATTTATGTACATGTATGTTACTGCAGAGTTTATGGAATCCTTGTATATTTGTTTTTTCCTTTCTTTGTCCTACTTA[A/T]TTCTTGTTCTTATCTGGTTTGGTTTATGTGCAGTTATGCAATTTGGAGGCCAGCATCCTGGTGGTATTGGAGTTCCTGCTGTTGGCATGGCGTTCCCTGG
>31.01_Jm1S_26627695
TAACGCGGTAGTCTAAATTATTATACAATAGAAAATGATGAATGAAGCTGCAGTGCAATGCAATAAAGTATAAACCCATCATTTTCAACTGATGTCATCC[T/G]CCATTTTTACCTGAGCTTTTAAACTGATGCAACTTATTAATTGGTTTGTCTATCTAGCCGATGAATTGCACAGCCTGAAAGAGAAAGAAAGAAGATAAGC
>31.01_Jm1S_27321467
TTTTTTTTTTTTTTTTTTGTAATTTCGGGGAACCTCTCCAAGGCAGGGCCCTTCGGACCCACCCCTGCAGAGTAAACCCCGGTCCCGTGCACCGTACCTT[T/C]AGCTGTAAATTTAGTATTCAATTGGATGAATTACATCTGGATGATAGTTTGCATTATGGTTAATACAATTGCAGTCCTGAAATTTTGCTTTCCTTATATT
>31.01_Jm1S_2751962
TCTCTCACTGTACTCTATACTTAAGTATACCCCTGTATTTGCATTTCACGACAACGGTGGACTGCAGAGTGCTGACTGGTATTTCGCCATTTTATTAATA[G/A]GCTTATAAAGCTACCAGACAACGACCCTTCCTCACTTCCCAGCCCCTCTCTCGTACCATTCAAGCTTTCGCATCAAAGTTTTTTCAAACACATTATTATT
>31.01_Jm1S_27625443
TAATGGAGCAGATACAGTATATTATATTCACGGCCCCCTTCCCATTAATGTTCAGTAGTTTTCCATACCAACAAAACAAAATCATCAGTTACAGATCCTC[T/C]TATCACTGCAGATAAGAGTTAAATTCCATTCTGCTATAAAAGTAGCACCAATACTCACGAGGTAAAAAAAGGAAAGAGTAGCTCTGATGAAGTGTCAGAA
>31.01_Jm1S_28128416
AATCCCAGCTCACAATATCACCACAATGTCCCCCTTTTGATTTCACTAAATGTAGCTGATTTGATGAAACAGGTGCTCTGAGAGCCAATTTATCTGCAGC[A/T]ATTGCCTTCATTCGGTGACGTTCTGCTCTCGATCCAATGACCTGTCCTAAAACTGATGCTGCGATGGTAAAAGCCATAGCTGCCTTGGGCATCAACACAG
>31.01_Jm1S_28566545
CCAACGGTTGCATGCTGCTCTTTATTTCGACCATTCCTCTTCCCTATGTAGCAGTAATTGTTGAAGAAATTAGACAGCGAAATAAATAAATACACGCACT[C/T]CTGCAGACATTAAAAATTTAACGCGGTTCGACGTACACAGAAAAGAACTCCACTGCTAAATAATAAAACACAGAAAAATATTAGATCACTTAACTCAACT
>31.01_Jm1S_28626398
TTGGTCAATGTTTGATTCCAACGCCAACCTTGGTCTTGTATATGTGTCTGCATACATATATTGACATGATGTGGCGCCTTTATCCATTACTAAGAAATTG[T/C]CTGCAGGGATGTCAATATATGTACGTAGACACATATATATAAAAAAATTTTCTCATTAGTTATTATTTACTATTTCACATTTCACATCTTATAAAAAATA
>31.01_Jm1S_28632565
TTGAGCAATGAGGTAGTTAGGTGCTTTGGTCAAAGTTGTGCTACTTGGCACTTTTGGGAGTGATAGAAAATCAGAAGCATGTAACTGCAGATGGTGGAAA[G/C]GTGAAACTTTTGGGAACATGCATACTTGTGAAATGTGCGAGTTTGGACCAATCATCTGGTGTTTTTTGGTCATTGAAGATTGCGAGCAATCCTGACTGCA
>31.01_Jm1S_28868311
TCTCGCATCTAGGCTGGGGGACCTCCTAAGCTTTGAATTACTGGAATTGATCTTCCCCAACCTGGTTTCCGGCCTGCAGAAAGGGTTGATAAGACAGGAC[A/G]CCGCTTAGCAAAATATGCAGAGACTTTCAATGTTCCATTTGAGTTCAATGCGATTGCACAAAAGTGGGACACCATCCAATATGAGGATCTCAACCTTGAC
>31.01_Jm1S_28868838
TGAGAGGCCTGAGACATACAAGCAGTGGCAGGTCCGGAATATGAGGTGTGGGTTTAGGCAACTCCCTTTGAACCGAGAGATTGTGAACATGGCAAAAGAT[A/G]GGGTAAAATTGTCTTACCACAAGGATTTTCTGATTGATGAAGATGGTGAATGGCTGCTGCAGGGGTGGAAGGGACGAATTGTTTATGCACTCTCTTCTTG
>31.01_Jm1S_28870026
TGGCATTTTCATGGACGAGAAGACATTCCAAAACCAGAGAGTTTCATCGCCCGCCCTGATAAGTATTGTCTGCAGGAGGCAATTGAAGTTTATTTTCTTT[G/A]AGCAAGGACGTAGTATATTTGCAAGCATGTTAGGGCAATACTTTTTGTGTCTATTTATATGCTTTTGCTGACTGCAAGTATAAATGCTGCCAGATAATGC
>31.01_Jm1S_29073396
ACGCCTGCAGAATGAGATATCATGGCATACCTTAAGTAACTTCATTTTACAAACTTAATACGATCACTCAGATCAATAGTTGATGTTTCTTCTGCAATTT[A/G]GGTCATTCATGACAATACCTGCAGCCGTCTGGAGCTTTCCCTAGCTGAAACTGCCATCTCACGTGCGCCAACTTCTTTAATTGGGGCCCATAAATGTGCA
>31.01_Jm1S_29170472
AGAGAAATAGTATTCTGATTCATGCTTTGCAGTTTGCTTTGCACACTTAAGGTGGACAGAACCCCGGATCAAACACCATTCATTTATTTCTTTTGTTATT[C/T]GTGTGCCTAGATATCACAGTAATCTGCTAAGCTAGATGCTGCAGCTACAAAGACACAATCTCAGCACGCTAGTACTAAGAGCAACTACTTCACAAACACA
>31.01_Jm1S_29178876
ACCCTTAGAAGCATAGAAGTCAGGCATATGGAATTCAATACCACTTTAAGTTTGTCAAACCTTAACTAATGTTTATGGTTCTGCAGCCATTTACCAGTTT[T/A]AATTTAGCTAAATATGAGTTTGGATATAGCTGAAAATGCAGGAGAGAAATAGTATTCTGATTCATGCTTTGCAGTTTGCTTTGCACACTTAAGGTGGACA
>31.01_Jm1S_29359162
CCCCATACACGCCTCCAATTGCTTGTAGTAAAATGCTACCACTAACGGCCTTCAGAGTCTCAGACCCTCACCCAACTGCAGTAAAGTGTTGATAACAAAC[G/A]ATAAGGATGAAATGGTAAAATAACTACTACTAGACTACTAGCCGTTTAAGGCTTAACAATTATGGTTAGATAGAGAACTGGGCCAAAAGCCCATACACGG
>31.01_Jm1S_3561175
GTTTAAAATTATTAAAAAAATAAATAAAATGCACATCCCGTGCGGCCTTCTGTACTTCTCGGCACTTTCTGTTTCATTTTATTTCGGATTTGCTGCAGCA[C/A]GAGAGCGCGCACACGCAGACAGTCTCTCGCTCGGTCTGCGGTCGTTCGCTTGCTCGGAGCGGTTCCTAGGTTTTCTCCCTACAAACTACGTTGTTTAAGA
>31.01_Jm1S_4673681
TTTTCGTTACTTTTTTCTTTCTGTGTGTGTTTTTTTAAAGAACTTGTTTTCTAAAACAGAACTCTTGATGAAATCTATCTTAGGAACGACGCTTTTCTCT[T/A]CTCTTCTTTTGCCTGCAGGCACCTAAAAGGTGTTTAGTTCTAGCCGTGAAAACTTTAAATATTTTACAAATTGAGATCTTTTCTAATCTCTTACCTGAAT
>31.01_Jm1S_4796850
CATCCTTTTGTCTTGGCCTTCTGCACTCATCACCCACCGTTATAGGTTAAACCAGTTATCCTTACCTTTCTCCTCATCCCACATGTAAACATCACCTGTT[A/G]CAGCAACTGTAGCATATTAATACTTTCCTGCAGACTGCAGTCACAAAATCAGAACAAATGAAAGCACATGCATTTGATAATTAACATAAATATGGAAATC
>31.01_Jm1S_4850200
TCCGCGACCCACTTGTAATCCACAAGAAACATATGTAGTTATGTACTATGCTCTTGAAAAACATAATGATTGAAAAAAGCCATCCCTCAAGTACTGCAGC[T/G]CTAGCTCTAAACTATGAATGTCATAAGTTAAATACCTCAAAAGAAATGAAAAGTACTCTGTAGAAGAATTTGAAAACCAGGGGTAAATATTGTAGAAACA
>31.01_Jm1S_4935691
AGAAAAACCAAACAAAACTGGATAGTTTGAACTTACTTCGGTAAAATCAAGAACTAGAAGAGTAGAAGCACTGGCTGCACTGCAGATGAAAGGTGAGGCA[T/C]TGAAGACTTCCAAGTTCAACCTCACTGCAGATGCAGATGCAGATGCGGGAAGGCGAAGCAACAAAACTCACTAATATTTGATGGTTAAATAATAAAAAAA
>31.01_Jm1S_5110859
TCTCATTGATTGTTTCTGGCGAGAAAGGTGGATCCCGGGAAGAAGTTTCTTCTGATGTGAAGAAGAATACGGAGCACGTGTTATCTAATTTTCCTTTTGA[G/A]ATATTTGAACCTGCAGAGGGGCATAAAAAAACAAATTTAACATCTGATATAATTGAAAATTCTGAGCAATTGTACAAGAATAATAAACCGCAGGCACTTC
>31.01_Jm1S_5565204
TTCTGCTGGAGCAACTGTTGATTTCTTGTTGCCGAGATTTTTCAAATACCCTGCAGATAACAGCTGAGTGGCTGTTTTTGCGTGTTCTTTACCTAGCCAT[T/C]GGCTCAAACTAACAGAAAAGTAATGCAAAGAAAGTAAAAAAGACAAGTCAACCTTGAAAGCCAAAATCCATCTAGATGAGCGCATGCCAATTTCTCTGGA
>31.01_Jm1S_5611216
TGGAGAAAATTCCAATATTCTATAATGTTTTGTTGTGCTTGTTTCTTGAGAGATGAGCCTCGGGATCGATACATATTATAATGCCATCTTCTTTCCCTAC[A/G]CTTGTTTTATTATTATCTTTCCATGGCTTCTTTCTTCTCTGCAGAGAAAAGAGGGAAAATTCAGACAGAAGACAGAGCAAACCTCTTCAAGTGTTACCCG
>31.01_Jm1S_5640383
CTCCAAAAATATGTGATAATCTCCACAAAAATTGAATCTTGACTTGAATAATTAGTTGCAGCAGACTGCAGTCAGTTTACGCAAGTGTTTCAGCCGCATG[T/C]AAGTGTTTTTATAGCAGAAGATTCTTTCCTAACTTCTTTCTTTCTTTTCTTCCCCAAATAAAAGTTCTTCCTAATCAAAGCCATTGCAGTTTTTTGGCTT
>31.01_Jm1S_5674573
TTACAGCCCTTTTACTTTTCTGCCCTGGAACAGAAGAAGTTGCCCTCATGGAGCTACTGAATTTTATGTACATCAATACCTTATCTGTCACTACAGCTCC[T/C]GCTTTGCTGGACGTTCTTATGGCTGCAGACAAATATGAGGTCGCCTCTTGCATGAGGTATTGCAGTCGACTATTGCGGAATATGCCAATGACACCTGAGT
>31.01_Jm1S_819122
TATTATCGATCTAAAATAATCTGTAGCTCTCCCAAATGAATATCTGCAGGTGATAGATCATGAAATAAAAATTATAATGTTTGATCGCTCGCTCTCGACT[T/A]ATTTTCTAAAGCTCTAGTCCTGGCTTCACTGTTTTTAGCTCATATCCATTAATGCTGCAATACAGATCTATTTTTCTTGAAAGTGCTCTTTGCCAAGCGG
>31.01_Jm2D_10747413
GAGCATGTTGTCATCACTTGTGAGTGAATACTAATTTAGTTGTCTAAATACTTGTTTCCACTAGATCAGGTGAGTGGGGAGATCATGTTACTCTACAAGC[A/T]GCTGCAGACCGAGTAAGTTCAATCTTTATCAATCCTTTTTGTTACTCAATTCCTCTCAAATCCTCCTGATTTTGGTTCCCCCCCCCCCCCTAAAGACATG
>31.01_Jm2D_11111377
GTATACGTACTGGCCAGTGGGAGTGAAGAAACACGTATATACGTACTTCATAAACTGCAGTAACCCACTGAGTAAAAGCATATATATTATATAGCTATGG[C/T]ACTACTAGCTCGATCTGCAGATAAATCAAAATATATAATTGGGTGCAGAGACCACATGAACCCCAAACCCAGGAGGAAAAATCAAATAAACAAATAAACC
>31.01_Jm2D_1122591
ACAATCAGTAGTCATAATTACTTCATGTTTACAACTGATTTTACTTAATATGTCAAACATCAGAAGCTTCTTTTGAGGATTTCAAAAGCACCACTGACCT[T/G]GCCCTGCAGTTCTAGAATGACCAATGAAATCTGCCTAGCAAGTGACTTTGTGATGCCTGCATCAATTACAATCCCTATGTTACGGGGTGTTTAGTGATAA
>31.01_Jm2D_11247834
AAATTTGCCGTCCACTTTTACCATTACCATGACAATGTGGATTTGGTACGTATTTGCTTGTAGTATCAAGATCGATGCTGCAGGACCCATGCACGGGGTC[A/G]CAAAAGCTGCAGTATCTGTCTGTAATCTGTGTGACCATGAAGACCGTATGTGTAGGTGTAGGTACACTCGAACTTATATTGTATCAAGAAGCGGAATATT
>31.01_Jm2D_11326484
TTGCAAACTAAAATGAAATCAGCAAGCATACAAAGCTCTTTAAGCATCCACTCTCTAATATTCCACAGGCTTATATACCTCTTCACCATGAAAGTCAAGA[T/A]TTTGATACAGAAAATACAAATACTGCAGAACCAAAGTAAAACGAAGATAATTGCACAGGGGCAGGGGGACAGCAATGGGGTGTGCGGATCCGGTTATGTA
>31.01_Jm2D_1290604
TCCCAAATCGAAAATAGTCGCTCTTTCCCACAATCTCGGTGCGAGGGACTGAGGCAGCTAGTTCTGCAGAAACAAAAGAACCAGAATGTCATCGAGATGT[A/T]TACATGTCCTTAATATGGGTATCTGATGGTCATGAACTAAAAATAAAGAAAGATAGTAAATTAAAATAAGCAAATAAAGAGGTGCTCAGTATAATGTTTG
>31.01_Jm2D_1300202
AACCAGCAGGCTTATCGATCCCGTGGATCTGCTGGTCTGCCTCAGTGGGGTCCTAGTGCTGCAGCATATGATTACCAGCATCGAGGATCATATCCACCTC[A/G]TAATTCACAGTATCCACCTCCGGCATACGGGAATTATCCTCAACAAATGATACCAAGAGGTGGCTATGGTGCTGGTTGGGAACAACGGCCTCCTAGTATG
>31.01_Jm2D_16086805
CCGAGTCCACCTGCCCCACCCTCGGTCTCGAATTGGGCCTGGGGCTAGGGCTCTCCCTGCAGCACTCTCTTGGCTGTTGCGGTTGCTGCGGCTGTTGTTT[C/T]ATGAGTAAAGGAGGCTTCTGGAGGCGGCGGCTGCGTAGCTGTAGGTAGGACAGAGATGAGGCATCTTGGTTCGGTGCAACCGCGGGTGAGGGAGTGGTTT
>31.01_Jm2D_16158089
TGTATTCCTGTGTTAATAATCCAACAAACCGCAGCCCCCTCCTCCAATTAATAAGACAAGGGTGACCTTTGGATGCTGTGATGCATTGGTTACAGAGGTT[A/G]CCGGGGGATTCTGTCTGCAGAAGTCCCTCACACTTATCAACATCAACATTACGTGACCAGTTAGGCTTGGCTGATTTTGTCAGAAAAGAAAGTAGGTTTC
>31.01_Jm2D_17570128
TCACTTTTGATTAAGGACAGGACCAGATTTCATGCATCCAATATATACCCGTGGTTTTGATCGATGTCTAACCAGAGTCTCTCCAAGTGTTGCTGCAGAA[G/A]TTTGAAATGAGTTGGAGTCAATGTAATAAAGAGTAACATATAAAAACAAGCTGCAGAATTACTTAGCAATATAAATCCACGCTGATCAATATCAAGCCCT
>31.01_Jm2D_17928429
GTGTTTTCATGGTATAGTCTTTAGTTTATCATGGCAATACAACTGCAGAGAGTTTCCTGCTAGCTTTTGATCTAGGTTACAAATAGATCTCCAGTCCAAT[G/C]GTCTTTCCTCCCCGGACCTGCGCTATGATTATCTTCTTACCCATGCAAACTTTAATGTGTCTTCTTTTGCAATTTTTTGATATGGTTTCTTAATCCCTTT
>31.01_Jm2D_18550515
ATAGTTATTCTCGTAATAAATGTTCGTTTTTCTTGTAGTGATTATCATATACAGCGTCATAGTTGAACACGATGCACCTACTGTGATAACGTTAATTAAT[A/C]TACTAAATTATAAACAACCTGCAGCATCGGTCCAGCTGAATACATGAGTTTTCACCCTTTTTTCATAGCAAAATGAGTACATGAGTTTTTAATCCTTTAA
>31.01_Jm2D_22630951
TATTCTCCCAATTACATTCGGAAGTCCCTACTCTGACTGCAGAGTGGAATATATCCACTATCGGAATGAAATTTGACTGCAATCTCAAACATCCAAGAAA[A/T]CCAACAAGGAGACAGAGATAATTTAAAACAACACTTGCACAACAAAATGATTCAAACCATGTACTTACAGCTGTGAAGTTCATTGGCTCCATTGGGTTCC
>31.01_Jm2D_2292347
GAACAGTACTTTTTTGTAAGTCTCACTCAAAATCTAAAAAGGTTCAAAAAGATAATAAAACAGCCAGAATTTTCATAGTTTTGAGAAATCTTGGGAAATC[T/C]ATAGATCAATTGCTCTCTGCAGAGTAATTTATATATAGCCTTCATTGTATTTTGGAAGACAAGTTATCTGCAAATATCATCTTCAAAAAACTGAATCATC
>31.01_Jm2D_23244059
AAACATGACCTACATAGAGTGGCTGATAAGGATTGAAACTCATGTACGTTGGTTTTATTATTTTTGTTTCTGTTTTGGGGGATTCTCATGCATTTACGTG[G/A]TCTAATGCCTACAATTAGGGCTGCAGCTGGTTTGGTTACATAAAATCAAATTATCTCATTTTATTTTATCTCATCATTACAACTTTTTTAAACTTTCAAA
>31.01_Jm2D_28321504
TAACAAGGTTTTCAGGTCTTTAAAGAAGTGGCCTCCATTGCTCATCTTTCCATTGAGGAAAGAATGCTGCTACTGCAGAAATTGGGTTGTTTCGTCATTC[T/C]AGCAAGTATTTTTATTCTTGCTCTACCAGTTGTTTGTTCTTCTCAAGAACCTGCAGAAAGTGCAAGTAAAAAAGACCACCTTGATAAGGTTTTTCTTTTC
>31.01_Jm2D_28526990
TGATAGAAAAATGTTGGATGTAACCGGCTGGAGAAACTGCAGGGTAACCGTGTCCCATGTGGCACTAAATACAACGATATCGTTTCATTTTTTTCTAAAA[C/T]GGTTCAACGTTCCTTCATCTTCTTCTCAGCGTCTTCAATCTCCTCATTTCTAACTTTCAAACAAAAATGCTCTCTAAGCACAAAAGTTTATTCATCTTCC
>31.01_Jm2D_28609438
CATTCATATTCATTGTCACTATCTTGTATTGATAGTGATGTCATGAATAAATAAGTTTCGTTGAAATCTCATCGTGGTCCTACTGCAGTTGTGTCTCTCA[G/A]AACCGTAGATTTTGAGGCAAATGTTGCTTTGGAGGGTTATCTCGACGAATAAGGACTAGTGCAGCTTGGGGAATAGTCACGAGAACTTATCCCCATTAAG
>31.01_Jm2D_29127076
ATCCATCGTGAACGTTCCAGATGGTTTGACATCTTGACTATCCAAGCTGCTCAACCCACTAATGCTGCAGTTCATAAAAAATGATTCTGTCCTAGAAATT[G/T]TGTCAAGGGCATCCATATAGGCGTCATCACCTTGCTCTGAACCAAAACCCTCCCCCTCTATCTTCTCTTTGGAGCTTTCATATTTGGTCACATTTTCATC
>31.01_Jm2D_29472311
TCATTTTCTGATTTAGGTGCGCTACTTGATTTTTTCATCTTTAGGATGCGTTGAGAATTATTGAGGAGCTGCCAAGCAGTTTCCTTAGGAGCAGTTTGCA[G/T]GATTTTTTATGATAGGGGTTCAACAAATAGCCCACAAATTACTATCTGCAGCTGCAGAAAACGATTAGGATACTATTTTCTGCTTTGGGGGTTAGTTTGT
>31.01_Jm2D_31833599
ATGTTTTATTTCTTGCAATAAAGCCTGCATTGAAGGTTTGTAAGTGGTTCTATATAGTATTGTGATTTACCTTTGCTATCTATGGAGGAAACTCCTAAAA[C/G]AAGAAGCTTGTGTTACCACGTTAATGTTTGAACTGCAGGATGCCGATGGTCTGATACAAAAGAAGGCATACAAAGTTCTTTCAGTTATTCTGAGGGTATG
>31.01_Jm2D_32299807
TTCTCAGCTAACCTCCAATTCAGGAAGTCAAATGTAATGTCAAGAGGCATAACAAATAAATGGTCAACTAAGCATCTAGAAACTGCAGGGGACCTTAATG[G/T]TGCACATCCCCCAAAAAAGAAAAAAGAAAAGAAAAGAAAGAACAAACCTTTTTTTTCCTGTCGGCTGATCAAAGTGGGAAAATAAGCTCCCATTAAGGAA
>31.01_Jm2D_32299985
GAAAATAAGCTCCCATTAAGGAAGTCAGCCTCAGGATAGCTACCATCCCATGTTACATGCATCATTGGAATAGCATGGAATTGAGAATATTTGATTGGTG[C/A]TCTATATCCAAGCCAGATGAAGGAGGAGCTGAACTTTTTCAAGGCACACTGCAGTATTCTTCTGCAACTATTCCGCTGGACTAAATTTGTGCAAAAAGGA
>31.01_Jm2D_32303118
CTGCTACCTGTTCAATCACTTTTTCTGCAAAAGATGATATACCTTTTGATTTCGGCGACAATAAGCTGGCTACAGGCTTACTCACAAGATCATCTGCAGA[C/A]CATGAGAGAAGACCAAAAAAGAAACGCAAAATTGTAAAAAAAATAAACACTAACTAGTACAATAGCATAATTACTAGTCTATGTATCCTTTTAAGCTTCT
>31.01_Jm2D_33006793
CCACAAGCATTTTGGCTGTATTAGGACTTGTAGTTGTGCTGCAGCACATTTATAGACTAATCAGCAATACAACAAAAATGCAAAGCATACTAAAAAACAA[T/G]CATGGGTATTGTGCTCAAAATTCTCCCAAACTAAGTTTGATCATATGAATTTAAAAGGCCCTGTTTAGAACTTAAACTGAACTGAGATCAACTTAGTTCA
>31.01_Jm2D_33007833
AAAATTTTCTCATTCAATTTGAATTTGAAGTCAAAAAGAAAATCAACTTCCTCCTTCAACAATGCTTACTTTTTTGGCCATGCATGAAAACATCTCAATT[G/C]GACCTTCACATATGTATCTTTTTAATTTAAAACTGTTCTTTTGATACAACTGCAGATTTACTGTTCTGCAATCTGCCTGCATATACCTACTATTATCATC
>31.01_Jm2D_34073260
TGAGGCAAATATCTGTAGTCATTATTATAAAAATACAGAGGCAATATAGTTTCTACATATCTGCAGCATCTATAATAAAAAAAAAATAGAGGCAATATGG[C/T]TTGTACAGTATCTACAAAAATAACTACTATAATATCTGCAGCAATATGGTTTCTATAATAAAAAAACAGAGGCAATATGGTGAAAGAAAGGAAAATTGAC
>31.01_Jm2D_3415938
CATCAGCTTTCCAGGCTCTAAAGAAAAAATACGAAAAGGTTACAAACTGCAGTTTGTAGGGGTCTCCATATTGTGTTTTAAACTTTCATTCATAAAAATT[A/G]CAAAAGATTGTTTATGGTATATGATACTGATACCTAGTGGCTTCAAGAGGAAACCATCTTCATCAGTCCAGATCATTTGATGTTGCGATAACTCATTAAC
>31.01_Jm2D_34303503
CCCCATTTGTTCATAAATGGCGAGCTTGGTGCTTGCTAGGTAAGTCATGGTTACTTGCCCACCGATTTCGTCCATGGCTGCAGGTTTGGTGCTTGCCATT[A/G]TAAGGGCTACAGGAAAGCTTAAAGCTAACCCGTAGCCATGTAAGAACTGCCAGCTAGACTTGTGCTTGTCATGAGGTTGGCGATCTTTCATGGTGTAGAA
>31.01_Jm2D_3458700
CTGGTTTATTGGTCATTGTAGTGTCTCCAATTGGTGTTTGTTCATTGACATACAGGTGCAATTGGGGGTATAGGTGCTGCAGGATAAGCAATTAGTACTT[C/G]TTGGTGACCCGGGGCTTGCAAAGCTACAAACATCCGAGGCAGAGCAACAACCAGAAACCCAGAACACTGTGCAAGTAGATTCTGTGCAGCAGGCTGCATC
>31.01_Jm2D_3560607
AAAATCTTGCGGTTATTCATTAGGGGTGTATACTAGGAAAATCATGGATATACAAAATCGTTTTAAATTTGAACTCGATTTTGCTTTATCTTGGCTGCAG[C/T]GAAATCATCAGTTACTCATTTTCCGTTTCTTAAGTAGAATTTAGTTACGCACGATTACTAGGCATAATATCTGTCATTTTGGGATATCAGCTTTGGCTTT
>31.01_Jm2D_3576803
CCAACGTCTTCAACTTGTGGACAAGGCTGAATTGTGACAGTTTCTAAACTCTCGTCCGGGCAAGTTTCCTTGACAGCTTTGTCATTCATGTAAGCTTCAC[T/G]TATGGGTGACTCTGCTGGTACTGCAGTTGCATTGTCATCCTCATCAAGAATATTATCTGCTTCCACTTTGATCTTTTCTTTAATCGTTTCTTCTGTATCT
>31.01_Jm2D_3590924
TCTTTCTGTAAGACCTCTTCCAAATTTTCTTCACCTTTTCCTGTTGCCTTAACACTAATGTCTGCAGCCTCAGCAGCAAGCCCATCATTGTCATCATTAT[T/C]GTTACCTTTGGCTATTTTCATGTAAGATGTGTTCTCGTCTCTTCTCTCCACTGAAGCTTCTTTTGAAATCAGGTTCTCACCTTCTCTCTGCAGAAATACC
>31.01_Jm2D_36010267
TCATGTGCTGCGTACTTTAAAATTGCCAAAAATGTTGGGAAATCTTTTGTTCTGCATGCCATTATGGCCAAATCCTTATGTCATTTGCTTGCATAGTGGT[A/T]TAGATCATCAAGTTAGGCATGTGAGGTGACAAAATGCTGCCAACTTAGCCTGCTGCAGATCATGATCAGCTTGTGAAATGTAAGATATCCATCTGTCTGG
>31.01_Jm2D_36406616
ACATCATACTGATTATCCTCTCCTTAGCCCCAGAGTTGAAGGCTGCAGATTGCTGTGATGGCTTATACTTGATAAACTTCGTTTCAGAAGACTGTTTTGG[T/C]ACATTTTTTGGCTGGGCCGCACTCAATCTCACATTCACAATCTTTTCAAGCGCAGCTTTTGTCTCTTGTGTTGTCTCCTCAATTTCTTTCTCAATCTCCT
>31.01_Jm2D_36904003
ATTTGTTGCCTTTGAGCTGATTTATTCCTGAAAATGTATATAGCTCGAACGAAATAGTGGAATAGTTTTCCCTTCAATTGTAAGATCTGTCTGTCTGCAG[C/T]ACTGTACAGAAACCGACCCTTATGCATTTACATGACATTTTGGAAGTGAGAAGATCGAGTATTTGCATTTATCTATTAATCCCAAGTGGCAAGGATCCTG
>31.01_Jm2D_36904543
ATGGACAGCTCTAATTAAACATATGTACAACATGATGTTACAACAATTTCTATATAAGCTTCCCATTTAGGACACCATGCTTTATGGAGCAAGAGGCATT[A/G]ATCATGTATTCCAGATCACAGATTGTCTAGAGAAGGGACATTACTGCAGCACTTTTTTTTTTTTTTTTTGCTTCAATTGTGTCTATATGTCCTGAAATTA
>31.01_Jm2D_36990144
TGGATCAAGGGTTTATTGGAGATGTTTATGTATCTGCTGGATTAGTATTAGGCACATATACATCTTCTCTATCTGCTGGCTGCAGAGCTGGATGAAGTTC[G/T]CTTTCTTATCACTACTATGGCTCTATGTTAAGTTATGTTTTCACCAGATCGATGATGTTTAGCATTAATATTCAGATGTTTAGGTTCAAAAATATATATT
>31.01_Jm2D_36991125
GTTGCGATTTTCTTTTTTTTTTGTTTTTCCTTTGACTATCATGTTTTATATTCGGTGGCAGTTTTTCAGTTCACTATGTCTACTGGCTTTTGCGCCCCCC[C/T]CCCTCTCTCTCTCTCTCTCTCTCTCTCTCTCTCTCCTGCCTGTTCTGCTGCTAATTCTGCAGCAGGCATTAGGTGCAAACAGTTTTTGGTTTCAGCAAGC
>31.01_Jm2D_37185960
ATGAACTTTGTCTTTGTATGCATATACCTTTCTTGTACAACAATGGTTGATGGCATATGTTGCTTCTGCCAAGAGAGAAGAAGATAGGATCACTGCAGTC[A/G]CGTATCTTTGCTCATCAGTATATAAACACTACTCCACATGTATTTACACAAGGCCTGCATGTCCGAACTTGACTCTGGCACTGCTTCCTATATATGATCA
>31.01_Jm2D_37186192
GAGATCCATGGAAATGGTTGCATGTCGCTTGCTCTCGGATGAAATCTCAGATCCTTTAATCACCAGTCTGCTTCTCAAGTTAGCAACAGATGATCCATTC[T/C]GATTAGTTGCAACTACTTCAGGTATCTGCAGAAGATTAGAATAAGCAGCACTAACATTTTGTTTCTTATAAACTAATCCAGGTAAATACTCGGGGACTTC
>31.01_Jm2D_3808911
ATGGTTTTTCATGAATGAATGTTCTTGGGCAGTAACCAGCAACACCAATGCCACCACTAGAATTGTCTATCACTGCAGTTACCATCTCCTCAATTATCAC[A/G]CAGTTACTCTTGTTGTGGCAATCATTCCACCATCACATAGGTAGCCCTCAACACTACTGTTTCCACCATCCCTAACCCACTGCCGTTAGCAGTTTGACCA
>31.01_Jm2D_38131535
GAAGCTGGTTCCCATCTCTTGGTTGCTGCTGCTGCTGTTGTTGCTGCTGATGAGCATGCCTCTGCAAAAATAGCTGTTGCATTTGCATCTGCTGATGCTG[A/T]TGCTGTTGCTGCTGCTGCTGCAGCTCTCGAGTCTTTGCCCATTGAGTCATTTAACAAGCAAGATAAACATCAAACTCACCAAGTATCTCCCCAAAATACA
>31.01_Jm2D_38452791
GGCATCAAATATTGACCGTGAAATTAATGCCCGTAAAATCCTCCGAGTGGCACCGCCCAACTCATCGGCTTCTCCTCTTTATGATGTGGCTACTAGATTG[G/A]TCGTTGATCTTCGTGTGCGCCGCACGTGTTCCTGCAGATCTCTATAATCCCGAGGTGCCCTCCAATGTCGGTGGAAGGATAAAATTATCAATAATTCTAC
>31.01_Jm2D_38758982
TTCAATAATAATTTTTATATATTTGCAACAGAAAGACCCTCGTTTTCTGCAGTGAATCTGCTGCAGAATAAGGGTCGCAAACAGCTTCTTTTGCATGGTA[C/A]TATGATAAGAGTTATGCAAGGCGGGTCAAGCAGTTCAGGTAGACTTTCAGTATTTTAAGATGATGTTGTCAATGAAAAATGGTGATTACTTAACACAAAA
>31.01_Jm2D_38996278
AGTCTTATCCCACATTAATACATGTTGTCTGAACATATATTTATATTTTAATTAATTCCAGCTTATCTGCAGCAACAGTTGGTTCATATTTTCATAGGTA[A/G]TGTTGCAAAGCAAAATGCCAAATTATGAATGTACACAAATTTTAAAGGCTTGCGCCAGTACTTGCAGAATACATATTATGACAATATTAAACGAAGAATT
>31.01_Jm2D_39834640
ATGAAAAACCAAGTTTTCGACAGTCTTCAACTTCTAATTGTACAGGAAAAAGCTTTATATGTTACATATGATGTGCTTCCAATAGGTTTCTGTTTGTTGT[A/G]TGAGTACACATATCAAGTCCTACTTCATTTTGGTTCTTGCTCGTTCGAACACTTCTGCAGGAGCTTTTGCACTTTTGAGCTGACTAATATATATAATTTT
>31.01_Jm2D_40001399
GTTTTTTAAGGCGAAATTTCCATCCTGTCCTCATGGGGATTGTGCTTTGCTTACTTGTTTGGCATTTTCCTCTTTCCACTTCTAATGGATCTGCATTCTT[G/A]GGATATGATTTTATCTTCTGCAGAGAGACTAAACAGCATATGAGTCGTGTCTTGAGAAGTTTAAAGTAGGGGATTGACCAATAAATTGGCCTGCATGAGA
>31.01_Jm2D_40306523
AGTTCGATACGCGCAACGACTGGTGTCGATGATAGAAGACGTAGAACAATTAGCTTTTAGCAAAACACAGGAGGAGAAAGAGAAGAACTGCCGTCGAATC[G/A]TACGGAGATTCGAACCCAGTATCATTTTCAGCTCTCCCCCTCTCCCTCTCTCTCTGCAGAACAAAGAGGAGGGAACAAAGGTAGGTTTCAAGTAGGGGCT
>31.01_Jm2D_40364948
CTACAAACCCTGGGATCCCTAAGAACTCTAAAGCATTTTACATGATTCCAGACTTGAGTGTGCTAAGTTGGGATAACAAGTTACCAGCAGCCATGCTGTT[G/A]TTGACAAGGCTCAGGATATTCCTGAACCCTGGCTACCCTTACGAGGAGATGCTGCAGATGTATCATAATGTGACAGGTCTTAACATGTGCTCTTATCTTC
>31.01_Jm2D_41280618
ATTATTATTCAATAATTTATCGTTATTTTTTCACTATTATTCATAAAATAACTAATATCATCTCAATATCTGTCAGTGGTAGGACCACCATTATAATGAT[C/G]TGCTGCAGATATTATTTACTTCTCAAATGTTATTCGGCAGTCTATTTCTCAGCTGGTTAACATATTACTGTTGAGCTTTTGTTTTCAGTTTTGATGACAG
>31.01_Jm2D_41491867
AGCCATCACCAACACGCAGCTGATCTTCTCCATGATACTCAGCAGCTTGAAATATAGGTTAGCCAGATCACTTGTGATGTGGTTTGTGGCTGCAGTGTCC[G/A]GGTACCAGCTTGCATCCGAAAGATAATTGGAGGAAGAAAAATTTGTAGTGATGGGAGGGGCAGTAGTGTAAGCTTGGTTGAACTGATAGAGACGTGAGTG
>31.01_Jm2D_41491896
CCATGATACTCAGCAGCTTGAAATATAGGTTAGCCAGATCACTTGTGATGTGGTTTGTGGCTGCAGTGTCCGGGTACCAGCTTGCATCCGAAAGATAATT[G/T]GAGGAAGAAAAATTTGTAGTGATGGGAGGGGCAGTAGTGTAAGCTTGGTTGAACTGATAGAGACGTGAGTGCCAAGTGGCCTTGTCAATTACTTACTTGA
>31.01_Jm2D_42113097
TAGCATAAAGATCAACAAGCTAGTGATCAAATTTGTTTTCTCTGTATTAATCGTTTTTGCTAAAAGACATGGGAGAGGTTCCTTTCAACTGCAGGACTCA[A/T]GCCCGGCTGGCCCCATGTTGTGACAGATTCCCGAATATAAATTTGGTAAGAAATGACAACTTATATTCGTATGCATCCTCCACGTACAAGCATGTCCAAA
>31.01_Jm2D_42405607
AGAGCCATCTCAGGATGATGGACTATGAAGCAAGCTACTGGGTTATGATAAAGCAGAGTGCCTCTGCAGTTTTGTGTCATATGAATTCGCCCATTCTAAA[G/A]CTTTTGATTTTTATAATAGAAGCTTAATTTTATTGTAGCAACTATGTTTGGTTGCTAAGAAAAATAGAAAAAAATAAAAGAAACCCAGACCCATATTCCT
>31.01_Jm2D_4299571
CTCCCCTCTCCTTGCGTTCCCCCCTCCCCAGCTTTCTCACCCCAGTTGCAGGTTCTCTTATATATGACTTCGTCCCATGACCTGCAGTTTTGCTTCTCAC[T/C]GCTCATCTCCCGAACGGCGCCGTCTATAGATGCCGATAGTGGTATGTTCCTTTTGGATTTGTGTTTCTCTCTCCTTCTCTCCATTCCATTTCCCTTTTTT
>31.01_Jm2D_4299804
TTCCCAAAGGGTCTATATACTTTGTTGTAAAAATTTTCTGGGTGATGCCGTGATATGTATCTGTGGGCGAGCTGACACTTCTTTGTCTGAAAGACATTTT[G/A]GCGTTTGTCCTACAGCAAGATTACCAGCTAGTACTGCAGCGTGTTGGGGTTGTCCTATGTACGCATCTCCATTCCGTTTCATTTTCACTTGAATTGCATA
>31.01_Jm2D_43235145
AGGTCAATTATCTATTTCTTTTTTCTTTTCTTTTTTTGTCATTTCTTCATTGGTAATTTAGTATGGTTGTTTAGATGATTTTCAATTGCGGAATAAAAAA[T/A]AATGCTAATAGTATTGGACCTTGATGCTGCAGATCCATATCACATGTCTTGATTTTACTCTGCTATCTGCGTTTGCACCCTTTTGGGTTTACAACGATAT
>31.01_Jm2D_4922614
CGGGGTGACGATAACAGCCAGTTACGTACGTTTACAACCATTTTAGCCTGCAGCTAATTGTCATGTTTATAAACGTTTGAATGTTTTTTTTTTTTTTTTT[A/T]AAAAAAGTAAATGATTAAAGTATTCAGAATTCTCATGCCAATTTACAAGAAAGCTGCTGCAGCTTGATTGTCATGCATGTATATCAACGTCGACCTCACA
>31.01_Jm2D_7702819
CTTCTTAAATTCCTGAACTTCCAACCAACCACTGATTTTTTTTACCTGAGCTGCAGTCTCAACTTTCAACCACTCTCTGCCTTGCTCTCCACTTTACTTG[T/C]ATATGTCATAAATACGATAATTACTTTCTGTAGTCATTCTACAGCTAGTAGCCTACTCCACCACTACATCTATATATATTCATTATATATTTGCGTGAAA
>31.01_Jm2D_7703385
AATTTTTTCTGGCATTAGGATATGTATGTATGTATGTATATATATGTATATATGAGAATCTAGGGCTCGATCTTGGCAACAAATTTAGAAACTGCAAGAA[T/C]AGAATCTTCTAAAGCTATTGTCAAATTTGCCAAAAAAGCGGCCTGCAGTAAGTAAGTTTGAGAGCAATGTTGAAAACATGCATGGTCATGAGACTTCATG
>31.01_Jm2D_8541608
CTAGACATAAAGCAGAGCTCAAACACGGGGAGAGCACCTTCGTCGTTGAGTGGAGAAGCAATGGGACAGAGAAGAGCCAGAACGGTGATTATTAAACACA[G/C]AGAGAGCTCCTTGCTCCTCCACTGCAGGAATACCTCCACCTCCATGGTGGAATAATACAAGAACCCACGCACAATGAACGCAAGGAGACGGCGAACGTCG
>31.01_Jm2D_8814635
GCCTGTTAGCTATAGCTACTGCTCTGTTCATAATCATGGGCATTTCATATGATCTCTTTCTTTATTTTTTTAGCAAAGGCAGGCCTGCAGGGTCTGAACT[A/G]ATGCTCCTGCTGGACTGTTAGGCAAATGCATCGTGGATTAAGACAAGTGAAGAACTTATTTCGACAAAAAAAAAAAAAAAAAAAAATCCTCTATATGATC
>31.01_Jm2D_8814888
TCTGTAAAGCCAACCAGTTATTGTAAAAGTAATTACTGTTAGATAGATGTATGTATTATTGATAACAATCAGAATCGTGTCTCGAGAATGCCCCAAGCAT[T/G]CATTGATCTCCTAGCCTAGCTAGGGTTTATATATGCAATATATTAATCCATGCTGCAGTAGTGGGGGAACCTCTATTCAGCTGTGTGGTATAATGCAAAC
>31.01_Jm2D_9281144
ATTTCTTTTTCCTTTTCTCAGTAACATCGATAAAATCCAAGAAGCAAAGAGAGGAAAATAAATGTCTGCAGTGACGGGAAGATTTCCCTTAGTTCCAACC[G/A]CAACTTGCATTGGTTAAGAGATGGGGAAGATCGAGGAATTAAGGTGACTCGCACAAAAGAAAGCTAGTGTTTGGAACTTTGGATGATTTGCTTAACATCA
>31.01_Jm2D_9281167
ACATCGATAAAATCCAAGAAGCAAAGAGAGGAAAATAAATGTCTGCAGTGACGGGAAGATTTCCCTTAGTTCCAACCGCAACTTGCATTGGTTAAGAGAT[G/C]GGGAAGATCGAGGAATTAAGGTGACTCGCACAAAAGAAAGCTAGTGTTTGGAACTTTGGATGATTTGCTTAACATCATGGCGCATAGATTTGAATCATTT
>31.01_Jm2D_9565421
CTACATTGATGATATCTTTGGTGCCAGGGGATGTTGGAAAGCCGACGGTGAGACTAGAGAAAGCTGCAGTTCTGGACGGAACGTGTTCATGGGAGAATCC[C/T]ATCTACGAGAAAGTGAAGCTCATCAGGGATACCAAAACAGGAAAACTCCATGAGAAGATTTACCATTTCATTGTTTCGAATGTATGGAGTGGACGCAGCT
>31.01_Jm2D_9565422
TACATTGATGATATCTTTGGTGCCAGGGGATGTTGGAAAGCCGACGGTGAGACTAGAGAAAGCTGCAGTTCTGGACGGAACGTGTTCATGGGAGAATCCC[A/G]TCTACGAGAAAGTGAAGCTCATCAGGGATACCAAAACAGGAAAACTCCATGAGAAGATTTACCATTTCATTGTTTCGAATGTATGGAGTGGACGCAGCTT
>31.01_Jm2D_9565601
ATGTATGGAGTGGACGCAGCTTCTCTGTTTTTCTATAATTCCTCTGCGAGTTTTCATTGAAATTCATGTGTTATTGCAGGGATCATCGAAATCTGGCTAT[A/C]TCGGAGAAAGCTCCATTGATTTCTCAGATTTTGCTGCAGAGTCCACACCATCGACTGTTTCTCTGCCCCTTAAGTTCGCGAACTCTGGCGCTGTTCTCCA
>31.01_Jm2D_9595251
ATCTATCCATCTATCTGAGAAAGTACACACAAGAAAAACTAAATGTAACAAATAATAAAATAAAATAAAATAGGAACTACATAGTTGTCTGAAGTCTGCC[C/T]TCATGAGAACTATTTTCATCTTCGATTTGGCTGCAGGGGTTACTCATAAACTACATGAGTGTATATATATGTCTGTTTTTGTTGAATTCAGTAATTGTTT
>31.01_Jm2D_9782110
ATTATGTGAAATGAAATAAAGTCCCGAAATAGATGGCGCCTTTAGTCCTTCATCATTATCATTGATCTGCAGCCTAGTCTCCAATGGCCCAAAATCGTCC[G/T]CTTCCACGTATCATGTGTACTTACTTAAGAACTCTCTGTGCGATCTAATATATATCTTCCAATTATTTGGTTGATCATGAGCTTCTTATAATATATCCTG
>31.01_Jm2D_9859212
TGAGATGAATAGAAGCAGATCAGAATCAACATATCCTGGGAATTCCTTCTCCTCCACTGGTATACCTGCTCCATCTGTTGTTTCTGCAGCTCTACAGGTG[T/C]TTCCCGGAAAGGTTTTGGTTCCTGCAGTTGTTGATCAGGCTCAGAGTCATGCACTGGCCGCACTTCAAGTTTTAAAGGTACTTCTTTGACCTCATTAATT
>31.01_Jm2S_10579841
CTTCCACCAGCTTTATCTACTGCTTGGGTCACCAAGTTTCTTAATTCTCTACAATTTACTTGACCCTTTTCTGCAGAAAACTTAGCTCTCAACAATGACC[C/T]GTTTATAGATAATGCCTGCAGGATACAAAGAAGCAGTTGTACAACAATAAAACATAAGATGGCTTTTCAGAGCTGTGAATATAAAATACTGATACTTAGC
>31.01_Jm2S_10579845
CACCAGCTTTATCTACTGCTTGGGTCACCAAGTTTCTTAATTCTCTACAATTTACTTGACCCTTTTCTGCAGAAAACTTAGCTCTCAACAATGACCCGTT[T/A]ATAGATAATGCCTGCAGGATACAAAGAAGCAGTTGTACAACAATAAAACATAAGATGGCTTTTCAGAGCTGTGAATATAAAATACTGATACTTAGCTACT
>31.01_Jm2S_11593397
TGATTTATAAAAAGGACTAGAAGAATATTTCTATTTTTTCATCGTTGTTGTTACAACTTACCATGATCCATGGACTTTTAACTAAACCAAAGTGGAATAG[A/G]CAAAAGTAGACTTGCTATTGCTAAATATCTGCAGCTACTAATAAAAAAACAAGTTAAATAGACAAACTTAGACTACTAATGAAAATCATTCAGTTATATT
>31.01_Jm2S_11877169
TTAAATCTCGGCCTCCATGATTAATGTGTTCAGTAATAATTATATAGAGGGTTAATTTAATGATTACGTTGTAGTTATGTATTGTGTATGTGGCTATGAA[G/T]TGGGTGCGTATTTTCATTATTGACATCGATATGGGTGACGGAACCATATCGCACTGCAGGACAGCCGTGCAAGGTTTTTGTCGACACTTGTTATTTTTCA
>31.01_Jm2S_1213021
TGAAGATGTTGGCTGAGGAAGCCATGGCATGCTCCATGCGCCTGGTACAGTACACCCCCAATAAGCTGCAGCAGGATAGAACGGCATAGGAAAGCCTGGC[G/A]GGCAGAAAGCAGGAGGCGGTATGGGGGAACTCCACTGAGCTGAGTTCCATGGATAAGGCCAAGGAGCCCCAGGAAAGCAAGGAATTTGAGGTGGGAACCC
>31.01_Jm2S_13606855
CCATAAAAAAAAAAAGCTAGACTTTTGAGATAAGGTAGAAAAGAAAGTATTACTGCAGATCCTGCCTTTTTCTCCCTCTGTTATTATTGTTTTTACATAT[G/C]TTGTAAGAATTTATACTACCACTGGGACAATCTAACAAGTGACCTTGGTTGTTTTAAGGTATTACTGGCTTACTGCAGATCCTTTTTCTTTGTGTTTTTC
>31.01_Jm2S_16142283
CTGTGATAGTGATGTTCTATGACCCCAAATATGGTAACTGGAGCAGCAAAACTTTACAGATCTGGTCCTCTTTTTCATTATTGTCTCTTCCGATTTACTT[C/T]GCTTCACCGATACTCCTCACTCCCACCAGTAGAAGAAGCTTTAAAAGCTGCAGTTGAAGTCAAAATGTACCAAAAGATTCCTGACCTTCTTTCTTCAAAA
>31.01_Jm2S_16750203
CTGTCTTAGCTGTGCTGGAAACAGTGTCCTTTGCTTGTGCACCCTTCTCCGTTGCAGTATCTTTTACAGTTTCACTTTTCTCTAGGACAACTTCCTCGGC[C/T]TGTGCACCCTTCTCTGCTGCAGTGTCTTTTGCCTGTGCGGCCTTCTCTGCTGCAGTGTCTTTCACCACCCGACCTTTCTCTACCACGGTGTCTTTCGCCT
>31.01_Jm2S_16815302
CAGAGGTTCCTTTTGTTTAATCAGAGTTTACCCACTTGAGTCAATTTCTGTAATAGGTGGAACTTTAGCAACTACTGTCAACCTTCCGCAGAATCATACC[T/C]TCATAATCTTTTGCTGCAGCTTTGAAGTTGTTGACTAATATTTACACAAAGTTGCATACTGGAATCTAAAGGAGCTCCCACTCAGTTTCACAGGATTCTT
>31.01_Jm2S_17499021
AATAGCTAGCTGTGATTCCTGTTATCTCATGCAGTACTGCAGGTTTAAATGAAGAGTGGAGTAATTTTACATGGGGAAGAAATGATCAAAGTAATTAAAC[G/T]TTGATTTAAATCATCCAAATCATGGAAAGGCAGTCTGAATTTAGTTTGTTGGATGTTGAGGAAACACAATTTGACGCATAATCCGCACCTTGCATGCACG
>31.01_Jm2S_18702852
TTTGTTTTCATTTGGAAAATTTACCCTTATATCACATAATTGTGATTCCTCTTAAATTACTTCCTGTCTGCAGGTGGTTACAGGTTCAATTCAATGGGGA[T/C]CCTAATTAAAAACTGAAATAATAAAGATGATGATGATCATCATCATAATGAAGGAAAGATACTCCCAAATGTAGAGGAGGGGTAAAGGGTGGAATAGAGT
>31.01_Jm2S_1997057
TATCGTAATTATAATACGGGAAAAAACCCCGGAGTTAAAAAGAAAAAACCAAAAAACAAAACCAAGCATGCATGTATGCTGCAGATCATGATGATCTATA[A/G]GACCTTGGGGCTTTGGCCTTTTGCAAGTTCACCGTACAAAGCTGGGTTCTTGCTGCAGAAAGCATTCTTTAATTAGCAGCTATATATATATATATATATA
>31.01_Jm2S_22591405
GAAATTATCTGAAAAACATCATAACATAGCTGGAATAATGCTAAACCTGCAGAAAATGCCCTGAACCGGAAAGCACATGCCTGCATCGGTCATAAATTTA[T/C]TGAGCCGGGAAAAGAAAGAAGTAACAGAGTTGAAAGAGAAAGAAGAAGAGAGAAAATCAAGAAAGCGAGAATCTTGTATATTCTGATCTTGTATTGAATT
>31.01_Jm2S_23428181
CGTGTAGGTTATTACTTATTACTTGAGCCCTTGGAGTAGAGTAGGTATATTTATTTCAGGGACCATTGGGCTGCAGAATCTTCTGTAGATGAATAAAACT[C/A]ATGGTTTTGATTACAGTGCTGCATGCCATCTCTCTCTCTCTCTCTCTCTGCTCCTATTATGACTGCACCTCTCTCCTGCTTCTGGTTCTGCAGCTAAGTT
>31.01_Jm2S_2444068
AGTGGCCTGGCTTTGAAGCAAAGGCTTTGGCGCAGTTTTCTAATTTCTGTTTCTGCTTTCTCCTGCACAAAATGGCCATAGAAGTCATGTCATTGACTGA[T/G]CTAAGTTATATAATGCAAGCGCATCTATAATTTTCCCTCCATGCACATGAAGCTGCAGAGTGTTATAATTTATATGAAAGTTCTGCCTGTAACTCAAAAT
>31.01_Jm2S_2477070
AAGAATGTCGTATCCGCCCCCAGAATCGTCAGGCCCAAGCATTTCAGACTTCTGTTATTGCTCCTCCAGCAGCAACTTCTGCAGCACATGGCTCTTCTTT[A/G]GGTGCTTCCTCTGTTTCTGCACCTCCTGCAGCAAATTACTGCACACCAGAAATAGTGCAACAGATGCTCATTTCGGCATTATCGACAATGGGGTTCCAAG
>31.01_Jm2S_25638811
ATTTAGCCACAGGTGGCCTCAACTGAAAGCTTCTTCATGTTACCTGGACATGGATCTCCTCCAAAAACTTCAGGAGCTACACTTAACGAACAAGATTGCT[T/C]TCCAATGCAATTCTGCAGGAGACAATCCACGTTGGTTGGAAAAGAAGTATAATGACATATGTTTGCTAACAATACAGAATCTGTTTGGAGACATCAAGGA
>31.01_Jm2S_2766079
GCAAACCAATTATCAAGCATTGGACGACACAGCTTATTTGCAGGGACTCATATAATTGCAACTGCAGATTCTTGACGAATGATAACACCAAAGACATACA[T/A]CTGAAAAAAGGGGTTCCCAGAGAAATGAAAATCATGCAACTACATGGCACGAAAGATAGATACCCCGCAAGAACTTGGAACCCCCGGCAAATCTGGCATT
>31.01_Jm2S_27721562
GGTATTCGAGCAAAAAGATTGGGGAAATTAAGAAAAATTAGACATACAAGGATTTTATTTACAAGTGGAACTGCAGGTCGTCTCACCCGTCAGTTGCGTG[T/A]CATACATAATCTTGAAAACTCTCGGCTCTCTGATCTCTCTCTCTCTCTCTCTCTCTCTCTCTCTCTCAAACACAAAGCTACTGCAAAGTCACGCTTCATC
>31.01_Jm2S_2786019
TCTTTATTCTTTAAACTAACTGAATTTAAGTTTGTTAATAATGATTAATTACTACAAGTCTATATAATCCTAAATTCATATCTGCAGAATCTTTCCCAGT[G/C]AGCTCTAAGTTATAATGATTATTTTATACAAAAGACTGGAAAAAAAGAAGCAACTACTCGATAGAGTTAACAGCTGATGAACAAAAGGAAAAAAAAAAAA
>31.01_Jm2S_2809733
TAAGAATTTTCACATTGATTAGGGTTTGTTTTGTTGTGTCGCTGCTGAGATGATCAACAAGTCCTGACTAACTGCACTTGACTGGGCTTTGACTGCAGTC[G/A]ACGCCTCAGTCGTCTCAGAAAACGGCCATCGATCAAAACCGTAATGCAGGATTGATAATATATATTCTATTATTCTGGTCCAATTCCCGGTAAGAGACAA
>31.01_Jm2S_34383
GGTCATCTTTCTCCTCATCCTTATCGTTTAGAGCGCAAGTGCATATACACTGTCTTGTGAGCTCTGCAGGAATATTCATTTGTGTTGTACATTTTTATTA[A/G]GTTCGGCAAGTCACCACATTTTCCCTGGATATCTATATGTATTTCCGTGGATGCTAGTAATATTTGTGATAGCGCTGGTCATCTTTCTCCTCGTTCTCAT
>31.01_Jm2S_349167
CACAAAGTGATTACACAAAAGTAATCCTATAAACTGACGTAGCTTGATGTGGTTTGTCAGATTGTAAACTTACTTTTATTATAAAGCATATCTGACAGAT[C/T]ACATGAAGACACGTCAATTTGTGGGATTACTTTTGTGTAAATCCCTTTGTAGCTGCAGCAGTCCTCGATTGATGGAACAAAAAACACAGACACAGAGAAA
>31.01_Jm2S_349184
AAAGTAATCCTATAAACTGACGTAGCTTGATGTGGTTTGTCAGATTGTAAACTTACTTTTATTATAAAGCATATCTGACAGATCACATGAAGACACGTCA[A/G]TTTGTGGGATTACTTTTGTGTAAATCCCTTTGTAGCTGCAGCAGTCCTCGATTGATGGAACAAAAAACACAGACACAGAGAAAGAACTTGAGAGAACTTA
>31.01_Jm2S_3783447
CCTGCAACAGTGGTGAGCAATCCACCTTGCCTGGTCCGCAAGCCCAATCTAATGCAGCCTGCAGCATCTTTGAGTCAGCACCATCCCTGGCAGTACAGTA[A/T]GTTTGGTTCGACGTATCATTTGCTAATACCATTCCTGATCCTGTCAAGTGTAAAATGTAAATGGGTGATCCATTTGCATCGAACAATCCCCAGTTCTTCT
>31.01_Jm2S_4073697
GAATCATTTAAACGAGTCCAGCCCAGACCATTCTCAAGTACGGGTTCCTCGGTATGGCGACCAGATTCTGCAGGCCTTGTCCCGCCTCTGAAAAATTCAA[C/T]AAACTCCCAATAAATTAAAGCTGTACACTGTTCTTAATTGCTAATATCTGTATCTAGTTGGAGAGTAATTTTGTTATCTTAATTTTTATCATTTTCACAT
>31.01_Jm2S_4977448
ATTGGCGAACATGGGCTGCTGTTATTATACAGTTAGGTTGGCGCAGGTGCAGGATGAGAAGAAGGGGTCCGGTGATTCCTGCAGCTACTGGAAATGGAAG[C/T]AGTGAGCATAGACTTCTGCAGTATGCTGCAATGTTCATGTCAATAAGACCACACGACCATCTAGAATAAGTTCGTGGTTGCTTTTGACATTACTCAAGTA
>31.01_Jm2S_5049420
TGAGACAGCTTCTCCCTAAGTTGTTCAGCAGTCACAAACTGTTTTCCGCCAGAATAACCTCCGTTTCCCCCAACTGCAGTTATCATGTGTCCGTGAGACA[A/G]TAGCCGGCACCGCCCACATAGAACAGTTCGAAGCTGGCGATGTTTCTTCTTCTGCACAATTACACGCATTTCCCAAGTGCTCTCTAATCACTCTCAGAAC
>31.01_Jm2S_5049903
CACAAGAGAATCAAAATGCAGCTAGTACCAATTCATTTTTTTCACAAGTTTCTTTTCTTTTCTTTTTTTATAAGAATTCGTACCAACTCATAGGTCTCGA[G/A]AGCCACATAGCCCGGAGCATCCGATTCAGAAGTCTGCAGCGGAGCCCCACACCCGTAACAACTGGCCCCCGCCGTGGAAACCTTGATAGGTTTCTCTCTC
>31.01_Jm2S_5049968
TTTTATAAGAATTCGTACCAACTCATAGGTCTCGAGAGCCACATAGCCCGGAGCATCCGATTCAGAAGTCTGCAGCGGAGCCCCACACCCGTAACAACTG[G/C]CCCCCGCCGTGGAAACCTTGATAGGTTTCTCTCTCTTCACCTTCTTCTTCGACGTCCTATTCTCTTCGATCACGAGCTTCGCGGCCTCGAGGGTTTGGTG
>31.01_Jm2S_5049990
TCATAGGTCTCGAGAGCCACATAGCCCGGAGCATCCGATTCAGAAGTCTGCAGCGGAGCCCCACACCCGTAACAACTGGCCCCCGCCGTGGAAACCTTGA[T/A]AGGTTTCTCTCTCTTCACCTTCTTCTTCGACGTCCTATTCTCTTCGATCACGAGCTTCGCGGCCTCGAGGGTTTGGTGGTGTTCAAGAAATCTCTGTCCC
>31.01_Jm2S_5050165
GGTGGTGTTCAAGAAATCTCTGTCCCCGGGTCGGAGCAGTCGGACCGGTCCCCTCTGGTCCGAGAACGGAGTCCGATAACTGGGTCTCTGAGACTGAGGC[T/C]TTGTGGCGGGAATAATGATGTTCCTGTGCAGTGGCTCTGCAGAATATGAGTGTGGGTTTCGTGCAACTTTTAGGAAGCTTAGGGGCAGAGATTGGGAGGT
>31.01_Jm2S_6031334
TATGACAAACCCATTTTTCATCCTCCACCCTTTGCGATTTATGCCATCTCATGGAAGCTGCAGTTTTCTTCGACATAAAGAGTCGTTGCAACCTTAGCTT[C/T]AGTGGGAAGTATCGCAATACCTTTTGGGGTACTGATTGTTGCTTACGTGTGGTGGACAACCACCTAGATGCCTTACACTTAGGGCACTCTTGTTTGTTGG
>31.01_Jm2S_6589972
TACAACTTCAGGCTGCTAAATCTGCAACTACTGCATCAGAAAATCCTGATTTTCAGCTAAAGCTTGAGGCTGCAGAAAAAGAGAATTCTGCCCTCAAACT[T/A]GAGCTCCTTTCTCGATTGGAGGAGATAGAAATCAGGATTATGGAGAGAGACTTGAGCACGCAAGCTGCTGAAACAGCCAGCAAACAACATTTAGAGAGCA
>31.01_Jm2S_6590640
GCGGAACTGGAGGAAAAGTTGGAGAAGTTAGAGGCGGAAAAAGAGGAATTCAAGATGGCTTTAACTGAATCCCAAAAGCAGTTTGAGACATCACAGAGTC[T/A]GCTAGAGGAAGCAGAGGTGAAATTGGTAGAGCTGCAGACTCAGTTAGCTCTTCTAGACAAATTAAAGCAGGCTGCAGATCAAGAAGTAAAGGCCAGCCAA
>31.01_Jm2S_6632049
CAATTACTTGGAGCAATAACAGTATGGCTCCATCTAAATTGCAAAGGTGGTCAAATTCCGACTGCAGGCCAGCCAACCCAGACCTTAACACTCCCAAGCC[C/T]GAGTCAGATCCTCTTCCCTACCAGCCAGCCATCTGCTGGAGTCCAAATGCAAATATCTAAATTTCCTCTCTCAGACAACAATAACAACATCGACACCCCC
>31.01_Jm2S_6632141
CCCAAGCCCGAGTCAGATCCTCTTCCCTACCAGCCAGCCATCTGCTGGAGTCCAAATGCAAATATCTAAATTTCCTCTCTCAGACAACAATAACAACATC[G/A]ACACCCCCTGCCCCCAACATACACTAACTTCTGCAGAAGGAGGTTAGCCCAAAACTCCTATTAACCCATTATTACAGTGGCAAAAATCCATTTTAGGAGA
>31.01_Jm2S_7148288
GCACTGGGAACATCCAAGGTTTTGGTCTCGACAGCTGGTGTAGGTTCAACTACTTCCTCTGTTTCAACCTTCCTTGGAGCATCATCAACAATATCCGCAT[G/A]ATGCTTTCCATCAATTTTGGTATCTGCAGCTGGTGCGGTTTCAGTCGTTAATTCCTTTGTTTTGGCATTCTCAGAAGCATCAACAACGTCCGAGGCAGCG
>31.01_Jm2S_7728808
CTTAGAGGGAAACAAGCTCACGGGCGACATAGCGACCGTCTCCACCTGCGCCACCCTGCAGTATCTGGACCTCTCCTCCAACAATTTCTCTGTGGATATT[C/T]CTTCTTTCGGAGATTGCTTGGCTCTGGAGCACCTCGACTTATCTGTCAACAAGTTCTCAGGGGACATCGGCCACGCTCTCTCCTCGTGCAGCCATCTCGC
>31.01_Jm2S_7728942
TCGACTTATCTGTCAACAAGTTCTCAGGGGACATCGGCCACGCTCTCTCCTCGTGCAGCCATCTCGCGTTCTTGAACCTCTCTAACAACCATTTTTCCGG[A/T]CTCATTCCGGCGCTCCCTGCAGAGAAACTGAGTCTCCTTTCTCTCTCCGGCAACGACTTCCAGGGTGTGATTCCCTCGTGGCTTGCCGGCGCGTGTGCTT
>31.01_Jm2S_7885811
CTAATCACGAAGAATCTTGCAAAAACATCTAGAGTGATCTCAAACTTACTATCATATTTCCTGTAATATTGTTCCTTAAGCTGCAGCACTTCTCTTTTAA[G/T]TAATTACCTGCAGGTACCAATTTTGTCTATAAAAGCTCCCAATTTCTTTGAATTCTAAGCAACCAGCACAGAAGTACACCCTATTAGAAGGTCTTGTCTC
>31.01_Jm2S_8487289
TTTCTATGCATCTGTAGGATGAGCACTTGACAGCCGTGGTAGGTGCAAGTGGGGGAGGCATGATCATTGCTGGAACTGCAGAGGTTTTCTTGAATCATTT[T/G]GCCAGGAAAATGGATCCCTTCTCTTCTGTCATGGCGCCAAGATTCTATCACCAGGTCTCTCTCTCTCTCTCTCTCTCACACGCATGCATGCACACACACT
>31.01_Jm2S_8513896
GTTTCGTGGATGGAGTGCATGGGATCGGGATTTACTCTGCAGGGGTAGATCCAAAGGGTCTTGCCTTGGAAATGTTCCTCGGCATCAAAAAAAAAAAAAA[A/T]TGATAATTTGGAATATCTGGCCCTTGCCAAATTATGCAGTGCATGTGCCATATCTTCTCTCCATTTTTACCTGTTATACTCTATATTCTCTCTTGACCTG
>31.01_Jm2S_865063
GTAGTTGTTAACCAACATGTTGGTTACTAATTTCTTTCTTCAACATGCAAGCATTTAAAAGAGAGCATGGAAAATTGCAAAGTGCCTAGCGCCCACGATT[A/G]TTGGTCTATATACTGCAATTAGTTGTTTCATCTGCAGTAATGCAATGCACTCTAGTTGTGTTTTAGTGCAGATACAAGCTTGTTTTATTACGATTCAAGT
>31.01_Jm2S_9145873
ACAGTGTAGGAAGCAGTCCAATAATTATTATATATTTTGCCTCAAATATCCAAAGCCTGCAGTTCTATTTCTTCAATTGTCCCAAATTTGGCTCCTTGGG[T/A]AATCATTTCAAGAAGTGTTTTGTTCTGTTGGGTTTTTTTTTTTTTTCTTTGGTCGTGTAGCATCTAAAAATGTTTTGGGGGTGTTTTTTTACTAGAGTTC
>31.01_Jm2S_922614
CCTTTTACCTTCCTGAGTAACTCAGCATGCATGCCACGTCCTCAACTTTTTTTTTAAAAAAAAGTAAAAAACAGATAAAAAACCTGCAGCTTCGTTGCTG[C/T]CGTCCCCGATCATTTCAGGAAAACGAAGGTCGAAAATCTAGTCCCGTAATGACAACTTTTTTTAAGGTACCGGTAATAATAAGTTATAATTAACAATAAA
>31.01_Jm2S_987202
AGTCGTGGTGGTTCTTCCTCGGTTGTTGTGCCGCTGCTGCTGCAGTTGGCATCTTCTACCGATTCGGTCTTCGGTTTCAACGTCGTGGCGCTACTGATCA[T/C]GTCCTTGTTGTTACTCTGATTCATGAGGCTGATTTTGGCCACCGGTAACGGTGGTGGAGAGGAATTCCTTAAATTTAGGTGGGATGGAGCCCTAGCGGTG
>31.01_Jm3D_10535780
CTACAGGTAATACGAAATCCCAATGAAGCTCTTTGTCTGATTTCATAGAAAATTGGCGAAAAATAGATAAAACTCCGGCTATTTCAACCTTGTATAAAAT[T/A]TTTATAACCTTAAATATTAAATTAGTTCCAAACTTTCTCATACTTTGACACAATTTCCCTGCAGTCGGATTGATCTTCAACTTTCATTATGGTAAAAGTT
>31.01_Jm3D_10607684
TTTATAGTCCCTTAGCCATATTTTTCACAAGTTCTCAAGTTTAATCTCTTACAACAGGTGAAATGGGCAGATGGGAAGAAGTTTGAAGATAAGTTTGTGG[A/G]GATGCTGCAGAAATACGGATATAGCGGTTCATATATGTCAAAAGAATGGCTGAAGAAACCTGCATTTATCCAGTCCTTTGCTCCAACTTCACTCGTATAT
>31.01_Jm3D_11057267
CTAACAAATATGTCAACTTTCAAGAAAAACTGGATTATGTGAACTCTAAAAGCTATATGTACTTACGATATTCAGTCTTTTCATTGCCATCGACAGATTT[C/T]CTCTTATAAGAATACATAATAACTGCAGCTTGCTTTCTTTGAGGTGGAGGGGAACTTGACATAGGTTGATTCTTGTCATTCAAAATGACTGGAGGAAGCA
>31.01_Jm3D_11845596
TGCAAACTATGCACTTGGGACTCTTGGAGGTGATCCTCTGCAGACAACTGGGATTATTGAACTTGGTGGCGCTTCTGCTCAGGTATATTTCTTCTCTCTG[C/T]TTCTAATTGTTTTTCATGATTTGGAATGCCGATCACAAAATCCTGTCCCATACTAACTTGCCACTCCACCACAATATAACTAGGAGTTATACAAACAACA
>31.01_Jm3D_13123597
ATCTAAGCCTAGCCCTCTTCTTTCTGATACTGTATTCTTTTTTCAAAACTTCTGCAGCGGCTCAAAGATGCTCTCCAGCGACAGTGACGTCCGGATCTCC[T/A]TGTCCACCTTTCACTTCCCCGCCTTCCTTCCCTTTCTCGTCCTCTCCCGGCTGCGGCCATCCTTCCTTTCAAATCAAATGTTCAACTCCCCATTCTATCA
>31.01_Jm3D_13305605
TGATAAGTGAAGCATACCTTATTACTATACGAGCCCCACACTTGTTCAATTTTGCTGTCTGAGAGGTCAAGGACAGCAAGTTCCCGTGGAGAAAAATCAG[A/C]AGGAATACTTTTGAAAGGACACCCTTTCCACTGTAGCCACTTCAGTTCTGCAGGAAGATATTTATACTTTCCTACCATTCTTGTATAATTGATTTGCAGA
>31.01_Jm3D_13426501
CAGAAAACTGACAACATCAAATAACTCTCTACAAACTTCTTTACGATACTTGCAATACTTCCCACGGATTTTTAATGTTTCCTGCAGAAGTAAGGAGCAG[C/T]TTTTTATCTTAAATTTTCAGCAGTCTACATAAACTGTAAACTCTTTTCCTTATTAATGGTACAGTGAATACAGTGTGAAGATTTAAGCTTGAGAATTTTT
>31.01_Jm3D_14443427
ATAAAATTTATCTTAGTAAAAATATGCGAATTCCAAGTTTAGAATTATGCCCTTCCTGTTCCCCAAAGCAATAAAATGAATGCTAGGATCTGCAGATCCT[T/G]AATCCTTCCCATGGCTGTCCTTCTAGTTATCCATCATTTTTTGTAGAAACGCAGATGAAAGTGATGGTGTTTGCGGTGTTGCACCTCTGCAGACACTTAT
>31.01_Jm3D_14448040
GTCAATAAAGTTTTGTTTATTGATAAAAAAATGTAGCTGCATGGTCCTGAACCTGAATTTCATGACACTGAATAGTATCTGCAGTTTGTTATCGAAGTGG[G/C]ATCATTTTTTTTTTATTATCCCTGCTTTAATTTAGTTACGCCCTTTTGTAATGGGGAAACATTACATGGGTCCGGGGTTTAACCAGGTAAAAGGTATGTT
>31.01_Jm3D_14533228
CCCAAAACAGACCAGCTCCACAAAAAATACCTGCCCATAATTACCTTGCCACTGCAAGAAAAGATGCTCCGTTGTTTTTACACATGTAACACCACTCCGT[C/G]ACGATCATCCCGTGTTTCCTTAAATTATCGGCCGTCAAAGTCTTTCCTAAGGCTGCAGTCCATGTAAAAATGCGACTTTGGAGGGCATGGGAGCTCTCCG
>31.01_Jm3D_17324389
ACCCCCAGCTCCCAGTTACTAGGAAATAGGGTAACCGAGGTGTTGGAGATGCAACCCGGATTTGTATGTCCTTACATTCTATTAAGTTTTATAATTGAAC[T/G]AGCATGTTAAGAACTCTGCAGTGGAGTTTTTGTTGATACATAATGGTGTACCAGAGAATTAAACTATGTCCAAATACAGAAAGTTGAAAACACCCAATTA
>31.01_Jm3D_17719480
AGTATTTGTAACGCCTGGGCCAAAGCCTAGCCCAGATTTAATGAAGCCCGGCCCACGACAAGTGATCACTTGAAGGGAAGCTTGAAACGGTGTCGCTTGG[T/A]GAGTTTTTTTCCCATTCTGCTGCACTGTTTTTCTTCTCCGCAAGATCTCCCCATTGCACTGCAGTTCCGCAAATCCCTCCATCCCATGCACCTGCTCCCC
>31.01_Jm3D_21189327
GACATACGTTTCACGTAAACCTACCGAGTCACACATCAATAAGCTAAGAGAAGCTGCAGCTGCTAGAAAGCAGGCAAGAGAGAGGGCAGAACCCACACGC[C/A]GAATCGCATCAAACTACATATACAGCGAGGAGTATTGGATTCCTTCAATCTATGCTCTTCCAGCCTCAACCCAAGAAGACTCTAACTCTGCAGCTAACTC
>31.01_Jm3D_21609716
ACAAGGCCCAGATCCTTCCTTTCATTACAAACCTCTTTGCCATTAAATCCGAGAGAAACCCTCCTGCAGGTCTAGAGAACAGGTTTGCTGGCCCGAAACT[C/T]GCTGCTATCATTCCTGCAGTTAGGAGTTTTAGATTTAATCTGTAAAAAAAGTACTCCGCTATAATGTTGTCCACAGTCAGTTCTACCCCAAAGCAGTAGC
>31.01_Jm3D_21609852
TAATCTGTAAAAAAAGTACTCCGCTATAATGTTGTCCACAGTCAGTTCTACCCCAAAGCAGTAGCCATAAGTCAAGGCCAAAATCCACCCTCTATAATTT[G/C]TTACTCCGTAATAGAAAACCCATGAAAATTTATCCTTTGGCTTCTCTCCAGATTTCTGCAGGCCATAGAAGTTCTCATCAGGCATGTCCTGCCCAAAGAT
>31.01_Jm3D_26125031
TGTTCATCAGTTCTTTACATGAACGCAGAGACCCACACTAGGATTTCCTACTGATTATGGCAGATCTGTTCCGCATGTGTTGCGCTCCATATGCTGCAGT[T/G]GAAGCCACTGTTGGAATTATCCTCAACGGGAACAGCCGACAGGAAGCGGAGAGGGTTTCCTCAAGGGATCCATTAGACCTCTGTCGTGGTCAAGCGCATA
>31.01_Jm3D_26125043
CTTTACATGAACGCAGAGACCCACACTAGGATTTCCTACTGATTATGGCAGATCTGTTCCGCATGTGTTGCGCTCCATATGCTGCAGTTGAAGCCACTGT[T/A]GGAATTATCCTCAACGGGAACAGCCGACAGGAAGCGGAGAGGGTTTCCTCAAGGGATCCATTAGACCTCTGTCGTGGTCAAGCGCATACAACTCTTCGTG
>31.01_Jm3D_28861525
TCCGACAGTGGCAAAAGGAGCAAATCAACCACGAATAGGTTTGAACATAGATGAGAAAGCTGATGTTATTTTTAAATCTCTCATTTAAGTCTACTGCAGG[C/T]AGCGGATAAACAAGTATTGAGGTGTATTGCTAATGGGGTCTAGAATGCCTACTACCCACCTTCAAAAGGAGTTATTGATAAGGAATAATGGAGGTCCTTC
>31.01_Jm3D_28861664
TCTAGAATGCCTACTACCCACCTTCAAAAGGAGTTATTGATAAGGAATAATGGAGGTCCTTCTCACATCAAAGATACGAGAGCAGCAGCATTGGTAATGG[T/C]TGTGGAGTTTGGAATTCAAATGTTCCTAATGTAGTTAAGAATTCCATGTGGAAAGCCTGCAGCAACATCTTACAAGCTCGGTCCAAGTCCAACCTTTAGA
>31.01_Jm3D_29004400
AGAATCTAATTTGGAGGACTTGAAGAGGGCCAGGTCTGTAGTTTGGGAAAGAATGGCCGAGTTTTCTGGTAATCTGCAGCTGCAAAGTTCCATTCGTGTT[C/T]ATGCTCTAGAGCTTATGCAATTCATCACAGGTGAAACTATCAGGGGTTTCTCACCTGAGATACAATCTAATGTTCTACCATGGGAAGGGTGGGATGAGTT
>31.01_Jm3D_30007609
TCAACGAAGTCGGGTGGAGAACTTCCGAAATGAGATTACGACGGAGGGCTTTCCAGGTTGGGCCAAAGGGGCTTGCGCCGATATCTTTGCGCTTGTTGCT[G/T]AGAACAACGCTAACGGGGACGACTGCAGGACGGCTCGCAAAGGTGGCGCCATGTCGAACAAGGGCTTGGTGGGCAAGGGTGTAGGAGGTGATGAAGATGA
>31.01_Jm3D_30346022
ATACTGGCCCGTCTCGGCCTAGCATGGTTGACAGAAAAATAACTTTTGTGGGTCCAGCCACCATAGTTTTGCCATATACCTCCATCACTTTCCACAAATC[A/G]ACTTGTTAAGTTCAAATTTATTGATTCCAAACTCCAACACCTCTGTGCCAAACACTCTGCAGAGCCCAACAAAACGGAAAACTCGTCAAATTTGTTGATG
>31.01_Jm3D_30764557
GAAATCTTGGAAACTTGCCGTGGGTGCCGTGCTTCATACTGTTGGCAGCTTATCAAAGCATGAACAATGAACAAGAATTATTATAGCAGTCTGCAGTTAA[T/C]TGTCATTGGCTCCGTGGGTTTTCCATAGAGCAAGGATTTGTTTGAAAAGTTTTAGCACTAGTGAAGCTGATCAGGCAAGCTCTTCGATGAAGCTATATAA
>31.01_Jm3D_31771210
AATATAAATCTCACCAAAAATTGTTAAAAGTTAAAGCTGTAATCTAAAACTGCTGCAGCTCCAGCACCTTCAATTGAAACTCCATAAAAATGAGTAAACT[T/C]ACTATCCAAACGGCACAAAACTTTTATTTCCCCTTTTTGCTAGTAATATTCAAACTAATTCTTGAAATCAAGGAAATAGCTGTAAAACTAAGATTAGTCA
>31.01_Jm3D_31771343
CTTTTTGCTAGTAATATTCAAACTAATTCTTGAAATCAAGGAAATAGCTGTAAAACTAAGATTAGTCAAGACTGCAGTGTTCGTTTCTGCTCAGAAAACA[G/A]CCTCTTTTTCAGTGAACTCGAACACTGTAATTACAATAGGTCTGCCGCTTGCCACAAACAATCTGCAAAAATGACTTCCAGTACATTGACTTTCCAATGA
>31.01_Jm3D_31771492
TTGCCACAAACAATCTGCAAAAATGACTTCCAGTACATTGACTTTCCAATGAAAAGGATATCATGTATATGTAAAACCCATACATTTAGCAAAATTGATT[A/G]AACTGCAGAATTCAGTGCCCGTGGAACATTGACACAACCGACCATCTGTTTCATGAGATTAAAAGAAGAAAAGAATACTTTGTGTTCCAAAAGGAAAGCA
>31.01_Jm3D_31880516
GGACCACACGAGGTCAAATTGCCCATCAGGAAATGGTTGATCCAAAGCATCCGCAACTTGAAAGGAAACCTGCTAATTGTTGATATTATTACAGTCAACA[A/C]GTTATGTCTAACACTTCTTGTCTGCAGTTACAGAAATGTTTAGGTAATCATGCTATGGAGATAAATAGGTTACATCAATAACAAAGAAAATACACCTTTG
>31.01_Jm3D_33308216
ATTTAAAGCATAGTACGTACGTAAGTGATTATCACAACATAAAATGGAAATGGTTAATATGAGACCTTCGTTTCTTAAAATCTTTGAAGTTTCTTATGGA[T/C]TTTTATCCATTTTTTATTTCTCGATAGAAAATAATATTTTATTACTTATTCTCCTGCAGTAACAGACTGTATATGAAGCAAGCCTTTATATATATCATAT
>31.01_Jm3D_33934845
CCTTGATTTGAATGACTCATTTGGTAATTTTCAAGCCGATAAGGACACGATGTTGATTTTCCAGTGGATTTGGTTGCTTTTGTTTTTGTTGTGTTGTTGT[G/T]TAATGCAAAATAGAAACGTGAAGATGGTTCTTTACATGGAAATGACACTGCAGTCTCTTTCATGCAGTTGTGGTTCTTGTGGGTATGAGCTAAACCTAAG
>31.01_Jm3D_34006619
GTGTATATATTTATATATTCACATGGACGCTTCTATATTTGTATGGGTATGCTTGGAAAGTCTAAGCAAAAAACTTCATGATTCGTGAAAAAGGGCAAAA[T/A]TAACTCTGCAGTGAAGGTTCTTAATTCAATTTCTCTTTCGAACCTTTTTATTGTGAACAGTTTTGATATGGTATGAATACCAACAAAAGATTTTCATATC
>31.01_Jm3D_34363991
CGACTCCATTAACTGCTGCGGCTACGTTAGGCGGCAGACTACCGGGCTTCGACGATCCCTCGACGTGATAATATATGCGACCGAGAAGCTTCGTGACGAG[G/A]GAAATAGAGAAAAGATCGTAGGAATCGGTGAAGAACCCCATGCCGGCGATCACCACTGCAGTGAAGTGGTAAAGCTGTGTCTTCGCTTTGTCCAGCACGT
>31.01_Jm3D_34433889
CGTAGGGTGACATATCCTGCAGCAGCTGGAACGCCGCGAGGACGTCCGCCTGATGGTGCTGTTCATCGCGCTGTGGTCCATTGCCGATTAGGTTCTTGGA[C/A]TGAACACCGCCGGTGCCTTCGAGCAAGCACTGCAGGGCCTCTGTGAAATACGCCGCTAATCTTTCCATGTTGGTTCCATCTGTGGGAGAGACCAACTCCT
>31.01_Jm3D_35371258
TTCTGGGGTGCGTTGGTCATGCTGTCTCTGATTACAGCTATCATCTTTGCCTGTGCAGATGGTGCATCCAAAGAAAAAGACTCTGCAGCCCACACCAATA[C/A]CTATGGCACAGCTTGTGCTGCCGGCTGTGGTGGAGGCTGCGGTGGTTGATTACTCTTTCCCATCATCGCTCTCTCTGTGTATCGATCATAAGAGGCACGA
>31.01_Jm3D_35814005
CTAATGTAGTAGTAAAACAGTCACAAGAGGTTTTGCAGGAAATGAAGGCCTTAAGGCCTTACATACAAATAAAGCAAGCTAGCCAGACACCTCTAGTTCT[A/G]TAGAACAAAGATAGGACCCTTCTCCCATGAACTCTTTTAAGATAAACTAGGATGCTGCAGTTGGCAAGACTCATTGCAAAATTGGTATTGGAATCAGAGT
>31.01_Jm3D_35845067
TTTTTTGTTTTCCAACCAAAGGCTGCATTTCTAAGCTCCAGTGTCATTATCTTAAGTTTATCACAATGTTCAACTCTGATATACCTGCAGTCCAGAGAGT[C/A]AATGACACCATATCACTTGTGTTCAATTAGTTTGTTAGGAGTTCCTAACCTTTATACGATATGGAAATTTCTGTAGCAGATATAAAGGTGATTTTATATC
>31.01_Jm3D_37033476
GTAAATTAAAATCATTGCAAATAATTTTCCTATATCTATTCTTTCTGATATTCCATCTGCAGATGAACAAGGGTAACAATAGATGAACTAATGTCAAAAT[T/G]CTGTTCACTCACCGCCATATCTCCCAAAGATTTGCTACAGATGGGGCAAACATAGTGGCTGCAAGTGTATGCCTGAGATAATAAATGAAGGAGTGGAAAC
>31.01_Jm3D_37362043
TCCCTGATGGCAAAGCGGTTGGTTTTCAAGTTCACCTACTCTTTTGGTTTTTCTTTTTTCAATGATGCTTAATTTAATATTTTATGATAAAGTCTTTGCT[C/T]TTCCTCAGTTCTTTTCAACATACACAGCTCGTGCATGACTGCAGGTCTTTGATCCTGTCACAAGGAAAGTTCTGTGTACTGGGATTAAGAGTGTCATTAA
>31.01_Jm3D_37572684
TGATAATTGTTCTTGAAGCTCCTGTCAAAACCCAGGGTGTGCGGTTCCTGCAGCTAGCTCCTGGTGAATTTTTCTTTACAACTCTAAAGGTTAGTTCAAT[A/T]ATACACTTAACTATGTTTTTAATTTTAGGTTATGTACTGATCCTAATTTAGTTGATTTAGAAACAAATTAATCTGCTATAAAGACCGTGATCGTTCTTCT
>31.01_Jm3D_37572771
AGGTTAGTTCAATAATACACTTAACTATGTTTTTAATTTTAGGTTATGTACTGATCCTAATTTAGTTGATTTAGAAACAAATTAATCTGCTATAAAGACC[G/T]TGATCGTTCTTCTAATGGTGTGCTGCAGGTATCAGGATACTGTGGCCTTCTGTTAGGAAGCCCTATCATTCTGTATGAGATTATAGCCTTTGTTCTTCCA
>31.01_Jm3D_37603398
CTTTGGGATGGGAATGGGTCCTAGGCCGGGATTGAATGTCAGTCATCGAAGAGGGGAAGAGTCCGGAAAAGCTTTGAACGGAAAATGGCTTTGAGTTTTA[T/C]ATACAGCTTCGAGGACCGAGGTGGGTTTGTTTCGAGGGGGAAGTGCGGGATTACATGCTGCAGCCGGTAGTGGGTGTGGAGAGAAGTGGGGTTCACAATT
>31.01_Jm3D_37617537
TTATGCTCCAAGTAACTTTGTAACAGTAATGGAATGTCATCAGATCTTTATTTCAACAAGTAGCTTGGGAAAAGCCTTGAATACCAACAATTTTAGGTGA[G/C]CTACATGAGACATGCACGCACGCTCGCACACACTTTTCTGCAGTTTGGATCTATCACTGTTAGGCTGTATTTAGATGTTGAGTTGAGCTGGGCTCTTTAT
>31.01_Jm3D_37617610
GCCTTGAATACCAACAATTTTAGGTGAGCTACATGAGACATGCACGCACGCTCGCACACACTTTTCTGCAGTTTGGATCTATCACTGTTAGGCTGTATTT[A/G]GATGTTGAGTTGAGCTGGGCTCTTTATGAATAGTAGTGAGTTAAGACACGAGACATGCACGGACGCTTGCACGCACTTTTCTGCAGTTTGGATCTACCAC
>31.01_Jm3D_37617671
TTTTCTGCAGTTTGGATCTATCACTGTTAGGCTGTATTTAGATGTTGAGTTGAGCTGGGCTCTTTATGAATAGTAGTGAGTTAAGACACGAGACATGCAC[G/A]GACGCTTGCACGCACTTTTCTGCAGTTTGGATCTACCACTGTTAGCTGCGTTTGGATATTGAGCTGAACTCAACTCTTTATGAATAGTAGTGAGTTGAAT
>31.01_Jm3D_37981298
GAATATATATAATCTAATGTCAGGCTATCCAAGCTTCAAACCCCATTTTTTTTTTTTTTTTTTTTACAAGAAAGTTATAGCTTTTGTTATCTGCAGATCA[T/A]GTACTATATATATATAATTCCTTTATACGTAGCTCTGATCTCGCCTCAATACTGCCTGCAGCTAGCTCTACACCAATCATGTCTAGCTCCTATCTTCACT
>31.01_Jm3D_38127281
GTAGAGGGCTTTGCTCAGTCGCTGCAGCGTCATGTTAAAGGAAATGTGAACTAGGTCGCGCTCCGACGCGGTGAGCGAGCCGGGGAAATCGAGCAGGGAG[T/A]TAACGCAGAGGTCCGGATACCGGGTCTTGCTGCAGGTCCTGGAGATAGCCTGGGTGGGCTTGCGGTGGATTGCCGATTCGGGTCGGTCAGACACACCGCC
>31.01_Jm3D_38819838
CTTTTTTCCAAAGTTGTTCTATTTTTCAGTAAGATTTTGCCCTTGATATTGAAGTGCCAAAAATAAGCGAGAAGCTTTGGAGCGAGAGCTGCAGGACAAG[T/C]GCTACAATCAAATATGGATGGAATAATTGTTACCATCTCTCCAAGGATTAAAGGTTTTATGAGCAGGCAAAGTCAAAAGCATTATTGTGCAATATCCAGC
>31.01_Jm3D_3891858
CCATGACAAAGTATAGAGTCTTCCTGACATTGTAGGATGGAAATGGACCCGAAGCAATGGAAGGGAAATAAATATTTTCCATTTCCAGCACTTAGACACT[G/T]GTCAATAGGTTAGGTTGGAGATGGTGGAAGACCACAACATCGGTCCCTTTCACAGTGTCTGCAGTCCAAGATATTTCCTCCAAATAGTATTTTTCCACGT
>31.01_Jm3D_39034547
TATACACTTGACAATCACTAAGCTCCTCATCGACCATGGAAATCGCTGAGGTTCGAAAGTTTTTTCGGCATGTAATTTCCGCTGCAGAAAAAAACGCCGC[A/G]TTAGGGGACTCAAATACTGGCATTTGCGTACATGCCAGTATTAATCCCAATTGCAGCAATATTGAGTCGTCGCAACAAGTGGAATGGTGAAAGTCACTTG
>31.01_Jm3D_3913461
GAATTTGCATGCTCGAAACTCTCGTTACGTCTCACAATATATTGTACTAATTCTGGCCTCGTTTGTTTAGTATGAAAATTTAAAAAAGTTGTAATGATTA[A/G]GTAAGATGAGATGGGTTGTGAGGAGACTTAATTAATTAATTTGCTTTGTGGCTGCAGGCTTGAGAAGGACACCAGGTTCAGTTATTTCGGGGTCCGATGT
>31.01_Jm3D_39171932
CTGATGAGTTCTATTTTGTTTTCATCATTTTTCTTTTTGGTTCTGCAGTGAAGGTTTTGGTGTTCCTTACGATGCCTATTGAGCGTACATCAAATGATAT[T/C]TCACAACAAATAGAGTATCTATGGCAATTGAAGTCTTCAATTACTTGTAGTGATGTTGTGGCAGTTATAGTCTCACTTCTAGAAAGCCCATTGGAAAGTT
>31.01_Jm3D_39307546
AAGCCAATTTTCTGGGATATGTAGCTTTGTTGTGTTTAGTGGGCCACTTTTGACTATTGGCTCACAATCCAATATTGGCAACCTGTCAGTTTCTCTCTAA[A/G]CTAATACCTTCTTTTATCTGCAGGGCTATTGAAGGGTCTAGTAATCCTTCAAAAATTCGGAGGAATGCCTCCGCTATGTCCGATATGAGTAGCATCAGTT
>31.01_Jm3D_4552692
GAAGCTTAAAACACATACACAAACTGATTTTAAAAAAAAAAAAAAAAAAAACATGTGCGCGCACGCATTTTTGTCAATCCATCCAATTCAAGCTCCTCCA[A/G]AAATCAAAGTCAATTAAACAGAACAAATAATAATAATGCATTACCTGCCCTGCAGACCCAAAGGAAGGTAAAAACCCCAGAGCTTTGACATTATGAACCG
>31.01_Jm3D_4560861
CACTTTTTGAACTATTAGTTCTATTGACCAATCTACATTCTACAGCATTCAATTTGTGTACAAACTTTCAGTTTTAAATGTTTTAATCTGCAGATTTAAA[G/A]TCTAGACTGGGAAGTTGATAAAATAAAAAACTTTAGCATAATTTTGTGTCTCAGAGATGCCATCAATTGTAATGTCGCAATTCTGATGCCACTCCATTTA
>31.01_Jm3D_5335458
GGAGTGTTGTCATTTTCCATACTTGCCTATGCTTCTAGTCTTTACTACCTCGATCTTTCAAACAATTACGAGTTGGAAATCGAAACAGAGTCTCCCTCCT[G/T]GGTGCCCACTTTTCAACTACGTGAACTGCACTTGGCAAACTGCAGCCTCAACAAGAAGAATGGTCACGTTGTCCCAACCTTCATATCCACCCAATATTTA
>31.01_Jm3D_6326226
TAAGATTAAAATAAATGCAACTGGTTACATACCTCTATTAACATTAATTGGCAAGAAAATCTGCAGTTAAACAAGGTTCAAGAATATTTGCTCTCGCATT[T/C]ATTATTTTTGGGATAATGATATCCTTACACTTTCTTTACTACTGATTTATTACTCAGTTTTGTTTTTCCCTTTTTGTTTTTTGAATCTGGATTAAAAATC
>31.01_Jm3D_6326519
TAAGATGTAACCTGCTACACTCTAGCCACACTGCACTCTACAGAATAACTTGGCCTGAAATTTAATGGACGGTCAGGATCAGATACTAGTTAAACATTAT[A/G]GTTGAGGTGAACCCACACTGACCAGCTATCGTAGTCCTTCACCCACTGCAGAATTTGCTTTGTTTTCTCAATATTACACTGATCTTTGGACTCTCTGCAC
>31.01_Jm3D_6876410
GCTGAGAGCCTCAGAACAAGGTTGCTATCTCAGTTGGAAGAACTGGTTACCGACACACTACGAACTTGGTCAAGTCAGGAATCCATAGAAGTGAAACGCG[T/C]TGCTGCAGCTGTAAACTTCTTTCTCTTTACTTCCTATGCTAAATTGCACATAGGTTTATAATTTCTACAAATGCAATATGCATGCATGTTGTTCTTTAGC
>31.01_Jm3D_7717503
GAAATCCATGTAAAATGAGGAAGATGGTAACAAAATATGTTGCAGATCATAACCTTCCTTTTCCAACAATTCACTGCATTTTTAATGCTGCAAACACCCT[T/C]TTCATTACAATTTACAACTCTTGGGCTGTGATATCTGCAGTTTGTGAGATTTAACAAGAAGATATTGAGTTTTCTCATGAGTAATTGAGCATAATTTCTG
>31.01_Jm3D_7718509
CCGCATTGAATGAGCGGATGGAACCTGATGGAACCCGTGATGAGCTACGTTGTTGGGATAGTGATTCCTCAATGTGAATTGTTGATGTGCTTGATTTTCT[T/A]CCTCTCACTAATATACTGGGATGCTGGATGTTTACTGGCTCAACTGCTTGTTCTGCAGTATTGTCTGCTTCAAGAATGAAGTGTTCATGGCGGATGAATT
>31.01_Jm3D_7734353
AACCGCATCCATATCTGATCGAATTAGGTTTTGAGCTGTCTCAGATTTATGGCAGAGTTCAACCAGCAGGTGTAAGAACTGGACCTTAGTTTGAGGATTG[C/G]AGTTGGCCACACCCTGCAGAAGGAGACTGACATTGTGCTTTGATTGCAGCTCCTGCAAACCCCGATATTTATCGAGTTCTAGGTGCTGACTGGCTCCAAT
>31.01_Jm3D_8272895
TGTGGATCACAAAATTAAGATATGGAGCTCATAACTGTCAAATTCAGAAAGTCTGTGGTTGCTAATTTTATTTTATATCCTAATGACGTTGAGGACTTCT[C/T]ATAGTTCATTAATTTTCTGCAGACCATAGGGTTCGAGTTCTAGGGAATATTGAAGGTAATCCATGCGATGGCAGTTGTGAAATAAATATTTTTCATGTCT
>31.01_Jm3D_8483362
CTGCAGAAGCAGTTCCTCATTGTAAAAAAAAAAAGGACATAAATGCATGTGCAAGTGAGAGCAGTACTTGAATCTTAATTGAAACAGAGAAAAAAAAACT[C/T]CGTATCCTATCTTAACCTTGGACAAGGAATATTAACTGCAGTTTCATTGCATTTGGGGGTATAATGATGCAACATAACATTATAATTTAGAATTGTGCAT
>31.01_Jm3D_9358982
CTTGTTTCAGTCCAGGAAAGTATGCCATGGAGCTTAGCTCTGCAGCCTACAAGAGTTTGTGGCGATTTGACATGGAGGCATTGCCAGCGGATCTTCTTAG[G/A]AGGTATGGTTCTCATGCGGTAAATGCAATTCAAAACTAAATTTGTTGACCGTCTTTCAACACCATTCCCTCTAGTGTCCTTGTCTGTAAGCTTTATCACC
>31.01_Jm3D_9414861
GTTCACCCACATAAGCAATGTGTTCAAATTCAGGTATAATAATTTGGGGCTCCATCTCATCCAAAGGTTTTTCTTCTGCAGAAATGTTCGTAGACATCAA[G/C]AGGGACTTTACAGGAACTACGGTGGCTGTTTCTGGAATTATGGCACTCAAAATTTTATCTTTCCTCCAGCATTCTGGACAAAGTTCAATGCCTCCTTCCA
>31.01_Jm3S_10568505
AACACAATTGGCATTCCTTATCCAATCAAGGTTTGGGTTCGTTACAAAACTACAACCTTGAAAATTTTGTAATTCATTTTACTCTATGTATTTAAACACA[A/G]GTAATGAGATACTCTTGCAATGTTAAGTCTATCTAATTGCCAAACCTGCAGTCCCCACAATTTGCTTTTCAGAAACTAGGACACAATTTTACAGGCGGCA
>31.01_Jm3S_11399822
CCCATTTCTGTAGATTCCCATGCGACGGGACCGAACAGCCGAGGTCCTGCTGCAGTTCCTTAAAAATATTGAGTAAGCTGGAAGGAAGCTTCGTCCCTTC[G/T]GGGACAGAGAAGGAAAGGCCCATGGCTTGACCGGGTCCATGATAAGGATCCTGTCCAAGAACAACAGCCTTTACAGTATCGAAAGGGGTAGAGTTGAGAG
>31.01_Jm3S_11399978
CAAGAACAACAGCCTTTACAGTATCGAAAGGGGTAGAGTTGAGAGCATTAAAGATCAAATGGCGAGGCGGGTATATGGGCACACGGATGCCAGAGCACAT[A/C]TCGGTTTCCAGAAACCTGCAGAGGTTCAGGAAATAGGGCTTCTGAAGTTCCCCCCGAAGAGCTTCCAACCACGTCTCCTCCACCAACAGTTCCGCCAATT
>31.01_Jm3S_12590471
CCATTTCCCTTTCCCTCAAAATCGGTTTCTTTCTTTGTCGCATCCCTCCATTACTACAGATTAGTGTGCCTCTCTCTCTCGCGTCCCTCTATTGCTGCAG[G/A]TTAGTGCACCTCTCTCTCTCTCGTCCCTCTATTGCTCGGTATTTGTTGGAGCTGCAGTTTTGGGTAAAACAAAATTTAAGTCTTGGTTGCCGAGAGCTTC
>31.01_Jm3S_12980770
AAGAGATTTACCCACTAGAGAAGCTCTCGGCAACCAAGACTGAAATTTTGTTCTACCCAAAACTGCAGCTCCAACAAATACTGAGCAAAAGAGGGACGTG[T/A]GAGAGAGAGACGCACTAATCTGCAGCAATAGAGGGATGTGAGAGAGAGAAGCACAGTGATCTGCAGCAATGGAGGGATGCGACAGAGTGAGAAACCGATT
>31.01_Jm3S_14334336
TACTCGCTTTTCCTACTGTACCCACGTGTGCACACGTTAAAGCCCGTCCTACTTTTTATCTGCAGGGCGCATTTTAAAATGTTACCGTTGGCCTCGAGAT[G/C]GAAACCCGTAAACAAAAAAACTAGCCGTTGCCTCAAGTGTGGCTTCCATTTCCTCGGTGACAAATCTATTTCTGCAGCCTCTTTCTTGATCTCGTCGCGT
>31.01_Jm3S_14334374
AAAGCCCGTCCTACTTTTTATCTGCAGGGCGCATTTTAAAATGTTACCGTTGGCCTCGAGATGGAAACCCGTAAACAAAAAAACTAGCCGTTGCCTCAAG[T/C]GTGGCTTCCATTTCCTCGGTGACAAATCTATTTCTGCAGCCTCTTTCTTGATCTCGTCGCGTTTAGACTGAGAAAAAAAAAAAAAAAAAACCTCCAACCG
>31.01_Jm3S_15127351
CTCTTCATTATTGAGATCAAATGGAAGGTTATTGATAAATATTGTTCTCTGTAAATCATCTTCTCCTTCTGTCTATTTCGGTCTTGCTGACTCGACTTTG[C/T]TGGAGCTTCATGGCTTAGTAACACCTGATACTTCTGCAGATTTAGCAGATAAATTATTTGGTGCACCAATGGTGTCAACAAAATTCAGCTCCTCATTTCT
>31.01_Jm3S_15539873
ATCACCCTGTCGCTGTTGACCATGTGGCTGGATTTGCGGATCCTGATTCTGCAGATCTAATGGCGATGAACCAAATGGCTGGGAGGATTGGTCATGCACA[T/A]TTTGATGGGGAAACCGACGTTTTTCTTGATCTTGTGGGTCTAACTTGTGTGGAATTTTGGTGCGTTTGCCTTGTGGCTGGGAAGTTTGGTCATAAGGCAG
>31.01_Jm3S_16840733
AAGCAAAATGTTGGGAGGCAACAATGGTAATCTTTTGCTTCCTGCTTTCCTGGATGAGAATCGTTTCCAGTATCAGACTAATGCATCAAATCAGCTGCAG[T/C]TATTTGTCAGTCGTGAGTTCTCTTCTGCCTTTCTTAGTTTTTTCTTTTAAGCATCAAGACTATGTGCACTGTGTTTAATTTTATGTGTATATTGCATATA
>31.01_Jm3S_17964845
TTTGTGGTGATGATGGTGAACCACTTCTCAAAGTTGCAGCTGTCTGTGGTCGACAGGTACTGTAATTGCAATTTTTGTTGTAAAACTCGTGTAATAAAGG[A/G]CCTTTTCAAGATATTATAAGCTTCTTGGTTCTCACTAAGAAATTTTGACTGCAGGGATGGCCAGTTAATGCGCCTGACATTATTGTGTCCACCCAGCTGC
>31.01_Jm3S_18019717
AACTTTTCAACCAGCTAAAATGAGAGAATAAAATACTTAATACCTGCAGCACTAGGCTTAATCCTCCATTCTCTTCCTGATCAAAGTACAACAACTGGGA[A/G]AAAAAAAAAAAAAAAAAAAACTAAAATATTAGTACCAAAAGTAATGGTTATTCACAAACAGAAAATACTAGTATTCAGCTAAATCCACAGCATATAGGGT
>31.01_Jm3S_18748672
AACAAAAACCATCTAGTGCCAATAAATGCAACAGAACGGGCATAAATAGAAAATAAAATAAAATAAAACAACACAAATTCCATAGATTATCCTGCAGAAG[C/T]GGGGATATTTTGAGAAAACCCAGAAGATCACTCAAGCCACGCATTTTCCTGAGCGAGAGCAAAACCCTCCCTTGAATTTATGCTATTCCTCACCCAAAAC
>31.01_Jm3S_18819892
TAATAATATTAAAAAAATAATATTTTATTTAACTTTTATTTAAAACTATCTCATCTCACTATCCAAACAGAGCTGCAGAATATATTTCTGACAATCAATT[T/A]CCTGAATAAGTCAGTTCGACCAAATGATAACAAACATGAAACAACATTCGAATCTGAAGATAAAGAAGACATGGTTTCCAGTTAATTTTTTCTGTTATTA
>31.01_Jm3S_19105560
CTTATTCTAAGACCGCTGGTTCTAGAACTTGGTGGTTAAATTCTACTACAGTGACGATGCTGTGGGAAGGTCCTGCAGAAAAACAGCTCGATGCCAGGAT[A/G]ATAAAAACTATCCATGTGGCTGAGAGCCCTCACAGTCCAGGCACCAACAAGTACCAGCAGAGGCCCAAGAAATTACCCGACCTTGTACATTTGTTACAAT
>31.01_Jm3S_19105701
GCACCAACAAGTACCAGCAGAGGCCCAAGAAATTACCCGACCTTGTACATTTGTTACAATCATAATGGTATTGCTGAAACTTGCATGAACATGAATAACA[T/G]CCCTTTTGATCATTTCTTTGCATGTTTCTGCAGTAGCATTCAAGTAATGCCCTTCAATTTCACCGGTTTCAGCCTCCGCTTTATAAATTGCTTCGGCACA
>31.01_Jm3S_19105766
TGGTATTGCTGAAACTTGCATGAACATGAATAACATCCCTTTTGATCATTTCTTTGCATGTTTCTGCAGTAGCATTCAAGTAATGCCCTTCAATTTCACC[G/A]GTTTCAGCCTCCGCTTTATAAATTGCTTCGGCACAAATGGAAATGGTCTCTCCAGCGCATAAATGGTTGGGAAATTACGTTCTCATCATATTTGGTAAAA
>31.01_Jm3S_19897412
TTCGTCCATTAAAGATCCCGTTGTACTCTGTTCTTGGGGGTCAGTTGGTGGGATTACAGGTATTGTTGAACTTTTTCTTTGGATTTCATTTGGTGGCATT[C/G]CTGGTTTAATGGTGGCAGGCAGTTCAGGTTCTGGTACTGCAGTTTCAGGTTGTATGATGACAGTGCTGTTCAAGTGCTCGGCAAGAGTTGGAGTCTTTTT
>31.01_Jm3S_20163253
CTTCGAGCTTTGCTTCATCAACGTGTGATATATTTAGATGTCAACTTAAAGACCATATCTGATGTCATTTTGAAATACATGTACGCTGGTTTCCCTATCA[C/T]ATTTTTGTGTGGCTTTCCAGCTGCAGTTAAATTCAATTTTGTGCTTTTCTTCTGATCCATATTGATCCTGCTAATAACAATTATCAAAAGGCATGGAAAA
>31.01_Jm3S_20253600
GTATTCTTAATGTGACCCCAGATAGTTTTAGTGATGGGGGAAAGTTCGTTTCTGTGGACTCTGCAGTTTCTCAGGTCCGCTTGATGATTTCTGAAGGGGC[C/T]GATATAATTGATATTGGTGCTCAATCGACAAGGCCAATGGCCTCTTGGATATCCGCTGAAGAAGAACTAGATAGGCTTATCCCTGTTTTAGAAGCTGTTG
>31.01_Jm3S_20359788
AGGCTGATCTCTAATTAATTCGGTTAATTTTGAAATCAGAGTAGTTCTGCAGAGTCAGATTGATTATTATAATTAAAGCACTAGTAGTGGACTCAACTTA[G/A]CCAAATTTTGGCTAAGGTTTAGATAGGTTGCATAATAATCCATTATAATGAACTCAACAAATGAATAGTAATTTTAGCTCTCATTATTTTCATTGCCAAA
>31.01_Jm3S_20377031
ACGGGTGGAGTTGTGGAGTACTGTATCCATAATGCTGATTGCTTGGCAATTGCAGTGAGGAGGAAAAGCAAGAAGCTTGGAGGGTATTTGATCACCACCA[A/G]GCGTCAGAAAGATTTCTGGCTCTTGGCTTAAGCATTATAAGTACTGCAGGTTCATCTGTTACAGACTGCAATTCCTATAAACCTAAACACTTTCTGCAAC
>31.01_Jm3S_20696472
CTTTAGCAGACCATATTTCTTATGTCATTTTCGTTTGTTTCCTTTTAAGTCTGCAGGCAATGTACCAGATAGGCTTCCAGCGAATCTTAAATACCTAAAA[T/A]CTCTTGCATTGCGTGCTTTACGTTTTGAGTTTCTGAGAGAGTTCTCTTGTGGTCTTTGCTTGATCAGAAGCTCCCCCAATTTGCAAAAACTTAGACTCGG
>31.01_Jm3S_20746068
CCGAGCGCTCACCGCAGCCAAAAGTAGTACTCATCGATTTTGAACCTCGATCTTGGTTTTGTTTTAGATCTGTCATCATGAAGTCTGTGGTACTTTTCCC[A/G]GCCTCTTCTTCCCATTTGTTCTTCCTCCTCCTCCTCCTCCTAAACTTCATAGCTCCCTGCAGATTCATGAATATTATCCCGTCTCATGAATTCCCTAGTA
>31.01_Jm3S_20750043
GTTATCCAGATTCAGATCATAAGACCTCATCATTGTGGGCAAAAGATCCAGTGGCTGCAGAAATGGATGAAGAGGGAAAGTTTGTTCATCTTTTGGATGG[T/A]AAGGGTGGAAAGGCACTTGACTCCGTTAGTGAAGTTGAAGAACATAATGGGATATTGTGGATGGGATCTGCAGTGAAACCTTATCTTGGCTTTATCAGAC
>31.01_Jm3S_21037359
TTCATCATAGTGCTTGGCTATGGGTATGTCTGCCTTCCCTAAAACCATCTCGATAAGGTCTATGGTGGACTGAAAGAAAGGCCACTCTTTGTACATTGCC[T/C]TTAGGTCATCAGTATGTCCCTTCTCACAAACACCCTGCAGACCTGCCCCAACTCCTAGCCAAGCCGGTAGAACAAACCTGGTTTGAGTCCATGCAAAGAC
>31.01_Jm3S_21132825
CTCTGATATCTAGGAACTCAGTCACAACAAGCAGCAAAGCAAGTTCTGATCGTGCTGCAGTTGATAATGAAGGTGGTGACCAGAACCAGGATGACATGGC[A/G]AGTGAATGTGGGAAAGTTGCATATCCTGATGTTCAAGAAGTCTTTGCCTTTGATAAGATGGATGAAGTGAATGAAGACAGTGGCCATGAAATGCATGATG
>31.01_Jm3S_21744131
CCTGCCAAGTGTGATTCTCCCTCAATCAAGGCAATAGAATCAGACCTAAAAGGCATTGTTTCACTGCTGACCAAGCTGCAGCCCCCCTCATCCTGCAGTG[G/A]TTCAAATGAATGAGAACCATAAGACCCTACTGCAAACGAGTTAGCCAGACCTGCTTCTTGGTCCATACGAAGACTGAATGCATTATCAGAGGAGCTTGAC
>31.01_Jm3S_22147991
TGATTTTCATCACATGATTCTTTAATTTGTGAAATGAATTTTCTCACCTCGATCTCCAGCTCAGAGTAATAAAAACAAATTAACGTACGCCTTAAACCAA[A/T]GTACTGCAGTAGTAGTACTTCTCAGGTTAGAGTTTAAGAATTAGGCAGAACTGCATGATGCATGTGGCCGCCGGGATTTGTAAACCACTTTTAAGAATTT
>31.01_Jm3S_22392282
TGGCAATAACTTTGAGAACAAAGTCCATTAAGTCAGCCAAATAATTAATGCACACATCAAAATCACACCAGTTGGGGTTGGGTTGCCAACCGATTCCACC[T/C]CATGGTATATCCTAATAAAAACTCAAAATAAATGTGTAAGGTAGAACAAATCACAATCCTGCAGAATCCGATTCCATGAAATAGAATGTCAGAGATAAAT
>31.01_Jm3S_22812666
TCAGCTGGAGAAGGGTCATCAGCTATTTGTCAATTTCTCACTCCTCAATCAGCTGCATCTTTCTCTGTCTCTGCAGAAAATTCTTATGGGTAAATTCCAA[T/A]ACAGCTCTTTATTAAAGGTACTGCTCTCGGTTTCAGAAGTCATCTATACATGAATACAATTTACTTCTAGCGGAAAACTTAACTTAATTGAACAACTTTG
>31.01_Jm3S_22813025
CGTCCAGATGAAATACCCAATTCCACTGCTTGTTTCTGTACATAATGCAGTGAGAATAGCTCATTAAAAAAGTCCTATGAGCAAACACGGATTTGGCGGG[G/C]CGGGCATCGCACTCGCTTTACGATTGAAGTATGTATTGTGTCATCAAACAACTGCAGTCGCCCAAGTCAGTTTCCTAATCAGCACAAACTTGCCTTGTAT
>31.01_Jm3S_23526710
GTGCGGAGACAAAACAAAAAGTATCGAAATGGGGGAGAAGAAATAAAAGGGTAAATTTTGAAATCATAATCTTTTAGGGCGGCAATAATCGACGCAAAAG[G/A]TTTCTCTGCAGCATAAGTTTTAGCAGCAGTCCAGTGTCATTGTAAGAGGTTGAAAATTGCTGCGATTTATAATATTCTCGCCACAAAATTCGTGATTTGC
>31.01_Jm3S_23784004
GATTTATATACTACGGATGTATTTAGCCATCGGGAGGATAATGCAGGCTGGGGACACATGTAGTACTACTCATGATAGTCCCAACTACCTGCAGTTTTAT[G/T]TAATTTCTCCAAACGAATTAGGGGGCTATTTAATTATGGGGGCTGCAGCTATGCCGCTCAGCGGTGTCCCAGGCCAAATGCCACTTTTTTTATTTTATTT
>31.01_Jm3S_23966378
ATATGACAATGGCAACATGAAAGTCACGGTGACAACAAGTGAGATCTCACATCAACAAGAAATCTCCCCCATCGACAAAACACTGGCTGCAGTAGTGCCC[T/C]AATCAACTGGAGCTGATAGGAAGCACAATGTACCTTTGAGTAAGAAGAAAACATTCAAGAGAGTTGGGAAGCAAAAATCATGGTCAAAGCCACAAAATAA
>31.01_Jm3S_23966553
AAATCATGGTCAAAGCCACAAAATAAAAGACAGGAAAAAATGAAAGAAAAAGAACAAGAAGACGCGATAGCCTTGTCTGGTTGTCTTGTTGTCTGGATCA[C/T]CCTGTTCTTCTATTGACTGACCATAAGTTTAAGGAGCTTGGCTGCAGAGAACTTCTGCTTGGTTGTGTCGAGCTTTGGTTGCCAAGGGAATTCATGACCT
>31.01_Jm3S_24024849
CTGTTCCCCTTCTCAGATTCGATGATCTTTTTGCTAGACCAGGAACATTTTGCAATTTTTTTTTTCACAATCCTTTTAGCCAGCTCAAGCGACCATGTTG[A/G]TTGATTCATATCTGCAGGTAAAAGGTAAGAACCACTGAAATAGTTTTAGTTGTCAATGAATTGTTTTTGCTCTCTCCTTATCCTGTCTTTCTTGTTTCCC
>31.01_Jm3S_24504757
TCATTCAACTAATGAAAAATTACACGTGTCTTTTTATATATGCAGTGAAAAAATTAGCAGGAAAATTAAAGTCATAATTATCTAATCTCTAAAAAACTGA[G/A]AGCATGTGAACTGCAGGTGAGAGTGAGACTCCTCCGTCCTTGGTGGAGGAAAAAAGTCATCCTTCAACTTTCAAGGCCTTCCAGAACTCACATAAAAACT
>31.01_Jm3S_24747270
AGGTACTTAGCTTTCATGATCTGCATGTTTGAGGATGTCTCTAGCACTTGCTTTTAGCGTTTGTGTGATCTCTTGCTTGGGTGAGGGATGAGATATGTTG[T/C]ATGGAAACGCGTCTATTTATAGATCGAGGGGGAGTCTGCAGTACCGAACGGGTCCGTGCATGTTTTCTTCTAAGCACAGATAAGATCAACGAGAGTTGGT
>31.01_Jm3S_24766187
GTAATGGTAATGTTTACGTACAAGCAGAAGCGGGATCCTTGACTGCAACACAAAAGTCCTGCAGAGGACTAGGGTCATAGGCAGAGGCGAGGGAGCAAGC[C/G]AAGGCCAAAAGGGCCACAGCTGTTACGAGGTACTTAGCTTTCATGATCCGCATGTTTGAGGATGTCTCTAGCACTTGCTTTTAGCGTTTGTGTGATCTCT
>31.01_Jm3S_24766315
AGGTACTTAGCTTTCATGATCCGCATGTTTGAGGATGTCTCTAGCACTTGCTTTTAGCGTTTGTGTGATCTCTTGCTTGGGTGAGGGATGAGATATGTTG[T/C]ATGGAAACGCGTCTATTTATAGATCGAGGGGGAGTCTGCAGTACCGAACGGGTCCGTGCATGTTTTCTTCTAAGCACAGATAAGATCAACGAGAGTTGGT
>31.01_Jm3S_24776165
TAGAAGTCATTGGCTGAGGCAAACTTTGGGTCCTTGCAGAACTTTCCATTCACAAATACTGCAGAAAAAGACAAGTACTGTGTCATCATCACAAATGGGA[T/C]GTACAGACACTTCCCATAACAATGGGAAATAACATAAACGTACATTATATGATGCAGAAACTGACAGTATAGTTACATTAATCTATGGATTCATAACATG
>31.01_Jm3S_24776450
CGTACAAGCAGAAGCGGGATCCTTGACTGCAACACAAAAGTCCTGCAGAGGACTAGGGTCATAGGCAGAGGCGAGGGAGCAAGCGAAGGCCAAAAGGGCC[A/G]CAGTTGTTACGAGGTACTTAGCTTTCATGATCTGCATGTTTGAGGATGTCTCTAGCACTTGCTTTTAGCGTTGTGTGAACTCTTGCTTGGGTGAGAGATG
>31.01_Jm3S_24788065
GCCAAAAGGGCCACAGCTGTTACGAGGTACTTAGCTTTCATGGTCTGCATGTTTGAGGATGTCTCTAGCACTTCTTTTAGCGTTGTGTGAACTCTTGCTT[T/G]GGTGAGGGATGAGTTATGTTGCATGGAAACGCGTCTATTTATAGATCGAGGGGGAGTCTGCAGTACCGAACGGGTCTATGCATGTTTTCTTCTAAGCACA
>31.01_Jm3S_25351369
GCAGCTTGGCAAGACCCAGCTTAAACACAAACATGGAGCTCTCCTCTGACACATTTTTAAAAGTTTTATCCTTCTCCAGCCTGAGGAGTATATCTTGAGG[T/A]GGAGATTTTGCCTTTGGTCTGCAGAAACAGAATGATGTCACTTAATGTAAGGTCACATAGATTTGATATAAATAATTACAATTTTTAGAATGCTCAAGGA
>31.01_Jm3S_25388657
AGAATCTGGGCACGACAAGCAAGTAACCAGGCTTTACTTCAGTGTCCAAGACGCGCTTCCCATTAATGCCCACAACTTGAATCTTTCCAGAACCCTTAAC[T/C]ACAAAGATTACTTCTACTGCAGATTGAGCCGTATATGTCGGCGCATGCATTGCTTCAGGATCGAGTTTAACGCGACTGCAACTCAGCCCCTCAACCTTTC
>31.01_Jm3S_25670280
TGCTTTTTCTGGTTCACCCTTAGCCTCCTTATCCATAGTCATGATCTTCAGTGCTTTCTCTGGTTCATCCTTCACCTCCTTAGCTGCAATATTCCCTTTC[C/T]CACGTTTCTTGTCTTCTTCGTGTTTTGCATCTGCTGCAGCTTCAGGTTCTTGCTCTTGTACTTCACCCTTCACCTCTTTATCTGCGGTTTTCTCCTCAGA
>31.01_Jm3S_26197134
AACTTGTTATTCTTGATGGAAAGGTCTACATTTTGCCGCAATATATATGATCATTTTCTTCCTGTACCTTTGCTGTTTCCGCATAGGGATACTGACTTCA[C/T]CTTATACCTTCAATGGAATTCTGCAGTACATCAAAGGGGGGCCTGTTGTTGGATTTGTCTATTGGGCCCCTGAATATCATTTCTTGGTTTTCTTCAATAG
>31.01_Jm3S_26197150
TGGAAAGGTCTACATTTTGCCGCAATATATATGATCATTTTCTTCCTGTACCTTTGCTGTTTCCGCATAGGGATACTGACTTCACCTTATACCTTCAATG[G/T]AATTCTGCAGTACATCAAAGGGGGGCCTGTTGTTGGATTTGTCTATTGGGCCCCTGAATATCATTTCTTGGTTTTCTTCAATAGGCTGAGGCTTCAAGAG
>31.01_Jm3S_27224507
TGCTTTGTTTAATTGAAATTCTTTGCATTCCAAAATTCAGATTAATCTTTGCATTCATCACTTGTTAGTCAGAGAATGACTCATTGATTAATAATTACTC[T/G]TACTACTTCTGCAGATTGCCCCTTAGATTTGAGTGGAGCTAATATCACTCTAGTGGCCTCGATCTGCTCCGCTAACGATGACAGAGGAAAGTGTTGCCGC
>31.01_Jm3S_27298506
TTCAGGTTTTTTTATTATGCTTAAACAGCTTAAAGAATTTTATGTTCTGCAGGTGTAATAGATTCCCTTAAGTTATGCTATGATCTTGGTGTGGTTACTT[T/A]TAGTGTTTACTTGCATGTTGATGGGCACCTATTGAATACATAACTTGCCTTTCTCAAACTATGATTATTATCAAGCATATTTCCTTATGAAAACTGGTCA
>31.01_Jm3S_27464007
TAACATTGTGCAGCCCTTCAACTAAAAAGCCACATTTCTACCTGTAAAACAAAATTATGGGGAAAAACACACTGCAGTGAGACAAATCTTATTAGAAATT[G/T]CAAAGAGGCAAATAAGTAATCAGCACACACAGAATCACAAAAAATCTGGTTTTTGGAATATTGCCAATGCATAAATGAAGCAAAGAATTTTTTTTTTTTT
>31.01_Jm3S_27464439
TGAAAGTATTTCAAATAGAATTAGATTATTTAATCTGTCACAAATAGGACAAGCACAACTTTTTTTTTATGTCGGGAACCTCTCCAAGGCAGGGCCCTTC[A/G]GATCCACCCCTGCAGAGTAAACCCCGGTCCCGTGCACCGCACCCTCGGAAGTTTCCCTACACGGAATTGGTTAAATCGCTGGCTTTGCACCAGGAGGTGT
>31.01_Jm3S_3342202
CTCTTTGCACTCAAACTTGACTAAAAAAAACTAGTCTAGGTGTTGATCTGCAGAAATGAGATGTGGTACTTGTATCACTCTGGCATGAATGCTGTTTCTG[T/C]GAATTTGTTGTGATAGAATCATTGTTCTGTACGATATACTTTCAGATTCTCATGTGGTTATGTTATAATAAGTCACAAGTGTGAATATTCTAGCTTCAGT
>31.01_Jm3S_3970937
TCCTGACATGTCTCTTCTAAAACAAAATCAGGGTCCCTCTCTCTTTTTCTCTTCTTTGAGAGAAGTTTTATTCTGCAGCCAATTTTTTCTTCCCTTTTTT[C/T]CTGGGGTCTATAACATAAAATAATATTGAACAGGAAATTTCAGTGGTCACTATCTCAGTTCAAACCGTATCTCATGCTTTTTGTACCTTGCCGGAAATTC
>31.01_Jm3S_4789992
TATTTACCACGTTTTGGGGCTGCCGCATTATGCAGCACCATTAGTCACATTGCAGCAGCGAGTTAGGCTCTCTGCAATAGCTTAACTTTTCTGCAGTTAA[G/A]GAAACTGCCGTATAACCAAGTGCCTGTTGCTGCGATATGTTTTTGAGGCCTCATTGTCTAGCCGCGAAAAATTGTTCTTGACCACGATTCATTTAGCCCC
>31.01_Jm3S_5263392
GATCATGATATATAGACGCTTTATGGCTCATTATTGTAGGTGGTCGGTCATAGCTAGCCATCTTCCAGGGAGGACAGATAACGAGATCAAGAACTTTTGG[C/A]ACACCCATTTAAAGAAAAAGCTTCTGCAGATGGGTATAGATCCAGTCACCCACAGGCGAAGAACCCATCATGACCTGATCAATGTTCTTTCCAATCTGCC
>31.01_Jm3S_6198173
AGAACGTTGGCTGCAGACTAGTCGTTCCATCTAAAACTAAAACCCTGTTGGCCACATGATAATCTTTTTTCGTATTTTTTGGGTTTGATATGAGCTAATG[C/G]GATGGAGATGGTGACTGCAGGTGTAGACCATGTTGGAGGTGACATGTTTGTCAGTGTTCCAAAAGGAGACGCCATTTTCATGAAGGTGGGTTTGAACTTA
>31.01_Jm3S_6520821
CCATACAGTTGATGAAGTTTTGGCTGCATTCTTGGCTTAGATAGTCATCTGCGCCACAACACCATCAACATTAATATCACTGCAGTCCAAACCCCACATT[A/G]TATCATACCATCTTTTGAACACAACCATTATTATATTTTAAACACCACATACTTTAAAAATCACAAATAACCAACCAAAGTTTAAGATGGGACAAAATGA
>31.01_Jm3S_6895596
ACACCTCCTGGTGAAAAGCCAGCGATTTAACTAGTTCCGAGGGTGCGGTGCACGGGACCAGGCTTTACTCTGCAGGGGTGGGTCCGAAGGGTCCTGCCTT[G/T]GAGAGGTTCCCCAACATTATAAATAAATAAAAAAATAATAATAATAATAATAATCTACCAACCACAAGGCTAAAGTCCACTGTTGAAGCTAGGCATCTGT
>31.01_Jm3S_6895833
TGGACTGAAGCCATCAAATCTTAAGAAACAGTGCTTATTATTCCTATTCTTTCCTACCATGCCAAGAAAAGTCAAATACATTTTTTTTCTGAATTTTTGT[T/C]GTAGCTTTTTATGTTGAGCCAATTATGTGTTCCTTAAGATTCTGTTACTGCAGTTGCACATTTGATATTTAATTGTTGTCCCAAACTTCATGAAAAGAGC
>31.01_Jm3S_694034
GAATGTTAATTGGTTACATCTTAGAAAAACATATTCTTCTACTAATGATATTTTACAGCTGCAGAATTACGAAGACTTAATGCAATGGAGTGAAGAGAAA[A/T]GGGGCTCCACGAGACCCACAAGAAAATGTTTTAGATATGTGGTCGAGAAGGAAGTAGCTCAAGATCTTTTCATTGTACGTTCTTTAGTCTTGCCGATCGA
>31.01_Jm3S_9651477
CTGGAACATCCCAAGAGGAAATAACTTGAGGTTGCAGTCTTAATATGATGGAGATTTAACATCGCAAAAAAGACTAGCATAATTTGACTACCATACCTTA[T/C]GATTGTTCAGCTTTTTTCCCATGTTACATTCCTCAGATTTTCTTCGCTTTCTCTGCAGAAGGTTTCATTTGTTATAAAGTTAGCTTGAGCACAAATAGAA
>31.01_Jm3S_9758935
CTTCCCTGACACGGGCATACTTTTGCTGTATAATTCTCTGAGGTCGAAAAAGTCTTTAGAAAAGAAAAACAGTCAGTTGCATGTATCTCCTGATATATTT[T/G]TGCACTACGTTTTTTCTCTTCCTTTTTTCTTAGGAGGAAAAAAATGCCTGCAGTGTTAAGATTAAACCATCTCACCTCTGCTCGTTTGGATATGGAGGTG
>31.01_Jm4D_10586948
CGGATCCGTGGGGGCACAAGTCCTTGTGGAACCCAGTCCAATGGGGAGTAGTAGCAAGTAGAACAACCCAGATGTGAACCATCTTCCTTGGGATGATTTT[T/G]AGAATGGAGAATGATCTCACTGCAGTACTATTTTTTGGTTTTGCTGTATGTAAGAAAGCCTATGTTGAAACGGGAAGAAAAACGCCGTTAATTGAACCTC
>31.01_Jm4D_10602965
CATTGAACTCTCAAGGCCAATTTCAGGAAGAATCCCTTGTTCAGAACCACCATTAGAACCTGCAGCACTAGGCATAAAGGAAAGTAACTTTCCCCAGTTA[A/C]GTAGGCTCATATTCATTTCATCTTCAAGAATCTGCATCTGGCCAATGTCTATTTTTTTTACGTGAATCACATGGTTTAGGTTGTTAGAAGAATGGGCTTT
>31.01_Jm4D_10605025
TCCATGATAAGCGCAATGCAAAGCTCATGGAGAACTGTGTATAATGTCATGAATGGGTTTTCTGCTGCAGCCATTCTCCGCTCTAAATCATCTCCAAGAA[T/C]GTGCTGTCGTGATTCTTCCAACTTCACAAGTCCACTTCTCTCTCCAACAAGTAGCTCCAAATGTAAAATCCTCCACATTGATAGGTGTCCTCGATAACCA
>31.01_Jm4D_10605033
AAGCGCAATGCAAAGCTCATGGAGAACTGTGTATAATGTCATGAATGGGTTTTCTGCTGCAGCCATTCTCCGCTCTAAATCATCTCCAAGAATGTGCTGT[C/T]GTGATTCTTCCAACTTCACAAGTCCACTTCTCTCTCCAACAAGTAGCTCCAAATGTAAAATCCTCCACATTGATAGGTGTCCTCGATAACCAAGAGTAAC
>31.01_Jm4D_11809437
CACATATGCAGACTGACCTAGAGGAAGCAAAAGCACTGGAGATAGCAAAATTGCAGAATTCATTGCAAGAACTGCAGAATAAAGTTGATGAATCAAATGC[A/G]TTACTTGTCAAGGAACGAGAGTTTGCAAAACAGGCTATTGAAGAAGCACCTCCTGTTATCAAAGAAACTCAAGTTCTTGTCGAAGATACCCAAAAAATAG
>31.01_Jm4D_11884103
AACTAACAGGTGTATTTGTATAAATCCCATTTAGAAGAATACTTATGAATCATCTTTTGCATATACAGCGATTACATTGGCATTTGGGAATATCTAATAC[G/A]GTCTGCAGATAGATGATTATGCATCATTTTTTATTCAAATAAAGACCTGTACCGTGGATTTGTGGTTATTTGCAGTCTTTTCAGTTCGTATAATCCTAGT
>31.01_Jm4D_1198705
ATTCTCTTTGTATACTTAATAGCGATCATCTATTGGTTTACAAGATCTGCATTGTCATTACCTAAGGTTGCTGTGTTCTCTGCCCCTATTCTCCAAGCTT[G/T]CCTTTTTAGTGTATCAAAAACCTATAAGAAAATGCTGTTAAAAGAACGAAAAACCGAGCTGCAGCAATAAATTGTAATCCTTAGAACCATTTCCATCTCC
>31.01_Jm4D_12178198
ATGACATTTCATATTTGTTGTAATGGGATTACATTACATGGATACACAAGTGCCTGAAATGCATACCAGTACACACAATCGCCAGATCACCATTTTGCTT[T/C]AATCTTTATGCAGAATTGATTTGGCAGCAAGCTGGTAAGTGGTAACTGCAGTGACTAGTTGAATCCCTCTTAACACAAGGCTACACACTGAAGCGAAGAA
>31.01_Jm4D_1298261
CTCTAGGTCCTGCCATTGAAGAGTGAAATTGGCAACGGCAGCGGCGTGGGTTTTAAGGAGGTTGAATGCTTTGCGGAGGTTCGGTTTCTTCAAATCAGCC[G/A]GTTGAACGTCTGCAGAGACTTCCCCCAATGGCGACGACATTTCGAGCACTCGAAGCAGGATGGAAACAGGAAAAGGTATCTCAATGGGCAGTGATAGGTT
>31.01_Jm4D_13305138
GATGATAACAGTAGTAATAGAATTAACTGTTAACAGAGAAATCGCCAACTCTGCATCTGCAGGGCAGTTTACCATGCCTTTCAACCCAATAAAATTTGTG[C/T]ATTACAACTGCATGGGCATGCAGGTCCCCAATAATTGGTGTCACAGAAAAGCATATATTTCATATAGCATGCATGTAGAGGCAGGCATAACATCAAACGA
>31.01_Jm4D_13305247
TGCATGGGCATGCAGGTCCCCAATAATTGGTGTCACAGAAAAGCATATATTTCATATAGCATGCATGTAGAGGCAGGCATAACATCAAACGAAGGAGAAC[A/C]AAGAAACCAGGTACCAGTGCTTTTTCACAATTTACTTTTTCACAATATACCTGCAGGCATATTCCAACAAATAAAATGCTGACGATGACAGTCACATTGA
>31.01_Jm4D_16039741
TCCATCCATTGACTTGAATTTGGCTTTCTTGGGGAGTTTTCAAATTGATTGTGGGTTCAAAGGATTTCATTCCTGCAGGTTCATATCACTTTGGTTCAAG[G/C]GGATTGGTGGAAGTGAGCGGTGTGTAAGAAGCTGAATTTCTAGATTTGCTTCCATCGGCTTATGTCACCTTTTGCAGGGGGAATAATGGTCTGAAACCAC
>31.01_Jm4D_1702489
GAATGCAAAAGAAGGAAATATAGGTATTGGAGTGGTCATTAGAGATGATCAGGGTGAAGTGTTGGTTTCTTTATGCAGTTCAAAAAGAAGGATTACTAAT[C/A]CTGCTACTGCAGATCTTCATGCATTATAGAGAGCATTGAAATTATGTGTTGAGCCAAATTTTACTAAGGTTGTGTTTGAAGGAGATGCTTTGGTAGCTAT
>31.01_Jm4D_1820280
GTTCGACATGTTAACAAGACCAATGTAGTCACCCTTGGTACTACATTTGGGGTATGCTGCCTGCTGTTTCACACCTACATATTTACTTTATTTTTGTGTG[C/T]GCACAACTGTTTGTCTGTTCATATTAAGCTGGTTGTTATGCCACTGCAGTCCCTTTCACATATAATGGATGCATCCATGGAAGATCTAGCCCGATGCCCT
>31.01_Jm4D_18613820
TCTCTCTCTCTCGTTCTCAAATTAGCAACCCCGACCCCCTTCAGTTGACGTCATGCTGCTACAATGGCGTTCATTAATTGGATCTTATTATGGACGGACA[G/A]GACTGTCAACCATTCGCTGCAGAGACTCCTACTGTGCACGAACTACTCAGTTAACTAGGCCTGGACACCTCAAGGCCGTAGCATCGTTTCAGCATAGACG
>31.01_Jm4D_19763765
TCTCCTCTGATTGCCAGCTTCAAATGCCTGGGTGTCATTCTCTTCACCTTCAAATCTTTGTTTGCATTTCCAGCCAGCTCGAGCACCTCTGCAGTCAGGT[A/T]CTCCAGAATTGAAGCCAAGTAAACAGCAGCAGTTGCCCCAACACGGCCATTTACAGAGATCCTCGTTTTCAGGTGCTGATGAATCCAACCCACAGGAAAC
>31.01_Jm4D_19773133
TTGCTGGTACTGGAGGGCAGCAGCTTCCTTCTCTTCAGTTAATCTGGCAAGTTCTTGCCTCAGGAGCTCAACTACGGTTTCAGCTTTATCAGCTCTTTCG[C/T]TAGTCATTCTGGCATTCTCCTCTGCCTGCAGTAATTTCTCCTCCAAGTTAGATATCATCTCCAAACACTGATTGTATTGAGCAAGGGCAGCTTCTTTTTC
>31.01_Jm4D_2021660
AGTTTGGATAGCACCCTATATTGGGCTTATAATCTCTTTCACAATAGCATTAACTTTGTTTCCAGTAAAATGCCAACCTGCCCTGGTCCAACAGATCTTT[G/T]TAATTTGGATAGTCTGCACTGCAGAGCTGAATATCCTGAGAGGTCCCAAGAAAATAAACGTATTTGGGAAATGAACAACAGTGATGATGACATGTGTCAG
>31.01_Jm4D_20961862
TAAATTTATTTTTGTATAATCCCTTTATGACTAAAGTATTTCTCTTAATATATATATATATATATATATATATATATATATCACTCGAAAACTGCAGTCA[T/C]GAGTAGTGCATCATCCATGACTAAGGGATATGATACGTCACTTTGTGAATTTACTTTTGTATAATTTCTTTATTGCTAAAATATTTCTCTTAATATATTA
>31.01_Jm4D_21406107
CAGAAGTTTTTGAACTGATTTATTTAGTGGTGAATTATTTTGGTACTTATAATGATAGTTCTCGTTACTGTATTTTTTTTTTTGTTTCTACGTATATAGA[T/C]CACCTCTGCAGCAGTTTTTGAACTAATTTATTTAGTGGTGAATTATTTTGATCCTAATGAGCAGACATTTTCTCTTGCAGTAATTGAATCTTTAAAAGAA
>31.01_Jm4D_2173150
AAGTTCGCACAAGAGCAGGACTTTGTAATCCCAAGAATGTAGATTCTGCAGCTTCCACGAGTCATTATGAAATTTACAGCTGTAAAGAGTCTGATTTTGG[T/C]GCAGTTACCTTGAATAATGAGAGACTGCAGCAACTAGATGCTGCTTCTTCAAGCTGTTTGCTAAGTGATCTGGTTGGATGTGAAGTATCTGGTGCAGATT
>31.01_Jm4D_21892776
CATGTTTTCATATCCTATCATCTGAGAAATCAGGTGATATGACTGTTTTATTCTGCTTGAAGCCAAGCAGAAAGGCGATTCTTGCTGCAGATCATATTTC[T/C]GACCTTTTCTTCAGTCTTTGTTGAGCAGTCAGTTGCTTCATTCCATTGAATGGATTGAATATCCTTAATCTCCCCTGCCCGCCCTTTTTTCCTTTCACGC
>31.01_Jm4D_21892943
AATCTCCCCTGCCCGCCCTTTTTTCCTTTCACGCTTGCAGGATAATCCATTTCTTTTCTTGTATTGTTTATTATGATTGATATATAGATATGGGGGTATT[C/T]TTCCTGCAGAAAATCTTATACATCTTTTATTTGGTAGTATTGGACACCGCTGCTGGAATTTGGTTAGATAGAAGTGGGCTGGTCACCTCTTCACGCACAA
>31.01_Jm4D_225108
AAATGATTAGTACACATCAAATTATATTCCTAGAATATTCTCATCTTGGAGTCTTTTGGACTTTTTTGGAATTTGCCTTATCTGTGTATAGTGCGTATAC[T/G]CGTCATCCAGAGGGTAAGGTTGCTTCTGAAGCTGCAGCTGAAGGTGCACATCCTTCTTCTGAAGCAGTAGCTGTATTTGTCTTAATATTCCCCTGCAAGT
>31.01_Jm4D_22565588
AAACACTCAAAAACGTAAAACATATACAGAATCTGGCTACTTTACTGCAGAACAAACATTAATGGTGGAATATTTACATGCCCACCGTCTAAAGATCCAG[A/T]AAATCTTACCATTTCCTGTGGGAGGCTAAGATCACAAGATTTATAACTTGGCCAAAACCCAGTAGTTAGAACAGTAACTGTCAAATCAAGCCCAGGATTT
>31.01_Jm4D_23843516
TCTCTTTTTTTTTTTTTCCCCTCCTCTCCCTCAACACTTTCTTCCTTGCCAATCAAAATTGGGGAAAAAAAAAAAGAGCAAAAACAATGGGCTGCAGCCC[T/G]GGGGCCACACGCATTAAAAAGTGTACCCACACACTAATAAGTGGCTAGCGTAGTTTTTGAACGTGTTGAATGCCATCCGGAACCCCAACCGGCAACCAGT
>31.01_Jm4D_23960954
ACCCTCTCCCTTTATACAATTTCAACTCGCATCTATGGCCGCGCTGCTGCAGCCATCCTCCTCGCCGTCTAACCTTGAGGCCAAACCGGTAAGCCCCTCG[G/T]CCTTTCTCTCCCTCCGTTTCATCTTTCCAATGCACACTCTTTCCCCCACTCTAACTGCTCTCTCTCATCACTACACTACTTGGCTTGGCTTCACTGCGTC
>31.01_Jm4D_23961116
CTCTCATCACTACACTACTTGGCTTGGCTTCACTGCGTCGTAGCAGCCATCTCCACCACATGCTACCGCTGCCTAGGCCTTGTGCCACAGAGCTCCACCG[C/T]ACCAAGCCATCGTCCCCCCGACCCTTTGTTATGCGCCCTGCACTCTCTCAGCTGCAGCTCCACACCACGTCACCGCCGCTCACAACGTAGCACAAAATAG
>31.01_Jm4D_23961134
TTGGCTTGGCTTCACTGCGTCGTAGCAGCCATCTCCACCACATGCTACCGCTGCCTAGGCCTTGTGCCACAGAGCTCCACCGCACCAAGCCATCGTCCCC[C/T]CGACCCTTTGTTATGCGCCCTGCACTCTCTCAGCTGCAGCTCCACACCACGTCACCGCCGCTCACAACGTAGCACAAAATAGCTTGTGAGCCTCTCAACC
>31.01_Jm4D_24259264
GACCAAAATACATTAATAACAAGTGCATTCAGACTGTCCAATGATCAAGCATTTGGGCGGTTGGGGCCCTATATTGGGGCCACAATCCCACCAGTGCATT[A/G]AAAATTTCATCTGCAGTTATTGTGTTCATGATGTTCATTTACTTAGTTATTTATGCGACAATTTGTTGATTGAATTTGCAGTTTACGGTCATCTTGCTTG
>31.01_Jm4D_24562077
TTTAGATGTGCTCTATCATGTCCAGCAGAAAGATTGCTGATGCATTTGGTATATAGGCATCCATGGTACATCGTTATTAAATATCTCCCCCACTACTAGG[T/G]GAAATAATATTGTACTTTGACCTTGTTCTTGGTGCGAAACCTAATTCATGTCTCTGCAGAGCAAATTTGCAGGGCACTTGCAGCCATGAATGCTGCAAAA
>31.01_Jm4D_24648848
GCGCATAACTGACAAACAGACTATTAATTTACCATACAAAGAGAAGCCAGAATAGAGGCATTGTCTGCCGTTGAAGTTGAAGGTGCAACTGCTGCAGTGG[G/C]AAGCTGAACATTGGATAAAGGTGATACAGTATCACCCGGAATAACAGCCCTCTCAGCACTTTCTGGACCAGCATTTAATGGGACAGACAATTCAAACTCT
>31.01_Jm4D_24838120
TGAGAGCAAAGAACTTCTCTATTTTTTGTTCTTCATCTTCATCCTCGTGATCATGGCAGATCTTTCTCTTCTTGCTCGCACGTCCCTCCATATATCATGC[G/A]ATGCTTTTGGTCTGCAGCAAGCAAATAAATTAGAACCTAGAAAGAGACTACAGCATGCAGCGCACTTTCTTGGTTGCTTCTGCGCTATTACTCGGAGAGA
>31.01_Jm4D_25101968
CATTCATTTCTTGCCTCATGCGACAATCTGAATGTTTCAGGTCCCTAGGCCAGGCATCTCCCTGCATGAGTGCCTTTGCTGCTGGTAAAGCTGCAGCATA[T/C]AAGATGTTTGAGACTATTGAGAGGAAACCAGAGATTGATGCTTATGACACAAGGGGAAAAGTTTTGAATGATATTCTTGGAGATATAGAGTTGAGAGATG
>31.01_Jm4D_25235336
CGTCATACTTCCTAAAAGAACCATATTAAAATGATCATCCCACTGCAGGACTGATTTTTATATTTCTTTAAATGATTAGCATCTTCCTTATGGACTTCAG[T/C]ATTGCAGCCATTGCAATTTCTGTGATATATACTTTTCATATGAACCCTTTAATTCTTGATTGGTGACATTTGAGATGTCCAGAGTGAATATGAATTCTAC
>31.01_Jm4D_2546379
TATTGATTTGTTGTTGATTTTGCCTTGTTCTGCCTTTAATGAAGAGCGGGTCAAGTTGAGTATCAGTTTGTGTTGTACCTTCGCCTCCCATTTTCGTATA[T/G]GGTCATAAAAGTTATTGTCCGACACTCATCACACTGCAGTGTGTGTAACACCCAGCCCAACTTCATTCCCAAGATCATTTAAGCCCAACCCGCTTTTAAG
>31.01_Jm4D_2567114
TAGGTGTACGCATGGTGGTTGGATTGTTAGGTTGTTGCTGATAATACGCTTGGAGAGCTTGAACTCTATCATGGGCTCGGGCATTACTACCTGGGTAAGG[G/A]GGAATCATTGAAGACGCCACTGAGCTCCCTTGTCTACCACCGGAACTGCAGAAATTATGAGCATCCACTGTCAATGATATTAGTACTTGTACCAATATAA
>31.01_Jm4D_26168643
TCAATTTGTTTATCTTATCCAGGCAAAGCTCTTTCTGAAACCCAGTGTTCAGTTGTAGTTACTCCTGATAAAAATATCACTATGAACACCTGCAGCCTTA[C/T]GCCGGAAATAGAATCTTATTTGAATTTGAGTGTCAATTCTCATACCCAAAAACGGAGAAAGTCCATGGCATCTCTTCATATTGACCTTACACAAGATGAA
>31.01_Jm4D_26359154
TGAAAAAGAACTACTGTAACTTTACGGAATATGTTCAATCTTCTTATCACTTCATATACATAACACACTGAATAACAAATGCTCTCTGCAGGCATTCATA[C/T]GAACATGGGTACTTCAATCAAAGAAAAGCTAAATAACCACATTGGAGATTTTATGGAATTTGTTCACTCTTGCTTATCAGCTGTAAAAATGTGTTTGCTT
>31.01_Jm4D_26669075
CTTCTTGAGCTTGGTCGCACAATTTTGACTCTGCGGATGGGACAGTCTCCTGTATGGTCTTATCCTTCCTAAATCCCTTGGTTCTTTTGTGAGTAAAAGG[T/C]ATTTGATATTCTTGTGGTCCAATTTGCAGACAGAATATATTTTGAATGCTGGACCTGCAGTTTACATATCTCCATCTGGGCCTAATCCTATAATGGTTCA
>31.01_Jm4D_2693204
TGTCATTGTCCATCGAATCCTTTGAACGCAGCTTACATTCGTGTTGGAAATAAAATTTTTAACATATAAAGCTTTGGGTCCTCCCAGTAAAACATCATTG[T/C]GGTCTGAAAATCTGCAGTATCGATAATAAATGTACAATGAAATGGTTTTACTTTGATTCCAAAAACGTATTTATACGATCATTCGATTCAAAGAATCTCC
>31.01_Jm4D_27654046
TCAACTTTTTCAAATCTCAAAACAATAATAATATTCTAACAATATTTTATTCAACTTTTAACTTTCATCTCAACTCATCTCATCTCATCTCAATTTTCAG[G/A]TAATCATCAATCACCAAAGTGATGTGATTTTGGACTGCAGCCAAAATGCCAAGCGCCATCCAGGCATAACATGAGAGAACCCCAAATGGGGTGAACACCA
>31.01_Jm4D_28265448
GGTCCAACTTTGATGTCGAAAGTCATTCTCGAATGTCACAAACTTCGATACAGTATGCATCACCACATGCACAAACAGAAAAACTAAAGATGAAGGTAGC[A/G]TATCATCAGTTCCACTGCCTTCATCCACCAGCTCCAATTCAGTGCTCTGCAGTTGGCGCATCCATCTGAGAGACTTGATAGCCTGAGAAACATGATGTAC
>31.01_Jm4D_2846571
TAGAGGGTGCACCTCATGATATATATGGCTGAACACTTCTGTGAGATTAATCTGTAGTGTGGCTGCAGCAAGGATAATGCATGCATGCATGCATGAGATG[T/A]GATCTTCATTTCTTGCGGCTCCAATTTTGTGGCCAAATTAAGCCTATGAATCGTGAAGAATCTGCAGGGATAATTACATGGGATCAATGATGATGATGAT
>31.01_Jm4D_29013255
ATGTGCTTGGGGTGTCATGCCAACTATTTGCTGAAAGCCACCATCACCGGAAGGCAAAAACACAAAGCGGTCACTGTTTTCTGCATCATCCTAGGATGTT[A/T]AAAAAAAAAAAAAAAAACAAGGCATTAGAAGTGCAATTACTGCAGTTGGTTTCAAAAGAACTTAGAATCACAGTATTTATTAGCTTCATTCCGTGGCTTA
>31.01_Jm4D_29141850
AACTTCAGCCTCAGGAGTGACTTGTGAAGAGGCCGAGAATCCTCTAACAATCGACCCTATCCATGGGAAAGAAACAATGAGCAACGCCAAAACCAAGGAG[C/A]GCACGAGAAGTTTCAAAATCTTGGAACCGGAGAGCCTGCAGATGATTATATATCGAGCATCATGGTACGATCCAAGCCCACCTCCGGGAAAGTGTTTGTA
>31.01_Jm4D_30614453
TAGTACGGGAGAGGCCATCTGTTGAGCTGGTGAAGATTACTGAAGAGATGAAATCATTCAAGGCATATGACAAGCTTCGCATTGAACGGACCAACACACG[A/T]CATGTTGGTGTTAGGATGAAGAGAGCTGCAGAGGCTGAAAAGGAAGAGAAGAAATAGTTTTGGTTTAATGCCCCATCAAGAAGCAGCCTTTGGAACTTCT
>31.01_Jm4D_30614462
AGAGGCCATCTGTTGAGCTGGTGAAGATTACTGAAGAGATGAAATCATTCAAGGCATATGACAAGCTTCGCATTGAACGGACCAACACACGACATGTTGG[T/C]GTTAGGATGAAGAGAGCTGCAGAGGCTGAAAAGGAAGAGAAGAAATAGTTTTGGTTTAATGCCCCATCAAGAAGCAGCCTTTGGAACTTCTAATGTTGAA
>31.01_Jm4D_31295105
GAGTTATTCCAGGCCAAAGCATCATGGACAAAGAAAAAGGACAAGCACTTCATGGGGAAAAATTCATAGAACTGTGTGCGTGAGTGTGTGTGTGTGTGTG[A/T]GAGAGAGAGAGAGAGAGACCTGCTCCCAATACTTATATAGAGGCTGCAGATGACGTTGTCTTCTTCTTCGGAGAACCCACCGTGCTTGATGTTGGGCCTC
>31.01_Jm4D_31295175
ACTGTGTGCGTGAGTGTGTGTGTGTGTGTGAGAGAGAGAGAGAGAGAGACCTGCTCCCAATACTTATATAGAGGCTGCAGATGACGTTGTCTTCTTCTTC[G/C]GAGAACCCACCGTGCTTGATGTTGGGCCTCAAATAATTTAGCCATCTAAGTCTGCAACTCTTTCCACATCTCTTTAGCCCTGTGAATTCAAACCAACCAA
>31.01_Jm4D_31466276
GTTCTTCCTCGGCTGTTCTAACTTCTCTCCTTGTACTTGTATCCCCTCCATTGGCCAGCTAATCCTCCAAAGTCCAAAGCCGTTCGGCCTTTTTAACCTT[C/T]GCTTTATTCCCGTCCCTTTAGGTCTTTCTCGCTCTCCTCCACAAATTTTCCCAGTTCCTGCAGGGCCCCCAAGAAGAATTTCGAAACCCCACTAGCTAGT
>31.01_Jm4D_31872854
CGATTCTTCCCAACGTTTTACCCACCCCCCAAATCCCGAATTATCTCAGGTGACCCATTCAAATTTTTTTCCTTCCCCTGCAGAACCTTTCACCACAGAC[A/G]ACTCCGATGTTCTCTCACACACTATACAGATCTATATGTTTGGGTTTTCCTCGAATATCTTCTACAAACGTGCTTTTGTAGACATATAAAGGGTAAATGC
>31.01_Jm4D_31873212
CGTCCAAATTATGAGCAAATTTGCCGCACAAGAAGAAGAGGGAAAAAAAATAAAGCAAGGGAAAAAAAAGGAGGACAGTGCGAGAGAAAACTTTGGAGTC[A/G]TATGTGAACGATGCGAGTGAAAGGTTCTGCAGGGGAGGGGAGAATGTTTGAATGGGCCACCTGGAATGATTTGGAAATTTTTTTTGGGGGGTGGGGGTTT
>31.01_Jm4D_32297449
AAAAACTTCCTTTTCTTTTGGGTCGACGAAAAAATGGGTAGAAAACCAAGTATATATAGAATGGCGCCATGGCGTTGCACAGAGAGAGAGAGAGAGAGAG[T/G]CTATTATTGCGTAATTAAGGGGACGGGGAAACATGTCTCAGCCCATGCCTATGATTCTGCAGCTAATATAGATGAGAGAGACCCAAGACGGACCCCAAAC
>31.01_Jm4D_32606549
CCTCCAGTGTTACCGTCGTCGACAGCTGCAATTCCTCGTCGTTTTCGGGGGGTGAACCGAATTTTTTTGGTGATATCGGGTGCCGAAATTTCTCTGACGG[G/C]CATTTCTCTAGCGAACTTTGTGAGCCGGTAATATTCTGCAGTCCATGAAAAATATCATGTGTGCATGTGTGAGGGAGTCTGAGAGAGATTTTTAAAGTCA
>31.01_Jm4D_32606558
TTACCGTCGTCGACAGCTGCAATTCCTCGTCGTTTTCGGGGGGTGAACCGAATTTTTTTGGTGATATCGGGTGCCGAAATTTCTCTGACGGGCATTTCTC[T/C]AGCGAACTTTGTGAGCCGGTAATATTCTGCAGTCCATGAAAAATATCATGTGTGCATGTGTGAGGGAGTCTGAGAGAGATTTTTAAAGTCATTCTGGTAA
>31.01_Jm4D_33057000
CAGGAATGAGTTTGCCGCTAGGTGAGATGAGTTTGCGTGAGTTTCTGAAATCTATTTGTTGTTTTTTTTTTTTTTTTTAATATAGACTGATGTGGCATTA[A/G]CCACGTCAGCTGTCAGCCGATACCCCAAAAGGTACCCAGCGGGTACCTGCAGCAGTTTTGTTTATATATACTATAGTATGGCACGTGCCTCTCATAGCTA
>31.01_Jm4D_33368715
CTCTCAACTAATTTCTCACTCAAACCAGTAACTTCACTCTGCAGCTTTTCTTTCTCAAGTTTGAATTCAACCATCCTTGCTGAAAGTTTTTCATGTTCAT[G/A]AGTCAGAATCTCCAATCTTTCTGAGAGGTCCTCTCTCTCTCGAGTAACTGCTTGGAGGTCTGCCTCGAGTTCAGACACTCTCCTTTGTGACTCTTCCAAA
>31.01_Jm4D_33368893
CTCTCCTTTGTGACTCTTCCAAATCAGCACTTAGTGATCCACAATAGTTTTCAAAATTATCAATCTTCTGCAGGAGAGAGTTTCTATCATGTTGAGCCTC[T/C]GATAGTGCTTTTCCTAACCACTCAATCCTATCCTCTGGTTCCACAGACCGGAACTGCGAAGGCATATCAATCCTGTCCAAAAGTTCTTCCAATCTCTGCA
>31.01_Jm4D_33423344
TACTATTTATTATTATTCACAAATTTTAACTCATAAATTTTTTTATTATTTACAAATCATCTCATTTCTTCTCTCAATCCAAACGGGCATTAATTCCCCT[C/T]CCCAGCTAATATAAATCGATTTGGTAACGATTTGAAAATTAAAGTAAAGTTACTTTTTCTGCAGTAAACTTTACCAGCCGAAAGATACGAATTTGACTGG
>31.01_Jm4D_33456203
ACAGGGTTGTGATGCTTCGATAATTTTGGCTACAAGAAATCACACATCAGAGAAGGATAATGCAGATGATCTTTCACTTGCTGGGGATGGGTTTGACACA[G/C]TGATTAAAGCCAAAGCTGCAGTTGATAGTGTGCCCCAGTGTAGGAATAAGGTTTCATGTGCTGATATATTGGCCATGGCCACTAGGGATGTTGTTGCTCT
>31.01_Jm4D_33821691
TGGTTTTTGAGGACTGGGGGGAGTGCAATTTTTTCCTTGTTTTATAGTTTCACCCCTATTTTTCTTGTTTGTGGTTTACTGATTGTCCTCATATATCATC[C/G]TTCAGGGTGCTTCTGCAGTTGCAAAGAGAACTGTCAGGGAATCAGATTCAAATTCATCTATTACAGCTGGCGGGTCAGATGGCCTTCCACCTGAAGATAT
>31.01_Jm4D_34917006
ATTAGAATCGAGCCATGAATCTAAAGATGGTATAGACTGTTTTGCCTGAGCCATCAATGTGAGATTCCTGTTGTTTTGTTCTGAGGCCTTCAATTCTGAT[G/A]TTAGATTTTCTGGAGTTGAATCCAGCAACAGGCTACCTTCTGCAGTAGGCAAAGAAATTGTCTCCAATCTTTCCTGAAGGAAAGTAAATGTTTTGATTTG
>31.01_Jm4D_34989957
AACCTGCTATAGTGCTGGGTCTGTGTCGGTTTAAGAGGCAGAATAGCCAACCTCGCACGAAAAGAAAGGTAGACCGTAGAATAGCCACGTTTGAGCAAGA[C/G]GGGCTGTTTTTCTCGTGACACGTAGCTGCAGCCTTGAGCACTGCAGGCACAAGGAACCCAATCGTGGCGTGGCACAGTCAGCTCGACAAGTGTTGTCTTG
>31.01_Jm4D_3505425
TCCTGGAAAGAGCGGTCTATGTGGCAATGGTAAGGCCAAAACCTGCAGGAAAAATTTTTTTATATTGTATAAGGAATAACAACCCAAGTGACATAATTGA[T/C]AGATTGGAACCAAGAAATGAACTGGCCAGTTACATAAGTAAAGAAACAAATGGTCAATTATCTCAAAGTTTTTGAGTAATTATAAAGGAGGAATCTAATT
>31.01_Jm4D_35092570
AAAAAGGAGTGAGAAGGGGTAAATCAAAGGAAATTACTTGTACTGATTAAGAAAATATCTATACTTTCCGATCTGCAGAAAGGTTATAAAATACAAACCT[A/C]GGTAAAGCACCAACTTTTGCCGCTTGTTTCAAGTTCTGCAGCCGATTTTTATCTTGCTTTTCAACACGTTTCTTTTTATCTGCTTGCCTTTTAGCAAAAG
>31.01_Jm4D_35371392
TTAACTTGTAGTTAAAAGATAATGCACTTGTACCCAACGATGGTAACACGGCTTAACTAGAATATTGTTGTTGATTGATTTCCTCTCTAACCATCCATGT[T/A]TGGATTGAATTTTATTACTGATTGACTGCAGATAATCGATGCCTGCCAACCAATGGAAGACATCGAGAAACAGCTCCAAGGGATTGTGTTGGATTGTGTC
>31.01_Jm4D_35379631
CGGCTTGGTAATTTTATAATCATGTCAAGTCACCTGTGTAATTTTTTTTTATCTTTAGAGCTGAAGCTAATGCTAGTGCTTCCTGCAGCCGAGGGTAATG[C/T]TATTCTCATTCTTTATCGATGTATTTCTTTCGTATGTATGGTCGAAGAGATGGCAATGGATCGGATATGGTAGATTTCTGATCCAGTTGTCATATGTGCT
>31.01_Jm4D_35379670
AATTTTTTTTTATCTTTAGAGCTGAAGCTAATGCTAGTGCTTCCTGCAGCCGAGGGTAATGCTATTCTCATTCTTTATCGATGTATTTCTTTCGTATGTA[T/C]GGTCGAAGAGATGGCAATGGATCGGATATGGTAGATTTCTGATCCAGTTGTCATATGTGCTAGCGCTGCAGCCGATGGTAAAGATAGATGGTTGTCATTC
>31.01_Jm4D_3768311
CAAAGAATGAATTTATTCGCTGAAACTACTTCCTTCCTCGTGAAAAAAGGAAGTAAACTGGCTTATAGAGAAACAATACTAAGAAAATAACCAGGTATAC[T/C]ACACCTTGAAAATAACATGAAAGAGACATGTCTTCGGGTTGGCATAATTTTCTCCTGCAGGCTGCACATGAGAGTAAAATGATTTTTATCTGAAAGGAAA
>31.01_Jm4D_4053278
AGCTGCTTTTGGGAAGATTCCCTGGCTTGAAGATCCCTCTGCAGATTATCTAATTGCTCTCCTAATCTAACTACCCGATCCTCATGCTCTTTTAGTGAAC[T/C]GCTCTTCTCCTCTAATTCCTTTACAAGGGCTAAACACTGCAGCTCTGCTGATCGAGCTGACGCAGCACTTGAATCTACAATTGCTTGAGTGGCTGAAAGC
>31.01_Jm4D_4718676
GAGTTCACATGACCAGTGTAGGTCTTCAAAAATTTCCCAGTCGAATAATTCCAAAGCCTCTGCAGAACACAACATAGACAATACCGATGAGCCTACAAAA[G/T]GAATGGTACCCAAAGGAGACAGGATAATGAAAACATCTAAATCTAAATGTAATAACAAATTTCGTTGGACACTGGAATTCAATGGCAGGGAAGAGTCATC
>31.01_Jm4D_4801609
TTTCCTTGGAAATTTTCCATTGAACCACATGGTTAGGGAGGTGCATACACTTCTTGGTTTCCATGAGCTTACTTTCTGCAGCAGTTGAGTGAAAGCCAAC[C/T]AAGAGTTTGGCACAATCCGTTATTTGCTCAGCAGAGTAGCCTGAGTAGTGCTTCAAGTTTCATTCCAAAAAGAATTCTTGTTGAGAGTGCAATGTGCAGC
>31.01_Jm4D_6033198
ATTAGTATGTCATTTAATTGGCATGAACAGTTGTCTAAGAAATTTACTGCAGGTGTAATGAGATTTCAATTTTTCATGGTCATTAACAACCAATTAAGTG[T/C]ATAGCATAAAAATTTCCTGGAAAATTGAAAAATTAAAATAACCTCTCACAGTGTTAATGAACCATAAAATAATTACTTGCAAAACATATACGCTACCGTA
>31.01_Jm4D_6033797
GTCACAGAAAATGAACAATGAAATCTCTAGTCTCTGTGAGGGGCTTAGGTTGACTGATGAAGAGCGACAGGAAGTAGTAGTGAAGGAAGAGGAGGTACTG[C/T]TGTCAGTAGCCAAAAGCAAAAAATGCTTGGTTGCACACATTGCTGCAGATAAAGAGGTTAACAAAGGCGCCTTCATATCAACAATGTCAAAGATGTGGCA
>31.01_Jm4D_6154391
TGTGCATATTTCCTGGAGAAGCAGATATAAAGATGTCGCTATGCATGCTAACATAGTAATCAACTGCAGCTAACAAGGATGCCTTTCCTTTGATCTGGGC[G/A]CGTTCCAATGCAGAAGCTAGACTCTTTTTGCCTTCCATTAGTGGAAACAGTGTTCGTAAAGTTGAAATCCTAGCTTCTCCACCATATACCTGAAAAACAT
>31.01_Jm4D_673829
AGGTAAACAACTAAACACTGACCAGTCGTTTACCGTTGCGAACTGCAGATCAGGTTATGGCTGCTCGCCGGTGGACACCTGCAGCCACGTCACTCCAGTC[T/C]TTGACTTACAAAATCTACATAGATTCCATGCCTCGAAAAGAAATTGGGTTAATTTCCATTACTAATAATAAGCTGTATTTTTTGTTTTGTGTATTCTATT
>31.01_Jm4D_728293
TATTCAGCTCCAATTCACCATAAAAGACTTGAGTTAAACTGTTGTTTATTCATTTTTTTGATATTTTCTTCTGGTTATTTACCTGGATCAACATGTAGCC[G/A]CCAAAATGGCAATATGCATTATGAGGACACTGCATCAGCTGCTGAAGCAGCTGCAGAATCTGCCAAGAAAGCAATTGCTGCTGCACAAGCTGCTGTATAT
>31.01_Jm4D_7516116
GGTGAGGAGGATCGTGGAAGAGAGAAAAACAGCTCTGAGAAATACAAACGAGATTGATTCTGCGGACGTGTTACTGCAGGATATCGAAGAATCAAGCGAG[G/A]TGCAACGCCTACCGTCAGATTTCACACTGGGAATATCGTATAATTGATGGTCCCTGCAGAGGAAACTGTGCCGACGGCTATGACATTAGCTGTCAAATTT
>31.01_Jm4D_7516154
GAAATACAAACGAGATTGATTCTGCGGACGTGTTACTGCAGGATATCGAAGAATCAAGCGAGGTGCAACGCCTACCGTCAGATTTCACACTGGGAATATC[G/A]TATAATTGATGGTCCCTGCAGAGGAAACTGTGCCGACGGCTATGACATTAGCTGTCAAATTTCTCAGTGAATTGTCCCGTCGGTCTAGACAAGCTAACAG
>31.01_Jm4D_7820242
CAGATTTGCTTTCCCAATTGAAATTTTGTCCATAGAAATTTAAGAAAGAACAAGAAAATAGATTTGCAACTATCTGCAGATGTGTCATGCTTTTTCCAAC[T/C]TGGAACATAATAAAATGGATTAAGGACAACAATAAATACATGGGTTCTTAAACCAGAAAAGATCATCTTGAGGCCTTAGCTTTGCTCCTGTAAAGTATCC
>31.01_Jm4D_7869626
TAGAATTAAGAAATACCAAATTATGTCGAAATCATTCTATCAAATGGACCATGTTCTTATTTCTAAAATATTCCCAGAATTCTTTAGGTAAGGCTTTGAG[T/C]GTCAAGTTGATAGTAATTTATTTTTTTCTCTGCAGGAATAATTATGTCTTTATATTGGTGTATATAGGTGTGTGGGGTGAGTGGGTGGTGTGTGAGTGTA
>31.01_Jm4D_8152374
TTAGTTATATATATAACTTATACGACACTTTCAATTTCCTACGAGTACTGCAGCATACTGTGTGCCTACTGATATATGTTGTTTTTGACAAAGTGATTCA[T/C]GTCACTGATCGTACAAACAGAAAGTTTGTAAATTTCTCTCTCTTTTTTCTTTTCTAAATTCAAACTCCAAGCTCTAACATGGAGAATTAATGTAAGAGAG
>31.01_Jm4D_8854429
AGTTCCATTGTTGATGGTAGTATCACGTCAACACTTTAGGATGAAAGTGAGATGAGCTATCTCCTTCAAGAGAATAACTTCCTGCAGGAATACCCGGTCT[C/G]CCCATAAAAACGCCCTCCAATAGAAGTCTGCCACATAGACACTCCATATTTCCAACCGTATGGCCGCACTGCAGAGGAACAAGTTTTGAGAAGACTCCAC
>31.01_Jm4D_8920840
CTATCCTTATTCTTCTCTTTTTTTTTTTCCTTAATAATCTTGTCACTGACGACTTAATTTAAGTTGACAAAAATAGGACCATGCACAAGTACTTCTACCA[G/C]CATTTACTGCAGTCACAAAGCAATATAGCCCACTGAAGAAAATTCATAGGCATTTCGACCAGAATATTTTAATGTGTGCTGGAATAATTGAACATCCCAT
>31.01_Jm4S_10124077
ATCCTGTTGTTTAAAATAATTTTATTTTGTTTTTGTTGTGGTCATTTACTTTTGGCATGAATTGGAGCTCATGGGGTTGTGCCTCTCCCCCCTCCTTTTA[T/C]GAAGCTTAAGCTTATCAAATTGATTGTGTTTCTGCAGAGAAGTCAACTTCTCTGATTCCATATGATACTGAGTATTAAACTTCAAAGTTTTTTTCGTGTT
>31.01_Jm4S_1068971
GAGAGTCTTGGACTTTGAAAAGAAAAAATAGCATCAAACTCAATCGAAACATGTAAGGCCGCATGGTGGGGTTTTTGCGTCTCTGACAAGACAGTATCTG[A/C]TCTGGGGTTCCTGGCATCCTGCTGCAGGTCTGAGGTCTCTAGTGGCTCGAGATTAACGTCATATAAATCTGTCATTAATGTGAAAGCTTGAAGAAACCAT
>31.01_Jm4S_11095678
TCCTTACCTGTTTTTTAAGGAATTTTACACGTATTATATTTTGCCATTTTTTTCTATCTGAAATACTGCAGAGAATACTTCTTTTCCTGCTATTTTTTTC[C/T]ATAAATTCAAAATAAGAATGATTCCTTTGGTTCTATTTAATGCGTCTTCAAGGTCTTCTTCACGATCTCTCTGTGGCTCATGTTTTGTTTCTTGTTAGCT
>31.01_Jm4S_11191916
CCATGTGTACAGGAAGTATAAAAAGAACACCTCTTGGAGAGGATTGTGGAGGAATAAGGCACCTCCAAAAGCACTATTTTTCACTTGGACAGCAGCTCTG[C/G]GTAAGATTCTGACCACTAATAATCTGCAGAAGCGCCGGGTTATTATTCTAGAATGGTGTTGTATGTGCAAGAAAACTAGCGAGACAGTGAATCATCTTTT
>31.01_Jm4S_11212565
TAAGGAGTTCTCTCATTTCCCTTCGCTCATCAAGTCTTTTAGAGATGCTGCCACTCAAATCAAAATCTGAAGAAGATGAACCAGCAAGCATCCGCAAGAG[A/C]GGCCTCAATTCATAATTCGCTGCAGGGGCCTTTCCAATGATTGCGTCCATAAAAGGATCCAATCCAAGACTAGTAAGATTGGGATTTTCATTGGCAGCAT
>31.01_Jm4S_1144698
AGACTTGGTTGGTAGGGGGATTGATATTGAACGTGTTAACATTGTCATTAATTATGACATGCCAGATTCTGCAGACACTTATCTCCACAGGGTATGTTCT[A/G]ATTAAATTTTCCTTTGTTTAATATAGGTTTGTGTCATTGTTATTCCTGATGTTTTTGACTGCTAACAGGTTGGTAGAGCTGGTCGGTTCGGAACCAAAGG
>31.01_Jm4S_1144717
ATTGATATTGAACGTGTTAACATTGTCATTAATTATGACATGCCAGATTCTGCAGACACTTATCTCCACAGGGTATGTTCTAATTAAATTTTCCTTTGTT[T/G]AATATAGGTTTGTGTCATTGTTATTCCTGATGTTTTTGACTGCTAACAGGTTGGTAGAGCTGGTCGGTTCGGAACCAAAGGGCTTGCAATTACATTCGTT
>31.01_Jm4S_11825672
ATCAGAGGCCAGGATCCTGCTGGAGACGACGAGCATCTAGCAGCGAAGGCTGAAGCGGAAAAATCGCTGCAGCTGAGTTCCAACACAACCCCCACCATTT[G/C]CTTGAACTCCCCGCCACCCCCAACGAACATCACTCTCGCTTTGTATGTTCACGGACAGACACACACATACACTCTCTCTCTCTGTTACTGCAAAACACAG
>31.01_Jm4S_1183468
AGACCTTGTCAACAGGGTAATCCACAGCAAGTATGGACAAAACGGTGTTTGCTGTAATGAGAGGGGGCTCTTTTAGGGGATCCACAGTACTAACAAAAAC[G/A]TCTACAGGAGCCAGCTGTGATGGTTCTCCTTCCCTATCGTATCTGCAGAGTTTGAAAATGTCACCAAGAAAACTCCTCATGTTCAAAATAGACATAAAAT
>31.01_Jm4S_11929729
GCACACCCACATGATGTTTTTTTTTTTTAACCGCAGCACACTTGTGTGTGCTGAGTGTGCTGCAGCTATAGGCTGATGTTTATATTTTTACTAAATTAAA[T/C]TGCTTGTTGTGTGTCTGTGTGTGGCGATATAAAGTTGCCTTAAGGATATTGGTTTTTTCCCGTCACATGTTGAAGATACTGTTCTCTTTCAGTCATTTAT
>31.01_Jm4S_11940009
CAAACTCAATATTTCACAATTGCGGTTTTAGACCGCAAAACCATATTTCACTTTCTGTTTTTATTAAAAAACAAAACGGACAATGCAATATATATGTCAT[T/G]GCAGATCGGTAGAGAGCTGCAGGATGAGATTGTGAGAATATGGTATTTGGGTCTTGGCATTATTAGCACAGTGGCGGACTGTAAGGGTCATATATGAACT
>31.01_Jm4S_12603264
GGGGAAAACCAAGTCTAATGGAGGTCTGGGTTTTAGGGATTTGGAAAGTTTCAATTTGGCTCTACTTGCAAAACAAGGTTGGAGGTTTCTGCAGAATCCA[G/A]AGTCTTTGGCAACTAAAGTTTTCAAACTTAAATATTTTCCAACTACTTTTCTAGAAGCTAAAATTGGTGCTAACCCATCCTTTATATGGAGAAGTCTATT
>31.01_Jm4S_12605187
AACACCGGTATGCAATCTCAGTAAAAGGCTTCCTGCAGAGTATTCAACACCATGTCTTGAATTAATTTTCTATTACTCTTCAGGAAACCTTTTACATCCT[A/T]ATTTAAGGCTTCCTGCAGAGTCATAGAAAATTAGGCATGGTCTCTGCTGGCAATCTCAGTTGACTCTAATAAAATTATTATTAACACTCCAATAAACTCT
>31.01_Jm4S_12910368
GTCTACTTACTACCTTCGAAACCAAAAGGTGGTTTTCTTCTTGTAATTTTTTTTTCAATTTTTTATTCTTTTCTTTTAACCAATTCCGGGGGCTGATATT[A/G]CATCAAAAGGATGGCTGCACCGCCAAGTAGCCGGCTTCAGAGTATGCTGCAGGCTGCGGTGCAATCCGTTCAATGGACATACAGTCTGTTCTGGCAATTC
>31.01_Jm4S_12910386
AAACCAAAAGGTGGTTTTCTTCTTGTAATTTTTTTTTCAATTTTTTATTCTTTTCTTTTAACCAATTCCGGGGGCTGATATTACATCAAAAGGATGGCTG[C/T]ACCGCCAAGTAGCCGGCTTCAGAGTATGCTGCAGGCTGCGGTGCAATCCGTTCAATGGACATACAGTCTGTTCTGGCAATTCTGTCCACAACAAGGGTAA
>31.01_Jm4S_1413621
GATGAATGTAGTTCTCCTAAATTATATTCAGTAAAAAATAATACTAGTTGTTAGATATATCTAGTTTATAGCAGTATGTACTGAATATAATAACCCAAGG[C/T]TGAGGCTGTTTATATTACATACTGCAGAAGATATGGTCTGGGAGAGATCAGGAACCTCAAATGGTCTAGACATTGTGGATATTGATTCAAATCTAAAGGA
>31.01_Jm4S_14380259
CGTTAAAAAAAAAAAAAAAAGCTCATCTATCTTTAGTGACGGTCTGCAGAAACCGTCACAGAAAAGGCTTTTTAGTGACGGTTTAGGGCCTCACAATTTT[T/C]CGTGACTAAAAAGCAATTGTGTTGTAGTGAACATAGATCAAACTCAGTTTCTCCAAAAATCAGGTTTAAAAGAGCTGTTTCCAACTTGCCATCGCCAGAA
>31.01_Jm4S_14408329
CTCGACCTCATGGTCTCCTTCGCTAATATAACCAAAGTAATCGTCATTCATGGCAGCTAGCTAGCTGCAGATATATCCTATCCTTTCTTATTGTTTTTTT[T/G]AAGACTGAACATGATCTCTTTCGCATCATGGTAATCATAAATTTCCGAAATATTACAGGGATCTATGGCTGGTCCCTACTACAACTCAAGGGCAACAAAA
>31.01_Jm4S_14409206
TGATGTAAACTATGTTCTCGAGTACTAACCTTAAATAAAAGAGACCAAATAAAACTCGTATAGATGATGATGATGATGTTCCTGTTTTGTGTCCTGTCTC[C/T]CTTTCAATGGCCTGGCATGACACTACGTACACTTCTGCAGAGTTGATCAATTATGAAGTACATGCAACAAATAATTAGTTTGCGCATAAAATCTACGTCT
>31.01_Jm4S_14530691
TGTATTTTTTAGCTTTCCTAGGTTATTTGCAGATGAATCCCAGGCCTCCAGATCATTCTGCAGAACCAAATATATAATCAATTGACCTTATATTTATAAC[T/G]GTTAATAATTGACAGTTCCATGCGACATGTAAAGATGGAACAAATGAATGACAATCATTGATCATAGTAGAATTGTCATTCTAAATTCATCTCGATTATT
>31.01_Jm4S_1467425
TACGTAATGGTTTGTCATCAGCACCAGCTCTATCATAAATTTATATTTTAGATGGAGGGAAATGGAGACAAAAGTAGTTCATATAGAGTAAGGAGAAGAG[A/G]ACGAAAGTTTAACTGCAGGCAAAAAAATATATTGCAAGAAGCATGCAAACACAAACACAGATACACAGCAAACAACATAAAAGTTAACCGAAGCCTTCTT
>31.01_Jm4S_18013917
TTTTTTGACTAATTTTTTAATTTTGTCCATGTAAATTATAACGCTTTTTTTGAACTCATATCTAATTATAGCCATCTTGCCTTGTTGTCATCATAAGACA[A/T]CCCAAGGGGCTTGTCTATGGTTTAACCTGCAGTTTGTTCCTTGTTGGCATGGCTGTGAAACCTGTATAAGTTCCAAGTTTATAAATTATTGTCATAATCC
>31.01_Jm4S_19110093
AGCTAAGAGTTTCTTAAGTTGCTTTCTGAGGATGCATCGCCAACAAATTTCTGCAAAACCTTCAATCAACTTACTTATATACCAAAACTCTCTATCAACC[T/C]AATCAACTCCCCAATTTCCACACTACAAATCAGATTGTAGTGTCAGAACTCCCAACTACTGCAGCCTCCAGCAAAGTTCAGCCACATCCAAGATAATGAA
>31.01_Jm4S_19523417
CTTGAATCAGATGGTTGATCATCTCATTGGATATCTATCAACTGCAGAAACTGTTCAAGAGGCCAAGGTGTCATTGTTTTTTTTTTTCTTTTTCTTTTTC[T/C]TTTTTCTTCTCCATGAGAGGTGCTGTTAGACCATAGATGCATGTTATTCTCTTTCTTTCAGTGCTACTTATTCCATTACCATAAATGAGAATTAAATCGG
>31.01_Jm4S_19523420
GAATCAGATGGTTGATCATCTCATTGGATATCTATCAACTGCAGAAACTGTTCAAGAGGCCAAGGTGTCATTGTTTTTTTTTTTCTTTTTCTTTTTCTTT[T/C]TTCTTCTCCATGAGAGGTGCTGTTAGACCATAGATGCATGTTATTCTCTTTCTTTCAGTGCTACTTATTCCATTACCATAAATGAGAATTAAATCGGGTT
>31.01_Jm4S_19809896
GTTTATACGCACTATTTATTACTGTTCATCTTTTTAAGATACAGGAGATATATACCCACATACTAGGTAACCTCCACAACGACTCCTAAGCTCTCTGCAG[G/A]GTGTTCAGAAGCAGTACAGAGAAAATCTTTGAGCAAGGAAAGCAAAGCAATGCAATTAAACAACTGCATGTTCAAGGCATTAACATGTTAGTGGGGAGTC
>31.01_Jm4S_20150454
ATTGTAGAATGCCACCAAAAGACATACGGAAAAGCCAGTGAAATTATAATTTCACTGCAGGGGTGGTGAGAGGGATTAATCAGTCACTATGAACCTGATC[A/C]AACTTTTACAGTGACATTAAAACATTTTGAGCCGATGACAGAGACTGCTAGAATAAATAATATTCCATGTCATTATCTTATTTACTGTTCACATGTTTAC
>31.01_Jm4S_2094704
GAACACGACCCGTTAACACGATTTGACACCCCTAGTAAAACCTACAAGAAGAAGATGCCTGCAGTAATAGAAATGACTGGCACTCAATTGGTTACTAATC[T/C]CTTCTGAGAGAAGTGGAGTTTTTTCATGAACAAGAGAAGAGCTAACAAAATTCAGTCCATAAAATACAGTTTTCTAACTCTGGGATATTCGAACAACAAA
>31.01_Jm4S_21081688
AAAACATGGTCGGACTTGTGAAGATTAATTGCAATTGCAAGTACTGATCAGAACCTTCTGCATGCCAAGGCACTCTGCAGCGTGCACAATGCACAAGATC[A/G]AAGACCCTGCTTGGGAACGGAAGCCGCTGGGAACCCATGACAGCAGATATTGCAGGTATTCCCCTTTCCAGGGCAAACTGAACTTGAGCCTCGTGTTCAT
>31.01_Jm4S_21109902
TTCATCACTTCAATCTCCATCTGGGAAAACCAAAAAAACAAAACACAAAGCAAAGAAATATTAGCCCTTTTTTAATCACTGGAGCTCGGTTTAAGTGCGT[C/G]GCAACTGAGAACTTTCACCTCTGCAGAGGTACAGAGGCTTCCAATCAGTTTTGATCATTTTCTTCGTTCATCCTAAATAGGAATTATACATACCGACACA
>31.01_Jm4S_21179916
AGGTGAAAACAGTCTGTCGTAATAGACACTTTTCTAGGACTCTTGTAGTTTATTAAGGTAACTATGCTTACTGCAGATACAGAGATTTCAAAGATAATAG[A/T]AAAGCTGGGTTACTGATATCTCTTCCCATGATAGCACAACAGACTTCTTCACCTTTTAGATTTGAAGGCTAATGGCATGCTTGCATGACAAATGACAAAC
>31.01_Jm4S_22053307
ATATCTCAGTACATTCTTAGTTCTAATGATTCCATGTGATCGAAGTAAATAGAAAATTTGGAAAAGGAAAGCTGCCAAATTATTCATATAAATAAGAATA[C/A]TTGCAGGTTGATTAACCCAATTGTAGTCGCACCAACTGTTGCTGCAGTAGGTCTAGCCTTTTTTAGCTATGGGTTTCCACAAGCTGGTAGTTGTGTGGAA
>31.01_Jm4S_22931441
GGAAGGAATCTGCTCGTTGTTACAGAAGCATGTTGTTTCGGGAAATAAGCGAGGTTTCTCCGACACTATAGATGGGTTCTCAGAGGTTAAAGGTTGTGTG[C/T]ATACTGCAGGAAATTCGATGATTCATGCGACTTCTGATTCCCAACCTCCACAATCTGTGGGGCAAGGGAAGTTTCCTGGTAATTCAGGGATGAATGTAGG
>31.01_Jm4S_22973988
GTCTTCATACCCAGAGGGTGATAAAGTACCATTCACATTATGCATTGCTGCAGTTACTTCTTCCAAGAGGCATTCAAGTCCACTAAGTATGTTTTTTGCT[A/G]CAATCCCATTACAAATTTACACATAAATTTAGAACCACAAAAAAGAACAGGAATCTGCAGGAAATGATGACCTCCGAATGAAAATGACAGGATAATTTAC
>31.01_Jm4S_22974403
GGATGCAAGAAACTCATACTCAACAGGATTCTTGTGCTATGTCTGATATATCCTAATGTTTGCAATGCATAAATGGTCAAATCTGGTACTTATAAATGGT[A/C]AATGCCAGCCTTTATTCGTATCGGGAAGGCTGCAAGTTTTCTTGGAATATCTGCAGATGCTACCCCATCCTAGAGAAATGGCTAAATAGCCCGATTCCAT
>31.01_Jm4S_24470295
AGAATTGAAAAAATTGCATGCATACAGATGCCATGCATTGATCAACTTCAGATCTTTGATCTAGTTAACAAACCTGCAGTCCTTCCTGACCTCACCCTGT[C/T]TTCCTGTGAGAACATCGATGTAACCCATTTTCACCATAGCTGAAGCAAACTTGTTGGCCCAAGCTGCATCATTCCTTGCATTGTTCCTCACAATATTTTT
>31.01_Jm4S_25798688
ATTGATACGCAAACTTACTGGTCTATAACAAAACTAGGGGGGTGTTTTGGGGTGTGGAAATACGCGACTGCAGACTCATGGTGCACTACCGACACCAAAG[A/G]TGATCGAAGGGACTGCGATAATGAATCAGATGATTAGGTAATATCTTCAAAGCTGAAAAAAAACATAGTAGACGACAAGAAACCAAGGTCGAAGGGTTGC
>31.01_Jm4S_26030877
AGCTTTTGCAAATTCGAAACCTATCAGCTACAGAGTCATAAGAAATACATCAAAAAACAAGAACTTCAGAAACTAATCAGTGTTTCTCAACGCAATTACC[C/T]ACCTGAGCTTCCCTTCCAACATCATCCATTTCCGCCAAAACTGCAGCTCTCGCTCGTGGATCATTGCACAGTTGTCCTATATTTTCAAACTGAAGAAAGC
>31.01_Jm4S_2627711
ATGGAGGTCATTAAGCTTGAAAGTATGGGCCACTATCGAGAGGACATGATAATGGCTGGTGACATCTTCCTTTTGCAAGTAAGTAATAGTTTTCTTCCGT[A/G]TGGTTGGGATTATCAGGATATCATCATTATTTAAACTGTTTACTATCTGCAGAATAGCCCTAGAATAGGCCTCTGCTTTAAATTTTCTTCTTTCCTTTTT
>31.01_Jm4S_26349245
TAGGGGAAATATTAAAGTCATATTATGCTTCAAACTGCCAAAAAATGAAGCAATAGCAGCTCTTAATTACTGTCTCCAGTTAGGTATAGTGTAAATCCCC[T/A]TTTTTCTACACCTGCAGATGTTCATGAAACAAATCAAAGAAAACTTTCATATCCTTTTGGATAAAGGTTCATCAGACCCTATTCCAGGAAGTACTAAGTA
>31.01_Jm4S_26405641
ATACAAGATGAGGAGCTGCGAGTAAAAGTTGAACCTGTTCGATGGTGGGATATTTGCAGAAGTGATTGGCCAGAAAGAGAGGAATACATTTCTGGGATTA[C/A]TCTTGGCAGACAAGAAACTGCAGAGATGGTCATGGATACTTCCGACTGTGAGGATAATTATACTGGAAATAAGGAGTTAGTAAAGCCCATTGAACAATCT
>31.01_Jm4S_26424729
AGGATGAAATTCAACCATATGCGATGGAGTTAGATGCCATCAAGACTGCTTTCAGAAGCAAGGAGAAGATGGTGGAAGATATGAAGAAACAGCTTGGGTT[T/G]CTGCAGAACTCTGTAGCCGAAGCACATAAGCAGAAGAGCTTCTGGACTCTGGTTTCTTCTGCAACTACAATTTTTGCTGCAGCTTCTGTTGCTTATGTTG
>31.01_Jm4S_26455360
AAACATATGGTTATTTTTAGAGAGGAATACCTTCGAAATGATGTCACGATCTCGCAAGTTAAATGCTGATAGGGATAACTGCAGCACAGATTAAAATATA[A/T]ATGAATACATTTTGAAAAAGCAAAACAAATGAGTTAACAGTACAGAAATAAATAAAAAGACAAACTAAAAACAAAAGAGCCACGCATGCAGATAGAATAA
>31.01_Jm4S_27025877
TACTTCATAATGCAACTTCCTTTTTCTCTCGCGTAAGGTATGAACATACAAAGCAAACTATGAACCAACTGTACAAAAGGTGCTTCTGCAGTAATTAGGC[A/T]GCAACAGCAATACATATATAATTTTTACACAAACCCTATCCCTAACCCCAAAATCATTTCTAGTATTATTTTCTTTCTTTCTAATTTCTTTCCGACTATT
>31.01_Jm4S_27026078
TTTGCTTTTTTGGAAGATCTACAAAGAAACAGTTTCACACTTAGAAATGCGAGACACTTCAAGGTGTAGAATTCACTGGGATCTCTTGTGATATAGCAGA[A/C]TCTGGCTGCTCCATATGTGATGGGATAACAAGCCGCTGCAGAGCCTTGAGAGCCACTGTGAGCTGTGCAAATGAGGGCGCAAATTTGGATCTCTGGGAAT
>31.01_Jm4S_27074164
TATTTTTCTGTTATTGTGTCCCTCTGAGGCTAGGTTGGAGTAAATGCTGGAATAAAATATATTGCCTCCTTTAAGTGAAAATAAGAAATAAGAAAAAAAC[T/C]GGCTCTATTGCATCGATTTATATTAGACCTTTTCTGGAAATCCAAGTGATCTATCTGCAGGTCCCCTTTTCTCTTTCAAGCCTTGCTGCCACAAATCTTT
>31.01_Jm4S_2749168
ATTTTTCTTCTCTTTTGTTCGCCCGTTCGTTCTTTATTGCAGGTTGAAGAGTTTGCACCAAAGATCCGACAAGTCATAGATTGGTATGCTTGCGTCGCGC[T/G]CTCTTTCTCTTTCTCTTTCGCTTTCTCTTACTAGACAGGTTTTAAACTAGAAATTCTGCAGATGTCTCTTTCTTCAATTTATTTCGCAGAAATTAGACAT
>31.01_Jm4S_2866926
TCTCACCCTTCTCTCTCCATGCACGAAATCCAATGGCTAGCTAGCCTTCCTCTCTGTCTGAGTACTTTTCTTTTTTCCCTCTGCACTATGCAGTATGCAC[T/C]ACACCGCACTGCAATTTTTATTTTTCGGGAGGGAACACGACCTAACATAACTTCTGCAGGGAAGTGGCTTTTTTTTTTTTCCTTCAGTTTTTTTCACGGC
>31.01_Jm4S_2948475
ATTAAAATCAATTCCCGTGTATGAAATCCACTAGTCCCAAAAAGTCTCACCATGTAAAGAGACGAGCTTTATTTAAGCAATACAACTAACTGCAGGGAAG[C/G]AAATACGCAGTATCTATAAGAAGGCTGATGCCGATGCTACTGCTGTAACTCTTCAAGCCTTCTATCGACTAACACTAACCTGTAAGACAAGAAATACAAA
>31.01_Jm4S_2949266
AAGTAAATCAAAGCCTATATGAGTCTCACCTGAAGCACAATGGTTAGTCCCACTATCCCCATGAAAAGAGAGTTTTTAGTAATTCCTTTAAATATATTCG[G/A]TTCATCTGGCTTCCGAGCATTAAATTCATTAAAAACCTGCAGTTGGACCAATCAGATCATTCACATGCTTAATCTTTAGCACATAACCGTCATAATATAG
>31.01_Jm4S_3300264
TGTCAACATAAGATGACTGGGATCAATCTCCCATTTGGGTCTTCCCATGATACGAGCAATGATTGAAAGTTGAAACCTTAATGCAATATTGAGCAAAAAA[A/G]AACCTGCAGCTATTGAATAAGATATTTGAGAACATGCGACATATGGGAGAAAAAGGGCCTAGCTAGCTATAATTAATGCTAAAGAAACTCTACTCATAGT
>31.01_Jm4S_3545680
TTCTTGGATAAATTCAACCTGAATGCCCTGATAGTACTTCACTTGTATAAGCTTTATTGCAATTACTGTTGCTCAGGTCTATGATTTCGTTTCCATGTAA[G/T]ATGTTTTGAAATTCAATGGCTGCAGGAAAAGGGGGAAGCAAATGCCAAAGATATACCAAGCAAAGCACAGAGTGTGTAAAATGCCTGTTGGATTGTAAGT
>31.01_Jm4S_3545846
CACAGAGTGTGTAAAATGCCTGTTGGATTGTAAGTTTTGTTGTTTCATTTTAATTTTTACTTAGTCAGAAATGTTTATTGGAGGTACTTGAACTTGAAAA[G/T]GTTGTTCGTATGCAGAATTTATTGGAAGTGGAACTACTGTGGAAGTGTCTGCAGACTCTCCTTTTGAGTATACTATATTTATGTACTTACGTATGAATAG
>31.01_Jm4S_3690303
CATAGCATTGCAACTCCAAATGTAAACCTAGAGGAGATGAACATTCTGCATACACCATGAAAAAAAAAGAAAAACCATGAAAATTTCTTTTCTACATTTT[G/A]TCACTGCAGTACACCGAACCTAAAACCCCATAAATACTTATTAGTATCATTGTTTATCTCCTCGAATATTCAAAAATAAAAGGAAAAAGAAAGTACTATC
>31.01_Jm4S_4166809
CCTGCAGCAAATATTAATTATGTGGGTGTAAAGTTAAACTTCCAACAACTACTGCACATGCATTAAAATGTGAATACAGTCATGAATTCATATTTAATGG[T/C]ATGGAAGTGTTACCTGCAGCCTTTGACATTGTCATTACTACTACAGTACTGCGCGAGGAAAATGACACTAGTAATTTTAAATATTTTTATTAAATGTATC
>31.01_Jm4S_4388212
AAAATAATAATAATATTAAAAAATAATATTATAATAATATTTTATTCAACTCATTTAAAACCATCTCATCTTATCTTATTATCCAAACAAGTGCTGCAGT[G/C]CAAGCAAATTGACACAATGCAAGTTGCCCACTGAAATGCTGGCATGGATGGGTTGAGGCGTTTTTCAGCATTCCTTCCTTTATTGTATAGAATATATTCC
>31.01_Jm4S_4389129
GGAATTGAGATTGATCAAAAAAAGAAAACCCATTACGCAATTCGGCTATTCCTACTGGTTATATGGTTTAAGTTTTGCCAATACACAGTATCTAACCACC[T/A]GTGTTCTGCAGGGAATTAAAGAATATTGGAAATTAGCAAGTATTCGAGTTTTAAAAACGAAACCATTTCAATGATCTGAAAGTAATGGTACTACTGATTA
>31.01_Jm4S_4592662
CCACGTACTAGCGTCATGTGCAAACGCATGTGAAGTGTTTATAATGTTGGTGCGCATCTCAATGTTTATGTACTACTAGTTAAGGAAAGGAGCAGCTGCT[G/A]CTGCTGTATTAATGTTGTTTTAGTAGCATGCATGCTGCAGCTAGCATGCTTATAGCATGGCGCCCCAAGATCAGGCGTGTGTGATTATAATGTAAGAATT
>31.01_Jm4S_4947602
GGAGCATTGAGGGCTCTCAATAAATCTACAATGAGTGGTCTGGGATTAGAGACTGTTTCCAGACTAAGGATTTCTGCAGAGAATCGGATAGAATCTGTTG[T/C]AAGAAATATTATTTCCAGGAGTGGTGTTACTAATTTAGGTAATGATCTCACCAACAGTTTTCTACTGCAGTGTTTTTCATTAGCACTTGCTCGAAGTGGC
>31.01_Jm4S_5275848
AAATATTATATTATTTAAGTGGTGCTTCTATTAAATCTTAAATTCGAACCAACCGCTATATATAGGCCTCCGTCGTTGAAATTGATATTAATCAGTATAT[A/G]TATTGATTACTTTACTTACGATGGCTGCAGAAATATCTCGCTCAGTCGTTTATTTTTAGAAATAAGATAAGATGAGATAAGATTAAAGTTATAAAATTAA
>31.01_Jm4S_5614489
ATCAACTTTGATAGAAATCTTTAATTTTTCTCTTCTTTTTCCCATTTTTAAACTAGTTTGGATATGCCACCAATGAAGGTGAACTTTCTTCTCCTCTTTT[T/C]GAACTGCAGAGTATGAATCTTCTCTTGTTCTTTCTTCGTACTTTTAACCTGACAGAGTTTGATCCCAGTACTAGCAAATAGGGGAAGAGCTATGATTTTT
>31.01_Jm4S_5737073
GTCGTTGTTTGACAGCATGGCTAGCTTCTGAAGGTAGGACTACACGATCCAATGCTCTGAAACAAGGCACGCTGTAGTTAGTACTGATAGGAGGGATACA[C/A]TTAGATGTTCTGGAAAGACATCTGAACTCTAGTTCCTTGAAACATAGAGAGACACCTGCAGATGAGTATTGCTGCAGTCCAAAGAAGAAAAGGCTGAAGA
>31.01_Jm4S_5737193
ATCTGAACTCTAGTTCCTTGAAACATAGAGAGACACCTGCAGATGAGTATTGCTGCAGTCCAAAGAAGAAAAGGCTGAAGATAAGAAGTCATAACGTAGT[A/G]TGTAGTACTTTTCTTCCAGTTACTATCATTTCTCTGCAGCAATTTGTCATAAAGGAGTGAATCGGCATCAGGGATCTGACCACTGTTTAATAATTAGCAC
>31.01_Jm4S_5750154
AGGAGGCATGCTACTTGCTGATCCATTTGCATCCAATCCTTCTACAGGTGTAGCTGCAGGAAGGGGCATTTTCTGAAGAGAAACAGGAATAGTAATGTTC[G/A]TCCCTTGCATTGAGCAAGTGGCTTCTGAGTTTTCTGAAGGAACTCTGGATGACCAACCATTAGGTATATTTATAGTTAATGGAGCCTCAACTATTGAGCT
>31.01_Jm4S_5750551
TCATCAAGCAGAATCCACTCCAACCTAGGGGTATACCTAGAGAATACAAAATGAAGGGTTTTACCCCGAAAATACAAAATGAATACTTCTAAAGCAAATC[C/A]GTTTAGGAAATTTAGTCAACACACCTTTACACTTGCTGCAGCCTCTGTCGAAGCATTACTGCTAACAGTAGGAAAAGCTTCAACTTCATACTCTAAATCA
>31.01_Jm4S_6063408
TTCATTAGGGACTCTTCTGTACCGAATTGCTCACAGGCTTTCGTTTTCAATGGTGTGGAAGAGATATAACTATTTTCGTTCATATGTTGTCTTGTAGCCT[C/T]TAAGTAGCTCTCACTAATTATCTATGGTTTGCTGCAGGCTTCTAACAATAGGGCCAGATGTGTGAGGTTCTTCCAAAAATGTTTGGATTTTCTTGATGAG
>31.01_Jm4S_6072981
GACATTCCATTGAAGATTGTTATTACAAAAAATAAAGGAATCAGCCACTGCAGCGTCTTGATCTCTAGCAATCCTAAAGAGGGAGGGATAAACGTTCTTT[A/G]GAGCCGAGTTCCCACACCCAAATATCATGCCAAAAATTAATCCTTGTCCCATCACCCACCTTGTATTTAAAATGATTGACAAATTCCCCTCAACCCATCC
>31.01_Jm4S_6103502
AGATGTTACATAAAGGGGTTGTTTATAGGATTGAAGATAAAGACAAAAGACTAAAGGGGACTTGCAAATGGATAGAAGCTGAGAAGATACAAACAGACAT[T/C]GATCAGACTGCAGTAGACGAGAAAAGATTGAAAGTGGCCCAAGAAGCTCTTAGTTGCAAGGAAAACAATCTTGACACTGCTGATGATCAATATAAGCAGG
>31.01_Jm4S_629438
TGTAAAAAATGGTAGGTTTTGTTATAGCTGCTGAAGGGTTTTAACTGTTTAGCTGCAGAGTGCAAATTGTTAGTTTGAAAAGGGTTACTTCACCCAAAAG[A/G]AAAGAAATGTAATGTGAGCCTTTTGAGTGCCTTTTTATTTCTAACATCTGTTGGTTCCAAATTGTTACTTTGTTTTATCATATAAAAGTCCATCGATGTA
>31.01_Jm4S_647122
ATATCAAAAAAGATTATTGTAAAAAATCAAGTATTTTTCTCGTATACGCGCTTTATGTACTGCAGTGGTGACAAAGCCAACTGATTTTTAAATGAGAATA[G/A]TATAATAGGTTTGGCATTTGTAAAGACAAGGAGAAAAAGTAGAACTTCAAGCCAAAAAAAAAAAAAAAAAAAAAAAAAAAAAAAAAAAAAAAAAAAAAGA
>31.01_Jm4S_7349445
ATGGAAGCAAATCTCATGGGAGAATGATGGTACGATGCTCTTAATTAGTGAAAATACATGATATCTGCAGTACTGACTAATCATAAGTGGCTGCTGACAG[T/A]CTTTGACTATTTGTTTTTTTTTTCCCTTCTCTTATTGTTCTATGCTTAACGGAATTACCCAAAATTTTATGGTCAGAGATGGAAAAACTCGAATTCTTGT
>31.01_Jm4S_7349469
TGATGGTACGATGCTCTTAATTAGTGAAAATACATGATATCTGCAGTACTGACTAATCATAAGTGGCTGCTGACAGTCTTTGACTATTTGTTTTTTTTTT[C/T]CCTTCTCTTATTGTTCTATGCTTAACGGAATTACCCAAAATTTTATGGTCAGAGATGGAAAAACTCGAATTCTTGTACTCTAGGACTGATAAACATCAAT
>31.01_Jm4S_7848245
TTGTAAAACTTCTCGCCTGAAAAAGACATCCACATCAGCATCCATAGTACTGCAGTTGTTGAAATTGACAAATTGATGATTCAGCATACTTTTTCCGTAC[A/T]TATCTAGAAAGAATGGCTAGTATATCACTTGAATTTATTTCTCATTTTTACTCATTATGTATTTAATTTTTTTTTTGGAATAATTAATAAAGCATCTTTT
>31.01_Jm4S_8731243
CGATGTTCTTGCGGCAAGCCAAGTTGAGACCTGTGCTCATGGGGTACAGAGTATCATCCATATCTGCAGAACATGTTTCGTACCCAAAATATATTAACAT[A/T]TACATAAACAGCTTATCATCTTGAAGAGGATTCGTTTTATCATGAAAAATGCACTTTTATGTTAAAACTTTCAATCTCTTATCTAACAGCTGGTTGATCG
>31.01_Jm4S_8900066
GAAGCTGCCGCAAGAAGAGGAATAGCAGAGCAAAGAATAATGGTAAGAAGCCACCCCCTTATAAATGATACTATGAAGCCCCCAATGAAAGTTGATGTCA[A/G]CTGTAGAAACTTCCCAACCTGCAGGAAATAGGCAGATTTAGTTGACTACAAGATTGCCTTTAGAGTGATGAATATTGGCACATTATATTGTAAAACTGTA
>31.01_Jm4S_9245206
ATGTAACCACCCAACTCCTCAACTCGCCTCCTTTCTGATGGATAAATGGGTCTGTGGTCTTTAGACATATCAATTGCCACTCCTTTCCGGCAGAGAACTG[T/C]TCTGCAGTCACCAGCATTGGCAACCAAGAGAATCCTGGAAGAGAAAAGAGATAAGTCAGAAGGAGATAAAGTAATGCCAAAACAACTCTAAGCGGACTGG
>31.01_Jm5D_10066127
TGTGCCAGCATAATTTCCAACGATCGATGGTGCTCATAGTACTGCAGCCACTCAAAACAAATTTGACAGAATTTGGAAGCTAGGTTTAACACGTGTGGTT[G/A]ATATGGCTCAGGGAAGAATTCTGAATTCCTTTACTATTCCACAATGGGACACTCCTCAGCTATGAACCACTCATCCTAGATTCTTTTGACCCATATCACT
>31.01_Jm5D_10402066
CAGAAACTGCATCGATTCCATTGTTGAGAAGGTCCTCACACCCCCAGCAAAGGTGAAATTTTGCTTATATTCAACAGAGTGACATTATTCTAAGATGATG[G/T]GAATTTAAGATTATGTTCTTTAGATATAGCTCTTTGTTTAAATAACTCTCTGCAGGTGACATGGTCCTACACTTATACTAGACCAGGTTACTCAAAGAAA
>31.01_Jm5D_12316528
TTTGTCTCCAGTGGGCAAACGTCCCTTGGATGTTTCATCACTACTAGTGTATATATATATATCCTTCCTAGCCTAGCTGCAGTGTTTTTCTTTTGAAAAC[T/C]TTAAATTGTACGTTAATGTATCTACGTACCGCGTATATACTAAATTGATGCTGGGATGCCAACGAAAATGACAATATCTTAGAATTAGATAAGGTCTCTT
>31.01_Jm5D_12317018
CGATCGATCGAGATACTGCACTCGATTACTCTAAGTAACGAGTACTGGTAACTTCCTAGTAGATCAGAATGTACTCAAAATCAATATCATGCTGAGTTTT[T/C]GGAGACAAGCAAGCAGTACTACCAAGTACTGCAGGTTTAACTTTGTGCAAAAAACATTATATATTGTTAATTGCATGCATGGCGTACGTACACGCGTGCT
>31.01_Jm5D_12334047
AATGTTGTTGTCTAAGACTGACGCACACACAGACCCACACACATGCAGAGGGAGATTCTCCCATAAATTATGATGCTTTTAATTAAATGACTGACTTAAT[A/G]AGTGCTGCAGATACCGAGAATGGGGCTGGCAGATCTTTGAAGCATTTGAGAAATACACAAGAGTTGATACTGGTGGATACAGTTCTCTGGATGATGTTAC
>31.01_Jm5D_12335883
TTCATCGGTAGATCTTCGCATGAATTATCTTGACATCCTGAAGGTGACAAGCTTTCTTCATTAAACCATTCTCTGAGGAACAGTCCTGGGTCCTTGTGTG[T/C]GTATTCAAAGCCTAAGCTTTCCTGCCTCTTCAGTTTCTGCAGATGCAGAGCATCCGTTATCAGTTAATTTGTTTCGTTAAAGATTTGAAAAATCTCATGA
>31.01_Jm5D_12588383
ATTCCAAGTAACCATCCCGTTGGCACGACACAAAACATCTGAAACTGCAGCTTGCTGATTTCCAGCCAAATTAAATGCAGCTGGAAAGGCAATAGAAAGA[A/G]GACTCTCCCCACTCCAAGTATCTAAACAGAAATGATTCTTGCTCCATCCCCCACCTCAAACCTAATATGTTTTTCACAGGTGTTCCACCCCTTTCTAATA
>31.01_Jm5D_13064632
CAGCCCCACCGGCAATTACAATAGGAGGTATACATGAAAGCAGAACTACCGTAAGAAGCCACCCTTTTGCGAAGGCAACCGCAAAGCCTCCAAGAAATGT[A/G]GAAACAAATTGTACGAACTTCCCAACCTGCAGTCAAAAGACTAACAGCTTGTTATCTGTGCTTCCAATCCTACAAACTAACATGAAGTTGGGGAAACCAG
>31.01_Jm5D_1378485
CGTCCTTGAGTTTATACGCCCAACAATTCCTTGCCCCTTGGTTTTCTCTGCAGGTCTTGGTGCACGAGACATGATGCCTTCGTTGACTTTTTTGGATCCC[C/T]TCTTGATACTTGAAATACTTGATTGGCCAGTTTTGCTCTTGGAAATATTTTTTGGAACCCCTCCACTCGGCTTTGTTGAACCACCCTCTTCCAGTCCGCT
>31.01_Jm5D_13850019
ATATGTTAAATACCCCCATAATGCATATTCTGGTGCCATGTATCCTCTGCAAAGAAAACCATTATATTAGCAAGTTGATAATTGATCTAGTCATGCACCA[T/C]TAGCCATAGATGAAAAGCAAAACACATTCTTTTGCTGCATTCTGCAGTTGCAATTTTATGAGAAATTTGAACTATAGAATTGGGGAAAACAGAACATGCA
>31.01_Jm5D_1414965
AAACCTTCGCTCATACCACGCTCACCGCTTATCCAACTGAACTAAAAATGCCGAGGTCTTTGCCTCATTTGCAAATTGCATAAGGGAATGAGATATATGT[A/T]TTTGTATTATTCTTGTACACTTACCGTTGCTGTACGAGAAATTCTTAGAATGCTGGTGCTGCAGAGGGTGTAGTGTCATGTCCCGTACAGGGTATGAGTA
>31.01_Jm5D_14285351
GAGAGATTTCCCCTCTTTGCCACTCTTTGACTTTATCTCTTTAATTTTCATTTCTTTCAATTTCTGCCACTCAGGACCTAAATTTTCCACCGGGAGCCTC[C/T]CAGTTTCCTCCAATTTATGAGTAGCAAAAACACCATCTTCTGCAGTAGTTCTTAGGCGAGAATTCTGACAATTCAAGGAAGACCCAGGAGAATGTTTCGT
>31.01_Jm5D_14568188
ATCACCCCTCGAATTAACCTCCTGAAGCTAGTTATCTTCTTGCTGATCATTATTGCCTCCTCAATGGCAACTTCAGCCTACTGGGGACTAAAGCCTGATA[G/C]TTGGCCAGGATACACCATTACCGTTCCTCTTTGGTTCTTGGGAACTGCAGGGATTTCGTTTTTTGTGCCTCAACAGAGGACGCCAAAAGTTTGGGGGGTT
>31.01_Jm5D_14588410
TGCAAATTGCAAAAATGGAAAACATAAATGAAAAAATGATAACTTCAAGGTAACTGCAGCCATAACCCAAAGTCTGAGCAAAAATGCTGCACTGGCAGCA[A/G]ACTTCAGGCTAACTTCAAGCTAAAAATATGGAGCTAAACTTGGAAAGAGGGGTATTTCTAGACCATCCATCAAGCATTAATATGAGAATTTGCTACAGCT
>31.01_Jm5D_14588524
TTCAAGCTAAAAATATGGAGCTAAACTTGGAAAGAGGGGTATTTCTAGACCATCCATCAAGCATTAATATGAGAATTTGCTACAGCTATAATTGAGCCAT[T/C]TTCAATTTACAGACTGCAGGGATTGAACAATTTTGCTGATTTAACAAGTTTCTCTTAAACAAATGTCTCTAGACCTCCAAGCTATTTACAATGTCACTAA
>31.01_Jm5D_14782643
AGGTATTCCAAGGAAATATACAACTTTGTGGAAGCCCTCTTGGTGTCTGCAGTGGTGATGTTAGCAACCAGCAGTCAGGCTTAAGTGAAGCGTCAGTGGT[G/C]GTCATTTCTGCAATATCGACTCTGGCGGCAATTGGCCTATTGCTACTTGGGGTCTCCCTCTTTCTGAAACACGAACGAGAGTTCAAAAAATCCAATGAAG
>31.01_Jm5D_15192684
GGATTGATCATATATGCATACTATCAGGTCCAGCCCATTGTTGATGATGTTCGCAAAAGAGGCGATTCTGCAGTTAAAGAGTTGGTGCTCTTTCTCTCCT[T/C]TTTGTTATTTTTATGTTTTTTTATTTTACACCATGTTTTCTGTATATCTCCCAAGGCTTTACTTCACCGTGAAGCCCCTTTAGTTACGAGGCAATATGAT
>31.01_Jm5D_15192928
TGAACAGGAAAAGATTGTGGAAAAAGTCTACGAGCTCCCAGATCCAGTGGTATGTAGTTCACATTTTTTGGCCAAATGGAGGTTTTGTTGTTTTTTTCTT[T/G]TTGACACTTGTAGTCTGTGTAACTGCAGCTTGATCCAGTTGTCAAAGAAGCATTTGATGTGGCATATGACAATATATATGCATTTCATGTTGCTCAGAAA
>31.01_Jm5D_15316729
TTGCTATTTTCCCCCTCCTTTCTTTCATTGTGGATCTTTTTTTTTTTTTTTTTTTTTTTTTTTTTTTTCAAGCTAATTTCTTGCTTTTCTATATAGGTAA[T/G]GCCAACAATTGTGAAACTCTTTGCCTCCAATGACCGAGCTATAAGAGTTGGTCTGCTGCAGCATATTGATCAATATGGAGAATCATTATCTTCACAAATT
>31.01_Jm5D_15343485
TGATGGGCTCACAGGAGAAGGGTGCTTTTTCTGGTACTACATCCACAAAATTAGTTGATGAGAACTTGAATGCACAACCAACAATATCCAACTTGTCTGG[C/T]GAAGATACTAAATTAAGGTGCTGTGAAAAATCTGCAGTGGTGGGTGAAAATAATGTCAAAATTGCTGATAGCAATGATGTTGGCAGAGGTGATGATCGTA
>31.01_Jm5D_15352463
GTCCAGTAAGACCTCCAAGTGATCCCCCTTGTGGTATCCAGAAAAATAGAGTACGGACTGTATCCAACTCATTTCATTGCAGTCTTGGGCCTGCAGTCCC[A/T]ACTCCGGGAAGCTTTCATTCATCAATGGAATTAGTCTCTCAATTCCTCCAGGAAAGAGTGAATTGAAGGAAGCTTGGACAGTTTTTTAACTCCCATTACC
>31.01_Jm5D_16080823
ACTTGGAGACACTATATCCAGAAAAGGAAAAAAGCAGTTAATAAAATGATAAGCAGAGATAAATAAATAAGAGGGTACATTTACCTGCTGCAGCAACGGC[G/A]GCAGTGGCACCAGGCAACAATCCATAAGCAGGAGGAGCCATATCAAAACCACTAATCCTTTTGCTGCACGTAAATATTATTAGTATACCATGAGCAGAAC
>31.01_Jm5D_16876337
GCTCTATGAAATGGGGATCACAACCAGATTCCCAGACTGTCACACAGGTAACTGCTGCAGTACAGCAATCCTTGTCATAGGAACACTGCCTTTTTACATT[C/G]TCATTTAATATATGACCTCGCAATGAGTTGATTACAAGTACTTCATTTCTCACAGGCTAGAAAAGGAAACAGAAAACACTCAAACATTAATGCAACTTAC
>31.01_Jm5D_17059096
GCTCAATTGCCTCCACGGATCCAACACGTACGTCGCCTACATGCACTTGCTGCAGTACAAATAACTTTTTCCTAGCCTTGGATCTTCAAGATCTGATGTC[T/A]GCACTTCATTATCACTGTGCGTAGGTCCCATGAACTTGTAAAATGAGAAGAGGATCTTGGATGCCACCAAACTTTGGATCTCGATCATTTTTCTTACTCA
>31.01_Jm5D_17497675
TCTCTACTTGTACTTCACTGGTTGTTGTAGGCGGGTAAGTTATTGAGGAGAAAGTCTGTTGAAATATTTCTGACGTGTTACCATGAAAATAATGCTGAAG[A/G]CTTGTGAGGACCAACCTAATCTATCCAGCAACCTTTTCATTGCCAATGTCTGCCATGACTGCAGAAACACAAAATTTCTCCGTCTATGTGCAAAGTGTTT
>31.01_Jm5D_1914357
GCTCCGCTCAATCGCTTCCGAGAGCGAAACCAATAAACGTTGCATGGAAGCTGCAGGTGCCGTTCAGTTCCTAGCGTCAATCATCTGTAACAATTATTCG[G/A]CATCAGAAGAAGTTTCGGATGATGGCCTTGACTTTACAAGTGCAAGCTGTGAAGCCCTGAGCATCCTCCACAGTCTCCAAGTTTCTGAAGCCGGCCTAAA
>31.01_Jm5D_19195810
GCAAAGGATCCATATGGCCAACTGTAACACCTCAAGTGAATTTTCTGTCCTGTGTACTTGATTACCAGCTAATGGGTCAACTTCTTAAAAACTCTTTGGA[G/T]AGAGAGAGAGAGAGAGAGAGAGAGAGAGTTTTAATTATAAACAGTTGCAAGTTGCCCTGCAGCGTGTGGCCCCTTTATTTCTATTTTAGACTCCGAGGTG
>31.01_Jm5D_19935214
AGAGAGATGAGGCTGAGAAAGATGGGGAAGATCAGAACAAAGATAAGGATGGTGACAGCCGCCTGGGTGCTCTTGAGAGAATAAAGAGGCAAAAGCGAGC[G/A]TGAGTGAATTACAACCAGAAGGGAATCTGCAGTGGGTTGGGTGAATCACCGCCAGATGGGAATCTGCAGTGCGGGCTTCCAGTGTTGTAGCCACTACTAA
>31.01_Jm5D_20131954
TGGACAGTACTGTAAGTAAGTGATCCTATTTTATTTGCATAGGATTGTGAATGATGTATTTGGACTTGAGCTTCAGCAGCTAAGGTGTCTTTCTTGCAAA[A/G]GCTGTGGTCTCTCACTAGTCATTCACCAATAAGATTAGTTCAAAATACAAAAGTCCTGCAGCCATTTACAAATGAACAAGGAAATAGCCAACTGCTTGCA
>31.01_Jm5D_20682713
TTTGTTTGAATTGGGGAAGCAGGATGAAGGGATTCTGCTTAGCGGATGCCAAGAAAATGAGACTTCTGCAGATATGAACCCAATGATGACTGGAGGGAAG[A/G]TGTATGGAGCATTCAGTAATGCGGTCCAGACAGTTTTGAAGATCATTTGGGCCCGTTAAGCAATAGACAAGTTGTGGTTATGAGCAGGAAAGTTTTACAG
>31.01_Jm5D_21421184
CACCCACAAACGTAAATGTATTTACCATTCGGCCAACCATCGAATCCTGCAGTTTCAACTCAAATCACAGCAAAATATCCTTCTTGACTTCAAGTATAGA[T/G]TCGCCGACAGAGGAAGATTTTAGTTTGGAAGATCCTCAGCTTTTCATCTCATCCATCGATCTGGCGTTAAGAGTAGATTTCACCACGGAAGACACAATGG
>31.01_Jm5D_22043358
CATTTCCATTATATTCCTTTTTTAACCTATTAGGTATTTAATCTTGCACCCCATAGCTCGCTGTTATGAGCCTTAGTTGCAGGAAAAGACCTGCAGGAGA[C/A]AAGTTGCAGGAGCTGCAGAAGAACATGCTGGTAAAGATTAAGACCTTAAAGTTCAATGCCATAGATCCAATGCTATTTGGATCCATCACCTCATAACCGC
>31.01_Jm5D_25456735
TGCCTCATTTTGCTACACATCTTCTCCCTTGCCTGATTTGGTGCCATTGCTTTCTTCTCTATTAGAATGTTGTTGTCGCCATATCTGCAGTGGTGCACCT[C/T]CCATACTACCACCATACTTTTTCAAACTAGAAAAGCTAAATTTGATGGGCTGCGCCCTAAGCCAAGTGTTATATTGTTGCTGTGGAGAGGCATACATCTG
>31.01_Jm5D_26963207
TCATGCTTGGGTTTGTAGAGTTGGGTTGCTGTAGAATTGGGTTTGTCTTCTGCAGATCACAAATAGACAAATCTAACAAAGCGACCTAGTCTTAATTATT[A/G]ACACTACTCAGAAAAACTAATATAAATGATTTATCATAAAACGTATTTCTATGTGCATATCTAACCAATATATATGCAATTAATATGAATAAGATTTTTA
>31.01_Jm5D_27431355
GGAATTTTGGGGCCAAGCTACTTCAATAAAATGGTTGACGTGTTTGATGAAGCTCTGCAGAGTTGTCTTCGGTCTTCATTCAAGTTTTCTTGAATGATCC[A/G]AATTGTTCTTGATTGCCCATCATGTGTTGGACGAAAATCCCCAACAGGAATGGCTGAGGTTTTTCAAGCTTTTATCTGTCTGTGCCTTGATCTGTGCAGT
>31.01_Jm5D_27431718
ACTTTGAGGTGGTTCCATGTTGTTTGGCAACTTTCAGCAAGTTCATTGAAGAAGATTCTTCATGTTTAGTGATATTTGGTGTTTGTGATGTTTTTCTTTT[A/G]TGGTCTGCAGTGTTTTTTTTTTTTTTTGTGGTTACCAGTGGGTTTTGTGGTGATTACCGCCATCGTCAGCATTGGAAAAACGGAAGACCCCTGTTTGGTT
>31.01_Jm5D_29179940
ATGATTACTTTATCGTGTTTTTTTTTTCTCCGTTCTGCAGCTTATTGTGTGATTGAATTCTTCTAGCACAAGAACTTTTTCAATTTGTTATATTGATGGG[G/A]AATTTTTTTTATATTTTATATTACTTTAGTGTAGCTACATTGTATCTAGCCATGTTGGCTGCAGGGCTCTTGGTTTTATATTTGGTCTAAGAGAGTATTA
>31.01_Jm5D_29638028
CAAAACATATTAGATGATAAAATGATCCCATTCTTACATGAAGTTGTTATTTTTCAATTTCATCAGTACTAGATGAATGGATGAAGCAGTAGCAAAAATA[T/A]AATTTTTTTTTTTTTTATGAGCGAGAAGCAAAAATAATTAAATCATGAACAAGTCCTCTGCAGCATTTGTGTGGTCAATGGATCTACAACACTAATTGGT
>31.01_Jm5D_29638030
AAACATATTAGATGATAAAATGATCCCATTCTTACATGAAGTTGTTATTTTTCAATTTCATCAGTACTAGATGAATGGATGAAGCAGTAGCAAAAATATA[A/T]TTTTTTTTTTTTTTATGAGCGAGAAGCAAAAATAATTAAATCATGAACAAGTCCTCTGCAGCATTTGTGTGGTCAATGGATCTACAACACTAATTGGTAG
>31.01_Jm5D_30493635
CTAATTCGTATTATTGTTCTTCGTTATGTTAATAATGGTTGGGCTTGCTAGTTAGGTAGGCCGAGTCTTCTGCAGCGGTTAGAAGGAGTGGGTGATGTTA[G/A]GCCTTAGTGGGTCGTGTGCAATAAATGTTTCTTTACATCCTTTGAGTCTGTATTTATATTTTTTTTCATTTGCAGTACTGAATATCATCATAACTCATAA
>31.01_Jm5D_30870208
GTAGTGAGTCTAGTCCTAAATTGACGGTCAGAAAATGGACTTTTTTTCTTTTTTTTCTTTTTAGCATTACGTGACTATCATAATCTGCAGATCATCGGTA[G/C]TGAACATTATCCCAAGTCGATCTCATGGCTTTACTAATATATCCGACATCACAAACTATTGCAATAGCAGAGATCCGTTTGGAATATTTCAGAATAACTT
>31.01_Jm5D_31582851
TTGTGAAGCCATGCATGAATGAATTCTGGAAGTGAAGGGTCAAGGATAATCGTTTGTCTTCGTCACATTACCAACTCATTTCTCTCTGCAGTTGATTGAA[T/C]GAACGGTCAATTCAGATAGGTTATTCTATTAGGGTTTCAAGATGTATGCTCACATTGTTGTAACAAGTTGTTGGTGTCATTATGAATAAGAAATATGATT
>31.01_Jm5D_32677243
TTTTATAAGATATAAGATGTAGAATAATAAATACTGATAAGAATAATTATTCAGAAATTTATTATAAACAGGCCAAGGCCGAACTGCAGATAGTTTGGCC[C/T]GACATTGATGGGTCAACTAAATTATTAATACATAAATTAATTACGACTACTTTCTTTCTTGGAATTTTCAGATTCCCCGAACTGTAACGTTCGGTTTCTT
>31.01_Jm5D_32993230
TAGAGTTCAAACTAAAAATCTCTATTGTGATACTATGTTAAATCATCAATTATCTTAAAAGGTTAAATCAATAGAAATAGTTAGATTTTATATTTGTATT[T/A]TATTCTTAACTATATGTATATATTGCCTAACAGAAACATATATGTATACATGTCACTGCAGATTACCAAATCATGAACAAGACCTAATTAATGGAAGGCC
>31.01_Jm5D_33770249
ACAGTAAATCGCAAAGTCCGGGTAATGTTGTCCAAATTTTTGAAAATTTTTTCCGACAGCTGCAGGAATAACATGGAAACTTTCAGCTTGAAAATAAGCT[A/T]TTTCTAGGGGAAAAAAAGAAGACGAAAACAGAAACAGAGATAATTACAAACCGGGTGCCATGATTCATCATTCTCAACATGCCCATGGTTTTGGTGATGA
>31.01_Jm5D_33855628
TGTAAAAGATAACTAAAATATTCATATCGCGAGAACTGATGGAAATGGAAATGTTCAACAGCATGCACAACTCTTACCCATTGAATGAAAACCACTAGCA[A/T]GTATGTCAATACAAAATTTTACAAAAACAGGCTGCAGAAAATTGTTGTGACAATTGATTCGACTTAATTTATCAGCATTGAAAAAGGAAACTATTTCATA
>31.01_Jm5D_34754874
TCTCCTGATTCCAGAAAAATTCTCTCTGCATTGTCCACATTCCTCTGATCTCCATACAGGAATTCTGCAGAATCGCCCAAGGATAAGGAGACAACAGGCA[A/C]TCCCTTACAGAGACTCTCTCTGCTTTCATCACGATCCTAATATAAATAGATATGTATTATATTCAAAATGAGTACATATAACTTCTTTAAACAATTTACA
>31.01_Jm5D_34992078
ATTGAGCATGCAGTATGTACCTTGAAGCCAATCGATGTCAGTGGAAACATTGTTCCCACGATTATGGCTCTTACAGGAAGAGCTCAGAGCCGGGAGACAA[A/G]CTGCAGAGGAAGAACAGGAAGACGATGTGTAGAAAGGATGGTGGATGCCGTCTTCATCTTCCTCTTCATAGCTAAAGCTATGTTGATTATGGTATTGGGA
>31.01_Jm5D_35329495
TTGGGAACTCCTTTTGCATTCAGGAACTACCTGTTAATCAAGGCTATTGATAGGCGCTCTTCTGCAGTGCGAATCTTAAGGACTTCTGGACAGATCAATC[T/A]GTAGTGGCTAGTGATTTCGGCATCTGTTCTTCTCATCCCTCCTCATACTTGTTAACATGGTGTCATCTCAATTACCTGGTTTTACCAAGACCCGCATTTG
>31.01_Jm5D_35618477
AGCATGGGAAACAACAGCAGATTCCTCTCTAGTGCCGCAGTTGCCCATGGTGGCTGGTCGTAATTTGTGATGTGATTGTGATGTAGCTGCAGAGTTTTAC[C/T]ACGATGGATGCTAAAACTAAATGCAGTGGCAGCGGGAGTGGCACTAAGACTAGAGCAGCGGACACTGTTGTTGTCGTCGTTGATATTGATTGTACAAGTA
>31.01_Jm5D_3801456
TTCAGAGGAACCATGCTGACAGTCTGATACTTTGTGTAACTTATCTTCTCAGTTATAGTCATGAAATCATCGAGCAAGAAAATAGCAGGAACCTCTGCAG[C/T]GTTGAAACTTGAAAACTATATTTTGCTTTTTCCTCTGTTCTTTACACCGACACCGGATTGCTGGTTGCTGAGCAAGAAATTGAAGGTTTCTTTACACGTA
>31.01_Jm5D_3801615
TGCTGGTTGCTGAGCAAGAAATTGAAGGTTTCTTTACACGTATTGATGTACATAAATGTCTTAATAGAAGATATAGAGCCATATGGGGTAATTCATGAAG[C/G]AACACCAGCGTTTGATTGAAACTGCAGACTCGTCTACAGCCAGCTCAAGCATTGGTGTTGCAAAATAAATCAGTTAATTGGTTGCTTTATGAATCCATTC
>31.01_Jm5D_3809585
TCTATTGACCATCTTTTTCTTCATTGTCAGGTGGCGACATCGTTGTGGAATGAGGTTTTTGCAAGGATTGGGATTTTATGGGTGATGCCTATGCATGTGG[T/C]GGATTTCTTTGCTTGTTGGCAAGGTATCGAGGGGAGAAGTAACAGTACTGCAGTGTTGAAGATGATCCCCCTGTGGTTACTTTGGTGTTTATGGTTAGAG
>31.01_Jm5D_3964912
TCATATATTATATATATGGTGTAATACGCTCAATAAACTACCAATTTTGATATATACACTGTATTATCTGCAGACTAATAAAAGGTTGTAATTAATCATG[A/T]ATATTCCGATCAACTCTAATTGCTAGCATGCCCGGGGTTGTCTTTTTTGTTTTTAAGCCAGAGATTCACGAGGACGATGAGTCTCGTTTAAATAAAAGGG
>31.01_Jm5D_4514466
TTTTCCCTCTAGACTCTGCTGGCATACTGCAGTTATACTGTTAGTGCTAAAATGGCTTCTTTTTTTTGGCAGATTCTGCAGTGAACCTGGTCACAACAGG[A/G]CCTTATGGTCTTATATTTGCTTCATTTGTCCCTTTTATCTTTGATATACCAGTTTCAACATGGTTTCGTGTATTTGGAGTGCGCTTCTCTAATAAATCTT
>31.01_Jm5D_4581274
GAAAAAAAAAGAGCGATAAAATGATGGAAAAAGGAAAAGGAACAGATCAGACTGATAAAGCTAGATAGATTGCAGACTGCAGTAGTGGCAAATACGGAGA[G/A]GAGGATGCAGCAGTAGACGACGTTAATGTTGAAGTGGACATCAAGCAATCTAAAGAGTCGGATCGGAAGGGTGACGTCTAGGAATATTATTTTGGCAGAG
>31.01_Jm5D_4788867
AGCTTTAATCGATTTATTAATGATTTCTTTCCTACCAAGTTCGCTTTGCTAGGCTAATTAATGCAGGCTGCAGCAGTACTGATCTAAAGTTTTATGCATG[A/G]TTGTATTTTCTTCAATAGAATATGGTGCCTTTAATTTCTAGAATTAATTCTTCTCTAATTTATAAGTTTCTAAATTCCAATAATTAGTCCCTGGCCTATG
>31.01_Jm5D_4921885
CCATAAATAAAAGGTTCCTGTCGCACACACTTTTCTGTAATTCTGAAGGAGTCTATAACTGCAGAATATCTGAAGTTCCAAGAATCTCTATGCTATAACA[C/A]ATTGACACAAACGGGTTCCAATAATTGTAATTGAATATTGAAATTTAGTGTACACGTATATACAATGAAAACTAACCCATCGCTTCAGTTTATTTTACAG
>31.01_Jm5D_5312336
CTCATTCATTCGGATTCACCTTCAAATTTTTGAACTTGCAAAACAAGTAAGCGTGAGGAGGAGAGGGGAAGAGAGAAGAAATGGGGCGCAAAGGGGAAGA[C/T]CGAGCGGAAGGGGTAATGGCTGCAGACTTCTTCTGGTCGTACACGGACGAGCCCCACGCTACTAGGCGCCGCCAGATTCTCTCTCGGTACCCTCAGATCA
>31.01_Jm5D_6364860
ATAAAATAATAATAATTTTGAATAGTGAACTCCACTTTTTTTTAAAGTGACTGCAGGACGCTTGTACACTCTATGACTGTATGTAGCATTATTCATCACA[G/T]GGTTTCTTCTTCATGTCCGATCTGGGATGATGAATTTTTGTTTCTTTCTTTTAATGTTCTGGTTGGATGATGAATTTTTGTATTTTAGCTTTCCCAATAT
>31.01_Jm5D_661380
AACCTGAAATGAGCAACGAAATATCACGAAATGCACTTAATAGAATTACCAAAAACAAAATGAGAGAGAAAGAGGCACTGCAGCCCATACACTAATCACT[A/T]AATAGTGTACATTCAGGAGTCAGGACTTGCCTCCTTATCTTTATCAGAGAGGGTAGGCAGATCGATATGAATTTGAGAGGCATGCAAAGTGAACAATGAT
>31.01_Jm5D_662004
CATCATTTTGAGTGTGCTGGAGAGAGGATAAAATTTTGGGAACGAATAGAGGTTTATTAAATACAGGCATATGTTATTTCATGATCAGATCACACTGTAC[G/A]TGCTGCAGCACTCGATTAGATTTACAATTTACTATTTTATTCATTATAAGCAGATCAGTGATTTCCTGCATATATTATCTAGAATCCAAAACCCAGGCCC
>31.01_Jm5D_662195
ACCCAGGCCCCACGGTCTACAAGAAGAGCAAGTAAAATCTAGTAGATGACAGTAAACAAGACATCATATATCATGATTTACATAATGCACACTATTCAGA[A/G]CAATAATGATACTATTCTGCAGGAGCTTCCGCAACAATTTCACCGTAGACACAAAAGCTATATGATAATAAGTTGATAATTATTATCAAACCTTTGCCAG
>31.01_Jm5D_6767999
CACATCTTGCCTAAGTTGTCCAACATATCAACTTCTGAAACCGCTAGTGCATGCACAAAAGCAGGATTAAAGCATTGTCCCGAACTACCACTACTGTTCG[T/C]GTCAGGCAAACCTGCAGTTAACAAAACATGGCAAGGTTGAATTAGTTCATGCATTGATACTACACCAAGACTCCATTTGTTTTCATGATGTATAAAATTA
>31.01_Jm5D_6825217
ATTTAGATATCCAAACTCTAACTTAAAATTAGATAGTTCGGTCTAAGTTCCAAACGGACCTAAGATCAACGAGTAACAGCCTAAAAATCTGCTAAGAGAT[G/T]TTAAATTTTAATTTTACATTTTGCCTTGCATCTTCCGAGTTTGATTATTCGAATGACTGCAGGAAAAACAAAGCTCAGGGCACATAATGGTTCTACAAAA
>31.01_Jm5D_7340495
GAGTGAAATTAAGATCAGTAGTACTTGCAATCAGATGTAAATAGGATATTGTTTAAAAAAATCATAGCCTGACCGAACCTATTATTCATTTGAAAACGAA[A/G]AGTGGTTCTATCTATGATAGGTTGATTCTCCTCTTGCTGCAGATGTAACCATTCTTCTTGCTATACGAGACATAGATGATTTCCACTTCTTGAGACTTCA
>31.01_Jm5D_7478835
GATGACAAGACGCTCCCCGCAATTATTAATCAGTCCCATTTTCTGCAGAGCAATGGATGCAGAAACCAAATCTTGGGGGCTGTCACAGGCTTTTTGAAGC[G/T]GCAGATGCACAAACTTCTCAAATAAAAGTGGCTGGAAGAACCCTTGAAATCCCTTTAATCACATAATGTAAACTAACATTATTGGTATTAGCCACAAATT
>31.01_Jm5D_7478972
AGAACCCTTGAAATCCCTTTAATCACATAATGTAAACTAACATTATTGGTATTAGCCACAAATTGACTATTGAAAGTATGAGAGGATTCATTAATTTCAT[A/G]CACGAGTAAGTTAAAGAATATTTTGAAGTACAACCATCTGCAGACAAATTTGATTCCTGATTACTCCCAAACACAATCTAGACCAGTTCTCAAAATCTTA
>31.01_Jm5D_7480803
TTCTTGTTCATCAGACAACCATATTACAACTGTCTCTGTCAGCCTAGCTAGTAAGATTTTTTGTAGTTTGTCTTTTCCATGTAACACATCTTCAGCCACA[G/A]TAGACAACTGCTGCAGCTTAGCAAATAATGCCTGCAATAATAACACAAATCTCAGTATTGCCCCTACACAGGTTAATTGGCAGCACGATACACATACAAT
>31.01_Jm5D_7481371
TTCAAGTAAATTTGTGCATCTAATCGTGTTTTTCCTTCGCTTGCATAGATGAAACTCACAACATACTGCAGACAGAAGTGATCTTTAAGCTTGTCAAATG[T/A]GTGCTGAAGATGGCGCTTCCAATCCTTTAATTCTATTGTAGAGCCTGTACCAGGCACAACATTTTCAGCGGGTCCACTTTTTGGTTCATTGCTTTCATTC
>31.01_Jm5D_7820025
GTCGTTTACAGTGGACTACGGCAGATCTAGGTGGTTCATCGTGGTGTTGCGGCTGAGGGAGGAGACATGGAGGAGCTTCCTGCAGCACGGGCTGGCTGGA[T/C]GTAAAAGAGCATGCAGAGGCTATTTTCCGGTGGCTGTCCATGACTACTGCAGCGTGGAGGAGAGAGCTTTAATGTGAAGGCTAACGAGTGGAGCACTGGT
>31.01_Jm5D_7820110
CACGGGCTGGCTGGATGTAAAAGAGCATGCAGAGGCTATTTTCCGGTGGCTGTCCATGACTACTGCAGCGTGGAGGAGAGAGCTTTAATGTGAAGGCTAA[C/G]GAGTGGAGCACTGGTCGTGCATGGAGGCTATTTGCCGTGAGAAGGGACGAAGCTACAGTGTTACGGCTTGGAGGAAGAGGCTCACGGTGGAGGACTTGGG
>31.01_Jm5D_7820298
TGGAGGACTTGGGGCTTGGACATCCGTTGGTTTGAGGACATGTGGTGACAGCCACTGGGCGGAGGCCGTGAGATGTGAGGGAGGAAGGGATGTGGGTGTT[A/C]TGAATGTGTAGGAGGCGATGTGATAGTCTGGGAATGTGAGGGCTGGCTGCAGCAACCAATCCTTAGGCAAGTTTCTTTTGTGCGTAATAGTGTTTGGAGT
>31.01_Jm5D_815054
TTCATTTTTTTTTATTTGACCATCAAATATTAGTGAGCTTTGCTGCTTTGCCTTTCCGCATCTGCAGTGAGGTTGAACTTGGAAAGTTTCTCTCGGCTTC[G/C]TTTAGAAGTCAAATTCCTTTCGATTCATTCTAACTCATCATTATAATTTTTTTAAATTTTAATATAAAATATAATAAATAATTTAATTTTTTTAAATTTT
>31.01_Jm5D_8270605
AGATCCTTGAATTAGTGTTATTATAGATTCTGGCATGTGCTGATAACTTTGCATCGTGTTTGTGAGCAGGCCAAGCAGTAAGGAAGTTTGAGCACTCCAT[A/G]GTATTCATGTAACACGGGTTAAGAGAGAAGGGAGGATTTAGCATGGACTGGAACTGCAGGTGCTAGTGTTGCCTTTTGATTAAGAGTCACAGATATTAGA
>31.01_Jm5D_8300385
CACCAATTGGAGAAGTATGTACAATGTAAAACGACTTGATCTTCGCCTCTGTCAGCTTAAAGTCAAGGTTTCGTAAATTTCTAGCTCATCTTCCCAACCA[G/A]CCGTGTCGCCCGCACTGGCTACTTGATTGAACCCAGGATGATCGGTATGTTACTGCAGCAAAATATTCGGTTTTATTTTTGTGCTGGGGAAAATGCAGGA
>31.01_Jm5D_9506359
GGCAGAAATGATTGTTGCATTTGACTATTAACTTGTGTTATCTTGTTAAGGCATCGCTATTTCACTGCAGTCTGTTGTGATTTGAGTGGACAACTAGCTA[A/G]GAAGATGATGGCAAATGGTCTTTTTGGATCATGAGTTGATGTAAAGATAAAAGTTATTTACCCCTGGTTTCTTCTTTAGTTGTGATGTCAATGTTCAATT
>31.01_Jm5S_10547424
AACAATAATCTTTCGGGGATCATTCCTAAAACACTAAGTGGCTGCAGAAATTTGTTCTCTCTTGATCTGTCAGGGAATAAACTTTCTGGTCCAATTCCAG[C/T]TGAAGCTTTTACTCGAATGTATACGCTTACTAGCTTGAACCTTTCGAGGAATAATTTAGACGGTGGAATCCCTGAAGACCTAGCAAGTCTAAAGCACCTA
>31.01_Jm5S_11037286
TGAAATGCTTTTTCTCCACTGTGCTGTCCAATGTTCACCATGTAAACCTGTGGTGCCCCCCCGCCCCCAACCACAAAAAGAAAAGGAACCAAAGAACAGA[A/C]TTAGTAACAAATCTTTCTGCAGAATAAATCCTAATAGAAAACAGTAACAACAATACTGTCAAATGCACCGAGAATTCAAATTCTTTTAAGAAAAGAAGAC
>31.01_Jm5S_11832097
GAAAATGTTTTTCGCTCGATCAGAACATGTTCTATAAGTAAGCTAATGGACATTTCTTTCCAATGAAAACATTATAATTTATTGCTGAGATGACAGCTTA[A/G]CAAAAACTACACGTTGTTCATAGAAATTGACAACTGCAGATAGGAGCCTAGCAAAAAACAAATACAACCCTAAATAACTGCTTTTTAAAAGGAACAGAAT
>31.01_Jm5S_13143886
AAAGGACGTGTGCATGCAATGCATCGTGGAGGTAAGGTGGTGGCGATGGCTTCGTGTGAGTTGGTGCTAGGCAACGGGTGGAGGCCGTGTGGAGGAGGTT[G/C]CTTCGTGGTGATGTAGCTTTTACGTGGAGGTGCTACCAGGGCTGCAGTTGCGCAATGGTGCATGCATGGTTCACGGGTTGTGTTGGAGCAACCGTGGAGG
>31.01_Jm5S_13444998
TCTGAATGTTCTCAAACCCTGAATATATTTAATTAAACTTCTTTTTTTATAAGTAGATTGCCGACTAATTCTAAAGAAACCCGTGTTTTATTTGGAAAAG[T/G]GTACTACGTGTTGCTGCAGGTCACACGCATGCATGCATGGCTCCTTTCCCCTCCCACCACCTCTTCTATGTCGATCAGCTTCAAAGTTTCAAACCCCAAT
>31.01_Jm5S_15653688
AAAGATCACATAAACAAAAGTGCACATTAATTAATTACTACAAAAAATACATTTGAGTTTTAGAATTTGGACTGCAGGTAAGTGATAACCCTGTTGTCCA[T/G]TTGGAAAGCCTTGACAAGAATGTCACCAGCAATATCCGGCACAGACCCGAACACAGCATTTGCAACTGTGACAACTCCTGGATTTTGGCTGCTAAGAGCT
>31.01_Jm5S_15856922
AAAGAAGCAGTGGAATTACGAGAGGCACAAAAGCATAATTCGAAGAACCTGATTTTCTCATCGTTATAGCCAAACCTTTCTTGTTTTTGTCTTTAAGATT[G/A]AGATATGAGAACTATACAAGGCATTATATACAGACAATGCAATGGAAACTGCAGAGTTTCTTCCTGCTGAGACTTCCCGCGTTTTGGCCGAACATATCAA
>31.01_Jm5S_16453000
ATATCTACTTGTTTTAATGTTAAATTGATAATGCTCGTATTTGATAGATACCCTGTTTAGATCTTTCATGCGCAGCCTACTTTTTTATTTTAAACTAAAG[A/T]TTCTTTTCTATGAATAATGAGTTGATTTCATCAGCTAGTCCCTGGCACTGCAGCATTTCTTCTCCAATGCTGTCAATAGGACCTTTTACTTTTGTAAGTA
>31.01_Jm5S_16453040
TTGATAGATACCCTGTTTAGATCTTTCATGCGCAGCCTACTTTTTTATTTTAAACTAAAGATTCTTTTCTATGAATAATGAGTTGATTTCATCAGCTAGT[C/T]CCTGGCACTGCAGCATTTCTTCTCCAATGCTGTCAATAGGACCTTTTACTTTTGTAAGTAAAAATAATGGTATTAGGGAGTAACTTGCATATACGAGTTG
>31.01_Jm5S_17107738
TAGCACTAGCCAAACACATGATAACTATAAGTTCATGATGTCCCAGAGGTTCATGATTCTGCAGAAACACTCGTAACCTTTTAGTGATCCTCATGCTTTT[C/T]TTGTCAACGTTTGAGCGAATTCGAGGATCTTAAGTGGAAGAGAAATATATGAACCATTTCCCTTTTCTATGATGTCTTTCCCACTTGAGGCTTGAAATCT
>31.01_Jm5S_17107871
AGTGGAAGAGAAATATATGAACCATTTCCCTTTTCTATGATGTCTTTCCCACTTGAGGCTTGAAATCTTAATCCTCTTTGTCATTGCATCATGGAAAATT[T/G]TTTGAAATTTCAATTTTGGGGGTGACAACGGTCGGTCCTGCAGGGAACATTTGACTAACATGACATGGACATGAAAGTTCTGTTTTTCCTTGCAGATACC
>31.01_Jm5S_17107963
GGAAAATTTTTTGAAATTTCAATTTTGGGGGTGACAACGGTCGGTCCTGCAGGGAACATTTGACTAACATGACATGGACATGAAAGTTCTGTTTTTCCTT[G/T]CAGATACCGAGACACCACCTCCAAGAGATTGTGACTGAATGTATGTGACCTTCATTTTTCTTTTACAACTTTTGTGGAATGAACTTCAAGAGAAATTGAT
>31.01_Jm5S_19129633
CTCCGAGCAAGGACCCGGAGCTCCAAAGTAGGGTGCAGAATGTGAAGAAGAAGTTGTCGAAGCCGATGAAGAGGAAGAATAAATCGGTGAGGGTTTCGGA[G/A]GCCCTGGGGGAGGCATTGCGGAAGATGAAGTTTAAGAAAGGCAATCTGCAGTTGGAGCTGATAACAATGGTGCTCAAGAGGGACTTGGAGAAGAAGAAGG
>31.01_Jm5S_19134320
CATCAGATCAGAGAAAGTTTCGGGATCACACCCAAAGCTCTAACTTTTATAGAAAGAAAGTATTTTCCGAGTCTTCTGGTGCTCAATGGGATGTCTTTCG[C/A]AGACAAGATGTTCCAAAGCTTATAGAGTATCTGCAGAGGCACTCTAGTGAGTTCAGCCATATGTATGGCTTTCATAAGCAAGTAAGTCGAATAAAGAAAA
>31.01_Jm5S_21368573
AGCACGTGAGAGGGATTCATAGATGTACACAGATGTCTAAGAAAACGAAAAAAAGAACGAAGAAAACAAACAAACAAACAACAAAGACATACGAGGAAAG[T/A]GTCACCCTCGAGCAAGAGGAAAGTACTGCAGACTCAGCAGCAATGCAGCATATATATTGCTATTCAAATACACCTAAGGCCACCACTTTATATTCATGAG
>31.01_Jm5S_21786648
CAAGTATGCATTGGATATCTATTTATTTATTGGTTGGGGTTCATCTGCAGTTATTGAGAAACTTGAGTTTTTTATGCTGAATGTTGTGCTATAGTTGTGT[G/T]TATTAAATGTGCTTCTGTTGGCACAAAAAAAAAAAACCTCCATGCTTTCTAATTTATGTGTAGACATGAAAGGAAAGAACCATCCTATGGAAGTCCAAGA
>31.01_Jm5S_25165519
GTACGTACGTACAAACCCTAAAGATAAACTTTTACTGTGAGAGACAGGAGTGATAGAGAAGAGATGGAGGCATTGAGGAGAGCTGAGAAACCTGGATGTA[G/T]GGTTAAAGTCTTTATAGAGAAAATTAAAGAAAACAGAAGAGGACGCTGCAGGTTGTGGCAGTCGCAGAAGTCTTCTGTCGAGTAGCACTTTGAATGAACG
>31.01_Jm5S_26978306
TTTTTTTTTTTTTGCAGTATACTACATTGGATCATATTAAAGATCAGTTTTAATTTGTGTGTGCATGTGGCATGCAGCTGTGGGTTCCATAGCCAAGGAT[G/T]ATTGATGATCATGACTAATTGCCTGCAGCTGCATGCTTGCATGAGGTTTCAAAGTAATACTGTTAGTTTTGCATTAATTCATGTCTAGAAATTGATTGCT
>31.01_Jm5S_27458153
GATTGCATATTGGCGCTTAAAGCATATCATGAATGGAAACAGATGGGCAGTGAGAATGGGTCTTACAGAAGTGCAAAATATCCTTTGGGCAACTTTGGTC[A/G]TGCCTCAACAGCAATTTCATCGGACTCCTCCAAGCGATTAGATATGTCTGCAGCATGTGAGAAACAGACACCTGTTTGAGGGTGACGATCAGAAACTTGA
>31.01_Jm5S_27849695
AGGTAACTATGATTAATGGGAATAGTATTAGTTGATTGTGGAATCTGCAGAGGGAAACCCTATTCACCTTGGAAATTTCTCATTTTCTAAACAATCTTTT[C/G]TCCTTATCTTGAAAACCCATCCATGGAATTACAATTTAGATTTAATGGACTCAAATCTTTGCCAACATAATTGGAATCAGGGTCAAAATACAATTAAAAC
>31.01_Jm5S_28137440
AGCACCCCTTATTCCTTGAAAAACATAATCAAGTAAACCGCACCCTTCAAGCTCCCCTCGATCGTCTATAAATACCAAAGCTGCAGCCTCTCTCTTCCTC[A/G]TACATATTTGCCGTTCAAAGTTTCAATACCAGCAACTTACTTCATCAAGTTCAGCTAGCTAACAATTACGTACTTAAAGAGTCCCCAACGTTAGATACGT
>31.01_Jm5S_28144286
ATGATTCCTTAAAAAACATAGTCAAATAAACCGCACCGGCCTACAACCTCCCCTCATCTTTAAATACCAAAGCTGCAGCCTCTTTCTTCCTCATACATAT[G/T]TGCAGTTCAAAGTTTCCATACCGGTAAAGTACGTTATCAAGTTCAGCCTACAATTACGTAAAGAGTCCCCAACGAACGTTAGATACGTCCTCTTTAGATG
>31.01_Jm5S_29135647
AGCTAGCTAATTTCGCTCCAGGTATTCGTGCACGGTTTTGCATGCGTTGAAGTCTACTGCAGCTTGGAGTGCAGAGCTGGACCCCAATATCCCCCTTATT[T/C]ACTTGCTGACCTCTTTTAAATTGACCATTCCCACGAATTCTTCTCCTTCCAATTAAGCAAACCAAAAATCTCTGATCTCTTCTTCTTTCTCTGCAGAAAC
>31.01_Jm5S_29376698
TCCACTTTTATTCACACACTGCACGTACGTTAATTTGGAGTTAATTCGTGGATTCCACGTCCTACGAAGATTAAGACAGATCAAGCTGCAGGATTTGGCT[A/G]GTGAAGGTGGTCACCTCTTCTGATCCTTCGAAAAAGAAAAACAAAAAAAAGTAAAGCCACTTTTTGTTGCATGTGTTGGCTTTCCTAACCGCGGCCTGCA
>31.01_Jm5S_29583787
TCACCAAATGGTCGCCCTGCAGGTATACGGTTAATTTGGTGGTGTTCTTTATAGACAATAAATTGCCAGGTTGGGTTATTTGACTCGGTAATTGCTATGT[C/T]TTTTGGTTGGTTATATTTGAGCTGCAGCATTAACTTTTGTTGTTACTCTAGAAATGCCTGATCGTACTGGAGGAGCATCGCTCTTGTTACCAATGAGTAC
>31.01_Jm5S_30400504
AAAATATGCTATGATAAAGCACAAAAAGAATCGAAGTCCAAAGAAAATACTTCTAAAATTTGATAAGTTGGTTTAGTAAAAGTGAACAAATACCATAAAA[A/G]TCTAAAATGTCACCTCACAACCTGCAGCTTTTGCATTTCAGCGGCATATGCTGCACTTAACTGACCTTCATCACCATGCTACAAATACAAGATTTAATTC
>31.01_Jm5S_30920412
AGAAAATTTTTCTTTCAAGAGACAATTTGGTCTGCAGAATCATGTGCACGTCATTGATCATGTTAAGTTAATGTCTAGCAATGTCTTATTTATGCAGATT[A/G]TGGCATACCTCTTGATATCAGCAGCATCTGCAGCAATACCACAGACTAATCGCTTGTTCCAATATTTAGATGATGAGACATATCTTGCAGATTATTCGGG
>31.01_Jm5S_30920423
CTTTCAAGAGACAATTTGGTCTGCAGAATCATGTGCACGTCATTGATCATGTTAAGTTAATGTCTAGCAATGTCTTATTTATGCAGATTATGGCATACCT[C/T]TTGATATCAGCAGCATCTGCAGCAATACCACAGACTAATCGCTTGTTCCAATATTTAGATGATGAGACATATCTTGCAGATTATTCGGGAAGTGCATTTA
>31.01_Jm5S_30943759
GATGTACCTATTTTATCTGTTGCCGTTGGAATCTCATCACAATCGGATTTCTCGTCAGAGCATGGGACACCCAATTCTGCAGAAGCAAGTTCAAGTTCTG[G/A]AGCAATATAGGTTAGAACTGAGAATTTCTGCTCCTCTATGTTGCATGTCTTTTGAGTTTCCACCACAGGAGTCAAGTATTCCAAGTTGATTCCATTTGCC
>31.01_Jm5S_31772187
GAGGATTTAAGAAAGTGACTGCAGTTTAAAAAACAACAACAAAACAAAAGATGACCGTTCGTCCGTGATCTTTAACTGCAGCACCTTCAAATTAAAAGAT[C/T]ATAGACAAAATTAAAGAAAAGCAGAAAAAGCTCATGCTTCCTAAAAATTAAAGCATCGATCCTGCATACTGAGTAAGAGCTACGGCACATAAGAAACGTT
>31.01_Jm5S_31772270
CCTTCAAATTAAAAGATCATAGACAAAATTAAAGAAAAGCAGAAAAAGCTCATGCTTCCTAAAAATTAAAGCATCGATCCTGCATACTGAGTAAGAGCTA[C/G]GGCACATAAGAAACGTTTGTGTTCCAAAGAAGACTGCCGTAATTAAGAGAGCGCGCGGCTGCAGTAATTAGCTCCATCGATCAAGTGCATGCAGAGATGG
>31.01_Jm5S_3218729
AAAAAAAAATTGTTATAATGAATGATTATAGATTGAATCCTAAGTAGCGCTATAAATTGTTTGAATATAGATGGCTAGTGAATCTGCAGTAAGATCACTG[C/T]TTTTTATCAGGGTTTCCTATATAACACAAATGTGAACATCCCCAAGTTTCTACAGGAGAAATCAAGCTCTTTATACTAGGTCAGCATACTGTAGATCTTA
>31.01_Jm5S_3476019
GTATATATATAGCTAGTATATGATCAAAACCCACCACTAGCAGACGTTCAACATGATCTATATATCTATCCAAATCGGTTCTAGAACTAGACTTAATCTT[T/A]TATTTTATGATTAACTTATAAATTAGCATGATCTGCAGCAGAGGCATTTTCCCAGTTAATTATTAGCAATATTGACCCATCCAGCAAATATTAATGCTGA
>31.01_Jm5S_3508073
AACATTGTCCAGAACCATGAACCATAAGAGTCACCAACAAGAGAACTGCAGGTCCTTTAAATTGGTTTTGGAAGTGTTACCTGAATAGTAGTAAAGCAGG[C/T]CCATCCCATGCTTCCATCTGACCCTTGTAGTAGTCATAAAAATCAACCACCTACGGAAACATAAAAGTTTGAGTATATTGAAGAGGGAGAACCCAAAGAG
>31.01_Jm5S_3508082
CAGAACCATGAACCATAAGAGTCACCAACAAGAGAACTGCAGGTCCTTTAAATTGGTTTTGGAAGTGTTACCTGAATAGTAGTAAAGCAGGCCCATCCCA[T/C]GCTTCCATCTGACCCTTGTAGTAGTCATAAAAATCAACCACCTACGGAAACATAAAAGTTTGAGTATATTGAAGAGGGAGAACCCAAAGAGATTAAACGA
>31.01_Jm5S_3598691
CAAATCTTCAAAACTATAACAGAGGGCAACCTTTCCTTACATTTAAATGTGCTAAGTTCACCTTTACTGCAGAGCCTTGTAACTGAAAATGGATGTTTAT[C/T]GCAGATACTCACCTCATGGGCGGCGCACACAAGAGGAAAATATAGAATGGGATAGAGTAAGAGCACCACCGGTTGATACTCCTCCACATGTTCTTCATGT
>31.01_Jm5S_3599009
ATGATTATTCCATTACTTGCATATTACAATGTAACAACTTGTTCTGCATCAATTGCAGGTTGGTGGTATGCTGTCATTAGTCATTTGGAACAGTGCGACC[G/A]CAATGAGAATCACTGCTGCTGTCATCATAGTGGTGAGAAGATCATCTTAGATTCTGCAGTTATGAAGTTTTCTTTTATGAGTTTGTATTGCAAAGGGTAT
>31.01_Jm5S_4114218
GGTTTTGGTCTAGAGGAGGACGCAGAGTTGAGTCCAAATATATGTTGTTGCCACTGAAATTATTGCTCTCCAAGTTGCTGCAGCTGATCAAATTATTTTG[C/T]GGCGGAAAAGATGGTGGACGAAGCAAAGCCTGGTGGAAGATATCAGATATTATGCGTTTCTGACCATCAATATTTGAAAGCGGAAGATTAATCTGCATCT
>31.01_Jm5S_4680348
TGAATATCCTTAGATACCATTTCTGGTGGAATCCAACTCGAATTATAAAGCTGCTGTACTTGTATTTCAGAATCATAAATCTGCAGCTGCTATCGAGATT[C/T]AGACAGTTATATCATCCGTCCTCATCAACGTAGCTTTCACTTCGGTCGGCACTTGTCAAAACAGAAACCAGATATCTCCAAGAGTAGTAGTAAAACAGGG
>31.01_Jm5S_5290374
AGGTTTCCCAGTCCTTCAGATGCTTAACAGTTGCATGTGAATTTGGATCAGTACTGACCAAAAAGAATGGCACATCTGCAGCAGAAACCTTAAACTTTGA[C/T]TAAAAAGAAAAAAATAACATTTACACTCAACTAAGAAAAATAAAAAAACTTAAAAAATTGCAAATAATGAGGAGACATATTTACCTGCTGTTAAGCTTGA
>31.01_Jm5S_5290389
TCAGATGCTTAACAGTTGCATGTGAATTTGGATCAGTACTGACCAAAAAGAATGGCACATCTGCAGCAGAAACCTTAAACTTTGACTAAAAAGAAAAAAA[T/A]AACATTTACACTCAACTAAGAAAAATAAAAAAACTTAAAAAATTGCAAATAATGAGGAGACATATTTACCTGCTGTTAAGCTTGAGTTACGCCACTCATT
>31.01_Jm5S_5362475
CGCTAGAGATGAGTTTTCATCATTCTCTTGATTGGATTCGGCAGATATGGATTTGACAAGTGGTGAGACTGGCACTGCAGTTTTAGGTGCCATTACACTG[A/T]AATTTTCACATTTGGCATCTGAATCAGCCGGTGAAAATCGCCCAAATGTCTTCGTTTTTGAGATACTATCTTCCTGGTCATCTTGGCATGATGTAGAGCA
>31.01_Jm5S_5470827
CTTCTCCATACACACGTTCACAGGGTGCTGGAATATCTCCCTACAGGAATGAAGCACCTCAGTCTCCCTTTCGCAGTGGTGAACTGCAGAAGTTTGATAA[A/C]AAGCAGAATGGTGAATATAGTCGGTTAACAGGTTCTGGAGAACTGCAAACATTGGGTAGGTCTTCTCCATACACACGTTCACAGGGTGCTGGAATATCTC
>31.01_Jm5S_5471259
AGACTTTCAAGGCCAACAGGTTTAGTTTGTGTAATGAAGGCAGCAATAAAAATAAGCAAAGGTCAGGCCCAATGAGTTCTGCAGTTGAGAAGACACTGTA[T/C]GTAGACACTGTGAACAATGCAAAATTATCATTTTCAAATTCAAGCTCCTCAGTCACCCAGGAATGGATAGACTCTGCTCATGAGGATTTGGAAAAGTCTT
>31.01_Jm5S_5992895
CGCCAAAGAGAAGATGCAATTAGAGTTCTGGAATCAACTATCAAGCATTTTGGCAAGCTTGACATTCTTGTGAATGCTGCAGCTGGCAATTTCCTTGTAC[C/T]GGCAGAAGATCTATCCCCTAATGGCTTTCGAACAGGTTTTACCTTATATAAGAACATGTTGGACCCTTGTTAATATCCTAGAAGTTAAGCTAAGTTGCTT
>31.01_Jm5S_6337996
GAAAATAAACAGAAAGCTAGCTAGTTTTATCCTCTAGAGAATTACAAATAATATTCATGTACACGTTTATGAATGTTACAAGTGTGTAGTGCATTGTATC[T/A]ATTCCTCTATCATGTAGTGCTGTTGTTAATAGGTTGTACTGCCGCTCTGAGTGGCCTGCTGCAGTGCAGCTTCTCTTTTGTGCCATGCATTTCCACATTG
>31.01_Jm5S_6533281
ATTTGAGCCAAGGAGTATGAATCTTTGACTTGTTGTTTTCAGGTCATCTGATTTTGAGACAACTTTATATTATAGTTACTCTTTTTTCTCCAAGGAACCA[T/G]AACTATGTGTGCATATCTACGCATGCTTCATCTGAGCAACTTTTCATTCTGCAGTAAACTCCTGTCTTTTGGATTAGTGAGTTACAGTGCTTTGCTATTG
>31.01_Jm5S_6615926
AAGAGTCGCCTTTGGTGATGGAAATTCTGCAATTGATGATATTTAAATTTTTAAGGTTTGTAAGTAGGCACCCTTACCACGCTATACTACCGGTCTACTA[C/T]TACTGTATCACTTTCCTTTCTAATTTTTTTTCGTCTGCAGGTCATCATAAGCCCAATTCATCCTGCTCAGATCACACTCTGACCGAGGCTCAGAGAAAAG
>31.01_Jm5S_6958223
GGTAACCTTGTTCATTATATTAAGCTTGGAGTTTCATTAATTCCAAATTCATGGGCTCTATGGTTATTAGAATTGATTTATTTTTATTTCTTATTTCAAA[C/A]GGTTTGAGAGGAATATTCAAGTGAAAGCCTACTACGTACTACTGCAGCTTCTTATTGCTATGTGGAACTTTGTGGTTGCCGCTGTTGGTCAATCACCCAT
>31.01_Jm5S_8082257
GGAAGAGACCGCAAGAGAGAGAGAGAGAGAGAGAGAGGCTTTGAGAAGAGTCAGGGTTTTGCTGCAGAGTTTGTGAGCCGTGGGGAAGCAGGAATAGGGA[G/T]GCCGAAACATCTGGTGACGGTGGGGCGGAGCCTCGGAGGTAAGAGGAGAGGGCACAAAAGGAATTATGGAAAACACGTATGGATATCCTTGTACCCTGCC
>31.01_Jm5S_8507419
CATGCCTGGTGTTTTCTTACTATTTCATTCTAGTTCTGTCCCTGAGAAAGTTTGTATTTGTTTGATAAATAAGTATAAAATAGACAAAAGAGTGCTCACT[G/A]TATTAGTAACTGCAGAGGTAGAAAACTGTTGAGACAATAATGTATGATAAAAAGTACAGATCAGCGAAATGGGTGCAGTGTATTAACGAGCACAGACACA
>31.01_Jm5S_8623297
TTCGGGTTTGGCACTTCAAATGGATTTGTCATGCATGAATTTGAACAGTTCTTATCAAGAATGCTGGGAGGCGTCATTAGAGATGTCCAGCTGAGGATTG[A/G]AGAGGATGTTGGAAGCTGCAGAATCGTAAGGATTGGAGAGCTAAAAGGCAGTGACGAAAAGAGGATCTCATTAGACTTGGGAGAGTACGGGCACATTCGT
>31.01_Jm5S_8724818
CACTCCTGGGTAGTGATGGTGTGGAAGATGTCACTATCATGGTAAACTCATCTCCAAGTAAATTTCTTGGCTCCCAGTACAGCACATCAATGTTCTCAAC[T/G]TTTGGAGGAGGGGTTCTGTGTGCCAAGGCATCTATGCTTCTGCAGGTAATCTCAAATGGCTGTTTCACTGGTTCCTTCTAGCATCATTTTATCGTACCTC
>31.01_Jm6D_11431040
ATGAAGTGGGTTGTGGCTGGTGGTACCAATCAGCAGGGTGATGGTTTCGACTTCCTCTGCAGTATAGTGGTGGAACACCGAGGTGAGTGAGAAGGGACTC[G/A]ACACTGTTAGAGAGAGAAAAAGATGGAAACGACTTGAAGGCCTTACCATGGTGGTGCGAGGAAGAGTCGGCTGGCGGTTTCTGTGATTTTTACCGTGGTT
>31.01_Jm6D_11431182
CTTACCATGGTGGTGCGAGGAAGAGTCGGCTGGCGGTTTCTGTGATTTTTACCGTGGTTTCTGGCAAGATGGATGGCGTTGGTGACGGAATGGAGCAACC[G/A]GATGTCCCGATTTGAATGTGCAGGCTTTCTCCTAGTTTCAGTTCCCTGCAGTGTAGGGTGGGCTGGTCGACGCCCTCTGTGGTGGTTAATGACAGGTATA
>31.01_Jm6D_11431201
GAAGAGTCGGCTGGCGGTTTCTGTGATTTTTACCGTGGTTTCTGGCAAGATGGATGGCGTTGGTGACGGAATGGAGCAACCGGATGTCCCGATTTGAATG[T/C]GCAGGCTTTCTCCTAGTTTCAGTTCCCTGCAGTGTAGGGTGGGCTGGTCGACGCCCTCTGTGGTGGTTAATGACAGGTATAGCTCTTTTCTATGGTGCTT
>31.01_Jm6D_11664553
AGTGAATTTTCTTGCTAGTTGGAGAGGTCTTCAAGGTAACCTCCAAATTGCTGCAGCGTGGAAAATGATTCTCCTATGTCTTATGTGGTGCACTTGGCTA[G/C]GGAGGAATAGTCGGAGTATTGAAGATCGGGAGCACTCTTTGGATGAACTTAGAAGATTATTCTTCAATGCCTTATTTTTATGGGCTAATGTTATTGATTT
>31.01_Jm6D_11664915
TATTTTACAAATATTTTGTTATATTTTAAATAAAAATATAAGCTTTACTTTAATCAGGTAAACGCTTGTGCTTTGAGCCTTGCGCCTAGGCTTTAGGCAG[C/A]ATTTGCACTAAAGTGTAGTTAGCGCTGTCACCAACACTGAATACTGCAGCAAACCTAATTCCTTCTTTTAAAAGCCTTTTCCTTTAAGGAATTCTCACAA
>31.01_Jm6D_1274126
CAGCAGTTCTCAAATCAAGGCTGGAGGCATTTCACAAGCAAACTGAACCAGTATTCCTTCTAGCAGAGCCCTTTCTACAGATTTTAATTTGATTGGTTAA[C/G]TCCAGATGAATGGAAAATATGAAACTACCGTTCTTTGTGATAATTATCAGTGATCTGCAGCCTTTTAGAACCAATCAGTTGATAATAACCACAATTGAAT
>31.01_Jm6D_13138105
ATTGAGGAAGGCATTCTTGACATCTAGTTGGTGAAGAGGCCAGTCTAAATTTGCAGCCAAAGATAGGAGCACCAGCACTATGTTTAACTTGGCTGCAGGG[C/G]CAAATGTCTCCTCGTAGTTGATTCCATATGATTGAGTGAATCCTATCGCTACTAGCCGAGCCTTGAATCGGTTAACACTTCCATCTTCATTGCATTTCAC
>31.01_Jm6D_1356330
TATGCTGGAAAGACAGAAAAACCAGGAAAAAGCTGAGCCTTGTGAAATTGAGGTATCTTTCTTTCTCTTAAAGCTTGTGTTTTTCTTGCTGTGCGAATCA[A/G]TATTTCAACTAATATGTGCTTATATCTGATAAGTGTCATTCTTTTCTTGCTGCAGTTGCATAACGAGTCAGGGTTTAGCAATTCATCTTTGCAACCATGT
>31.01_Jm6D_1518711
GTGCACTGCAGTTTGTTGTCTTGAGATATTTTTTGGAAAGATCCGTATTCCATTTTTCAAGATCGTCGGTTAGGAAAAACGATAATATAGTAAAAAACGG[G/A]CATCGAATGGACTGATCTGCAGTGGATCATCTGTCTTTCTACACCTCTGTAGTGGAGCATGGAGGCCATGCATCGACAGTTGGGAGGTAAGGTGGGGCAA
>31.01_Jm6D_17349757
ACAAATCAAGAACCCCCAAAAGATTCAATGATTCCAGATGCTGCAGCTGCTTTAAACTAGGATTATCTCTTAACTTCAGCTCCCGGAGGTTTACAAGATT[G/A]TCAACTGATGGCAGAGAACTAATGCCTGTCTTTGAAAGATCCAGAACCTTCAGCTTTGTAAAATTTCCACAATTTGGCTCTGGTTCTGAGAGAGAACAAC
>31.01_Jm6D_17381023
AAAAGGAGCTCTCCAGAAAGCTTTTACTTTTGTGTGGGTTGAGATTTCCTTGGAAGGCACTGCAGGCATCGGAGTTCTTGATCGTCCCTGAATTGTTGTA[C/A]GATCCGGGACCCGTTAGGGAGAGTTTGAGCAGTGATGGAATCTGGTTCTTTATCTTCATGATTTCCTTGGAGATTTCTCGAAGTTTGGCTTCAGTTAGTG
>31.01_Jm6D_18476851
TATTGTGGCCATAGTTCAGCAAGTATGTTGGATTGGATTCTTTAATTACTTTCAAGTATTTTTCACAAGATAATAATGACTTAATATAATTAAAAAATTC[C/A]AACAATTTGAACATTTCCCTGCAGCATTTTGCAAATTCTATTTCTCGGCTTTTGCTCCCCGTAGATGGTGCACATGCTGCTTCATGTGAGGAAATGGCAA
>31.01_Jm6D_19361761
AATTTCTTTGCCTTCTGTGTCAACCTTGCTTGGCCTTTTTTGCTATTTATATGATATATTTGTGCATTGGTTAATTTCTTATGAAGTTGTCGTCTTATAT[C/A]TCAATCAATCTGCAGCCAATTGCCAGGTTCCAAGGTCAAGCAACTGACATTGACCTCGCAAGTAAAGAAGTAAAAAATGTCAAGGCAGAGTTGGTATGTT
>31.01_Jm6D_19442786
GTGGAAGAGATCATATTTTTCCATGCACGGTAGAATACTTTGTCCAGTATTTCCACTCACTATATGTCTTCGTTTTTCCCTCCTGCAGGCTTCGCAACTC[A/T]CATAAGATTGCATATGGGATTTTGTCTGACTTTATGGGGAGGTGTGCTGGAGAAGCTGAAATTCATCTTGTGAAGTGGTCCAAAGTTTGTTCATCCATAA
>31.01_Jm6D_19442975
GTTCATCCATAATAAAATGGGGCTTGGGGATTGGAAAAATGATCCTTTTTAACCAAGCTATTTTAGGGAAATGGTTAATATGAAATTTGATAGTTTGTGA[G/T]GGGATTGATACTTGCACGTCGTTAATGTGATGTTTGGATTTGGTCTGTATAAAAACATCTGCAGGGGTTGAACGGAGTTCACCAGACTTCTTGGGGTCTC
>31.01_Jm6D_1956020
GTGGCTGAAACTCCTTGCAACCCAGGCCGACTCATTGAACGAGTTTGAAATGGGGCCATTCTTTTACTATGTCCATTTTCCTGCAGGAAGAAAATGCACA[T/C]TTTTTGTGTCCTTGAGTGACTGAAAAAAGAGGAAAATAAAGAAAATAAGAGGCAAGTTAGAGTCTTAGAAAAATCGAAGCAGAGAGAGCTGAGAGAAAGA
>31.01_Jm6D_1956271
TGTGGTGGCAGAGGTGGCTGGTGGACTGCGGCAGCAATGGGCGGTGAAGGAAACCCAGGGAGAGAAACAAGAGATCGGGAGGTAGATGCTGTGAGAGAGA[G/A]AAAGAGAGAGAGAGAGAAGTATAAGGAGATAAACAAATAACAGGAGTAGGGCAAACCTGCAGTTACACTCAATCATACATGGGCATAAACGAAATAAAAA
>31.01_Jm6D_212119
ATGCACAGGTATGATTTCTGCCTGCAAATGATATCTGCATCAGTCAAGGTCTTCTTAAAATGCAAAACCTTTTTCTTGCCATCTCTCAATATTTTACGGC[A/T]AGTGTATCGCATCTCACTGTGCAGATAATGGATCTAACCATAGTTTACATTCTGCAGCCCGATCACCTGTGAGTTCATATGTTGAAAATGTATTCTCTCA
>31.01_Jm6D_2382497
AGCCAAAGGGAAATCCAACCGGAAAATAGTAGAATCATTGATACCTTTGTAATGGCAAGAAGAATGGCCTTTGCCATGTCTGTCTGATAATATGCTGCAG[T/C]GTGCAGTTTTCGAGTTCTAGTATGAAAGGGTTCTCAGTATAAATAAATTCGAAGAAAGATTGACACCACAAGTAGAAATAATGGCTGAGTGCAGCCCCAC
>31.01_Jm6D_23895380
CATACATAGTTGGTCGATCGCCTCTTCTAATTGAAGTGCTGCAGATAACTGAAAAGCTTCCAAATATATTGCCTGTCGTGTTTTCGAAACTACTACCATG[T/C]ACATTTGATAACTCTTCCATAAGCTGGCCAATTCCATTGAAGAAGACACAATTTGTTACAAATGAGGAATAAGATTCTCGAGAATGTAATTTCACGAAAG
>31.01_Jm6D_23895501
AAGCTGGCCAATTCCATTGAAGAAGACACAATTTGTTACAAATGAGGAATAAGATTCTCGAGAATGTAATTTCACGAAAGATGGAATGAACCTCTTATCA[A/T]CTCAACATTTGATCCCCTTACTGCAGCGGCCATAAGATCATTCTACCTCAGTTTGTTATAAATGATGAACAAGATTCACAATCACTCTCTCAAAATCTGC
>31.01_Jm6D_23975750
TCTGCAGAAGGAAAAGGCGATGCAGACACCTGGAATTAGTAGCCTAAGGCATTAAATGCACTCAGATTCTGAAAAAACGGTCGAAAGAGAGGCCAGGTTA[G/C]CAATTAAATCGATCGTCTCGAAACAAGAAATCAGATTGCATGCATGCCTGCAGGCATTTACTAATAAATATTATGATCGAAATGAACCAATAATCGGTCA
>31.01_Jm6D_24927566
TCTCCCACTCGTCGTCAACAAACCCTCAAGAAACAACCTCTGCTTTGAACTATGTTCTGCGCTGCAGGAAGTCGTGTTAGAAGAGGAAGCAGAGCAAGCC[G/C]AGGGATCCAACCCGAAGAGCAAGCTTTACCTGGTCAATCTTCCCTGGTCTCTCTCTGCTACGGACATCAAGAACCTCCTGGGCCAGTGCGGAACTGTAAA
>31.01_Jm6D_25605587
TAAGAGTCTCTGTCGTAACTACCATCTATTGTGCAATCTAGATTGACCCTGATTGATTTTTGCTTAAATGTCTGCAGGAAACACAAAATAAAACACCGGG[C/T]GGTGCTGAATCTGCTTTTAGAAAGGCAGAGGATGTAGTTAGCAGTATGCTTGCTAAGGGTTTTATCTTAGGAAAAGATGCTGTCGGCAAAGCAAAGGGCT
>31.01_Jm6D_26860171
AACTCCATCTCAGTTAAAATAATTCCAAATAAATTGGGATCGACAGAATTTTGCCCTATTTAACTTCTAGTTTCATCTAAGTGACTGCAGAAGTTACTTA[A/T]AAAAAAAAAAAGTGACTGCAGAAGCTCTCCAATACGGTTTGTCTCATTTTGAACTGATGTGCTGAAGGCCAGCCATTCTAGGAGACACAAGACTGTTTGA
>31.01_Jm6D_28538164
CATTCACTTTACTCAGAGAAGCAGGCCTAATGCCCTATAGGAAAGGAATGTCAAAAAGAAAAAAAAGCACAACAGCCATTTTTAAGAAAAGCTAGAATGA[A/G]ACATACTGCAGGTAGTTGCCAACTTACAGAGGTGACCTTCTTGTATATTTGAGCTGGATTTTTGCATTCACCATATGGATATTCACAGGTAACCATTTCT
>31.01_Jm6D_28564784
TGTGTACTTTTTGGGTTTCTCCGACTTCAGTTCCTTCTCCCCAGTCTGAATCAGCCTCTGCAGATCACAAAGCGAACACACCAAAGCAGGACCCCCAAGA[G/C]AGAGTAGGCTTATCACATCTTCAACAAGAGCCAATCCAAGTTGCAAGCCACCCATGTGTCTGTAAGCTGGAGAGCAAATTTGCTCCAAGCAATGAGACAG
>31.01_Jm6D_28565284
TGAGTTGAGTTCCTTCCTGACTGAGGGATATTGTTCGTGCAGAAGGCTTCAACCACCATGGATCCCATGGCTCAATCATTTTACTCAGTTCCCCTGATGC[G/A]AGCGCTCTATGGAACTGTTTCTTCTCTACTGCAGATAAATCATCGAAATTAACTTGATCTCCTGCAGAGAAGAAAGATAAATGAACTCTAATGAGTAATT
>31.01_Jm6D_2872353
TGACATGATCTTGACTATAAGATCTTAACAAAAGGTGAACATTGCAACTTTTTTATTGTTGGAAGGTGCAATGAGTCAGTCATGGTAGTTTAGTGTGCAA[A/G]ATGTAAATCTCCTATTAGATGCCAGATGGAGACTGCAGTGTAATTTTCACAAAAAAATTATGTAAAATGCAGTACAGACTCCATTCAAGAGCCATGGAAA
>31.01_Jm6D_2875460
TGTAGATAATAACCTTGGTGCCATGAGTCCCAATGTCATCAAACTGCCATCATATTGAAGATCAAACAAAATGAAGATTGTAAAGAATTCAGAAAGCTAA[A/C]AACTGCAGGAAAAATCTATGCAATTGCTTTCGACTACAATCAGTGATGAGTGCGAAAATTTGGTAATCAAACTTCATAAAATGAGCCCACCTCCATACAC
>31.01_Jm6D_2978016
TCTTAACAAATGGAAACAAGGAGAAGCACCTTCTCTTTAAGAGATGTGCATCCTGCAGCATATATGATTTCATGGGATATAAATTACCAAATGTTGCTCT[T/C]ATTTTCTTTTTTCTCACATCCTTTGTATAGAAAGAAATTTTTGTCAGTATCTCGGGGGGGCCATGGCCCCCTGTAGATTCGTCCCTGCTTAAAATGGTGT
>31.01_Jm6D_30041431
ATTACCAATGATGAGTATTTTCTTCACTTAAGTTATTACACATGGTCATTAAAATGCGAGCATCTCATCCGAGACTTTCTGCAGTACCTATATTCTTCTT[T/A]TTTGATCTGCAGTGATCACGTCTTATAGAGTTAGAATGATAACCGTGCACGGTGAGACTGCAATTTAACAAAGTTTATATTTTTCTTGTTGCAGATCCGC
>31.01_Jm6D_30960706
TTGTGCCATTTGCTTAGAAGGTGATTTCCTCCCTGAGACTTCCTTCAACATTTTTTTAATGTTTGTTTTTGCTGTTGACGATGTGAAGTTGATTCCATTG[T/C]GTTTGGAGAAGAAAATTTATGTACATATATTCTTGTCTTCTTCCCTGCAGAGTATGATGCTGAGAATCCAAAAATTAGCACAAAGTGTGAGCATCATTTT
>31.01_Jm6D_31147836
CCCAATGTGTACGAACTACCAACTTCTTACATTGAATTTGGTCGTGTGTTCTCTCTGATTTGAACAGATCATCATTGAACTTCTGCAGGTTCTATGAAGA[G/T]TTTAAAAACTAACGATCTTATATGACCAGGTGAAACCAAGGCTTTGGATGTGCCCTCTGAATCACATAGCACATACCAGGCTGGCCCTAATCATGGCACT
>31.01_Jm6D_3148541
GTTATGTGCAAAGCAAATTGGTTATCACAGTATAGGGTGGCAGGCTTGGTATGCATAATGTTAACATCTTTTAATAAGGAAATTAAACATACTAGCTCAC[G/A]GCTTGTGTGAGCTAGTGCTCAATATTCTGCTTCTGCAGAAGAATGTGAGACAGTTGCTTGTTTCTTTGATTTCCAGCTAACCAAGGAATTACCAATGAAG
>31.01_Jm6D_31554818
TTTGGTCTCTGCAGATTCTACTAATCCTACCCCCTTCGCCTCGGTTGCCATGGAAACAGTACTGGAGTCCAGCTAGCTAGGAGCTCTCTCTCTCTCTCTC[T/G]CGCGCGCGCGCATGTGGAAGGATTATGTGTTGATTGCTGCAGATTGAGGTTGACAATTTTCGTAATTGTTCAAGACGATCGTAGCGTGCACTAGATCAAT
>31.01_Jm6D_31803877
TAAAAGCACAAAACTACGCATGTGGTACTGGGCAGAGCTACGTCATGATTGTTGTATGAGAGACCTATATAATTGTCCCCCACACTTGCACTCTGTGACT[C/G]TATTCTTGACTAACATCCTCTGCAGCTTGAGACCAATGATCTTAATGGACATATATGAGGCCACGTTGGAACATTTAGCATGCTGTCTCTAGCCACACAA
>31.01_Jm6D_31867343
GGATGCCTAATCTTGATTTCTTATGCATCTGAGTTGAAGTGCATGGCTCCTGTTTTATGCAATTTATGAATGAATTTTTATGCACTTCCGTAGCCTCTTG[A/C]GATGCTGCAGCAAATTCCCCTTGCTGATGTTTCCTTTTATGCACTTGAAGGCCTTTTGGATTTAAACGGGAAGTATGCTGGGTTATGGAGGAACCACTTA
>31.01_Jm6D_32125781
TTAATAGTTTTGATCTCAATGGAAAATCATTTCCCTTGATTTGGGGCGGAGGTGCTGTAAATTACTCTGCAGGAGCTGATACAACAATTTCGAAATTTTG[C/T]TTTCCTGGTGCACTAAATTCACACAAAGTTCAAGGAAAAATCGTCTTGTGTGAAACTATCGACGGTATCCGCGGCATTTTCATAGCCAGCACCGGCGTTT
>31.01_Jm6D_32328547
ATGATATATTTTTATGTGAATGTACGTGAGGCTCATGTTTAAAGTGAATGTATGTCAGGCTGCAGGTAAGATCTGGAAAAAAGGAGAGGAGACGGGAAAC[C/G]TAACTAAATGAAGGACAGGGAAGTCAAAGTGTAAAACAAAAATCTGAGATAAAAGAATGGCATTTCTCAGGTCGGTGGCCATAACAAGCACTGCCGTAGC
>31.01_Jm6D_32387043
AGATTTTAAACCAAAGCTGCAACTCCTGAAATATTTGCTTAAACGAGAAAAGAAAAATACTTTCAAATTATTATACCGGCGAAATTCTGGTTCTGCAGTC[T/C]CGTACGTGGGTCCGTCTGAATATCTTCAACTAGGAGGGAATTTATCTGAAACCAGAAACACAAAAAAATGTCTGCTTAAGTATTATACCAGAGTTTTCGT
>31.01_Jm6D_33147277
TCACCATTTTTAAAAGTCATCCTCTTGGACCCAAAGGGTAGTACGTATGAGATAGCCCTGCAGGGTAACTCCATTTCTGCATCTTTACGTATGAATAAGA[T/A]CAGAACAATGATCTGTACGGCCATCATATTAGGTTAATTATTTGCTTTATTTACTATAATTTTATGATCTCGATGAAGTTCTTAATTCGATCTATTAACA
>31.01_Jm6D_33807678
CTTAAAAGGAAGGAGAACCAGTAAAAGCTTGTACTGATAAAAATAAATAAAAATCACCTTTACTACAGCTATATGTATAGCAAGCAGCATATCCACCGTC[A/G]CCAGCACGTACATCAGCTTCAGCAGCCCGTCCAATGCTGCCTGCAGCTGCACTCAGACCTGCTCCAACTGAGAAATGCACATTCCCACTAAATGTTTGGA
>31.01_Jm6D_34072696
AGGTGGGGTGGAGTTCAAATTGATCTTAGAAATCAATTCCTCGTATCAAAAGAGGAAGATTTATTATTTCTCGAGCTTTCTTGAATTGCTTTGAAAGATT[T/A]AATGGTTTAGTACGATTTTCCACTGTGATATTGATTGTTCTTATAACTTCTATGCCTCCTGCAGTTCCCAGTTTGCACTGCGTTCATACTTATACATTGT
>31.01_Jm6D_34504944
GGTGGAGGGGCAGTAGGGTTTGCTGCAATTCAGCTTTCAGTGGCTGCAGGATGCCATGTTACAACTACATGTGGAAGTCAAAGTATTAGTCGATTATTGG[C/T]GGCCGGTGCTGAGCAGGCAGTTGACTACACTGCAGAGGTCACTATCACTCTCTTCAGATACCTTACTAGATAGTGATTTGATTGGAATGTGGACGGATAC
>31.01_Jm6D_35710660
GTGCTTTACTCTTCTTTTCTTTTTCTTTGTTCTCCTGGTCTGTTTGTATGCTTTGGAGTTTGTAACAGCTGCAGCGGTTTGTTGTGTTTTGATGTTGGTT[C/T]CTGTTATAGCTCGAGTACGAAGCTGCAGCTATAACTCCAGTAACATGTGATAGCTGATAATTCCAGTTACATCTGTCTTTGGTGCTTTCAAAAACTGAAC
>31.01_Jm6D_360107
GTATTTCTTTAAACTAAGATCGCACACACAGACGTATATATACATATATAGTACGTACTGACCACTACGGCCTTTTGCATTTGCTTGAGCATAAATTAAA[C/T]ACGTACGTACGTACGAAGTCACATTTGCACGTACGTAATTTGACTCAAAGCTCTCTAGCTGCAGATGATCTAGAGATGATCAGTACTACTGCCCTACGTA
>31.01_Jm6D_36128274
ACTGTCAATGGAACATGGGATGAATGCAGATTGCTTGTTTGACTGTGAATTTAACCTAACATGAAGGATGACCATTATTCTATTGATATGTCAAAAGTTA[G/T]CCTCAGGTGCATTGCTAGGATGATATGCCTGTTTTGAAGTTGATGTGCTGCAGATCTTTGATTATAGGATTGCCAGATGAACTTTTCTCTTTTTCTAACA
>31.01_Jm6D_3677918
AAAGGTTGTCCGGTTGCAGACCTGGCCCACCAGGCACAATCCTCTGCAGCTTTTGGACCTTCTTTCCAACCTCCCCTTGCCTTCTTCTTCTTCTTCTTCT[T/C]CTCCTCCTCCTCAGTTTCACTCCAAACATTTTACCATCGGCCTTAACCTTAAGTTGCTGGTTACATAAATGTCTGCATGATGGACCTAAAGCCATGATGA
>31.01_Jm6D_3678503
CCTACCCTGATCACGTGCTGGGATTTGTCTCCCAGTGATAACTTTTAATCCATTTTTTTTGTGTGGATAAGCTCTGTGGTTTTTCCATGCGTGAAGATAT[T/G]CAGTTCTGCAGCTGCTGCATGCTGATCATACTGCAGCCTGTTATATGACTATACGTTGTTTGTTTGACTAATTGCATGGCCAATTAAACTGCTTTGTAAC
>31.01_Jm6D_37134800
TTTGCATTCCCCACCTTCACAAGTGAGGATGACTTCTGATTCTGTTTAGCTACTTGCAAAGCAGTTTCTCTGCAGGAGTCATCTAAGGCAAGCTTTTCCG[T/C]TTTTGACAAATCTTTATCTTTGTATCCAGAGGACTCTGATGCTTGTTTTTTCTTTTCTTTCACGGTTACCTTCTTTTTTTCAGTTATAGTCATAACACCA
>31.01_Jm6D_39024
TCAACCCATTATAGCAAGTGTAGGAGATTTTCATTTTACAACTCAAATGGAAATTTCTAGGATTGAGGGATCTGCAGCCAGCTTAGAAACCCAGCAATTA[T/C]TCAATCAAAATTCATACGAAGGGGCTGCAGGTTTATACAGGCAGCCCCTATGCCCATACTTCACCCTTACGTCCAGAAACCCTAAAGCATTCTCTATCTA
>31.01_Jm6D_4304782
GTAGCTCCTAAGTCCTTCATATGCTTTCCAACACTTATCACCCGTATAAGTCCTTCATATGCTTCATATGCTTTCCAACACTTATCACCCGTATAAACTC[C/T]TTTTTTTTGGTGGGGTGGGGGGATGAGATGGTTTCTCATTGCTGCAGTGAGACCCTTTTACTTTTCAATACTTCCATTTGCAATTATATGGCATATCTAT
>31.01_Jm6D_4464872
TAACATCGCTCTTCTTGGACTTTCTCTTTACTTCTGCAGTTACTGCAGAAGGAACCATTGAGAAGATTAGGCAGCGGGCATAACGGAGGGGATGAGATTA[G/A]AAGTCATAAATGGTTTCAATCAATCAACTGGAAGAAATTGGAGGCCAGAGAGCTGCAGCCCAAGTTTAAGCCTGATGTGATTGGGAAAAACTGTACAGCC
>31.01_Jm6D_4767919
TATCAACTAGTACATGAGATATATGTTGGCACAACTATAAGTATATTATTTATAAGCTTTAGAAGGATGGGCAAATGACACAACCACTCTGCAGTACCTC[A/C]AAATCATGAACTGCAGTACATGACAAAGCAACCCCTCTACTAAAAAGGCATTTCAGGATTTGGTCAGAATGATATCAATAGTTCTATAACAAATAAAACC
>31.01_Jm6D_666538
AAAATCTGGTACCAATTGCATTAATTGAGTTAAATATATATTTATTATCCAAACCGCTTGCAATAACATGCATGACCATTATGCTGCAGATAGAATGCCG[A/C]GAAGCTTACATCTCTCATTTCTGGATCAAGTACCATCTGGCCTTCCTCTGATAGGAACTTCCCTTGTGTCATTTCTGACTCGATCAACCCTGGAGTCACA
>31.01_Jm6D_7024950
CCATTACCTGAGATCGGGGTTGGAACTGGTTGTGATCAACTTGAATTGCCTTTTTCCTGACCTCTTTTCCATGAGTTCCTTCATGCTTACGGGTATTAAG[C/T]GATTTCTTATCTGAACAAGATCTGCTGCAGACAAAACCAGAGAAATGTATCTTTCCATTTACCTTCTTTTCAGTATTTTGGGATGGTTGCCTGTGTAAAT
>31.01_Jm6D_8236307
CCTGGGTCTCCAGCGTAAGGCCTCCTCAATGGAATAGTAGTAGGATAGTAAGTGTTATGGTAATCCTGCAGCATCAGTGAATCAGACGCCAGTATGAGAG[A/G]GAGAGAGAGAGAGAGAGATGTGCACAGCAGCAATTTCTTACCCAGGGTTCTCTATATTCTTTCTTGACAATCTGCACTGTACTGGTAGGATCTGCAGAAC
>31.01_Jm6D_9417887
GCCATTAAAGTAAACTTTCCGAGGAAATGCCCATCCGTGCTTGAATGTAAATGTGTTCTTATCTTTCTGCAGCAGCACTTCAGACTGGACATTTCCTAGT[G/T]GCCCAGCTTCCATTAACAGGTCATTATAAAACTTCATGCCGTAGAACATACCAGTATCATCTGCACAAAAGTGGATTATATCTTTATATAATTTCTTGAA
>31.01_Jm6D_9418239
CCACTGAGTGTAGTTCAACCGGTAATTAAAGTTAGTGATGGAAATCTTCACGCGCCAATAATCCTTGTAGTTGAGCTTCACATGCCAGTGCACACGTATC[G/T]GGCACATATGATGCGTGCACTGCAGCAATGGTGTATTATCCTTCTTAGGAGTGTTTATCCCTGCCTGGTGTAGTAGTTTTGAGTCGCTCCTGTATTTCCA
>31.01_Jm6S_10641966
TTTCCTCTGCTGGACTCGTTATCAAGATTTCCCTTGAAAACATATTCTGCAGTTCTTATATCCCCACATTTCATGTACATTTCAATCAGTCCGCTGACTA[A/G]AAAATCATCAACGATCAACCCACTTTTCACAACAAAGCAATGAATTTCCCGCCCATGAATCAAAGACTCAATCGAAGAACATGCAGATAAAGCCGAAAGG
>31.01_Jm6S_11850177
TCATTTGATGTCAAATGAATATACAACACAACAATGTATTAGAGATTTGACACAAATACAACATCTCAAGCAACATTCTTGTTGGTCTGCAGCTTTATGA[C/T]ATTTAACATGCTATTCTCTCTTCTTCATAAGCATCATCAATATGTCTAATTATTTGGGACTTTGAAAAACATACCGCCAACGTGCACTGAAAGGGAACCT
>31.01_Jm6S_12508056
TCGACTTCTTCTTTTTCCTTTTACCATCGCCGGCGGACTGCAGCTCCCCTCCATCTTCGTTCTTGCTCTTCTTTTTCTTCTTCTTATCCGTTCCACTTTG[A/C]AAGGCGTTCTGACCCTCCTGTTGCTCCAGCTCCCGATCCATTCTGCGCTTCTCCTTTTTCTTCTTCTTTTCTGATTTAGAATCCTCCAGAGCTTCACCAT
>31.01_Jm6S_12578495
TGCTATAAATACTTTCTTTTCTCCATTGAAATTAATTAGCAAACCACAAAACAAAATACACAAGAATCTTTTTTGTGTTGAAACTGCAGCGAGGATTGCG[A/G]TGAGGGAACTTGGTGGGTGATAGACTGGATTTCTGAAGCATTGTGAATTTAGTTCTTCATGGATCGTTACATATTTATTTAATTTCATGAGATTTTTTCT
>31.01_Jm6S_13787534
TATTATTATTATTTTAAGTTAGGAAACCTTTCTAAGACAAAGCCATTCCAACCCATCCTGCAGAGTAAACCTCAATCCTGTGTACCACACCCTTGAAAAT[T/A]TTCCTACACGAAACTGGTTAAATCACTAACTTTTCACCGGGAGGTGTGACCTCAAAAGATTATTTACACCCATGATATATTGAACTTTAGACCTTAAAAA
>31.01_Jm6S_14014463
GGTTTATGGTTCTAGCTTAGACAAATTGTTCATTATAGAAAAATAGTCTATACAGTTTGTTGTCTGTTTCTTTTCCTCTCTAGCACTCTACAGGACTAGG[G/C]GCTTGTATTGAATCCCTCTGCAGTCACAAGAACATGAAAGTGATCTATCTAATTATAAACGGTTTACAATGCAGAGTAGTTTAATACTGGTTGAGCTACA
>31.01_Jm6S_14105686
TCATATTCTATTAATGATGCCGGGGAGACTCCACTCTACATTGCCGTCGAGAGGGACTATGAAAATTTGGTGTTGGAAATTTTGAACACCTGCAATTCAC[T/C]GGCTTATGATGGCCCCTTGGGTAGAACGGCTCTGCATGCTGCAGTATTTCGGGATAACACAGGTACTGCATTTATAGCTGTATAAATGAATTTATTGGAT
>31.01_Jm6S_16512510
CCGTACTGGGAGAGAGATGACACGTAAAACTGGGCATAAAAAAGGGAAGTACGTACTCTGAGAGAGAGAGAGAGAGAGAGAGAGAGAGAGTAAAAAAAGG[T/C]AGGAGGCAAGAGGCATGTGCAGGGGACGTGGGCATAAGATGCCCTGCAGTTAGGGGTTGAAACGCTTCACACGTTCTCACCACCATCTCCTTACTCGGCC
>31.01_Jm6S_16522084
CTATATTTATGGGACATTTTAATTTGGTTGTATCATGAATGACGCGTTAGGCGCCGCTGCTGTAATATTGCATGCATAAAAGATCAACAATATTTGTTTA[T/C]TAATAGGGTGCAGGGCTGCAGCTAGCACATGGGGGAGACAGAGAAGATGGCTTTGGAGTTATCTGCAGCATTTCAATACCAGATTGCCCTATACATGACT
>31.01_Jm6S_17119205
GATTGAAGTTCTTAGGTGAGGAAATTGTTGATCTCTCAGGCCTGCCATTTGGTTTTTATCCTAACTGGGTCCATTTTGATCTAGTCTGCAGCAAATTTAG[G/A]TATGGTAAAAAAGTACCGTTAACAATGTGAATAGCAATGCTAACACTGGAATCAAATTTGGAAATCATAAACTTGAATTTTCCACTGTCGGTGAAGCTCC
>31.01_Jm6S_17119222
GAGGAAATTGTTGATCTCTCAGGCCTGCCATTTGGTTTTTATCCTAACTGGGTCCATTTTGATCTAGTCTGCAGCAAATTTAGGTATGGTAAAAAAGTAC[C/A]GTTAACAATGTGAATAGCAATGCTAACACTGGAATCAAATTTGGAAATCATAAACTTGAATTTTCCACTGTCGGTGAAGCTCCGGTGGAATATGGAGTTT
>31.01_Jm6S_17159217
ATTTTAGATGCTTCGACTTGCATAATAAATTCTACTTCTGCAGAAGCATGCTTATATATACTGAAGAGTTTCATGGCAGTGTGTAGTCTGCTGAGAAGAA[C/T]TTTTACATACTTTGAGGGAGAGTTCCTGAGTGGCATAGGGTTTATGTCAGCAGATGAGCATCATAAAATAAAAGAATCTCAGTCACAAGCAAAATTCTTT
>31.01_Jm6S_17226040
TACAAACAATTCTACAAAATGTACATAAATGGTAGAGCAGCAGCAGCATCATCCTAAAGTATGCTGCAGGTTCCTTATGCTTTATCATGGAGGCTGCTGA[T/C]TCTGCCTTTGCAGTGTGGTGGCTACATGTTCCTCTGTTGCAGTGTTGACAGAGTAGCCTTTTTGTAGCAGCAGCAGAGTTGTATTCCTTCTTCATGGTCC
>31.01_Jm6S_17252211
TTAACCAAAACTGTCATAATGCTCTAAATTGACCTTTCTATTTAGAAACTACAGATCAACTTGTGTTAAATTCATCAATAAACCAAATGTTGGACATACT[T/A]AAGGTCTAAGGGTACCATTCTGCAGATGAACAAAACTAAGAGAAGGGACAGCAATAATCCCAACTAGCATTGAATATGCATAAATTTATACACGTACATA
>31.01_Jm6S_18263964
GCATAGGCAAGAGTAAAACACAATTATGAATCATGAACAAAAAATCTGTCTCTACTTCTTCAATACTACTTCAATCACTCCCAGTCACCTGCAGCATCTA[A/C]TGGTAAAGGGAGACGAATATACTCTATTACTTATTATTTCTTTTGGCAAGGACAGATTTTTTATTTTTTATAAGTACATGTACTCTATTATTTTATTTAA
>31.01_Jm6S_18572091
GTAAGCATCGGGGCAACGCTCCTTGAAAAATCTGGAATAAGATGTAGGCGCACAACTCCCAGAGTTGCAACAGTATTGATTGCTCTTGAATACAGTGCAT[G/A]GATTGTTACATCCACCAGGAGCCCTCAACTCATTGGGGCATTGCCCGTTGATATCTGCAGTACATCTTATCCCACGGGTGCAACCATTAGAGGTGGGACT
>31.01_Jm6S_18770219
CATGAAGCTCCTTATAAATCACTAGAGCAACCTTGCTCATTGCCCACCCTGCAGGACAACGACATGTTGGAAGACCACAAGGAAGATCATGAGCAAACAG[A/G]AGAAAACGCTGAAGATCAATTATTTCACCTCATCGACACAAAGCGCTCCCCAAATGGTGTTATAATCAAGGCAGATCACGATCCGTTGTTGGATTTCTTT
>31.01_Jm6S_18876340
ACCTGTGGATCAACTATCCAGCCATGATATAGTGGAATATCCAGTAGATCAAAAATGGCACACTCCGGAGTAAACTCAAAATCATCTATTCTGCAGGTAT[C/T]ACAAAACCTATGGTCAAGACTGTAAGGAAAAAAAAAAAACAAAATGATCTACAAAAGAATAAAAAGCTTCAAACCTCCTAAATTTTATGTTCACATCAAT
>31.01_Jm6S_19049479
GGAAAGGGTATCGGGAATTTCTCCCTCTAAAGCATTACAAGAAACATCCCTGCAGAAACATATTAAAACTTTTTTTCAGGTTTGAATTAAAGCAGTTTGA[T/C]GTGAATGCAGAATAATTTAAGAAGGTAATTGAACTCACAGCACAAGAAGAATCCTGCAATTGCTTATTTCAACAGGAATTTTGCCAACAAGGTTCAGATT
>31.01_Jm6S_19228220
AAAGAAGAAAATTGCAAAGATGTAAGAGTTCTAAAGCGTGTGTTTTCAACCGTCTTTCTTGTAGCTCTTTTTATTTACTTACAAGTTCTGCAGTACATCG[G/A]CAACATTATATTTTGTCTGCAATATTGTGTCTTTTTGTTAGTCTTATTGGACTGTAAAGAGCTTGGGACTGTCTTTTATATATGTCTATGCAATACTGTA
>31.01_Jm6S_19352655
TTCATTCAATACCAATATCCACAATATCAGAAAATGAACTGCAGGTGTGATCAAATAACACTGTAACTTTCTCTCTAGTTTTAGTACTGCTTTCATAAAC[T/C]TGAAAACCAACTCATTTCACAAGCATTTGTTTGCCAAACACTAACGCTCATTAATTTCCCCGAACCTGATTGTTTGTCTTCTAAATTGATGTAATTATGG
>31.01_Jm6S_19352657
CATTCAATACCAATATCCACAATATCAGAAAATGAACTGCAGGTGTGATCAAATAACACTGTAACTTTCTCTCTAGTTTTAGTACTGCTTTCATAAACTT[G/A]AAAACCAACTCATTTCACAAGCATTTGTTTGCCAAACACTAACGCTCATTAATTTCCCCGAACCTGATTGTTTGTCTTCTAAATTGATGTAATTATGGTG
>31.01_Jm6S_19401536
AACATGTTCAAACTATGTGTACCTTCTCATTTTCAATGCTGCACTGCATTTATAGGAGGAGACTGAACATCATTTGCACCCTGATCTTTTGAGATAGGAC[A/T]GATATCTACCTGCAGAATGATAAATGAGGAAATTAATTAAAGGTAAGCAGAATTATTAACTAATAAGTAACAAGACAAAAAATAAATTCATTCTACAACC
>31.01_Jm6S_19559182
CGCAATTAGTTGTGAAATCTGATGGGAAATTACAGTTTTTAATAAAGGTTCGCAGCATCAGGTATGCATAGATGGGAAGCAATGTTGGTCTACCCGTTGC[A/G]GCATGTTGCACAGATTGAGATAGATGGGCCTTTATGGGCACTTGTTGACACTGCAGCACATCCTATCCCGGATTTTGGAACATGATACTGAAAATTGCAC
>31.01_Jm6S_19604346
TTGTAATCTTTGTGAGATAAGAGATTCCCATAGGAAATACATGAGAAATAATATCAGAAGCATTGTCATATTTGCTGCAGCAAGAAACTTCACAAAATTC[C/T]CTTCCTTCTCTTTTATTTTAGAAAAAGGACTTTTAAATAATTTAAAAACAGATTGAGAAAAAGATCACTAGAGCAACAAAATTATCCTTCATCTGAAGTG
>31.01_Jm6S_19684088
CTTTACACAAGGAATCAAAGAATATTTTATGGTTACAATAACAGTAGAGAATAACAGAATGTATTCTCTGCAGTGCACACTAATGATCTGTTGTTGCTGT[G/A]CTGTTGGTATGCTGCGTGGTTGGTTTATCACATAGTCTAATAGGGTTCGATTATTTTTTAATTTTTATACTCGTAGGGAACTGCAGCAACAAAAGTGAAA
>31.01_Jm6S_20335149
TTTTCTTGTAATCATCAACGATGTTTCTTCTTTCATACCGAAATACCACGTTGCTTTGGCCACTGCAATCTATAATAGAACATACCATCCAAGAAAAGGA[C/T]TCTCACGGATCTTTTTTTTTTCAGTTTTATTAAAATTTGCATCAGAGATCTGCAGGGTGAGGCAGATAAGAGCCAAAGTGGCTGCTTATTTCCTAGCAGT
>31.01_Jm6S_20826511
ACTAGTACACCCATGGAGGGTTCTCTGTTCCTCATTGTGCTGCCGAGAAAGTTTTCCCTCCATTGGTAGTGTCCCCATTACTTCCTTTTAAAAAAAAATT[A/T]CAAAAAAAAAAAAAAAGAAGAAAAAGAAAAATTGTTGTATTTTCCCTTTCTTTTGGTCCTGCAGGATTTCTTACAACAGCCACTTGCTCAGGAATTTATC
>31.01_Jm6S_21047835
TTTTATAGTTAACCTTTTCGTCACAAAATACCCAAATAGTGGTGCTGAAGAACCAGTTAGCAACTGCAGAGGAGAAATTGCAGGTAATGACATAGAGTCA[T/C]GGCATTTTGTCATTGTAGGTATATATATGGTCCTTTTGTTCGTGCAATTTAAGGCATGAACCATTAGGTCCTGTTGATAGATCTATAATTATGATCAAAT
>31.01_Jm6S_21047847
CCTTTTCGTCACAAAATACCCAAATAGTGGTGCTGAAGAACCAGTTAGCAACTGCAGAGGAGAAATTGCAGGTAATGACATAGAGTCATGGCATTTTGTC[A/T]TTGTAGGTATATATATGGTCCTTTTGTTCGTGCAATTTAAGGCATGAACCATTAGGTCCTGTTGATAGATCTATAATTATGATCAAATTTCCTCTCTTTA
>31.01_Jm6S_21520661
ATTCTGTACTTGTTAACACCCTTTTTGCTTATTAATAAAATCTGGCCTGCAGAATCCAGCTAGTTTATGAAATCTAAAAAAGAAGAAAGCTGGGTGCATC[A/C]ACCCCTAAAACCTCAGAACACTCCACTACTATTCATTATTTTATCATTACTTTTCACTACTTTTTACTACTATTCAATATTTTATCATTACTTTTTCACT
>31.01_Jm6S_21780994
TGAGATACTGGCATATAAAGAAGTTGTTATTTAACTTCTGGGAGTTTTTGCTAGATTCCAGTTATGCCCCTGCAGTTGCTGTAAATTCAACTCTATAAAT[C/A]AGACCTTGCTGTAACTATAAATATGAGATGAGTTGGCCTGATTTGAGGAAAAGACACACAAGCATATGGTAAGTCAGCCTAGTGGTTAGTATCATGAGCA
>31.01_Jm6S_21842089
TGGACATCATCCACATTATTATCAATGACCCTTTCCATGTCTTCAGGAAGGCCATCAGAACTGGCAACTGCAGGTAAGTCGAGCTTTTCGTCTACAACAA[A/T]ATTAAATCTAGTACTGCTATCAGCACATGACATAGAAACACCAGATTTGATGTCCTTGGCAATGTTTGAGGATGGGGAAAGCTTAGAGTCCAAGCCAATA
>31.01_Jm6S_21849469
CTTTGCAAGACTGAGACCCACACCAGATATCATCCTGTAATCTTCTCTCTGCAGCCATCGCAGCAGCTTGTATTGGACTAAGTGCAACCATAATAGTATT[A/T]TCACCACCAAGACGTCTGGGTCCAGATGGTAGCAGAGATCCTGATCGTGCTCTCTTTTCTGCAGCCTCCAGTGCACTTTTGTGGAGAGATGAAAGAGGAG
>31.01_Jm6S_4532093
TTTGGATTCAGTGACACTTGGAATGGACTGCAGAAAGCCTTTCCATCCAATGCCATTTGCGCCCCCCGGAATCACCAACAAACATTTCCTCCTTCCATTT[T/C]GAAATTATGAAAGCTGCAGAAAATTGCCCCTTGCATTAACATGATGTTGAATGCTAAAAACTCCATTACCCATCCTTAGCTCTCTAAAGAAACCTTCATG
>31.01_Jm6S_5260688
TAGATATAAATTGGATTGGAGTAGTTTATCAAATGGGTGGCGTTGTTGGCGAAGCGTTAAGACTGATTTTCATGGAGATCCTGGTTAAGAGGAAGGGTCT[C/A]AAACTGAACCCAATATCTATTATGTACTATGTTAGTCCCTGCAGGTATGCTCATTCTAATATCTTCTAATTCATCATCTTTTTGAAATAATTTCTTTCTT
>31.01_Jm6S_7944452
ACTGGATTGATGATTGAGATTTAGCACCTCTTAAAATTAACTAAAAGTTGGATAAAAAAGAGGCCCTATCTGCAGCTCAAGTGTTTGATATATTGTCTTT[T/A]GGTGTTAATTTTTCTGAAATTTCTAATTCCTTACATCCATTTCTCTAGCATTCATTTCTTTTCTCATTTCTTTTAATTTACAAGCATTAAGAAAATCATT
>31.01_Jm6S_7944924
GTTAAGGCGGTGAAAAATGTTGATATTCCAATGAAAATCAACCACGACTTTGACAAAATGGATATTGGAGTAAGTAGTCCTGATGAATTTGACAAAATTA[A/G]TGGATATGACAAAGTTAATGCGTTGTTTATTACTGCTGCAGGTGAGAACTCACTTTTGTTCTTTAAACCAGTCAAACGAAAAAGAATTCGGAAGCTGAGA
>31.01_Jm6S_8405036
CCTCAGATAGATGAGTGTGTCCATAGACTCTCGCATCCTCCACTGAAACAGAGTTATCAAGAAAGGTGCTCTGCAGTAAACAACGCGTGGCAAGTATAAT[A/G]TATTGATAATACATAAAATCCGAACCCACAGCACAAACCATCATAGATACTATGACGACTTTGAGCCATACAACCCATGTAGACAGTAAGGCAATTGTGG
>31.01_Jm7D_10605938
CTGACTCGAATTTTTATCATCTTTACAAGTGAAATGCTTCGTCAGCTTAGCTTGATTGCCAGATTGTTCCTTGGCATTATGTGCACTGCTTAACCAGTCA[G/T]CATTCGCTTTCGAAGTACTCTGTGTACTGTAACACCTGGCATCTGCAGATTTTGAACCTGAAAAGGCATCATTATTTTTAATTGCCAAATTGTATAGTTT
>31.01_Jm7D_10606961
GTTGTGCATGTTGCCTGTTTCCACCAGTGTAGCAAGCATTTTGAAAGAGGGAAACTGCAGTTTTGGCGCCTCCACAATTATGACTGTTTGTTGTATGACT[G/A]GTATGAGTTAAAGGATCTGGAATGACCCCAAAGCCATTATTTGTCTCAGTAACTGGAGGATGCGGTAAATTGGTTGACAGGATTTTTTCTGATGCCGAAT
>31.01_Jm7D_11830243
TAGCCGGGGCCACGGCTGGCAAGGCTGGGGCCTGAGCTGGCTGGCCTAAGGTTGTGGTGCAGTACTGAAAAAAACAAACAAGTAGAAGAGACTGAAAAAA[A/C]CAACTACAAACCTGCAGCTTGCCCATCTTTGCATGCATATTGGTGGTATGTGTTTCGCTTGGGAAATTTATGAATGCAATATTGGTAAGTAGTTGAAGGA
>31.01_Jm7D_11983532
TACTTATGAGAAGGTGCACAAATCCACATCTATATTTCTTGTTACTTACTCTGGTTTTCTGCTCCATAGGCCTTATGTTCGGTAGAATTGTCTATTGGTC[T/C]TTACTTCTGCAGATTGTTAATAGCCCCTTGGTTCTCCCTGATGACATGAACCCCCGGCTGAAGAACTTGCTGGAAGGACTTCTTTGCAAAGGTTAGTGTC
>31.01_Jm7D_13182920
AAGAAACTTGTGGTTTTTGGTGGTCAATTCATGGACCCAATGCTCTAGTTGGACAAGCAGAATTTCAGGAGATGAGCAAGAACAATTAGCTGCAGGAGTT[A/G]CAATATTACAAGAAGTCCAAGTAATTAATAATCTTGTTCAACAGTGGAAGGCCCCTAAGATGTTAGGGCAACGCTAAAGAGGACCTGCAGAGAGTTGGGT
>31.01_Jm7D_15513395
ACATAGAAGATAGCTGTCAAAGCAGTACAAGGCATAGAATCTGCTGACTTTAAATGGCCAGCTAATTCCGTTGACAGAAAATAGTGATAGATAAGGTAAA[T/G]AATACCCTAACTACAACTCTATCCACTCCAATGGTTAAAGCAGCACTTGAACTGCAGTCGACTGACTAGAGGCACTTGAAGTGCTGTAGACTGACTAGAG
>31.01_Jm7D_15954468
TGACATAGTAAATATTGTGCAAAGAGATTCTGGCAGCGACCTTGAAACTTGGAGAAGGAAATCAGCGAGAGATAGGCAGGCATGAAAAGTTAATATTCAC[G/A]TAATAATTATGTAATGACTACTGTCTACTGGTCTTATGTAATCTGCAGAAGAGGTTCTGCAGAGGTTCAGTGCTTAGATGACCTAAACACCCTGGTGTTT
>31.01_Jm7D_1633222
CCCTGAAAAGCTGAAGAGAGATAGATCTATATGCAACTCTCCATCTATCATCTCTGCAACACGTTAGTGGGGGTCGTGGTTCTCTCCTGCAGCTTTGTTT[G/T]AAAGCCATTTATTTCTTTCTGATCACTTTCGAGCTTTAATTTATGAGTTGACGCCTATCACTAAGGTTTCATGTCTTTCAACTTTTTGTAAGAGTACAGA
>31.01_Jm7D_17063299
TCTTAATAGACACTGGCAGTACCCACAATTTTGTGGATACTGCAGTGGCATCTCGAATCAGCCCTTTGTCTCTGTGTTTTCACATCGAGAATTCTTTGCA[G/A]ATGAAGAGATGCCAAAGCTTCCCAAACAGATCTTCCAATTCAGTCACGTTTCATTCATTTGGAATCTGGGCTCTTCTACTTCATTTTTATTTACTTATTT
>31.01_Jm7D_1713069
AAGAAGTTTTGAATTTCCCCAATTTTAAATCATGCTGAGGATAAGGATCTCACTATCCTTTGTCCTGCAGGATATCTGTGCCATATTAAAACTGTTATGA[T/G]GCAATAGTATTGTTTTGCGTGGTTAGCCATAATAACGCTTAATTTATGCCCACAATGGAGGATTCATATGAAAATATGCCCCTATAAAGAGTTTATTTGG
>31.01_Jm7D_17797264
CTAATTATTCATCAATGCAGAACCTATTGTACCATGATATAGCCCACTCAAGGCCTTAACTTCGATATCTATAACTGCAGATGAAGCAAAATCCATGACG[G/A]TAGAAAAAATTGAATTAAGCTAACTACTCTGTTTAAAGGCGTCAACATTCATCTTTCATGTGTCCATATTAAAATCCAAACCGACACCACTTTATCAAAG
>31.01_Jm7D_18121108
TTCACGTTGAAGTAACAAAAGCCAATGGATAAGACCAAGGAAAAGAAAAGAAAAAACAAAAAGCCATTGGAAGTATTTACGAAAGGACAACCACGTAAAG[G/A]CCAGAAACTTGTCCATCACCAACCAATTGAAAAGTAATATCGGAAGCCAATCTGCAGAGGATGGCGAAAAACGAAAGTGAAAAAAGAAAGAGAATATACA
>31.01_Jm7D_2802524
GCAATGGTATCAGTTGGGGGGTAATGATGCAAATACAAATGCAGATATCAACGTGAATGCAAATGCTCATGCAATGAGTAATGAGGTTCTTTTAGACCAA[A/G]CTGCTTATTATCAGCTGCAAACGGCTCAGGCTCAGTCTGTTGCTGGGACTGCAGCTGAAGGATGTACTGCTGGCAGTGTCTCTCACTGGAATCAGACTTC
>31.01_Jm7D_2975190
CTTGAAATACACAGTTATCAGCCTCTTGCTATGCTGCTGAACGGGGAGCTGCAGGTAGCATAGCAGGCTCTTTTCTGGCTATCTCACGATATGTAGCTGC[A/G]ATTCGATCTGCTTTGTGAATTTGGTTTTCCTTATTTATGTTTGTTAACTCACATGTAGAGTAAACTGTATAGTACCTTCTTCTTTTCTCCCCCTGGTTTT
>31.01_Jm7D_3289252
GAAATATGTTCATGAAAACTTCCCGTTTTTGAACGAAGAGTTCCCTGAAATATTCCAACACTGACACCAACCTCGGATCCATTAATGATTTTTCAAGCTT[G/T]TCTTGAAACCCGTTATTACAGTTAATGCCACACACGAACTCGTCCATATCTCTCTGCAGGAGACCACTTTCCAACAGTGACAGATCATTGGAGCTACCAA
>31.01_Jm7D_3827146
CCAATATATGAAGCTTTCTATGGGTATAGCTTTTGAGAACTGCAGAAGCTTCCGCCAATCAACCATAGGCAGGATTCCTTTAATTGCATCTATGTAGCTG[T/C]AGATGGATATTTTCCAGGGTGAGATGGTAAATTCCGACCCAATTCTTTTTTTTTTTTTTTAATGTCGGTGAACCTCTCCAAGTTCGGGCCCTTCGGACCC
>31.01_Jm7D_3830236
TGGCTTTCAGGAGGACGGGAAAATTGTGAAGACAGGAGATATTTCAATAGCAAAACTTCTGGAGGACGAAGGGTATCAAGCAATTTCTGCAGCATAACTG[C/A]ATGGCAATTGATGTTGGTATTCTCTCTCCCTCCCTCTGAGTTTGTGTGGGTGTGTTTGTGTGTGCGCGAGCATTTGTTCTGAGTAAATCAACCATACGCC
>31.01_Jm7D_3857937
TGTTTCTTCAGTGGAAGTTTGCATTTTTGTCATTGGGTCGTCCAGAGTATCTCCAGGACTCTGATATTGTGTCTAGTCGGTTTCAGGTGTGTCTATCTGC[A/T]CTCTCTCTCTCTCTCTCCCCCAACACTGAACATGCCTGCAGTAATTTCAAATTTAAATGGTGTTAAGCTGTTGGCCCTTATTTCTCACTTCTGATTTTGT
>31.01_Jm7D_4074159
TGTTTGATGTTCAGTTATTATTTTCCAGTTTGTGTGGTTTTAAAACTGCTGTGAAATTCTCCGGGTTGGCCCCGATAATAGATACTGCAGTTGGTGTTTT[A/G]TTTTTTGCTTTTGAGGAGTTACTAGATTTAAACAATTTTCAATAAAAAATGAAATTGGGAATCTAAGAGAAACCTTTAGGATCCTGATGGATTCGCATAT
>31.01_Jm7D_4074366
TTATAAAATTTTTAATTACGGACATACTTCAATGCTAGGTATAACTCTCTTGAATGATGAATTAGTAGGGTTTTTTTTTTCCTTTTTTTTTTTTTTTTTT[A/T]AATGTCGGGGAACCTCTCCAAGGCAGCCTTTTAGATCCACCCCTGCAGAGTTAAAAAAGAATTCTAGATTTTATAAGATGATGTGGGAAGTTTGATAATA
>31.01_Jm7D_4273566
CATTTCCTTATAGTTCACTGGAACTTTGCAGTTATGATTTTGCAGGATAAGACTAATGGCCGGAATGAAGAATGTTGCTCATATACAAGCTCAAATAGAG[G/A]GAGTAGGGAAGATGCTCATGTTTAGGAGGCACTGATGAAGAATCTTCTGCAGCCTGCACAGCTGCTGGTAATGGCCATCAGCTCTCTCTCTCTCTCATGC
>31.01_Jm7D_4294186
CTCAGCATTGTTTAGTCCACGAAAGCTGTTAGTGATAGTCAAATGTTCATCCCAACCCACTCCCATTTTTAACCACCCTTGAAATTAAGTTGACATCAAT[C/G]ATACCTTTCGGACTTGAATCTGCAGCCTTAAACTGCACAAAGGCGAACACTAGCCAACTTTCACAAGGATTGCACTGAAAAGCGTGATATTAATGGCCTG
>31.01_Jm7D_4294196
TTTAGTCCACGAAAGCTGTTAGTGATAGTCAAATGTTCATCCCAACCCACTCCCATTTTTAACCACCCTTGAAATTAAGTTGACATCAATCATACCTTTC[G/A]GACTTGAATCTGCAGCCTTAAACTGCACAAAGGCGAACACTAGCCAACTTTCACAAGGATTGCACTGAAAAGCGTGATATTAATGGCCTGATTTTGTCCA
>31.01_Jm7D_5111472
AGATTCCCTTTCTTGACCTTGCAATCTCCATACCTAGGAAATATTTAAGATTCCCAAGGTCCTTGATTTCAAATTCTGCAGTTAGTAAACTTTTGATGGT[A/G]CAGATTTCCTCTTCATAGTCTCCTGTTAGGATTATGTCATCCACATACACTATGAGGACAGCAAGTTTTCCTGCAGAAGAGTGTTTAACAAATAGTGTAT
>31.01_Jm7D_5528163
GTCAGTGAGTGGTATCGAGAGTGTTGTACAAGATCCTATTGAAGTTGAATTACTTGCCATATTAAGGGGTCTGCAGCTGTGCATTCCAATGGAAAAAATA[T/C]TAGAGTTAATTGTGGAATCTGATTCTCTTTTAAGTGTTCAAGCAATTCAAAGTATTGAGAAACCTATGTCAATGCACGACAACATGATATATGCGATCAA
>31.01_Jm7D_5528307
AATTCAAAGTATTGAGAAACCTATGTCAATGCACGACAACATGATATATGCGATCAAGGATGTAATGAAATTTCTTCGTAAGGTCTCAGTACAACATACT[A/G]CTAGAGTGTCAAATGAAGCTGCAGATAGCTTGGCTAAATATGCACGGTTTCAAGAAACTTTAGCAGTTTGGGGGATCATATTCTTGATTCTATTGTTCTA
>31.01_Jm7D_5892924
TAGAAAAAAGGAAATCTAAAAGGTGGATTGACAAGGAAATTCAGGCCGATTCTTTTCTTAATTCTTACTTTCTTTCTAATTTTTTTTCCCAGAAAGTCTG[C/T]GTTTTCTAGCTATTGCCTGTTTAGGGGTAACTACCTGCAGTTATATATGAAACTAAATTCCTAGCCTTGGGGACAAAAATTAGCTCATTATATCAATATG
>31.01_Jm7D_6090779
ATTATAGCGATATTCATGCACAAGATAGATTCAGACACTAATGAAAGTAGAATCCAATCCTAATGGAGATGGAGATTATCATTGAGTCTGCAGTGGGAAA[T/G]AGACACAACTATCAAGTACAACGGGTAGCTTGCGTCTGGTAGCAAAGATCAATATTTGCAGCGAAGATCTTGTTTGTGTTTAATTTTTTGGTTACTACCT
>31.01_Jm7D_6093868
AGAAGCTTCTCCACGAGCCACCCACAAGAACCGAACATTACTATCATGCAGCCCTGCAGCAATTTCATCCATTTGGGCGCCTGAAACCGAAAGGAAACTT[C/G]CCAATGAGATGTACAAGACTGAACCAGCAGGTTGGGAATCTAGCCACTGTAAATACTTGGGGTCATTGTGACTGCTAGTAATGGAGGATTTATCTTCAAG
>31.01_Jm7D_6094077
AAGGTATGGCAGGGCCAATGGGGTAGACAGGGAAATTGAATGCTGCATTTAAAGAGTCAATGGCTTGGTGTTCAAGATCGTAGACAGAAGTAAATAGAAG[A/G]TACTGTGCTTTCGGCAACCTGGAGATGCATTCCATGGCAAGCTGCAGTACTCGTTGGTCGTTTTCATGAAAGACTGTCTGAAGGTCTGCTGCTTGTGTTG
>31.01_Jm7D_6282872
AGTGGTTAACAAGGATTCTGAGACAAATCTTCATGTAGTTCTTACTTGGGTTGGAATTTCCGGGGCTTGCTCGTTCATTCTGATTTCAGCCATCAGCATT[T/G]TTTACTGCAGAAGAAACAAGGTTGTTACTGTGAAACCTTGGGTGACAGGGTTAAGTGGGCAGCTGCAGAAAGCATTTGTAACAGGTCATTCTTCTCTCTC
>31.01_Jm7D_6428288
TTCTTTTCCGCATCTTGTTGATTGGGTAGAATGCTTAGTCCTGCGTGTCGGCAGAGAAGGGAGTACAATGCAAAGGTACCACCTGCATCAGAAGCAAAAA[A/G]TTGACATTAATTAACTTTCTCCTTTGCCTAAATCTGCAGTCCCGAAGTATTAAAAGTACTGCCTTACATATTGATCACAACATTCTTTTCTGATGCTTAT
>31.01_Jm7D_6587068
CTTCTTCTTACTCACCTTTGCCATACTGTGCTCTGGTCGCAAAATCCCTGCAGGTATGTAACATCGTTGTTGCATGCAGTAGGATATATGATTTCATTAT[C/A]TTCATTTATCTGTTAGGTCTGACTTAGTTAAGATCATCTTGAAATATACGATTTATAGATCAGAGGAAACCCAAAAATCTTAACGAATTGAACCTGCATG
>31.01_Jm7D_7443406
AAATTATATCAAATCACATTAATTTATGAGATTACTTTTATATAATCTCTTTATGATTAACGTATTTCTCTTAAAAGAAAATGTTATATGTCTGCAGCAG[A/G]GAAGTTTTGCTGCAAGGGAAAAGATGATTCGTAAATATGGCTTAAATTGGACTCAATATTCAAGTAGAACCTTAAATTAGAAAAAAAGAAAAGCTGAGTA
>31.01_Jm7D_7443626
ACAAAAGCAGTCCAGTTCATAACTTTTTACATTGATTTCATCTGACTCCTTTCGACACATGCAAAAAAGATGAAGGAAATTAAGAGGAGGGAATGATAAG[T/C]AAAAGGGAAGAAAATTCTCAAATATTTTTCCTCAAGGAGGATAAGTAAAAGACAAGCCCTGCAGTCTGCACCAAAAAAGAAATACAATTAAAAACAAGAA
>31.01_Jm7D_7782240
GTAGTGATTGTAACCAAGCCCTGCAAACATCAGACAGAGGATAATAAATCCAAATGCTGCAGTTGCAAACATGAGTGTTCTATTCGTCTTTGAATCTTTG[T/C]GAAGTATTCTGTCAATGGCTTCATAAATTAAAAATCCCAGAGATCAGCCATATGAGCTGCGCTAGCTGATAGTAGGGCACCCAAAACCTCGAGACGATTG
>31.01_Jm7D_8523729
AGCGTCTGCCGTACTATGATCCATTGTATTCTGCTGGTGCACAGCCTGAGTACCTTCTTGCAGGACCTCCGCGTGAGTATCATCCTCCTGCAGGAACTAT[A/T]TCTGAATTCAATGCATCATATGATGCTGCTGGTAGGCGGCCTGAGTACCGTCTTGCAGGACCCGCACATGAGTATCGTCCTCCTGCAGGAACTATATCTG
>31.01_Jm7D_8523747
ATCCATTGTATTCTGCTGGTGCACAGCCTGAGTACCTTCTTGCAGGACCTCCGCGTGAGTATCATCCTCCTGCAGGAACTATATCTGAATTCAATGCATC[A/G]TATGATGCTGCTGGTAGGCGGCCTGAGTACCGTCTTGCAGGACCCGCACATGAGTATCGTCCTCCTGCAGGAACTATATCTGAATTTGATGCATCATATG
>31.01_Jm7D_8523792
GACCTCCGCGTGAGTATCATCCTCCTGCAGGAACTATATCTGAATTCAATGCATCATATGATGCTGCTGGTAGGCGGCCTGAGTACCGTCTTGCAGGACC[C/T]GCACATGAGTATCGTCCTCCTGCAGGAACTATATCTGAATTTGATGCATCATATGATGCTGCTGGTAGGCGACATGAGTACCGTCTTGCAGGACCAGCAC
>31.01_Jm7D_8660600
ATGATTCAGTACTATCGGTGCTATAATAACTTGTTGCTCCTGGATTTTATGAAAAAGTAAAGCCAATCATGACCGTCCATTGTTTTGCCTGCAGGCAATG[T/G]CCCCGTCACCGGCTACCGCCCAGGGGCCTACACCAACACCGGCTACTGCCCAGGGGCCTACACCAACACCGGCTACTGCACAGCCAACACCGGCTACTGC
>31.01_Jm7D_8970047
CCTGACCTTATATTCATCTGCCTCGGCATTGTGGTTCCCTTCGAGCCAATGGATAGTCTGCTCAATTACATCTTTGATCCTCTTTTTGTCAACTGCAGGG[T/A]CCTTAGCTGAAATCTTTTCATCTTTTAAAGTGTTCATCATATTGTAAGCGTAGTTCACCAGTGCATTCTTTGTCTCGACCTTGATATTACACTCCTTTTG
>31.01_Jm7D_9019469
AAAAAATAATAATAATAATATGGTTTTGTTGACTCTGTTTTTATATATGCAAAAGTCTTTTACAAGCTGCCTATATATACTGCTATACATTTATAGAAGA[C/G]AAAAAAGAAAACAACATTCTGCAGAGAATTCGGTGCAACGTTCATAAATCTTGTTTAGTATAACATTGTGCCGTAGGTGAGCTGTTTGGTTGGTGCTATG
>31.01_Jm7D_9019593
GAGAATTCGGTGCAACGTTCATAAATCTTGTTTAGTATAACATTGTGCCGTAGGTGAGCTGTTTGGTTGGTGCTATGCTTATTTTGGAAACTTGGTTCCG[T/C]TGTGAATCTTGGTTAGGAAACATGGTACTGCAGTTCGAGCCTCGTTGACCAGATTTTATTTTATTTTCAATAATGCCAACCACAAGAGGGTTGCCGAATG
>31.01_Jm7D_9127249
TTTGATTGTAGTCGAGATTTAGGATGGTTATAAATGGATGGATAAATCTTCTTGCAACCCCCCATGCAGAGGCCCCTGTGCACGCTGCAGCAATGGCATT[C/A]TGCTATGTGGGTGGTATTAAAAAAGTTGAAAAAAGCCTGCTGTCTCTTGCTTTTTTCCCCATCCTGATTCACACAAGACTTTTTGCGATTTCCCCAACCT
>31.01_Jm7D_9127414
TGATTCACACAAGACTTTTTGCGATTTCCCCAACCTAGTGACTCTGCTTCAAGAAACTGCCCAACTTTTTTTTTCCCTTTCCTCGTCCTCATGACCTGCT[A/T]CAGCAATCTAAGAGTCATTTCTAAAGAGATGATCAAAATTAGTCGTATCTGCAGTGAATTTCAGATTCGTTCCAAACCAAATTGATAGGTCCCAGTCAGA
>31.01_Jm7D_9127423
CAAGACTTTTTGCGATTTCCCCAACCTAGTGACTCTGCTTCAAGAAACTGCCCAACTTTTTTTTTCCCTTTCCTCGTCCTCATGACCTGCTACAGCAATC[T/G]AAGAGTCATTTCTAAAGAGATGATCAAAATTAGTCGTATCTGCAGTGAATTTCAGATTCGTTCCAAACCAAATTGATAGGTCCCAGTCAGAGATTACAAA
>31.01_Jm7D_9410610
AAGAATTTGCTCAATCTTCTAAAGATTGCAAACCAAGAGCGAGATGAAGCTAGAGATCAGCTGCAGAAGCTTCTGAACAAGCTCATGCCCTCTAGCACTA[C/T]TGAATTACCCAGCGTTCGCACCCATGTCCAACCTGAAAGTCCCCTCGTAAAAATACCTGCAAAAGCAAACTCAAGCATTACAGAATCTAACAGTCTGTCT
>31.01_Jm7S_1120326
CAAAAGTCGTTCTTCCAATGAGTTTAGATGTCGCCTCAATTCTCTTGGGAGGGATTCCTCATGTCTAATGAAACTCTCTATGACCTTACTAAGATCAAAA[G/T]ATGTAATGCCAGTCCTCTCCAACACTGCAGGAAACAACATTGTGACAGTCTTATGTGTCGCTAGAACCAGTTCAGCAGAACAGGCAAGCATACATCTATG
>31.01_Jm7S_12994804
GGAACACGTTACGCGGCAACCAAAGTTGTATGGGGCTCAACTTGCAGGAAAATACAAAACAAAATAGTCGGTGTGAAAATATCAACCTGGTATTGGAAAT[G/T]CTGCAGCCAGAGCTGGATGTAGAAAAATATGAAACAATGGTAATGGAGGCAAGGAAGATACGGCTGCGAAGAAACTCTCATGTGGTGTTTGGTGGCGAGC
>31.01_Jm7S_13770224
ATGTACCCAAGTCCATTAAGGATGAGTTGATTGACAGGGTCAGGGTAAGAGATTTATGCATTCACTACAATTGTAAGATAGGCCACTGCAGCAATTTTTT[A/G]TAGAATTGAGAATTTTGTATATTTGTAGGGTGACTTCGAATTAGATTGGGAATTGAAGAACCATCGATTGGCAGTTTGGAAGCAACTACGTAAGAGATTT
>31.01_Jm7S_1483482
ATGAGTGGCGAATCATTCTTTTTTTTTTCCTCTTCTTTTTTTTTTTTTTTTTTTTTTTTTTTTTTTTAATGTCGGGGAACCTCTCCAATGCAAAGCCGTT[T/C]GGACCCAACCCTGCAGAGTAAACCCCAGTCCCGTGCATCGCACCCTTGAAAGTTTCCCTACTATAGTGCTATAAGTTTATTTGCAGGATGTGTGGGGAAA
>31.01_Jm7S_1597738
ACGAGCCCCACTTCCTTGAATCTTGTTTCCTTTGCCGGAAACCCCTTGGTTTGAACTGCGACATCTTCATGTACAGGTTAGCTTGCCTTTTATTAATTTC[C/T]TTCGTCTTGATTTGATATGCTTAAACAAGCTCTTCCATCGCCTGCAGTACATAATGATTACTTGGATTCTAATGGGTGCATGGGAAATTTTGCAGAGGGA
>31.01_Jm7S_16329086
CAGCATAAGTTCCATTCTCTTAGATCGCAATACGAAGAAAGTTACTGTCTGCAGGCTTATAACCTGGTTTGCATATCAGACTATGCTTGTACAAGTAATC[G/A]GATACTTGTCATGGAGAAATCAATTTTGGAGAAATTGGAGTGGCATTTGACAGTTCCTACTCCGTACATTTTTTTGGTTCATTATATTAAAGCTTCTATT
>31.01_Jm7S_16329641
AACTTGCCATGTCATTGTCACATGATGTGTTTAGAAATGGACAAAGGGATCTTGAAGGGCTTAAAGACCTTGCTCATGTTGTGGAAGGCAAAGGCTTGCC[T/C]TGGACCTTAGCTGCAGAGGGAAGGAAGGCAAGTATGCAATTGTGACTGATAGATGGTAGAAGTTTAATGATGTGTATCTTGCTGGTAAAATACTGGAGTT
>31.01_Jm7S_17064011
TTAAGAATAGGTCTTATAGCCCTCACCCAACTCCAACCTTGATTCCTAATCTTTTCAAGTTCGTTCTTAAGTTTTGAGTCCTGAGGGGCTTGTGTAAGTT[G/A]AGTCTTATGGTTCTCTGCAGGGAATGAGAAAACACAAACTTTTAAGGGAAGATATTCTTCCAGCAATGGCATCAAACAGAAAAGTTCAGAGATTGCTTAA
>31.01_Jm7S_17687485
TCTAAAGGCAACATACACTACAATCTACATTAGACATTTATATGGCAAGGTTTTCCTTGCAAGTGGTAGTTCTAATAGGCTGCAGCATGTGCCAATTCTT[A/G]AACAAAAACCAATGCAGAATATTATTATCAACTACTTACTACAGAAATTTGCTATGCTCCTAGGAAATATATCAGTTAAACCTTTTACTTCTATCATGAA
>31.01_Jm7S_17687906
AAAACAGAGTTTGTTAATTGTGTTTATGGACGAAGAGACCAAGGAATGCCTTAAATTTGAAATGACAATATGGGATAGTCATCTAACCTCTTTTGCCAAA[C/T]CCTCTCTAGCCACTGCAGAATTCCAAACTCTGCCTTTTCAAAAGTCATTCATCAAAAACCATAAACTGCCAAAAAAACAAAACAAAAACCATCATTGTCA
>31.01_Jm7S_17896640
AAACTTATTACTTGTACCGTATCTGGTGGCAATTTTTGCCAATTTTCCTTTTCCAAAACCATTTTAAGTGCCTAGAAGGAAAAAAAACAAAAAACAAAAA[A/T]AGATCAAACGGTAACATATGGGTTGTGTTCTGCAGAGTGCTAAGGATAAATTTGAGGAAGAAAGTAATTCAAATATAAATGACCAATAGTTAGTGAAAAA
>31.01_Jm7S_18847135
AATATATTTAATCTTTTGCCAGCTTTTTATCAATTCGTAGCAGACTTGTTATCTGGATCAAAGTAGTACTAGGGTGCATTTCTTCGTAATTTTGATTGTT[T/A]AGGCTATAACTGCTGCAGACGTTAAGCTTTTTCTAAAACTTGACTTTTCCTCATGCGCACATCATTCTTTCTGCAGCATGGATTCATTGGTCATTAATGA
>31.01_Jm7S_19274688
TGTTGCATGTGTACACATGAGGACAAGTGTGTTTCAACTGCAACTATATATACATACGTGAAGTACTACTATACATGCAGTCACTAACTCAGTTTCTGCC[G/T]TTGAGTGAAGCCTACTGCTAGATCATGTAAACAAGAAGAGGCACACCATAACCCTGCAGGTATATATAACAAACAAAAAGTAGCAAAATCTAGAATGTGG
>31.01_Jm7S_1940209
CTGCGAGAGAGTGAAGATGCCGTGGTGGCATCTAATCTGTGTACTGCACGAAGATCCAAAGACATCCACTGACAAGGGGAAGTTCCTAGAGCCCCCCATG[G/C]CCTGCAGGTTGATGATTAGCTTGCTCGGTCACGATAATTCAGACACGAAAACAGCTTAATCACCGTGTCATCACGCAGACTAGTCCACTCCACATCTCTT
>31.01_Jm7S_20128662
GAATGAATATATTGAAAGAAACGTGATGTATTAGAGAACCTCTGACTCCAATGGCATGCATTGATAGTAAAAACACTTGCCAGATTTTTATTTTTTTTTT[A/T]TTTTCTTTTTTATAGGTACTTACCTGAATTTTTATTCACTGCAGCAAAAGAAAATATAATTGAACAACTTCTAAATTACATCAATCTCTAAAGTTCTACC
>31.01_Jm7S_20235850
AGGGCTGAAAAACTTTCTCCAGCATCTAAGTAAGACGCCACATCATATATCGCTGCAGTTTGTTATAACCAACAGGAAGATGTAAAATGTAGAATAATGG[T/A]ATAGAATGGAGTTGAAGATCCAACTTACTCGTAAAACCACCTATATTGCGTTGGATTCATCTCATACAGCTGGTTAAGAACAGTCCTCACAGCCTTGTAT
>31.01_Jm7S_20353709
TAGCTAGTAGTTTAGTCAATCAATTTGTTTAGCTCTGGAGATTGCAAATGGTATAGTTATGCTTACTCTGAAACTAAATTATTGCAGTTATTTTCTTTGT[T/C]GCTGAGATTCTCAAGTGTTTGTCCAAAATGTTCTGCAGGAAGCATTGGCAAAGTCACATGGCTCACAATGTGGATTTTGTACCCCTGGTTTTATCATGTC
>31.01_Jm7S_21303463
AATGCTAGTGATGCAAGTACGACAGCTCATGCAGTACTAGTACTCAACCAGTCATGCGTGCATGCACTACTCTCTATTGACATATAGAGTTAGCTGCAGT[T/G]ATGTTAATGATACGTGCAGAAACCAAACACATCAGTACTGATTTTAATATAACCGAACTTTTTGTTTGGTAATAGATTGGTGGGTTTCGAGTTGTCAGAT
>31.01_Jm7S_21757222
ACCTAACTTACCCGTGCTTTCTATCCAGGTAATATATGTGGTGTGCCCCTTCCCTGACCCAACTGCAGTTCTACAAACCGTCGTTGAGTCTTCTGTTGCT[G/A]TTGGATCGGTGATTCTCCAATCAGATAGGGAGAGATCTATATTGCACAGTCAGGTTGGAAAGGCTTTAAGCTGCTCAGAAGCCGTGGATGAAGCAACTAT
>31.01_Jm7S_2483740
GTCTGCTAGTTCCTGTGTATTCGTTACCAAGTCTGTGACATCCCCAGAATACTTCCTTTCGTCATCTATGGACATTGCATTAAGCCGCAGGTTGTGAGGG[G/A]TGAAACCTTGTGGATATGTAGACTGCAGCCTTGGGATAAATCCAGACTCATAATTACAAGTTACTGATGGAGCCAGTCCACAAGCACTTCGAACCACTGG
>31.01_Jm7S_2515153
CTGGGTTCGTTGGTGTTGGGTCTCAAGCGGTGGCCACTGATTGAAGGAGGATGCTTCTTGTGGCTGCAGACGCTAATTCACAGCGTTGCGTGTGGGGTGG[T/C]AGTGGAGGAGTAGAGATTGAGGGCTGGAAATGGTGTGAGCGACGTTGTGGTCGGCAGCAGCTACGAAGGGCACATCACAGAAAGAGAAAATAGAAGAGAA
>31.01_Jm7S_3810915
GCTGGGCCTGATAAATCCACATTCTCTGCTACTTGACCATCCAAATTCGTCTCCCCCGTCACTTCTTCCAAGTCAGTCCCACCCCCTGTCTCTGCAGCCT[C/T]CCTCATCTCCACTATGTCAGCCCCATCCTCCTCTGCAATCTTTGTCATCTCCACCAAGTCAGCCACGTCCTCCTTCTCAGCAACCTCCGGCATTGCTGCC
>31.01_Jm7S_3975027
TCTTGTCGGGGCACCCCAATATAACTGACATCCTCTTCCGGTCACTGTCAAACTCATGCAAGCCTAAAACATTGAACCTGCAGTGCCCATGCTGAGGAAA[A/T]TCATCAAAAAGAAGAGATACTAAGGTTTGTATCTTTTGAAAGAAGCTACCTATGAGTATGATAAGATAATCACTTGAAATAATAATCAAGAATGACTAAC
>31.01_Jm7S_4803689
ACAGGAACAGGTGGATACAGACGCAACGATTCATGAATCACCATCGTTAGCTGCAGAAGGATGCAGATTCAATTGTGTTTAGAAATTAAAGCATGATCTT[T/A]ACTCTCTATGCTTATAGATTTAGATAGGGTCCGGACACACATTAATAATAAAATGGTTTAGGATACCTGTTTCATCTTACGAAGCATATCAGCATCAGGG
>31.01_Jm7S_4915060
TTTGCTTCTTCACCAACCCTAAAGCCAATGCTTGAACCGTGATCATTACTGCAGAACTCTCATAATCTCGTGTGGAGAACGGAAAAAACAGAAGAAAGAC[A/T]ATACAAAAAAAGCAAAAAGCTCATAAATCATAGTAGTAATACGATATGGGCAAACAAAAATACAATAACCTACAAAAGAAAAGGGGGTTAAAAAATTAAA
>31.01_Jm7S_5387698
TAGGTAGATGAAGCTTTAATGTTATGAGATTTCTCTGGTAGACGAAAATATCTACCTATTCCATGAAGCTTATCTGGTGAGTCTGAGGAAGTGAAGAGAA[T/C]GCTCAGATTGATGGGTTGGAGGGCTGCAGAAGCAGTGGACATATAAAAGGGGTTGCTTTAAGTGGGACTAGCTGAAGAGAATGCGGAGAAGATTATGAGT
>31.01_Jm7S_5860323
GTTTTTTCAATCTACCATCCGTTCTTTTAAATCTGCAACCAAGCATGTTGAGCTTTCAGAATGAGCCCACTGTCGAACAAACCTGCAGTTTCTTTTGGGT[A/T]ACAAGCCTTATAGATCGTTTGTCCAAATTATAATAACTTTCCACAATTTCTGGTAGAAATGGGTTTGTAGCTTTGGTCACAAGTAAATGAACTAAAACTT
>31.01_Jm7S_593894
ATGCCCAGTTTATCCATTTTGGACGATTTAAAATTCGAATTCAACCCAACTCTCTCTCTCTCTCTCCCTCTCCCCTTATATTTTAGTCATGGCGAATTAA[C/A]TTTACCCAGTCACGTAATAATGTTCTGAGAACTTTCTGCAGGGTGGCAGCTCAACTGCACAAGGAGAGATTTCGTGCTTATCTTGGAATAGCAAGGTTCA
>31.01_Jm7S_6521485
TGAGGTTGTCCATATCCAGTTTGAATGGTTCAGAGGAGGAGAGCTGCTTGGCGTTTCCAATGTTGGGGTTGATTGATTGATCATTTTAAGTCGAAGCATG[G/T]TGAATCTATTCCGTCACTACAAACAGCAGCTAACATGGAGAATCTATCCGCAACTGCAGCATCATAATTACTTTGTATTGGTTCCTTGGTGGGCTCAGCC
>31.01_Jm7S_6657927
CGCTGAAGAGCTGGCATTAGCTATATATGTGCAAAACCAGATACAGAGATAAAAATCCGTAATTATGAAAAGCAAGTACATGGGAATAAAGATGAGCCAC[A/C]GCGTCCCCCTAAAACTGCAGGTAACCCTGTCACGTCAATGGCATCAACCATATAAAAATCTAGAGTTATTTACAGTGAAAGCTGAAAGAGGCTTCAGAGT
>31.01_Jm7S_6898633
CTGATGCTACCCGAGTTTCTGTTGTAATTGGCGTTTTCAAAGTAAGTAATAATCTTCTAGTGATGTCTTTGAATATGGGGGAGAGTCTCCCTGCATATTT[C/G]TCTTGGTAAAGCTAATGGTAATATGAATAAATTTGTGATGTTTCCTCCTGCAGTTCCTGATGACATGGATAGCTATCCTAAAAGTAGATGATCTTGGGAG
>31.01_Jm7S_8271025
ACATCACTACTCATGCTGGAATCATCAGCACCAGTAGGTAGGCATGCATGCATGTGTGATGATGATGATTCCTATTTGTGCTGCAGCCAATCTGCTGCAT[T/A]ATATAATTAGTTCATGATTCTATATATACATATATAATATCCATACTTAAACAAATAAAAACATTAATAATAATAATTTATAAATAAAACCATCAAGCGG
>31.01_Jm7S_9615757
AAAAGCTGCGCTCGCTAGGTGCTGCGCGCACCAGTGAGCGGCGGAAGAAAGCTGGAGTCCCTGCAGAGTGGTGCTGCGTAGGAGCAGCGAACGCAGCCAT[A/C]GTGCAGCGTGGGGGCGGCGCTACCACGGCTCGGTGCCTCTGTAAGGAGCTGCAGCGTCACCATTAATGCCAGCCACGCAGCAACTAGCGGCGGTTACATG
>31.01_Jm7S_9615784
GCACCAGTGAGCGGCGGAAGAAAGCTGGAGTCCCTGCAGAGTGGTGCTGCGTAGGAGCAGCGAACGCAGCCATAGTGCAGCGTGGGGGCGGCGCTACCAC[G/T]GCTCGGTGCCTCTGTAAGGAGCTGCAGCGTCACCATTAATGCCAGCCACGCAGCAACTAGCGGCGGTTACATGTGCTGCACTGTAACTGATGCATTGAAG
>31.01_Jm7S_985520
CATGAATTTTGTGATTCTTGTGAGGATGCCTATAAAAATTTGGGAAAGGGCATATGCAGAACTGGTTCCCATGTTCTATGCAGAGCAAGTTCCTGCAGTT[T/C]CTGATTTCTCATCTGAAACAAACCAAGTTTAACTCATTGATTGAATATCATGCTGGAGGGTGGAAGGAAATCACAGTTTGACTCCACCCCCTCTCCCAAA
>31.01_Jm8D_11362706
GTGTGTTTCATGGTTTTAATCCTGTAGAAGGGGAACCATATTGATCAGGACCAAAAAAACTTTGCTGCAACCAACTGCAGTAAGGAGTTGTAGCCCAACT[T/C]CAAACTCCATGAGATAGATCGTATACTAAACAGATTTACTGTTGAAGTGTGAATATGAATAGACCAAAATGTGAAATAGAGTAGATAAATAACCATCGCC
>31.01_Jm8D_11524845
ACCATATTCATCAGGACTATAAAACTTTGCTGGAATCAACTGCAGTAAAAACTTGAAGCAAAACTCCAAACTCCATTAGATAGATTGTATACTAAACAGG[G/A]CTTGCATTTGAGGGGAAAATATGTCAAAACTTGTGCGCGAAAAGTGAAATAGTGTAGAAAAATAACCGGCATCATGCTTCTGTGGGTCGTGCAATCCAGA
>31.01_Jm8D_12571309
TGTGGGCTGTTATTTGCTTAAAAAAAGCCCGATTGGTCTGCAGGTTATCTCTTAAATAAGTACTGCCTAATATAAGAGAAGAAATGCTTGCAAAAAAAAG[T/G]TAAAAAGATTATAAGCTACATACTTCTCAACAACTGAGAAACCGTATTGGAGAGATAACGGCAACACTCCAACAGCACTGCAAACTGCAGCCAGGAATAA
>31.01_Jm8D_12571353
TTATCTCTTAAATAAGTACTGCCTAATATAAGAGAAGAAATGCTTGCAAAAAAAAGTTAAAAAGATTATAAGCTACATACTTCTCAACAACTGAGAAACC[G/A]TATTGGAGAGATAACGGCAACACTCCAACAGCACTGCAAACTGCAGCCAGGAATAAAATTTCCAATTAACCACCAGATTAGCCATAAATTCCTTCGAGGA
>31.01_Jm8D_12840214
AACAACGATTTATACAATAAAACTAGAATCGAGAATCAAGCTTATTGCCAGGCATTGGGTGAACACTTGAGCAGAGAAAGCAGAACTCAATGCCACTCTG[T/A]TGTCATATAACCAACAGTCTCAGCTGCCCTATTCTGCAGTTGCCAATAACTATTAGCTGATTGATCTAGAAAGAAAATAGATTTTTATAACTCTTTAGTA
>31.01_Jm8D_12840237
TAGAATCGAGAATCAAGCTTATTGCCAGGCATTGGGTGAACACTTGAGCAGAGAAAGCAGAACTCAATGCCACTCTGTTGTCATATAACCAACAGTCTCA[G/A]CTGCCCTATTCTGCAGTTGCCAATAACTATTAGCTGATTGATCTAGAAAGAAAATAGATTTTTATAACTCTTTAGTACTTATTGCTTAGTATTTCCAAAA
>31.01_Jm8D_13040931
TATTGCAAGACAGGTTAGTTAGAGAGTGGAAACTGCATTTTCCCCTGATAGAATTTATATGCATATACTCGACTTTAACTATAATCTGTACCTGAACAGC[A/G]CCAAGTCCAAACGTAGCCACATTGCTTGATGTAACCCCTGCAGAAAATTATGGAAACTAATAAGATAGTAGAGCATTAAGCTGATACAAGAGTTCTACTA
>31.01_Jm8D_13550711
GGCTAACTTATGTCCTCGGTTTCATGAGCATTGTGGGTAGAGACATGGCAAATTGGAGATGAGTTTATAGGAGTGGATTCCTGCAGTGGATCAAAAAGGA[C/T]GATGGGTTTCCGTAAAGGTACATCAATCACGGGTGCATCAGTGTTGGTTATTGGAGGTGAGCTTGAACTAGCTGTATCGACAGGTGATGGTGATATACCA
>31.01_Jm8D_1368721
GTTCAATTACCTGAACCAACACACAAGCACACGTACTGCATGCATTTAATTAAGCGCAAGTAAATTTATTGATATGCAGATTGAATGTAAAGAGAACGAT[A/G]TTCTCCAAAACATGCACTCTGCTGTCACACAAACCTGCAGTTCAAATCGAGTAATTAATGAAATACATCATCGATCCAACACGATCGAGAGTACTTTTAT
>31.01_Jm8D_16390142
AGTAGGCTAGAGTGTTGATTGAACGATCAAAATTATAGCACTTGGCAAACGGGTATGGAGTCTGTCTGCAGGGACAAGATCTCTGGGAGATTGTTGGTGG[C/T]AGTGACATTGAATGTGGCGAGTCAAGGTTAGGAAGGCTATGCTTGCTATCAAGACAATGGTGGAGAAGGAATGAATTCATGAGTTGTGGACGCATAATTT
>31.01_Jm8D_16390563
ATGGATGAGGCTACCTTTTTTGATCAACAATCAGCTGGGGTTGGGGTGATTCTTAGAGATCATAAAGGAGATGTATTCGTGGCTTGTAACAAAGTGGAGA[T/G]GGAAGTTTTTTCTGCAGAATTCATTGAGGTAACAACTTTGTTAAAGGGTCTTCAATTATGTGCACAATGGGGAGTTCCAAAATTATTGTTATAAACAGAT
>31.01_Jm8D_1723089
TCAAATCAATTCAAATTTAGAAAAGGGAAGTAATAGCATGACCAAATCACAAAGACAAATGAACGTTTAGAAAAGTGGGTATAAGAAAAAATGGAGCGTA[C/A]GATGTACATAGACATGAAAGGCATCCCATAATTACCTGATTCCTGCAGAAGACACCACAAGGGCAGTAACCAGGAGTGCATTCTGTGCTGGTTAGCACAT
>31.01_Jm8D_1861545
TAAAACTAATCCATGTAGCTGGCTTACGTTTGCGGATCAGTGGGAAACCTTCAGGCAGTGGTTTTTCTACATTTATTTCGACTTGTATGCGCATGTATCG[T/A]CAGAAAAGTATACCTGGGCCTGCAGCTTTCTCAACTTGTATGAAATTTCCAAGCTTGGAAGCGATTTACGTCAATCATGAACTCCAGAGGAAGCCCATGA
>31.01_Jm8D_1970721
GCAACAATTCACATGCTACACGCGGCCTTAATTAATTACATGGTCCCTGCAGAATCATGATGTGAATTAATTAGAAAAATCATGACAAGTTATATCATCT[T/G]TATCTACCACCAAAATCTCAATCCCCATGCCATTAATTTGGGTATACGTAGGCCGTCATCACAAACCTATAAGAATTATTGGTCGCCGTTTACTTCCCCT
>31.01_Jm8D_220627
TATAAAAAATAATTTGCATTGACGATAAAGGTTTTCTCATTAACTATAATCGACGAGAGCTTATGCGAGAAATTATTGGCTGCAGTGCATATGGGCAGCA[C/T]TTCAAGGAATGTGTGATGCAGGAGCAAATATCAACATATTTATGGCTCGGTTTCTTTTTTAATTAGGGTGTTTAGCAGCCTAGTAAAACCTGGAAACGAA
>31.01_Jm8D_22560606
CAAAACAAGAAATTCAAATCCCTATTTCTAGAGGTTCTCAGTTTGGCTGAAATGGTGAAGAGGGAAAGAGTTAAGCAAGAGAGGGTTGAAGCATAAATTA[A/C]GTATAAACCTGAAAAGTATAAAACGCCTACTGCAGCAAGTATATATTAATTCCCTGTGCTTTCACTTTTTGTCCAATGTTAAGCCAATGACCTTAGACTT
>31.01_Jm8D_2377567
CGATATCAGATGGCCGGAGATTGCCGAGCTTGCCTGTTAAAAACACTAGCTAGTGTTCATAAACATGAGTATCCTGCAGCATGCATGCATACCAAAAAGT[A/T]GTATAATTTTGAAACAAGTTTTCACAATATTGTTGTTTTCTTGAAGTGGAGACAGATCAAAGTTAGATCCAAGATCTGACATTTTTATGATTTTTTTTGG
>31.01_Jm8D_25533257
AACTTCATCCTCCTCACTTTTTAAAGCATACCTAGCCAACACATGTGCTGCCATTTTAACTTTTCTTCTAACATGCACTGCAGACCAATGATCAAAACGA[A/G]ATAATACAGACTTGGCATCCCATAATGGAACCCCAGAGCTATGGGATTGTGATGTTTGAAGATTGATGATGTGGATAACTTGCAATGGATCCCCTTCTAA
>31.01_Jm8D_25892095
AATAGGCATTTGCAGCTTTCAAGTGAGCACCTTTATGTTAAAATTACATTCTATGAGCTCCGAATCATAATAAGGGAGCAGTGATCTTTTCATGGGAGTG[T/G]TAGAAGAACGGGGATCAACTGTTTGTTGTTACTGCAGTGAGGATTAAGGCTACGTTTAGGTAGTGAGAATACCTGAGAAGTGTTGAGAATGTTTGTGAAT
>31.01_Jm8D_25897733
ATCTGTCTACATGTGCTTTTGGTCCGCTTACAGTTGGGGGAATCTGTGGATTAAGAACTTAAAATTATAATTCTAGCATAAGCACCATTTTTTGAAGCAA[T/A]ATTTTTGATAACTCTGCAGCTGTATTTGGGAAAGGGCTTGGTTTGGGGATGTAAAGAAGAAGAAAAGGAGATAATATGCTGCTGTTCAGAAGTTATGTGA
>31.01_Jm8D_26310447
CTTATGTCGGACCATGGTTGAGTTGGGATTGGGAGTGGTTGGAGGAAACCTGCAGGGTGGCAATGTTCCACTTTGTTCCCCTGGCAATTGTCACAATCTC[A/G]GATATAATGTCGCACTGTGGTTTTCATGCCAGGCTAGTAGAAATTTATTCTTACCCTTGCAAGGGTTTTGTGATAACCCGAATGCCCTGCTAATGGTGTA
>31.01_Jm8D_27002281
ACCGATTCCTTACCTTTCCTAAAACCGGTGCCATTCCCATGATAACAGAAGCCAATGCAGAACGAACATGCTGAGACGAATCTGTTGACAGTTCCTGCAG[C/T]AAACAAATTTCATATGTCAAAATTATCAAGCAATGGGTGAAAAGATTGGTCCTAAATTATTGAACAAGCAACAGATGAATAGCATTATGAGTGTGTAGAA
>31.01_Jm8D_27429737
CAATAATAGGGACTGCTGAAGCTATTCGTGAGAAGGCCTCTCCCCCAATGGATATATCCTCATCGACCTGCAGATGGATTTTGGTCATACATGGCCACAA[T/C]GTCAAGAAGCAACAGACTCCAGAATACTAAAGACACCATAATTTACAGAAAAACTCAAGATAGGGCTCTTTTAAGTGACTCTAAAGTACAAGAGGAGTCC
>31.01_Jm8D_27430603
CCTGTATCCAATTCCTCTGAGCAGATGGAGACCTTCCCATCTCTTCAAATTCTTCATTGAAAGAGCACCGCTTGCCAAGCAACCATTTGAATGATCCTTC[C/T]CTTACCAGATCTTCAAGCAAATTTCTGGGTTTGCTACCTGCAGCCATCTCCAACATTCCACTAACCATCTTCTCCAATTGGACAGAAACCCACCACTCAA
>31.01_Jm8D_27451475
ACCTACATGAATTCTGAAATCACTTTCATATTACCAAAACTTGGGAAGATCAATGAAAGAGATTAATTATGCTGCAATCATGTGTAATAGAAAAAATACT[G/T]CTCAAATAAGCACTGATCTGCAGATGATAATGATGTATTAGCTAAGCAGATTCTAACTGAATTCTTCCTGGCCGCATACCTATTCAACAATGTGAGATGA
>31.01_Jm8D_27565752
TAATTAGAAAAGCCAGGGCCATCTACAGCCTACATCCAGACATAAAAACATTAAGGATCTAAGTTAATGCACCATCTTCTAGCAATTTTCAAAGTTCCAC[A/G]CATTAAGTTCATTCTGCAGGCACCGCATTAGACATAAATTGACCATTCACCAAATTTCAACTTTGCACCGTCCTACCTTCTGACTTCTCCAACAAGCCAC
>31.01_Jm8D_28106941
AAGTAGCAACTGATGCCAACCCAGAATTCCTTCCTTCAGAGCCTTTTATGAAACAACACATTTTAACATACAAGAGAAAATATAGTCAGGAAACAATATG[C/T]CACTGCAGAGCCAAATTTGAAAATCTTTATATTTTATTTAAACAAAAAAAAAAAAAAAAAATTATGAGCTGATATGTCTCTCAACAAAACCTGATTTGAC
>31.01_Jm8D_29409753
CTACACACTTGGAAGCACTAATACTAGCACTCTTCAACAGGCTACGAGCACTGTAATTTGGCTTGCTAGGTCCATTTTGTGAACCTACGTTAGCATTTTC[G/A]ACATTATCATATTGCTGCGAACTTGGAGGACTAACCAGACTTGTAGCAACAGAAGCTGCAGTTCGCCTTTCAATTTCATTTTCTGAGTTAGCAGTCTCAT
>31.01_Jm8D_29484615
GAGCATCCATATCTAAAACCTATCCCCCCACCTCCTCACAATTGAGTGATTGGATGACTGAATTCCATTGCCTATGAACTTTATTTGAAAATTTCAAACT[C/G]TGTGTAATGTTGTCCTTTAAACTGCAATCAGTAACCAAAGTTTATCTTCTGCAGAAATGTTGAGAAGGAAGAGGAGGTGGTCTTGCCTAATGGCATAAGG
>31.01_Jm8D_29527184
AGATTTGACTGTCGTGTTGTTGTTCCAGTCCTTGGAGTGGAAAAGGACTCGTTTCTTCTAGTGTGCTTTTATTGAATATTGATGGGGTTTATTGACTAAG[C/A]TGTGCTTTGGCAGGATTTCTTGATGAAAGAAACGTTTGCAGATGTTTAGGTCGAAATGCTGCAGTCAGATTTTTCAGTCGAAATGTTACAGAGGGTTTGG
>31.01_Jm8D_2992335
ATGCTTTTTTAAACTAACATGTTTAAACTTAGGATGCATGACAGTTCGAGATGGTAGAAGAGAGAAACAATGAAAAACAGGCACAGTCGTAGCTGCAGAC[G/T]AACTACATAAACATGCATATCATAGGATCACTTGTCATTCATCAAACACAGAGAACGGAACTTGGCAAAGATTACAAGGGAAAGTACTGTTCTAAATAGA
>31.01_Jm8D_2992540
TTAAAGTTTAGATTATCTGTCTCCTTCATTTTCAGAATAGTAAGACGGATTATTTTTCTGAGCACTAAAAGAGATAATTAATTGCATAAGAAGATAACAC[T/A]CCGTATATAGCTGCAGGTCTATGATCCTCTCCTCTCGCTGTTGAGCACCTCTTTGGAATATCATGATGAGGTGCTCAAGAGCGAAGATACATAACTAGGC
>31.01_Jm8D_2992543
AAGTTTAGATTATCTGTCTCCTTCATTTTCAGAATAGTAAGACGGATTATTTTTCTGAGCACTAAAAGAGATAATTAATTGCATAAGAAGATAACACTCC[G/T]TATATAGCTGCAGGTCTATGATCCTCTCCTCTCGCTGTTGAGCACCTCTTTGGAATATCATGATGAGGTGCTCAAGAGCGAAGATACATAACTAGGCAGA
>31.01_Jm8D_30168857
TTCAGAAAAGTCACAGATGAATGCATCCTTGTCCTTCTCAACAGCATTCAATTCCTGCTGCAGAACGTGTATGAACTGATGCAAAAGTAAACTCTCTTAG[A/T]GGAGGAATCTCAACATGATTCATATTTACAACATATAAATACACACGGATCTCCACGAACCTGATCAGTACGATCCTCTGCAGTGATCTCCTCAAAACCA
>31.01_Jm8D_3019371
AAGAAGAATGATACAATGAAAAACAGGCACAGTCGTAGCTGCAGACTAACTACATAAACATTCAAATATCCTAGGCCAGACTTGTGGTACATCAAACACA[C/G]AGAACGGAACCTGGCAAAGATTACAAGGGACAGTACTGTTCTAAATAGATGATATTTAAAAAACTTTAGATTATCTGTCTCCTTGACGGATTATTTTTCT
>31.01_Jm8D_30543781
CCTACTATACACTAATCTTTTACTAAATCCAACTCAAACCCATTTTCCACAGTAGATATCTCTTATCAAATTCTGCAGAAACTCCATAAAGTTTATTGCA[C/T]AAGTTCCATCAAACTCTGCAGGAATTCATGGGCTCAGAAACTTTCCTGGAAGTGATATTGGCAATACTCCTACCACCTGTTGGAGTCTTCCTGCGTTATG
>31.01_Jm8D_30839581
GAGAAAAGTTCTTACATTAGCAGCTCAATTATTCACATGGTACTGCAGCTCCTTAATTTTCTCAAATGTAAAGAAAAGAAGGCTCCATTGATAGCAGGAC[G/A]TGAGAGGATTTAACGCACCAATATTATTTTATTTTTAATCCATACAAAGGAGAAGGCTTTTGGTTGTTGATCAACAACTCAATTGGAAACCATGCTCTCA
>31.01_Jm8D_31166152
GACGTTACTTCAAAAATATTCTGGCGGCCTCCTCCATCCTGCAGTTTGGTGGCTGCCGGATTCAAAAAAGAAAAAAAGAACATGATGGGGGGCCCCTTAC[C/A]ATAATTTTCACCACCCTTATAATTATATATAATGATCTAATTTATATATTATTTTTTTGGGATTAATTAAGATGAAAGCTAGCGCTATCGATGATCGATC
>31.01_Jm8D_31707341
TAAAGAAGTTTATCTTTGGGACTACTTGTGAAGTGGGGAAGGGATCATCGAAGAGCTAGCAAATTCGCCTACTTGTGAAGTGAAATGACAAGGGTCAAAA[G/C]GCATATATGTTGTTTGACAATGGCTGGCTGGCTGCAGCATGCTTTGAATGTTTGCATGTTCTAAGGCATGCATGCATCGTGCATGATCCCTTTGTTGCAC
>31.01_Jm8D_32169465
GAACTCTCAGACTTGAGATTCACTCGAGCGGTATGTCGAGCTACGTCGAGCCAAGTTGGCTCGAGCCAACTGTCGAGCCAACTTTTAGCAAACACTTTTT[G/C]AGCTTTAAAACCAGTCTCTACATATATCCCAACAGCCACCTTACTGCAGAATACAAGGTTAAGGAGTGTGCTGCCATGATAGATAGGTGGATGGCTTATT
>31.01_Jm8D_33290726
ACTTTTTCGGTAGGGTTGTACCACTGGAAGACCAAGAGGAGTGGTCCAACGCACAGGTTGATTTTCTGAAGAAATTACCTGCAGAAGTTTCATAATCCAC[C/G]AATCAAAACTAAAAAAAAAGTTTCATATCCACCATAGGGCTGTCAATGTAATTTGATAATCCGAGTGTGCCAGTAATGCATATACCTTGGCACAATCACC
>31.01_Jm8D_33863503
AAAGTCATAGCATACAATTAGTACCAATTATTAAATCATTTTGTAATAAACAAAAACAGATAAAACAAACTGATAGCTGACAGAGTAGAAGTTTTCTACC[C/T]GAAGATTGTTTAATGCAAGATAATCTAGAACTTCCTAAGAAATAACTGCAGGATGTCAGAATGATGTATCATTCATAAGTGTAAGTCATACGAACCAGGG
>31.01_Jm8D_34228724
AATTTCAGAGAGAGAGAGAATGGCATTTGGCCTACCCCATATTGGCAAGATAGTCTCCCTGCAGACATGGCTTCATTCTACCACTGAGCTTGACAACTTG[T/C]ATTGATTTCATCCAAAATGTCTGCCACCGGCCATTGAACATAGCACTGCCCCTTCCCCTGCCTCTGCCTCCTCAACACAACTTAATTCATCATAATCATA
>31.01_Jm8D_342465
TGGACGACTTTTAAAGGTGGTTCCATGAATCTAGCTAGCGTTTGCGTTCGCTTGAGAATTCAAATTTAGGGTAAAAATGTTTTCGACAGCCACTTTACAC[G/A]CTGAATACATCTTAAGAGTTAAAAAGTAGAACTTTACATAAATGGTTGCTACTGCAGGAGAAAGAAAAAAGAAAAAACGACAACTTCATGTTTGGAGACT
>31.01_Jm8D_386437
ATGGAAAACTTAAGAATTCCTTGATATAGGATACTTGTAATAATGAATCGAGCACACTTTCTAATCTGTGCCGGTACTTGTGACTGGTTTAATTCATTCT[A/T]TTTATGCATTACCTCACACTGCAGAGTGAAAGGGTTGCCAAGACAAGAGAGGTCAATAATCTAAGGCATGCAAATGAGGACCTGTTAAAGCAACTGGAAG
>31.01_Jm8D_3892516
AATCTTAACATGGATGGCTGTTAATGTTCATGTTACACGCTTTACATTCGGCCTGCAGGCTTTCATTAACTCTTGCCATGTGTGTGTGTATATATATACA[T/G]ACATATATATATATATATATATACACACACACACACACACACAAGCTTAACATATACGGATGCATGGTTCATGGTTGTTTATGTCGTTGTTACACGCTTT
>31.01_Jm8D_4027076
ATCACTACATTTCCATGCTCATCTCTTAAGATTGCTCCCACACTTGCCTTGCGTAGATCAAAGAACATCGCACCATCTACATTAAGTTTGAGAAAACCAG[G/A]GGGTGGGGGTCTCCAACAGCATATGTTCTCCATTCTTGAATTTGGCACTGCAGTGGATTTGCCTGCTGTAAGGAAAGGGCATGATCGATTACCTATTTTG
>31.01_Jm8D_4298270
GCCCTGCTTTGATCACTACACATGAGCACAGCTCACTTGTCCTGCCGGCCTACTAAATATGCAAAAGAAGACTGCAGTTTGTTCTGATAAATCTTTATAA[G/A]CCAAAACCCACAGACCAAGTAGCCGTCTAACGGATTCCCAATTCGTCTCATCTTAGCACTGTCATAAAATGTATTGGAAGCGTAAAAGAATTGGAGTCAG
>31.01_Jm8D_4451198
TGTTGGTAGTGGAAGTAATGACCCCGTCTGTGCTGATGCTACAGGTGTAAATGCGGTTACTCTTAACAATGCTGAAATGGTTGCTAGAGCTCTGCATGAT[A/G]CTGCAGCTGACTCTTGCCAAAGACAAGTTAATATTGCATTAGTCAATGATGATCAACAGTGCTTTCTGGATAAGATTAGAAGAGATTCTGCTGACATTGA
>31.01_Jm8D_4497901
ATGAAAAGTAAACTCAAACTGGAAATGTAGTTAATATTTTAGTTTTTCCTCATCCTGCAGGAAATGAGGATTTGAAATGATAAGTGCATACTGATTTCTT[C/T]GAATATTTTTACTTATAAAATGATAAGGGTGTACTGATTTGACAAAATCTTACATGAGCAAGAGGAGCATACCCTGCAAGGGGCTTGGAAAATTTTTAGA
>31.01_Jm8D_4534649
ACTAAAACCGTCATTCTGGAGTGTGCATGTGCTTCATTAAGCATTGCTTACTCAAAATGTTAAAGGTCCCCCTTTGGTTTGTATTGAGGATATTGGTATA[A/G]AAAGTATTCAAAGAGATTCAAGTACTCTGCAGCATACAAAATTTTTAGATGAAGTGGTTTAGGTCCCCCGGATAGAGGGGGAGGGGCCGGGGAAGGAAGG
>31.01_Jm8D_4824140
TTTTGGCTAATTTGTAGCCAATATTCTGGACTAAATACTTGTCAAGTTTAGATAGGGCACTACCTTGTGTTGATCCTGCAGGCAGGGCCCTGGCATATGT[G/C]ATCCGCTGATTCTAAACACTGCACTTTTTTTTCCAACTAAAAAATGAAAAGGAAAAGGCTTGACCCTGTGCAGTTTCTCTTGACAGTTGCTTATACTGTT
>31.01_Jm8D_5076458
GCCCTGCTGCTGGAGTTCTAAATTATGGCCAGGTATGCTGCAGTTGATGTTTTCTTCAGAACTGAACTGTATGGAAACAAAGGATGTCTTGTTCGATTGT[T/A]TTTTTTTTTTTTTTTTTTCAGGAAAAGGGTTTTATTTCATTAAATTTAGGAACTTTTAGGGCAGCTTTGTTTTACCCTTCACTTGATTAGCCTAAATGAA
>31.01_Jm8D_5076936
ACTTCTGTCAGTGGAAGTTTAAACATCTTTTTAAATATATGAATTTGTGGCATTGAATACGATCACAGGTTCCTCCTGCAGGGAAAGGGTCTCTGTATTT[A/G]AGGCCTCTGCTCATGGGAAGTGGTCAAATATTGGGTTTGGGTGCAGCACCTGAATACATATTCCTCATCTATGTTTCCCCTGTTGGAAACTATTTCAAGG
>31.01_Jm8D_5077645
AACAGTAGAGTCAATTTCCCAGAAAGTTTATGCACTGTGATGGGTTTGTCATCTTCTGATTGATGTTACTTTTCTTCTGTATTCAGGGCAATGTTATTTC[T/A]AGTCCTGCAGCAAATGGGACCATTCTTGAAGGAGTTACCCGTAAAAGCATCATTGACATTGCCCGTGAGCATGGTTACCAGGTGCTTTTCTTGTATCACT
>31.01_Jm8D_5315171
ATTCTCAAGTATTTCAAGTTGTAACTGCCGAATTCTTAAACTGCGGGAAATAATAAATTAGGCAATTTTGCAGAAAGAGAAACCCTTTTGCCGACGGAAC[A/C]AAAAACTGCAGAAAAATGGGAAAAAATTCAGTTTGTAGAAAAACATTTTTGCCGACAGAACCAAAACTGCAGAAAAATCATAAAAACCCCATACGGCGGC
>31.01_Jm8D_5315485
GGGTTTATTCTCTGCGCACCTGTTTGAGGCGAAATCAGAGGCATCTGAGACGATTTTTTTGCCACGTTTTCACCTACGATGAAATTCAGTGGAAAAATGC[T/A]TTGTGCTGCAGTTTTTGATATCTTTGCCATGAATTGGGCTCGTGGTGAAAATGCATATGGTTCAGTCTTCCATATCATTTGTAACACTTTAATTGCTCAA
>31.01_Jm8D_5664038
AATGTTTTCAGTAAGAGGAAAATCAAATCATTTTATTTATTGTATAGCTAATGTGATATGTAGTACAAAATGGACAGATTCCAAGAAGCATAACCAAAGA[C/G]TATGACAACGAGATCTGCAGTACCCCCAACAAACACGCAAATAAAGGACCCCCGGCCGGCCTTTTATTCTCTCTGATGATATTCAAACTTTTATGACCTA
>31.01_Jm8D_6155801
TAAAAAATTCAAACTTTTTTCACCAATTGTTTGAAAAATTGCTTTCTCCGTAACCCAATTTGTCTGGGTAGCACTTTACTGCAGCCATATGCTGAAACCC[G/A]AAAGCTCTGTTCTTATTTTGCGCATTTTATCTTTTTGTTTTTTTTTTTCGGCTGATGTGGTGTCAGCGACTCCCCACCGCTTGCACCAAGCGACTGTACG
>31.01_Jm8D_650995
GAGTGCAACCTGCAGAAAAAACATATTTGCATATTATTGGGATGTTACAACCTGCCTCAACAACCTTGTCTACAATATGAAAAGAAAAGTAGATTGAAGT[T/C]CCAGGATTACTATTTTCTCAGATATTTGAGATGCCAAGCTCTTTCCACCAAGGACAGCTGCAGTTGTGCACAATGCTTGCCCTCTGAGAGAAGGAAACAC
>31.01_Jm8D_8059763
AATGTGTTATATGCTAATACACCCCCTTGAGTCCAATGGGGTGTCAACAATAGTGAGAATCGTACGAAAAGAAATAAATTTTTCTGACACTAAGGGCTTG[G/A]TAAAAACATCACCAAGCTGATCTTTAGAACTGCAGAAGGATACTTTTAGAGCTTGAGCTACGACTCTAATTCTCACAAAGTGATAGTCGATATCCATGTG
>31.01_Jm8D_8836599
ATAATATATGCCTGAAACTGCTAATTCTAGGAGATATTTATCCATTATACGTAGATATATATTACCAACAATTAAGATCAATCGGGGCTATTCTGCAGTT[G/T]TGTCCCAATATCAGAGCCCCAGATCAGAGAAGAATATATATAATTGCTTACCAGATTTGGATCCATTTGTAATAATAAAATTCTAAAGACTGGAATTCGA
>31.01_Jm8D_8837278
AAAACTCGGATCACGTTGGCCTTGGTTTAGAACTGAGAATGGGTTTCGTCTTGCAGACGAGGATGGTAATGGATTTATCGATATCGAAACGGAGTTGAAA[T/C]CCCTTGTTGCCTACGCCTATAAATGCAACTTTATATATAATCCTGCTGCAGTGAAGGTTAATTAAGCTGTCCTGTTAGTAAGGTTTAAGTCTTGCTCTTT
>31.01_Jm8D_9048325
TGACTTGACTCTTCCCTTTGTCTCACCATTGCTGCTTTGAAGGTGGTTGGTTTCAGTATTCGTGTTGGTGATGTTGCTCCTGTTGCTGGTGCTGCAGTTG[C/T]TGCTGCCTTTATTGGGATCTTGATCGTCTAATAAATCTCCGATTGGGAGAGTGAAGCTGTCCAACGAATTGGTAGAGGAGCGGGCAGACACAGGAAGGTT
>31.01_Jm8D_9048859
GATATGGAGCAGTATCTGAAATTCTCTCACTTTTGATTTTCGAATCTATGGATGTTAGCAAACCTCTGGGGAGGGATAAGGGAATCAGAAAGCAGTGGAG[A/G]GAGAGAGAGAGAGAGAGAGAGAGAGAGAGAGAGACTGATCTTGTCAATCTGCAGTCTGGCTGGGAATGTCTTTTGTGCAGAAAATGGTATCATGCATTCA
>31.01_Jm8D_9379707
GTTTCTATTTAGCGGACAATTAATATATAATTAATTAATTCAACATGTCTAGATCATGAGATCATGATCTGCAGCAAACTGCATGCATGCATGCATGTTT[G/C]GTTATATTAATTTAATTTGGGATTGCTGACCTGTTCAGAAAATTAGTATTTTTGTCTATATATCCTAAAGGTCTCGGGATATATTTTCCAGGAAAGTCTG
>31.01_Jm8D_9681871
ATTTTTGGGAGCCAACAGCTAATTTAGTGCAGTAGAATCTACAAAGCATATACTTTGAAATCATCCCCATACCAGCAGTCAAGAAATGAGAGGTGTCTCG[G/C]TAATTTAGCTGATTCTATGTGTAAGAGAAGCTCAATTGTCTGCAGTTGCTGATGTAGTCTTGCTTTGCTTATTTTTGTAAATGTTTTGTTTAGAAAAACT
>31.01_Jm8D_9681881
GCCAACAGCTAATTTAGTGCAGTAGAATCTACAAAGCATATACTTTGAAATCATCCCCATACCAGCAGTCAAGAAATGAGAGGTGTCTCGGTAATTTAGC[T/C]GATTCTATGTGTAAGAGAAGCTCAATTGTCTGCAGTTGCTGATGTAGTCTTGCTTTGCTTATTTTTGTAAATGTTTTGTTTAGAAAAACTCCTTATTCTC
>31.01_Jm8D_9681923
CTTTGAAATCATCCCCATACCAGCAGTCAAGAAATGAGAGGTGTCTCGGTAATTTAGCTGATTCTATGTGTAAGAGAAGCTCAATTGTCTGCAGTTGCTG[A/G]TGTAGTCTTGCTTTGCTTATTTTTGTAAATGTTTTGTTTAGAAAAACTCCTTATTCTCGAACATTTCTGGTGTTTTTTGGTTTTATATGAATGGTATATA
>31.01_Jm8S_1429902
GAACGTGGGGGGCTGGGTCTCCTCGAGAAAGGAGACACAGACCTAGAACTCACTCCAGAATGTGTGAGAATTGGCTTTGGAGCAGTTCGTCGCAGATCAA[C/T]AGCACTAGCCAAAACAACATCCCTCAACTGCAGCAAAGAAGGTGCTTGAGAAGAGCAAACCAGGGAGAATGCATCGGCCTTCTTTCCTTGCTTGGCTGCT
>31.01_Jm8S_17031457
ACATTCTTGAAGAACCCTCTAATTTGCATCTGGTTCCTGATCTTTCACTGCACATAAGCCCTCCAAAGAGCGCCCCTTCCTCAATTTGCACTGCAGCGCA[C/T]GAAGGAGATTTGAGCTTCGATGTTTGGCGCAAAGATGATCATGACAAGACAAAATCTCACAGCGACAATTCCATCAGAGCCAGCACCCAATTAGCTGAGA
>31.01_Jm8S_1740533
GATTCAGTTTTGGCAAAAAAGAGATGATGAAATGAGAAGTTTATCCTTTCATAAACCAACTCTGCATTATTTTGTCTGGCTGCAGTTCTTGGCAGGCATA[C/G]ACATTACAGTTATGGGGCCGTGTGCAGGAACATTCCATGGTCTAGGCTGATTTCTCAGAAAATTTAAGGTTGACGGCAAAATAATTCGTGTAGATTAGCA
>31.01_Jm8S_1740542
TTGGCAAAAAAGAGATGATGAAATGAGAAGTTTATCCTTTCATAAACCAACTCTGCATTATTTTGTCTGGCTGCAGTTCTTGGCAGGCATACACATTACA[G/A]TTATGGGGCCGTGTGCAGGAACATTCCATGGTCTAGGCTGATTTCTCAGAAAATTTAAGGTTGACGGCAAAATAATTCGTGTAGATTAGCAAGTAACAAA
>31.01_Jm8S_17652071
AAATCCGTGCGTCTTTGTGCTTATTGTTGTTTAGCGTTTTTGAACATCTGACCATGATATTTGTCTTTGACTGGCTGGCTGATCTGCAGGCATGCACGAA[G/C]TAGCTAGCTGCCATTTGGGTCATCAAGATCATTATCAAGCAGGTGGAAACTGTGGATGCAATATCCATATATTGCTCTTGGATTTTGACCTTTCCAAAAC
>31.01_Jm8S_17935208
GCAACAGCAGGGCAGGTGGTGGAGGCCGTGGCATGCGTATAGCTAAAGAACCTGATGAGTTTGTAAAGTTACTGCAGGTATTAGCAGCAATACATTTTCC[A/G]TCTATGTTACTTCACTATGCATGCTATATATACTTTCTGACGCTTAACTTAAAGTTTAGTGTGAACAAAACCTACCATGGCGTTTTTTTTTTTTTTTTCC
>31.01_Jm8S_17975196
TCATTTCAGTTCTTTGATACATAGGACTTTGAGATCAGTGGAAAACCTGCAGCTGCCTACAAGATCGGCTATTTCCACTCAGTATATATTGTCTTCCTAG[G/C]CATACTTCACGTTTATGTCCTAAGAAGTTTTGATAATTTGATATAATAAAATTATGAAAACAAAATTCGTGAAAAGGTTTTTTGAGCTTTCAATTCATTT
>31.01_Jm8S_18047239
CTTACTCTTTTTCAAAGAGACAATCCTCGTAGACCTCAGTTGGGTTGAACTTCTGCAGAAAGATATACAGAATTTATGTCAAGGAGTACTGCTGAGTTAG[A/C]ATAAAAATGCATGCATGGTTTATTCTCATTAAGAATGAACAGATCATCAGCTACCTGCATCCAGGGGGATGCTTTCACAGGCTCCCATGCTGAGAAACCA
>31.01_Jm8S_18690280
CCAAGGATCAAATCATTTTCTAATAAACACAAACAGATGAAACAAAATGCTAGCAGACAAAGAAAATTGTTTCTAACTTCATACTGATTAATGCATTACA[T/A]GAATAAGACAATCAAGAACTATCTAACAAATTACTGCAGGGTATTGCAATGAGATATCATTCAGAAGTGAAAGTGATACGAACCAGGGGTGAGGACATTG
>31.01_Jm8S_19150947
CACACCCAATTTCTTAGGCCCTCAAATCTAAAAATTTTGCCACCACAAAAGAAATTAAAATTGTGAACAACAACAAAGCAAGTCAAAGTGGAATCCATTG[C/A]GGACATCTGACACGAGAAAACTGATGATTACATGACCTGCAGGTTATAGAATAGATAATTCTGGAAAACTGCAAAACTCAAACTGATAATCTCGTTGTTC
>31.01_Jm8S_19150955
ATTTCTTAGGCCCTCAAATCTAAAAATTTTGCCACCACAAAAGAAATTAAAATTGTGAACAACAACAAAGCAAGTCAAAGTGGAATCCATTGCGGACATC[T/C]GACACGAGAAAACTGATGATTACATGACCTGCAGGTTATAGAATAGATAATTCTGGAAAACTGCAAAACTCAAACTGATAATCTCGTTGTTCACAACATC
>31.01_Jm8S_19155686
CCTCTGTATTTCATTGCGGCAGCAGGGTCTATATATAGACTTTACAAATGAAGGAAGGAATTGAAGGAATAAAGTTTGTTAAAAGGCACTGCAGCGAGCA[A/G]CAATCATAACCGTATTCTGCAGTACTTATTCTAGAATATACTATGACTGTGCTGTGTGTGTTGGTCTGTTGTACAACAAAATTATTCATATTGGGAGCAC
>31.01_Jm8S_19155690
TGTATTTCATTGCGGCAGCAGGGTCTATATATAGACTTTACAAATGAAGGAAGGAATTGAAGGAATAAAGTTTGTTAAAAGGCACTGCAGCGAGCAACAA[T/C]CATAACCGTATTCTGCAGTACTTATTCTAGAATATACTATGACTGTGCTGTGTGTGTTGGTCTGTTGTACAACAAAATTATTCATATTGGGAGCACATAG
>31.01_Jm8S_19390560
AAAAAAAACAATGGCAAAACCTCGTAGCGACACGTCACGGGCGAGAATTCTGAGTTCTTCTAGAATCTGCAGAGAATATCATCTTCATACGAAAACCTAA[C/G]TATCTAAGCCAAAAGTCGTTGTAGGGTATTGGTGGAGGTGCTGCTAAAAGCTTAACAGTTCTGTATCTTGAAGCATAAAAATCTGCTATTCTCATCATTT
>31.01_Jm8S_19390662
ATCTAAGCCAAAAGTCGTTGTAGGGTATTGGTGGAGGTGCTGCTAAAAGCTTAACAGTTCTGTATCTTGAAGCATAAAAATCTGCTATTCTCATCATTTC[A/T]TATTACCCTGCTTTGCTGTATGCAGAACTTTTCTTCTGCAGAATTCTGCTGGAACATCTCTTTCTTTGAGTGCTGGATTTCGTCACCTGCCTTTGGGTAA
>31.01_Jm8S_2007500
ACTAGACTCCACAATGGACACTGCTACTAAAATGAGTACTAAATGTGATGTGTGATTTTACCTCTGCAGCATTCTTGAGAGGCCCCCAACATTCTGTACG[G/A]TTGTACTTTCGCGAACTAGAATGAAAATATACCCTAACCAAGGCATCCAATAGCTCAGGATGCTCTCCAAAAAGTTCTGAATCTCCATGTAGCACTGCTT
>31.01_Jm8S_21137
GCCACTTTATTCACATATACATGCAGTTCTAGTATGACAGTATGATAGAGAAAAAAAGTGTTAAACTCTGGAAATAATAACTATGTCCTGAAGACAACTT[C/G]GCTTTCTGCTGGAACTAAAGTTTAATTTCTGCAGTAGCGAGACATACATAAACAGCATTGACTAACTAGTGAAATACAAAACACAAAGAAAACGCTCCAT
>31.01_Jm8S_2694258
TCTCTCCCCTTCCTCCCTCATACCTTTTTTTAAAGGACTGATAAAATTGGAGCTTCATAGTTTGTAACTAATGAGATTGATGCAGTGTTTGGTGCATGGA[C/A]TAGCCATTAGAATAACTGCAGTGGTTGCATGTCAATTAAGAAAATGCATTCATCCTTTTGTATTAGCTTAGCGGACAAATTGCTCTTCTTGGTGATTGCT
>31.01_Jm8S_3122577
GCTAGGTAGTTTGGAACCCTGATCTAGATACAGTTTGTTGTCATATATTGCAGAGATAAGCAAATTCAGCTTTGGATGGATGTTGAATTTATAAAGCAGA[C/T]GAGTCTTTTTGCAGCCAGATGTTGCTGATATCATGTAGTATTAACACTGCAGATTTTGCTTCAAGAGTCTGTTTGGCAAGTGTCTTTTTAGGCTTCAAGG
>31.01_Jm8S_3122578
CTAGGTAGTTTGGAACCCTGATCTAGATACAGTTTGTTGTCATATATTGCAGAGATAAGCAAATTCAGCTTTGGATGGATGTTGAATTTATAAAGCAGAC[G/C]AGTCTTTTTGCAGCCAGATGTTGCTGATATCATGTAGTATTAACACTGCAGATTTTGCTTCAAGAGTCTGTTTGGCAAGTGTCTTTTTAGGCTTCAAGGA
>31.01_Jm8S_3122615
TGTCATATATTGCAGAGATAAGCAAATTCAGCTTTGGATGGATGTTGAATTTATAAAGCAGACGAGTCTTTTTGCAGCCAGATGTTGCTGATATCATGTA[G/A]TATTAACACTGCAGATTTTGCTTCAAGAGTCTGTTTGGCAAGTGTCTTTTTAGGCTTCAAGGAGGTTCATTTCTGAGTTAACCCCACTAGCAAATTTTGC
>31.01_Jm8S_3217653
AAACACAAGACAGAGCAGAGCAGATATCTAAGTTATTCAAATGGACATCCCCCAAATGATACAATTTGAGATCCCCTTGCTTTAGTTGGGGAAATAAAAT[C/A]TTGACTGCAGGCACAATTGCAAACTTACACCTCTACATTCTTTCAAGTCAATTGGCTTGCAGTTGCAGACTACATAAGCTAACATCCAATTCTGGAAGCC
>31.01_Jm8S_3407769
CTGATCAACTTGGAGACATGATGCTAATTTTTTGACTAAATTAAATGCTACAAAATTATAGGAGTCATTGCAGATACCTGCAGACTGCATTTTAGATACT[C/A]ATATTTCCATCTTGTAAGCACTTGGGGTACATGGTACTGCTTGGACCCATATATGTGGTGCTTAAATATGCGTGGCTTTCCAATCTAAAACTAGTTTCTG
>31.01_Jm8S_480466
TCAATGGATTGACATTAACAAAACTACTAGAAAATCACTGTTTCCCTGCCTGCAGTTATAGATCATACAAATTCAGATAATTGCAGCTCTTCAATGGTTT[A/C]AAGAAAAGAGTCTAGTGGATCCTGGACTTAGGACCACCTTTTCTCTCCTTTCACAGAACCATGCCTAAATTATGTTGCTAGTAGCGCTTGCTATACCACA
>31.01_Jm8S_875167
TCAGTACTATGTTCCTCAGCATGAGAGGCGGTTAATTCTAGCAGGAAAAAAAGAATGAAAAGGAAAAACAAGATCTGCAGAATAACATTGAGAAACACAT[C/A]ACTGCAGAAGATGGGGATGTATTGTGCAGTGCTACGTTTTTTGTTATTTCTATTTCCAGAGCATCTTGTTTGTGCTGAAAGTTATTGATAAGTTGCTCTA
>31.01_Jm8S_942585
TTGAAACATAAATTGAAAAAAAAAAAGAAAAAGAAATTACGTAAATTAAATTAATTTACCTGCAGAAACCTTTGACACAAGGAAATTAAGTTCCTGCATG[C/T]ATCTACATTAAGTTTGAGCCAAATCCTTCGTGGGAATATCCGAATCAATAATTTTATACATTTTACTAATGTGATTAGTTATATCACTTCTTTTAAAATA
>31.01_Jr1D_10951178
GAGTAGCAAAAAAGGAAGTTGTGGAATTGCCAAGGCAATCCATGGCAATGAAACCAGGCTTTGTGGACTGAGATGGGCAGCTGAAAAATGTGTACTCATG[A/G]GAAAATGCAGGAACAAAAGGGGAGCCGGAAAGATTGAACTGCAGAAGCCGTCGAGGAAGGCAATTATCAGGGTCGTAAAGTTTTATCATCTGCATCTCAT
>31.01_Jr1D_11510423
CTGATGTAAAATACGATGGCTCTGTAGGTGTCCTCCATTGCTCGCTGCAGTGTTCTGCCGAGTGCTCTCATTCTATTTGTGAAAAGGTGGCATAGAGTCA[A/G]TTACTTCAATAGAGCTAGGGTCAAAGATCAGTCATTACTCTTGAATTGTATATTCCAAAACTCGCTTTCACGTGGCGAACCGGTATTTTCTATGATCACT
>31.01_Jr1D_1374723
CTGTGTTAGAATATCTTGTTTCTATCGGCATCCCAACCTCTAAAATTAAGTGCACAGTTTTCTGCTCTTTGTTCCTGTTTGGATTTTTGGTTGCTTCTAT[T/A]CTAGCGTATTGTCTCGTGATTGGTCTTGTACTTGTTATGAACTGCAGGTTCTTTTACATGAGGGCGGTACTCTTCTTGTTTGCCTTAATTCGGTACGTGC
>31.01_Jr1D_15787257
ACACTGTATTAAGATGCCCTGTAATGTACATGCACATTACCTGCAGTTTTTTGGATTGAAAACAACAGACATTAGCAGATATGCCTAATACGTCCATTGC[A/T]GATTGGTACGTTCTTGAAAAATCTGACTCAGTAAAATAATTTTTAATGTTAGATACAAGCCTATGTCATTTTTAAAGTGATTATCACAGTGATAAATAAA
>31.01_Jr1D_1581746
TTTTAATTAGGTTCAGCATCCAAGCAGCAGCTTTGGAGGCCGAATTGGTGGTGGAGATCTGTCACTGTCTATGCAGAATGAGCAACAATGGAAGCCCGGT[T/C]CTAATTCCCCCTTGTTTGCAACAGCTGCAGCATCATCAGGATTCCCACCAGCTCACATTAGACCCTCTCAACATTGGCCGTACAAAAATATTGGATTTCA
>31.01_Jr1D_16455947
CTTGACCCTGATACGTACATGAAGTAGGTCCGGAGGCAGGTTCTGCAGAAATAGGTTTAACCAGGGTTCTGTGGAGTCTGGCTGTTGATGGTGCGCATAG[T/C]AAGTGACGATAAATCCAAAAAGAGTGGTTCTTTGCTCTTGTACTCTGTAAATGTTGTAAATGCCTACATTAAGGACAGTTTGCACTTTTGACCCTTTGCA
>31.01_Jr1D_16529834
ATTCTAGATTACATTTGTAGGGTTCTATTTGGCATGGACTATTACTTATGCTCTCTTTGGTGATTTATGCAGATGAGACATTTCACAGTGTTAATAGTGA[T/G]TTGAGGAAGTTGCCTGCAGTTGAGCTATCCAGTCTTCCTTTAATACTCAAGGTTAAAAAAGATGCTTTAGTTCTATCTTATTTTATTGTCTGTTTTAAGT
>31.01_Jr1D_16876251
ACCAGCATCAGCCAAATATGAGTGCATGGACTCGTACAGGTCTGCAGCTTGGTCTGGATTCACAAGCCCAATTCCACCTTTAACAATCATAACCACTGCC[G/A]AATCATACATGCACTTCTCGAGCCCTGCAGCCAATTTTGCACAAGTCACTTTGGCATCCAACCCAGTCATTGTCCCAGGCCTAACACCACCCCAAGCCCC
>31.01_Jr1D_1814034
TCATTGAATAATGATATAATACTCCACCAGCATAACTCATTTATCGACAAAGTTATGGTCTTGAACAGGAAGGCTACACTCTAGGCGGCACTGCAGCAAC[C/G]AAGGCAGCCAGACCAGCACTGGTGTCTTCTGAGTGTTCCCACTCAGCATTCACGTCTATCCCACCACCATCATGTATTTACCACACCCCTATAATAAACT
>31.01_Jr1D_18445376
CAGTAAGTGTGCAGGAAACAGAAGCTGGAAAAACTAGTACTCCTGCTTCAGCACCAGCCCAACTGCCTCTTGAAGTCTCACTTTGCCGTCTGGCTTATCT[C/T]AACAAGCCAGAGGTCCCAGTGTTACTGCTAGGCACCATAGCTGCTGCAGCCAATGGGGTAATTTTACCTTCTTTTGGGATAGTAATCTCTGGGGTAATCA
>31.01_Jr1D_19752954
AAAGACTCGGTTTTTCAGCATACTAAAACTGGTACTGAACTAAAAGACAAAGATGAAGATGTATTTCCAAACTGTTCTTGTGAAGATGCTGCAGTGGTTC[C/T]TGTGAAGAAGGGACATTCCAATCACCCTTTGCGGCCCCTCACATTGCCGGACCCACCAGATGAAAGTGATGATGTTGGAAGGTTCCTATACTTGGAAGGT
>31.01_Jr1D_2133363
AAAACGACCTTTGGGCTCTTCTAAAGGTCACATACAAGCTCTGCAGGTTGAGTACTGCGATAGAAAATACTCCTTTAATCGTTAAATAAAAAAAATCATG[T/C]AAGTGTTAATACGAGATTTAATATGCCAAATCACTTATACCTAATAAGATTTTTTTTTAATATCCTTACACATTTTTAAAAAAAAATACTCCTTTAATCG
>31.01_Jr1D_2133556
TTTAATCGTTAAATAAAAAAAAATGGAGACCTGACGAGACAAATAACATTATTCATACCTATATATGGCTGTAATACTCGTGACTCCACGTGAGCTAGGG[C/T]TTCAAGTATCATTAAAGTTAAGGACAGCTCCCTGCAGCCTCCCACTCCCCAGGGCCAAAAAAACCAACTCATGACAAAAAACAATTATTTCTTTTTTCTT
>31.01_Jr1D_2601605
TTGGCTTTCGCTTGTTCCTTCGCCTCTGCCTATGACCCCAGTCCCCTGCAGGACTTTTGTGTTGCAATTGACAATCCTGCTTCTGCCGGTATGTACACAT[T/G]ATTATTGCTATATTCTTTGATTGTATTTTCTGCATAATATCATGTGTTTATATATAGTCATGATGATAACAAACATTTTCTTTCCTTTTTTTCTGCAGTA
>31.01_Jr1D_26080761
TGATGGGCTCCATCCCACGTGGTTCAGGTAGGATCTATGAATCTCTCCGCAAATTGGATATGTCAAGGAACAATCTTACTGGAAGCATTCCTGCAGAAAT[G/T]GCTCGTTTCTCCAACTTGAGATACTTGAATCTATCATGGAACAATCTCAAATCTAGGGTACCCCCAGAGCTGGGGTCCTTCCCGAACTTAACCATACTAG
>31.01_Jr1D_26470687
CCATGTCATGACCATGGAATTTTCAGCATCCCAAGTTGCATAGGCAGTATCATCTGCTGCAGGGGCTATTTTTTCACCAGTCAAATAGCCCATCTTCCCA[C/A]GCCCCCGGATGTACATGGGAACTGATTGAGACCATCACAGAAAATTGTCACCATTCAAGTTGATAGTGGTAATTTGAATAGAGTGAGACTCGGAGGTGGT
>31.01_Jr1D_26471184
GCCTAATTACTGCTATACAATTTTGGTAACTATACAATCTTGGTAATTACTGCTATATCTTTCTGATTTTCCAACAAGTTTAAAGGGGAGAATATGTGGC[G/A]CACTCTAAAAATATGGCTGCAGAATGCCTATTCAATTGAAATAAAAGAGTTTCTTTCAACATAAATTTTTAAAAAAATTTTCCTTAAAAATTGTTTTCCT
>31.01_Jr1D_2723317
TCGCTTGTTCCTTCGCCTCTGCCTATGACCCCAGTCCCCTGCAGGACTTTTGTGTTGCAATTGACAATCCTGCTTCTGCCGGTATGTACACATTATTATT[G/T]CTATATTCTTTGATTGTATTTTCTGCATAATATCATGTGTTTATATATAGTCATGATGATAACAAACATTTTCTTTCCTTTCTTTCTGCAGTATTTGTGA
>31.01_Jr1D_2729885
ACATTTAGATAGGAGTAAAATAGAGGAGATAAGAACAAAGATACATACAATTATTCAAAACTTTTATCATGATCACTCTTCCTATTATCTAGGCTTTTAT[C/A]TTCATCTTCACAGTATGATTTACGTTTATCTTCTGCAGACTTTGTTGTTATCTCAACAGGGCCCAAGAAGAAAACTGAGATATTTTATTGGGACAGGGTA
>31.01_Jr1D_29742609
CGGGGAAAATTCGTGAATGGGCTTGCTTAGAATCATTGTAAGCTACCTAACTGTTAGGAGGAAGTAGGTACAATATACTGAAACAGGTGCCAGAACAGAA[T/G]ACTTGTTCATATGCTCTTATTCTTTTATCTTGACTTAGAAGACCTGCAGTAGAATTGCTAAGAAGCCTTCCGGCACCGAGACCAGATAAACAGAGATAGG
>31.01_Jr1D_31001172
TATGGCCAGCTGTAATTCAAATGTGTGAAAGCGACCTTCTTGTCTCTTTTGCAGCTTAATTAATCAAAACAATATCTATTTTAGTGCTAACTAAATTATA[T/C]AAGAGAGAAAAGGAGTAGCTAAGCACAAGTTGCATACATAAAACTAGACCACCTGCAGTGGTAGAATGTGAAATCACTATTCGTAACTCACGTATGAGTT
>31.01_Jr1D_3108104
AAACAAAACAACAAATCTAATATGTGAAGATGTGTTGAGTAGAAGCTCAAACGTACTTTTACTCGACTCTTGAGTAAAAGCTCATCTTGACTGCAGCAAA[T/C]GCTGTAGAAAACCACGACGATACATTTCATTAATGAATAAAACTTTCAAGAAAAGGTCAAAAGAAAATGGCTGCAAGTATGAGAAAATGTTAAGAGCACA
>31.01_Jr1D_34688077
GCTTTCAAAACCAAAGCAAGAGCTCTATGAAAGATATTGAAACCATTCCAAGAGTTAAAAATAATAGGAAACACAAAATATGAAACATAAACAGAAAGTA[C/T]ACAGGTGATAAGTGTGCTACAGGAACCTTTAGACGATCTGCAGTGTCTCGGAGATCTTTGGCTTCTTTCAGGGTGTTTGTAGCAGTCTGGCTGGAGGAAA
>31.01_Jr1D_35235498
GGCCACAAAAGTGCTCTCTCTTATGGATGAATAAGGTATCCGACTGCCACACTGATAAGAGCAACCATACACACGTAAAATAAGGGGAAGCCCATCTGAA[T/G]TCTTCTCACATTGTTCTTCCTCAACACTTCCTGCAGAGCCAAAAAGCCAATGTGAAGTCGCTTAGACTCGGGGGAAAATAAACTTTAATTATGACAACGA
>31.01_Jr1D_35659573
GCTTACAGCCCCTTCCAACTTCAAGAAGGGCATTGTTACCGATCTTCTGGCAGAATAACAGTGCTAACTCAGTGAGTTGTCTGCAGATATCAAGAGCTAG[T/C]GTCAACACGCATTACAAGAGTATCAATAGACACCATCATGCAGGATTTCAACATATTTAGCCATGAACCAAGTTGGAGCAACTTGCTCTGATCCATGTAA
>31.01_Jr1D_36371400
TTGAATCATGGATCTCTCTCTCCCTCTTAATGTATGGACACTGAATTTCCTAAACTCGCCATTTATCTGCAGATGAGGATGATACTCTTCTTCAAGGCAT[C/G]AACAGCTATCGAGCATCCCTGAACTTGACAGCTCTACCACATAATGACAATGCAGAGTGCCTTGCTGATGAGATAGCTGACAAATTCAAGAATCAACCCT
>31.01_Jr1D_37158974
AACCAATTTTAGGATGCTTGTTCGAAGATGGCGGGGACCTGCAGTTTGCTTGGAGACTTTGAAGAATCATAGAATTAAACATGGTTAAGCGTATAGATTT[G/A]TTCGCTATTTTGTGTCTAAGACACGCTTGAATGGATCAATACCTAAGTGGGCTGCAGCCTGCAGGCATCTTAGGAATTATGGTTGAGACTTGCAACATGA
>31.01_Jr1D_3719902
ACGGGATCATCCCTAGCCTTTTCCTTTACAAAATGGCTACCGTCACCCCCCACAAGTACCCTCAGGCACTGCAGTAACGGGAGCCCCACATCACATCCTC[G/T]CCTGATATGGCATATGCTACGAAAAACCTTGCAAATTCAGAGCATCGGTATATAGTATACTACGAAAAACCGACCCCCCCCCCCCCCCGGTATCCGAGGA
>31.01_Jr1D_3719993
CACATCCTCGCCTGATATGGCATATGCTACGAAAAACCTTGCAAATTCAGAGCATCGGTATATAGTATACTACGAAAAACCGACCCCCCCCCCCCCCCGG[T/C]ATCCGAGGAAATAAAGGGTCTCCGGCCATCGTCTAGCTCATCCACGAATCTCTGCAGCCTCCACTCTAAAGGCAGCAGAACAGTAAAAAATACCCCAACT
>31.01_Jr1D_37625293
GAAGATCAACGTCCTGAGAAGATCCACGATTCCAGTAGGTGCTAGTGATCAGAGTCTCTTGAGTTTCCTATAAGCCTCCATTTGGCCTGCAGGGAACAAG[A/T]ATATGAATCTATAGTCAACCTAGTTGCTCATATTTACGACATTTAGCATATTGCATGCGCGCGCTACGTACACGGGTTCAAGGTAGCATGCATTTTTATA
>31.01_Jr1D_37847068
AGTCATCATTCATTTCAATCACTGTTTGCTCTAGAATTTTCTCCGGATCTTCAAAGGAACTTATAATTGCATTTGCATATGACTGCAGTTAGGAGAGCGC[T/C]AAATTATATCATATGGCTTATATAACCAATAGCAGTCAGTAGCCTCTCATGATAAACATACATAATTTATTTAACGTGAACGCATGCAAACACTTCCAGA
>31.01_Jr1D_37847214
CTCATGATAAACATACATAATTTATTTAACGTGAACGCATGCAAACACTTCCAGAAATCTCACCTTGACAACCCTAGAAAAGCGGTCAAAAAGGTTCATA[C/G]CAGCAGCAAGTGAACCTCCCCTTTGTCTACTGCAGGATTGGTTAAAAGTAGTAATTCTTATCCCTGTAACTTTTCCTGTGAGTGAAGAAATATTTCCCAA
>31.01_Jr1D_37853089
ACTCTCTCAAGTTGCATTTGAGCTATATTCAGAATCAACTGGTGAATGACATCTTTAGTATGGGTCTATTCCATGCCTTCAATATGGTTACGAAACTTGG[A/T]GCATATTCATCAAACTGTAACTTAGGAATTGGCAAACAACTGTAGCAGTCATTGCTTCTGCAGGAGTAGGTGATGATGCTTCTTTGGTAGTACGATCCTT
>31.01_Jr1D_38685431
GTGTCAGAAAATGTCTTTTGGATAAACTAATGGGGCATTCTCTCCAACTTTGGATGATTATAGTGCAATTCCGGCATCCTCTCATCTTCAAGTTGAAAGG[G/A]TAGGCCCGAGGTTCAAAGCTGCAGTCTTGTGTTTAGCATGATTTGTGTGCTATTCATTAAAGTGAAGTCTAAAACCATTTCTTAGGTGAGATTTTGGTGA
>31.01_Jr1D_4003331
TCCAATTAAAGAATTATAAAACGGAGAAAGATGTCAATACCACGAGCCAATGCGGCGATAACAGAACAGATGCAAAAATCACATGGCCTACCTACACTGC[G/C]CAAGTGCGCATCAGCTTTTTATCGCTTCTGCAGCAAAAATATCATCGATAAAGCTTATAAACTTAAAATATTCAGATATCTGCCGACGACAGGTGGCCTG
>31.01_Jr1D_40273986
GGGAGGCTGGGAAGACTTACTATTGTGTGACAAAGGTATTAGTTGCAACATATATTCATTTATTTTTTAGCAGTAATCTTGTCCTTTATTGCTTCTTTAC[T/C]GCCCCTTGAAGAACAGGCCCTTCTAGAGTGTTATGACTGCAGGGATCAAGATGGTCAGTGGTAACTATTCATGATCATAAAAACAACTCTATAAATAATG
>31.01_Jr1D_40573427
TATTAAGTGATACACAACATTAGGAAGATTGAATCACCTGAATCAGCTGATTTCGATGATTGTCAAGCTGCAGAATAACCAAGATTATATTCAGATCATA[T/A]AAAACTAAAACACAACCCAATAGTCTGGAACAAAAAAAAAAAAAAACTATAGATTTTTAGTTGACCTGAATGTTGATGTAATCTTCTGTATCATCAATGT
>31.01_Jr1D_40680070
CTGGGACAAAATTAACCTGTGGAACAAAGGGACGAAGGAAAGGCTCGTTATCAGGATTTATTATCAAACGCCCTAGTAATTCAGCAGCTGCACAATGCCA[A/T]GCTTTGACTGCAGATCCTAGCATCCCCATGACGGATTGAACTGCACGTTTTTCTCTGTTTGGAGGAAATAACTTGTGAAATTTTTGATTGGTGAACTTAT
>31.01_Jr1D_40970756
TGAAGACTTGAAAAGAATCCCAGCATGAAGTTTATTCTCCTTAGGTACCTACCTGTCTTTTCGCTTTTCGCGATATCTCTGCAGTGAGACTTTTCTGTTC[G/A]CCTGACCCTCTACATCTTAAGAAAGACCGAAAAAAGGTTTAAGGGGTAAATAACTTTTGATTGGCAGGGGAGCTTCTTTAATTAATTAATTCCCCTAAAA
>31.01_Jr1D_41174165
GATATATCCCAATAGTGGAGAGACGTACGATGGTCAGACCAAGCAATGGGTGGTGAGTTTTCTGCTCTGGTATTCTAAATTCTGCTGCAGCAAGCCAGAA[A/G]TTCTAAAAATGGCAAGCTGTGATAATGTTTGAAGTTCTATGTTATCCATTTTTTTTTCGCAGAAATCAAGTGGGGATCATGTAGATGAAGATTTTGTGAC
>31.01_Jr1D_41197907
TTCACAGACATGTGGCCTCTTCCACCAAATGCATTATGGGATATCGAACAAAGGAACAAAGTCATTAAAAACCACTGCAGCAAAAGCATTAATGGCGGTA[A/G]AAATGAGTCCAAGTTGCGTGTCGTTTATGGAATAAAGGAAGTGATTGATAGAGGGAGGATTTATGCTGTTTTTGTAAAAAAGAAAAAAAAAATAGTAGCG
>31.01_Jr1D_41198348
TTTCAGGTACAGTAAGATCCCGCATTTCAAAACCATCGAACTTCTTCATAGTTGAAAATATGATCCTGGAAATGTTCAGATTGAGACCCATCCCAATGGC[A/G]TCACTAGCCACAAGAACATCAAAGTCACTGCTTGCATCATTGAACATTGTTGCCTGCAGATCTAAAGAACATTTAAATCACAGGAGAGAAGAAAAAAATC
>31.01_Jr1D_41410552
ATTGCCCTTACTTTTCTATTTGTCTTCCCCTTTTATCATTGGCTTCTGCAGTCACCTATTGTTATTTTCATTTTTGCCCCCGCTTTTATATTTATTCCCC[T/A]TTTCTATCATTGATTTATGTTTTCTTCTGTTTCTATTTTTATAGTTTTATCCTTTTCTTTTTTGGCACTCCATATCTTTCGCTTCCATTTTTACCCATTC
>31.01_Jr1D_41410789
TGCCCATATTACCCCTATTTTTCTATTCTTTTTCCGTTGCTGTCCTTCAATTGCTGCTGTGTCATGCTTTGTTGTCAGGATTGCCCTTACTTTTCTATTT[G/A]TCTTCCCCCTTCTATCATTGGCTTCTGCAGTCACCTATTGCTATTTTCATTTTTGCCCCTGTTTTTATATTTATTCCCCCTTTCTATCATTGATTTATGT
>31.01_Jr1D_42174807
AAAAAAAAAACACAGAGCAACAGCTGATCATGATCTCTAATTAATCCCCACTAATTACAAGCTGCAGTTAAAAATCACTAGAACTACTGATCTCAGGCTT[C/G]AGTACACTTCTTGTCCCGGCGCACGCGGAGAGTAGAAAACGTTTACAACGATATGGATTCAGCTAGCATAACCGAATTGAAGCAGCTAGCTAGCCACGTA
>31.01_Jr1D_42397639
CTACCACTTTACTACTTTTTTTTTACTTCTACGCTACAATTCCAACCACAGAGAAAACAATTATCACAAACATCTCATGGAGCTTAACTAATCAAGTGCT[C/T]GCCGGAATCTGAGATGACCGGACATGCGAAATACAGCCGTCAGTTTAGGTGCTGCAGGAAAGGAAGGCCGACTGTATATGTGGAGACAACGGTATCTGAG
>31.01_Jr1D_42857727
CAGATCGAACTGGCCAAACTTAAGAGCTTGTAAATATCGCTTCTGTAAATTAAAAGGCCTGCAGAAAACTCATGAGAAGGGTGTTAGTGCTGCAGCTAAG[G/C]TTATTTTTTCCAATGGCTATGTCTTCAGAATTCAGCTCCCTAAATCAGTAGAGTATATAGAATATAGATGCCAATGTGTCCGCTGGGGATTGAAACAACC
>31.01_Jr1D_42858184
AATGGCCAGGCTTCCAAAGGCCCAATCGAACAAGCAACAACTCAAGAATTCCCTCTTCTTTGGTTTGCTTTGCCTTCCTTTCTTCTCTGATCTCTCTCTC[T/C]TTTGTATTATGTACCCAGGTGCTTACGTTAATGTTGCTGCAGGAATTGTATCGCGCTTTGTTTCACTCCCCTTGCGGCCTTTAACATTTTTGTCATGGAA
>31.01_Jr1D_43903308
AAATCATTGCAACAACAACAGCGCATGCTCTTAGAAGATTTTGAAGCTCCTTTTAATGACCCCCTATTGAGATATCTGCAGTATATGGTTTTCTGTTTCT[A/C]TAAATTTGATAGACATGCAACAGGTACAAGTGACCAGTTCGTAGACATGTATGAGTCAAATTACCAACTCGACTGAAAATATATTGCTAATAATCCAATA
>31.01_Jr1D_44020596
GGTGACCTCAAAAAGGTTGAAAGCACTTGTAAACACAGTAATAGTTTTATAAGAAAGTTCTCTATTATGAACTTCATAGTGCCTGGTGAATAAACTGCAG[T/C]CTTTTTTTTTTTAAAGTTCTGTCGAATCATCATTTGGATCACTATCACTATTTCTGTCTGGTAATGTGCAGCGGCGAGACGGCTGGTGGTCCTGACAATG
>31.01_Jr1D_44243785
AACTTGGTTACTCTTGTTGGATACTGTGATGACGGTGAAAACAAGGCGCTCATATACGAGTACATGGCTAACGGAAATCTGCAGCAGCATTTGTCAGGTA[T/G]TTGCAATCTCGTTTTTAAAGGCTCCTGTCATCCTATGAGTCGATAGCTGTAGGTTACATTCATCAAATCAAAAGTACATCATAAGTTGGCCTCTAGTTAG
>31.01_Jr1D_44244089
TTCACAGAAATCCGACGGAGATTATTATTTTCTTGCATGATTGTAATAACCTGGTCTATTTGTTTATGACAACCAAACTAAAATGAGACAAAATTGGAAT[A/G]TTTTTGCTGCAGTGACAAACCCAAATGTCTTAACATGGAATGAGCGACTTTGTATGGCGGTGGACACAGCACACGGTTTGCAAACAAATTAACCACATAA
>31.01_Jr1D_44396742
ATTCTCAAACTTTGTGAAGGTACATCAGTGTTGTTACTAAAATTTCTAGTTCTGCAAAATACGCTATAGAAATCAACTGCAGATATTTGCTTCAAATTAT[T/A]TTAGTTTCCAAATGCTGAATAAAATATCTGACTGCTCTGATTAAAAACAGAACCTGTACGGCCTGGGAGCCAGGAAACTTGGGGTGACTTCACTCCCTCC
>31.01_Jr1D_45038678
TCATGGTATATATCTGCAGGCTTCCCATGCAATATTCTTATATATAATTTTAACGATATATCTATCTGCAGGATTCCCAAGATAAGCCGAAGGAGGGCCT[A/G]AGGAGTAGAGGGTTGTGCTTGGTTCCTGTGTCTTGCACTCAGCATGTTGGAAGTAACAATGGTGCTGATTACTGGGCTCCGGCTTTCGGCAGTGGTTTTG
>31.01_Jr1D_45039065
AATTAATTAATTAACACTTCGACCCATTCTTAACAGTTTGATCAGTAAGTACGTACGCTCTAGATCTCTAATTTCAGTTAATTATTATTAATAGTTTGTA[C/T]CTTATTTTTCCTTCAAGCCATAATATCTGATACAAAGCTAGCTGCAGCTTCTAATTCGTGTATGCGAAGTTCTCAAATATTAATGGTATTTTAATTAATT
>31.01_Jr1D_45097614
ATTAGAAGACTTGGCCTCCCTTGCAGGGATGGTAGTCAATCAGGCTATTAAAACCAAAGATTGGGACACTTTTTTTTTATGTCGGGGAACCTCTCCAAGG[T/C]AGGGCCCTTCAGACCTACCACTGCAGAGTAAACATTGGTCTCATGTACCGCACCCTCAGAAGTATTCCTACAAGGAACTGATTAAATTGCTGGCTTTTCA
>31.01_Jr1D_45168032
ATTGATGGTGTAAGGTTGGAATATTAAGCTGGTTTTAGTCTGTTATTTTTATTTTAGGTATCTACAGTCAAATTTAGATTATATTTGTTATTTCAACTAC[T/C]TATCAAATGGACCTGCAGTCAAATGACACAGATCTTTTCTCTCTCTCTTATTTTTTTTATGTTTCTTTCAACTGCTTGTAGAAGGTGTTTCATTTTTTTT
>31.01_Jr1D_45873209
CTTCGTAGACTGCCACATTAATTTAACTTGGTTTTTTTTCCTGATATCTTAGGTGGTCATTATCCAATTATACTGCAGTATATGCTCCTTCAAAGTGTTC[A/C]AATAGACCATCTCCTAAGAAATACGGTCGTAAAGGTATCACTTCAATTTTCATTTTCTATTTGATTACATTACTAGGTAATAGAGTCCTAGAATTGGTAA
>31.01_Jr1D_45962908
TCCCAAAAACTCAAGTTAGCTAACTGTAAAAAATTAGCGATTCATAAACTATATAATGAAAGCATGCTGACCTTTTCCTTTTAGGGCTCATTTGGTTTAA[C/T]TCGTCAATACTGTCAGCATTTTGTTGAGCGGAAATTCTCCCCTCACATGGAGCCACCTGCAGCTCAATTTGTGTTAAAGGAGAATCACATGGGGGATTCA
>31.01_Jr1D_46294020
TTGAGCTCCAGATGTAATTTGTGACCCAATCTACACGACAAAGTCAGTTCTTGCAATTAACTGCAGAGTTTCTCTTCACTGAATTGGTAAAAAGACACTG[T/C]GAACTGATATGGTTTTGAGTTTGATTGATACTTTTTTCTTTTTTTTTTTTAGTTTGGGAGTCTCAGACTTATAATGGATGCTACTCCCAAGCAATCAGTA
>31.01_Jr1D_47087900
TGAACCCGTATGAGGTAGTGGGAATTGAGGACAAAACTCTGAGACTTTGAAATAGTTAGTTCGGTAATATTGCTCCACATGCCAGTGGAAATCCTTGAAG[G/T]GCTTAAAAGGAAAATTTGTTTCTTTACAAAAGGGAAGAAGAGTATCGATTTTGCTGCAGAGATTTGTAGAGACTATAGGGGTTTAACTATTAAGATCAAT
>31.01_Jr1D_47229583
TAAGAAAGAAAATGTGTTTGGAGACTAGTTGACATGACTATCTAGCTAGTACGTCATTTATCATCATGTGCATTTGCGTGTGAAAGAGATTGGAAGAGGA[G/T]ACAAACCTACCATCCTTTCAAAGACGTGAGGAGATGAATGTGCATTTGATCTGCAGAGTTTGTATTCCCTGCTGGATGATGATCTCCCAAGTAAGCGATG
>31.01_Jr1D_48435771
TATCACTAAATAAGAAAACAAATCACTTAGATAATCCTAGATGATACAATGGTGCATCCTGTTGCTATGCGTTCACCAACCCATAACTGTATATATCCCT[G/A]GTTCTACCCACATCTAATTTGTTATCTCTGCAGTTTTTGCATTTGTACTTTGATGTATGCTGGGGTTGCTGTTTTGGGATACAAAATGTTTGGAGAATCA
>31.01_Jr1D_48470070
TCTCTTTAAACGTTCTCTTTTGGATTCTATGGAGTCTTCTTCTGCAGCTAAACTCATGATGGGGTGTTCGGGGACTCCAATATCTGTTGTCTCCATAATT[C/A]TGTTCACCATCTCTAAGATTTCACTCATTTTGGGGCGTGATTTAGCCTGCCGCACCAGGCATCGGTTGGCTACAGCAGCTAACTTTTGAGCAGACTTGAG
>31.01_Jr1D_48690604
GCTTTTTTGTTGGGATATAGGTAGATTTGCTTGGTGATCAAGTGGATGTGCTTCTAGGTCTACTTGAGAAAATATACACAAGACTGCATCAGTATTCACC[C/A]GCTCTGCAGCAGTACTTTGAGGTAACCCGTCTCTTAGAGTAGAGTATTGTTCATTTCATAACGAGAAATATGGCGCATAGTTTTATCATCCTTGTGCTCA
>31.01_Jr1D_49002378
AGAAACAAGGGTCATGGAAAGAGGGTAAAAACAATAATCACGGTCAAATTGACAACTATTTTTCCATCCAGCAAACCAATCACAATGATCCGAGACACTC[A/C]GAAATCAGAAAGAAGGAGATAAATATATAAAGGAAGAAACTGCAGATTATCAAAATAAATTGATTTTCTTTCCTACTGAGTAAATTGAATTAGCTATAAG
>31.01_Jr1D_49928029
ATATATAACCATATATCAATGAATCTTGATGTGTGACAGATTTGCAAATCATTTATATCATTTTCTTTCTTATGCACTGCAGAAGAAGGGAGGAAGGTGG[C/T]GGTACCATCTCCTACCCATGGCCAAGGCAAACCTAAGAAGGGTAGACTTCATTGGATGCATGGAACGAGGAACCCACTATAATGAGTAACAGGATTGAAA
>31.01_Jr1D_50265560
TCTGGCCTTATTGATCTTTTCCAGAAAAATTTGCTGCTTTCTAGTTCAACCTGGTCAACCAACATAGGTCATCTAGTTATGTGGTACACTGACTCCGATC[T/A]GCCTACTAATTTTTGTTTGATCTATTACCTTTAAAACTGATATCTGCAGAAGAGTCATTATTCAGAAATTCTCTCTCTCTCTCTCTCTCTCTCTCTCTCT
>31.01_Jr1D_50265666
CTAATTTTTGTTTGATCTATTACCTTTAAAACTGATATCTGCAGAAGAGTCATTATTCAGAAATTCTCTCTCTCTCTCTCTCTCTCTCTCTCTCTCCTGT[T/C]TTGAATGTAGGAGGTGATTGATTAAAAACCAACAGAACTTATCAGTATGTATCCTAATAAAAAAAATATAAACAAGTACTTATCTTTATTTTTATAAGCT
>31.01_Jr1D_50305520
CATCCTTGAAGTTAAAACTAGTGCGAGGAGCATGTAATCTAGCCAAAGATCCACCTGGCCACAAATGGCTTCTTTGCGGTGTTTCCTCTGCAATATTGAG[C/T]GTGCTTGATGCAAACCCTGAGCCAGCTGCAGTTAGTGAAGATGCTTCAACGGAAGCACCAAATCGACCAGAATTCCGAGAACTGGATACTGATGTAGAAA
>31.01_Jr1D_51507010
CTTATTTATCAGCTTCTACTCTTGTGCCTCTAATTCTGCCTGTTTAAGCATATTAAGTCCGATATGAAAAATTCCCCCCCCCCCCCCCCCCCCCCCCCCC[A/C]AAAAAAAAAAAAAAAATACTGATAGAAGTAGTTTGAGTTATTATTACTGCAGAAGGAATAAGCATGTAGTTTGAAATCATAGTGAGATTATTCCTTTAAA
>31.01_Jr1D_51507048
CCTGTTTAAGCATATTAAGTCCGATATGAAAAATTCCCCCCCCCCCCCCCCCCCCCCCCCCCAAAAAAAAAAAAAAAAATACTGATAGAAGTAGTTTGAG[T/C]TATTATTACTGCAGAAGGAATAAGCATGTAGTTTGAAATCATAGTGAGATTATTCCTTTAAAGCTGAACTGTAGTGCATGTTCAAGGGAGAGAACTGAAA
>31.01_Jr1D_51550855
TGCACTTTCCACGAGTTTCCACGTTCTTGTCACGGCCTCACCTACAACCGTTATCTATGCAAAGGCATTCATAAAACACAGAGAGTTTCTGCAGCTCGTG[C/G]AAAAACGTATTTACACGTTCCAGTACACATGGGCCACGTGGTCCTGGAACCCATAAAAAAGGACTTCGAAGAAGCAATCAGGATTAGGAATTCAACAAAG
>31.01_Jr1D_51551369
AATGCTCGACCTCCGTCTTCCTTGATGATGCCTAATCGCACGGAATCCGCAACCGGAAAAGGAAGAATAATATCGATGACGACGTCGGCCAAGATTACTC[G/A]TTTCAACAAACTGCAGACTCGAGGTCACGGCATCGGCGCGAAGATCTCTGGTGAAAACCTAGACCAGTGGATGCGGGAATCGGTGGTGGACATCGTGAAG
>31.01_Jr1D_5676810
ACCTTCTTGGTGATGGAAGTAAATCTGTCATTCTATCTTTTAATTTTCAACTAAGGTAAAAAAAAGTGAAGAATCAGATAATTGGGTGTGGGGAGGTGGC[T/A]GGGACTGTAAAATTGTGGTTTGTGGTACAGTCTGCAGCATAAGGGACTGGACTCGACTGGAGGGCAAAAGAGAATCCGAAATATATATATCGTCTCTTCC
>31.01_Jr1D_5815625
TGATGATCAGGATGAAAGAGAAAAATGCACATGAGCTGTCTACATTTTTCCATTTATACTAATTAGTGTGAAAGTATCCCTGCAGGCCTGCGAGAATCAT[A/G]CCATCTTGTTTCGCTATTTCCTTTTTGTTGAGGCTGATCTCTCACCTTAAGTACTCCATTTGTACGTACTCAAGCAGCTTGTTGTGATAATATTACAGAG
>31.01_Jr1D_6024297
TTCCATGCCCACAAATACTTGAAGTTTGTATTCAGGCTCACCCATCTTTGACTAGTTTTAAACTTCATACAGAAAATACCAAATAGAATTCCAGGCTAGA[A/G]ATTTTTATATTTGGAAAGTGAATTAGAGCACCTGCCTAAGCAGCCAGCATGGCTGCAGATTATTGTTCCAAGAGTACTTTTGACAAAGAACATATGCATA
>31.01_Jr1D_6916562
GACACTCTAGATAACTGAGGAAACATTCTCAGACATAATTGCTTCCAAAGACCATTTACAATCACTGCAGATCATCAAGAGTTCAAACCTATCAGTTCAA[C/G]AGCGTCAATTCCGAGCCAGCAATGAACACTGAACTTCCAGAGTTCTTGAACTACCAAATAGACAGACACAACGACTGAAAGGACTCTAACATATCGATTA
>31.01_Jr1D_6917109
CAAGCTTCCATGTCAAGTAACTACTCCAAACGATACTGTAAAACAACACAGTTCGCAAATTCTAACTAGTTCAGGAAAAAACCAGATTTCGGGAAAGACA[G/C]AGAAAAATAAACAAAAGGAAAAGGCTTAAAGTTCTGCAGAAAAATGAGGTGCAGAAACTTACAACTTACAAGACCATATTTTTCGGGAAAAAAAAAACTT
>31.01_Jr1D_7834783
GCAAGTTATATGGATACGCAAAATGTGTCTAGAAAAATTCAATGAACCTGCAGCAGATGAAATGTTTATATTATTATATCCTGGAAAATCAGGCATTTTC[G/A]CTATAGTTGGTCCAATATTACTAACGATTGCAGAAACAGCAGAAGACACTAATGAGGGGTCCCCTTCTTGAGCGGCACCACCAGTCTGCCTAAAGCAGTC
>31.01_Jr1D_7835262
ATTCAAGTTCAGAAAGAAGTCTCTTATCACATGTAGCCTTGAAACTCTTCTCCCATTCAATGACACTACCCACATTGCCATATTTCTTCAAAAGATATCG[T/A]GCATAAACTAGGGCAGTTGAACCAGAAACTCTTCCAATTGAGGCCATAACTGCTGCAGCACGATGCATTGTGGCCGACAAAGCTTGAGGAATAAGATCTA
>31.01_Jr1D_8207022
CTGGAGAAAGAATTCTTGAATAGAAAATTTCAAGAATGGCAGGAAAATTAAGGTGCAAGTAACTATGGAGATTGGCGCGTGAAGAGTACTCGGAAGAAAG[A/T]TACAATACCAAGCATGAGCAACACCTGCAAGGGCAAAACCCTGCTGCAGTGACAATCGAGGCTTAAGATGCTGCCGTAGAAGATTTTATACCAAAGTTTT
>31.01_Jr1D_8684071
GTAGTTTCTTGTAAACCTAGCATTGTACCGGCAGAAGGGTCTTTGACCTGTTGCATGTGCAGAAGGCCATTGATGCATTCTGCAGCATCTACACACATGC[A/G]TGGGAGAGCGGCATATAGGTGTCATGGGGATATCCTGTTTGAGAGAGTGAAGTAGAAAGGGGTACTTAGATCTCATATCAGTTGGTCTTATGCCAAATCT
>31.01_Jr1D_8756098
ATCTTCTTCCCAAACAATGCAGCCTTTTATATAATAATAATGATGATATTAGGCAGTACATCATACATTTACAGATCTGCAGTACCGTAATACAACATAC[A/C]TTGTAACTCACACCATACTGAATACAAAGACCAAAAGCTGCAAAACAAGATGGTATACTATCATCAGTAACAAGAAAACAGAGCACCCCACACCTAAGAC
>31.01_Jr1D_9259088
GCGCCCAGGCACTTTCAAGATCATTAATACTACCAGCAGTGTATTGGCAAGGAGGGTTGTTGTAGAATTGAACCCAGACATAGTCAAATAGACCAGTTTT[G/A]AGGGCATCTCCAACCCAAGCATCAGGAAAGGGACACTGAGGAGCTGCAGTTAAGTACACTTTCTTACCCTGATTACTGTAATCAGATAGGTACCTTGCCA
>31.01_Jr1D_9690683
GGGAGGAATGGACGGGGCGATTGCAGCTCTCAGTTGTGCCATCGAGTTTCTGCAGTGACCAACTCCATCTTTAGGAGGAGCGGTTTGGGATGAATGGTAC[A/G]AAGTTTCAAGAGCATGCGGACGATAATATACATGGGTTCTTTTGTTCCTTTTTAACCTTTTCAGTTGGAAGCTTAGTTAAAATGTTACATAACTAGCTTC
>31.01_Jr1D_9690955
ACTGTAATTTCTCATACTATGATAATGTATCGGGAAAACCTATGTTTTTAATGGAATGGCTGGCCCAGGGAACGTGGATATGAATGGTCTCTTTTTTCTG[A/G]TTGTGAAAGAGAAAGGGCAAAGCAAAACGAAGGAATTAAGTATCGAACTGCAGGGTCAAAATAGATGCAAAAAAGGCTCACGGAAGCAACACTTATCAGA
>31.01_Jr1S_14089028
CTTGGTTCAATCCTGATTGGGGGGAAAGCATATTTTATCAACTGCAGTTATCAAAGACAACCTGGGTTTTTGCTAAACTGGGATAATTTTCAATTAAAAT[C/A]AACAATTTGCTGATTCCTAAATTCTGATTCACAGAAATCATGTCGCATGGAGTGATCAAAATCATTCACTTTTATTCAGAAATTTCCAAACTTGAAGAGA
>31.01_Jr1S_16094339
CAGGAAGAAAGTACCCTACTAATTTCGTTTTCAATTCACTAGTTTCCTCCCGAATGGCAGAACTTACGAGATTTGAAACAGAGAGAGCAATGGTTTCTTT[A/T]AAATATGTCGGACGGGTTTAATGCTGCAGTAAAGTTGCAGCTCTTGTATCTTATCTGTTGTTCAATTGGGTATTTTTTCAAGAAATAAAATTGCTTTCAG
>31.01_Jr1S_16333072
CACAAGGGAAGCTATTCAGGGGGGTGAGACAAAGGCACTGGGGGAAATGGGTTGCTGAGATAAGGTTACCAAAAAATAGGACTAGGGTTTGGTTGGGAAC[T/A]TTTGACACTGCAGAAGAGGCTGCCGTGGCATATGACACGGCGGCTTACATGCTACGTGGGGAATATGCGCAGTTGAATTTCCCAGATCAAAAGCATCAAC
>31.01_Jr1S_17172177
CATGGGTGGATAAAATGAAAGGAAAAAGAACACAAGACAACAAACATTCCGATAGAAACTATTTATTTATTTTTATGTCAGGATCCTCTCCAAGACAGGG[C/T]CTTTCGGACCCATCCCTGCAGAATAAACTCCGGTCCTGTGCACCACACCCTCGAAAGTTTTCCTACACGGAATTAGTTAAATTGCTAACTTTTCACCAAG
>31.01_Jr1S_17216689
TTCTTTTTTCCCTTTCTTTTCTATTTGTTTAAGAATACCAGCCAATTAATAATGTCATCTCTGCAGAATTAATATGACCATAATAACTACCGACCAGACA[C/G]AAAACCCAGAAAAACTAAGCCGGGTGAAAATCCTGTGGACCAAGAGGACAACATTTTTATAGAAGTTATATAAGTTTTATATGACCTATAAAATATAATG
>31.01_Jr1S_17217084
ACTTGAGAGATCGCCAATTATCTTCACTTCTAAACTCACTCTAGTGTTAAGCTGGGTTATGGTGGTTGTCGCCTGTCGGGATAATGTTCAAGAGACAGAA[C/G]ATATAGAACTTCTTTCACAACAGATTCTGCAGGTTTTTAGGCTGTCTAGTGGGTATTATGGTAGTTGGCCTATCTCTGTTATCTAATGCATAATTACACC
>31.01_Jr1S_18142587
ACTGCAAGATATTCAAATACTGTCTATTTGTGAAATTTACTGCCGAGGGCCCTCCAGCATTCACAGGCTCGCGGCTCCGACTCTCCCTCTGCAGCGGCGA[A/C]GAATGCCGAAACGAAGCCGAACCCTTCTTCCATGAAGTTGCTCCGCCTTCCAAACTGCCTCTCATCCGAGGCGGCGCAGCGGCGGCCAGGGCAGAGCGCT
>31.01_Jr1S_18236106
GTATCGCGGGGTCCCATAATTGCAAATTGCCATTCAAATATATTCTCCTGAAAACAAATATCGAGAGCAAGCTTTCATAATGATAACACAACAAGCCCAA[G/T]CTAGACATAATCAAGGGAAGACTGCAGTAATAACAAAAACAAGGGAAACATGCTAAAGATAATAAAACCATTCAACAGCTACCAAAATATCTAAACCTCC
>31.01_Jr1S_18271204
CCCAATCTTGAACTGCTCTGATAAATGGCACATTCCACTGCAGCAGGCTATTTGAAATGTCCGTATGATCAGCAACTGAAGCTTCCTTATACAATGCTAT[T/C]TGAAAAGAGAAGGAAAAGCCTCCTTGAGAGCAATCTGACCGCCCAGAAATCACACCAAAATCTGACCCTAGTGCCTCGACTCACCATAAATCTGAAATTG
>31.01_Jr1S_18275076
ATATATGTTCCAAGGCCTTCAGATTCTGCAGCTGGTTAGTTGGTTTTTTACCGCCCTTCTGATTGATTGACTGATTCATCGAGCTAAATAGGTAAATCTG[A/G]ACTTCTGATTGGCTGCAGGAAAAAACAATGGTCCATCCTCAAGTATTGTTCGACAGAGACATCAAATTTTTTGTTGTGCATTTAATGCTAATGGAACTGT
>31.01_Jr1S_18500893
ATTGACTATTGAGGGAAGCATCCCAGTTTGCTTTGATGCATCCTTGTGCAAGTTTTTTCCAGAATGCTCGACTACCTCTGTTGCTCATACTGACTGCATA[C/T]TGTCTTGGTTCAATTTCTGCAGTTAAAATCTTTGTTTGAGCCTCTTTGAAATCTCCCAACACTGCCTTTGATGTTCTCAGAATTGACTCGGGGCCTTTAA
>31.01_Jr1S_18964215
TAATAAAGGATTATGATCCGTTTTATTAAAAAAAAGAAAAAAAAGAGAAGCGCATCCAACGTCACTCTGTCTGCAGTCAATTCGGACGCGCCAACTCCCC[G/A]CGTTGCATAAGATGCCCCAGCTAACCCATCTGAAAGCTACTCGAATTCTTCGCCAAGAGAGTGCGAGACGGAGAAGGGGAGACAGATAGTGAAGCATTGA
>31.01_Jr1S_19376349
TATGTCATCAGCAGTTGGTCATGGAGTGTGTTGAGCAGTTGGGTCGCATGTTCAAGGTACTGATGCCACATTGTTGTCTATAGGATTTATATCCTGTTTC[G/T]TTATATCAGTTTTAACTTGCCGTTGTTCCTTGAAATGCGATTCTGCAGCCCGATTTCAAGGCAATAAAGAAGCGTATCGAGGATTTGATCACCCGAGACT
>31.01_Jr1S_19386879
TAGGAAAACAAAAGGTAACACAAAATATCAAACATAGGAAAACAAAAGGTAAACAGACAATAAGATTAAGCTACTTAACAAAAAGAAGATAATATGGGTA[C/T]GACAGGAACCTTAAGACGATCTGCAGTGTCTCTAAGAACTTTGGCTTCTGTCAGGGTGTTTGTAGCAGCCTGGCTGGAGGATATCATTCTCACAGGACTT
>31.01_Jr1S_19477387
TCTCTGCAGGAACAATGTTGAAGATCTAGAAGCATTAAATCTAGATGAACTTTTGCTCTTAGCAGGAGCAATCAATGGTTGGTCCATATCATCTTTACTC[G/C]TTCCCATGGAAGGGTTTTTTTTGTATGGAAAGGAGAAGACTGCAGAGCTATGATTTCAATTATGATATGAAATTAATAGATATTTCTCTACTGTTGTTTT
>31.01_Jr1S_19940580
TTTGATATTTTTTGTAGAAGTGGATTCTGGGTTGTGATTGAAGCCATGAGAATGTTGCTGCAGAGGAATTTCTGGGTTATAGTGTTATTGATCATAGGAG[T/C]TGTTGGAGATAATCTGTATACTGTGAAGGGTCGTACACATCGAATTCTGTTGGATACAGATGTCGATACCGATGATTTCTTTGCTCTCTTGTACCTTTTG
>31.01_Jr1S_20099714
GTGGGGCTTGCGTCATGGAAGGGAAAAGAATCCCTGTCAACTTTCCTGGTTTGAAACTAAGTTCTATATCATCCAACAGACAGGGCTTGTTTGTTTGATC[G/T]TCAATCTGCAGTACAACTTAGCTGGATCATCTTTCTTCCTGGCTAAACAAACAAAATAAAAGAATAAAGCTTTGCTCCATTCCTTTTCTGTGTAGGTTTC
>31.01_Jr1S_20135784
ACAGACTGAAACCCATATTATCGTCTGATTCCTCTTTCTCTTCCACCTTTTCCTCTTTCTTTGGCTCTGCTGCAGCAGGAGCAGCAGCAGCACCGCCGCC[G/A]CCACCTGTTGCTGCAACTGCAAGTCTGCAACAGCACCACCACCACCAGAAGGGACAGATGCCAATTTCTCTCTTCCAGATGCAATAAGCTCAGTAATGTC
>31.01_Jr1S_20136192
ACTTTGATTCAATTATTGGCATAACTTGATATGATTACATTCCATCCTTATTACTTGGATAAAAAAGAATATCCTGAAACTTTATGTGTACATATTTACA[T/A]GATAATTTTATCTGCAGATTTGAGTTGACATGGATTTGATATCCATATCCAACACACAAAATTTTACAACTCCTCCAGCAACTTCAAAGCAATTTCAACA
>31.01_Jr1S_20473578
AGATATGAAGACAGTAAATTCTAACAGCGCTTTTGCTTGAAAAATACATAATTGACTGGCCATAGAGTGTCATAATCACGGATCTCTCTCTCTCTCTCCC[T/C]CCGGACACTGAACTTCCTATCCTCACCATTTTCCTGCAGATGAGGAAGATAATCTTTTCCAAGGCATCAACAGCTATCGAGCATCCTTGAACCTGACAGT
>31.01_Jr1S_21997058
TTGTCATGCACACTCAGAAATATAAAGTGCATTGCATGTTGGATAAATTTGCTCCATCCACTTCCATTATGATCAGCAAATCGCACTAAAACCAGTGTTT[C/A]TGTCCCTTCCTCTGTAGGAAACAACTTTCCTACAGTCCCTGCAGATCGATCGTCTAGATCAGCCCGTACGTAATTAAGAGTCTATACACGACGCATGCAT
>31.01_Jr1S_22826937
CCAGGGATAATCTTTGACCCCATGACAGGTTAATACCTTGTAAAAAGGACTCGCTGAAAATCTGGAATTAACTGTATGCACCCACTGCAGACTATCCTCC[C/A]TGTTCTGATCAAGCTTCATCTCGTATAATCCTCCAAATAAATTAGAAACTTTGCATACTTCCCAATCCTGTACATCTCTTGTGAATTCCACAGTCCAGTG
>31.01_Jr1S_23130338
AAAGAAGGATAAATATGTGAAATCCTGGGAAAATGATGGAAAACAAAGCATAAAATAGTGCTATTTGATCTATTATCAGTGGCACCCGCAGTGAAAACTC[C/T]TAGGAGCAAGCTAGAAAGAATGAGCATCAAAGAAATCCACCATACCAGCTGCAGAACCTACTCTTTGAAGAACACTAGGCTGACTTCCTTCATAAAATAT
>31.01_Jr1S_23445305
AATCTGCTAATTCAACAAGACAACAACTTATACATTCTTTCTTTATATATTGAGAATAATTTTCCTTGAAATGCTTGCTAGCTTCCATGATTTCTGGGCA[G/C]ATTTTGGGGGACTTTTTAAGATTCCTGCAGTTGGCTGCATATATAACTCCATTTGTGGGTTTGATATATTATAGAATGCTAATTAAGCAATCAGATCAGA
>31.01_Jr1S_23473480
GCAGTCGATTTCCATTCCCATCCCACTGCACAAGTAAACCACTTGTACTCCCACTCCAAATCATTCCATCAGCTGCTAGCACTAGTGCTTCTGTTTTCTT[T/A]CCATCTTCTACAAATGCCCCTGACCCCTTCGCAGCTCGACGAACAGCATCTGCAGCTCCCATTATAGCATTACGTGACCGTTGCAAAAAGCTACTACTCT
>31.01_Jr1S_23529469
GCAGAGAAATTCTTGAGTTGTTACATCATACATAGAAAAGAATGCAGAGACAATAAATATTGGTATTTCATTTTAAAGGCAGAGATTCTTCAACAAGAAC[A/G]AAGATGGTTCTGACTGTTCTGCTGTCCTATGACATATATCTTCTGCAGTTCTGCCACAGTCAACAATCCAAAGAAAATATCACCAACCAAGAAATGTATT
>31.01_Jr1S_23990091
TTAACAAGCGGTACAGGCTTCCTGTTTAGCACAACAAGTGACTGCAGCAAACTAGTTTCACTTTCTGCTGCATCGGTTGAAAGATATATAACTGATGCAC[C/T]GGATTTTTCAACTACTCGAGTGATGCAGTCTGCAGCTTGAGGAATGGGGAAAAAGCAACTAGGCCTTTTAGCATTGCTAGAAAATTAAACAAGAATTATT
>31.01_Jr1S_24021122
GTGAGCCACCATAAATATATAAAAACAAGTGATGAAATGGAAAAAAAGTGCAAACAAAGTTGCATACACTTTGATATCGGAATACCGCCTGCAGAATCAG[G/A]GAACCCAAGACATGCATTCTGGCACCGCTGGGCCAGTTCCAGTTAGATTTATCTTCACAGAAGAAATAATTATCAAGGAACAGTATTCTAGGAACAATGA
>31.01_Jr1S_24349307
AGCCACCATTAAAAACATTCTTGATGGTTGGTAATCCCGATGTCTGAGTTCCTCAAAACTCAAAAGCATAAACATTTGAATCTGCAGAGTGATTAGATAT[A/G]GCATGAAGTTAGAGATGTACAATACAAGACAAGAAATTGACACCCAAGTTAATCCCTCAAGAAAGATCAAATTTTTTTTTCAGGAAAGCTCAGATATAAG
>31.01_Jr1S_24389297
TTTTGGAAAATTTTGAGTGGCCCTCTTGGAACCTGCAATGAACTCTGCAGTATTTGATTGAAAATTTATACAGTTTCTTTATTTGGTGGCTTGTGCCGGT[G/A]CTGATTGTGTTTGTTAAGATCTTTAATATGCTTTTGGTTCTGCCAGATCGTAGGACACTCTTTAGGTGGAGGCACTGCAGCACTTCTAACATATATACTC
>31.01_Jr1S_24671803
GAACAGGTCTAATCATTGATTAGCAACCAAACATTCATCTTTATCTTTGACCATATTTATTATCTTGGGAACTCTGACACAGTTTTAGGATCTGCAGTCG[T/C]AATTCTTGTCATCTGGTTCGCATGAAGACAGACTATGGACTGTTCCAATAACCTTGTCCATTGGGTCATATGACAGGCACAAGACTCTGCCTCTGGAAAC
>31.01_Jr1S_24727113
TTTGTAGGAATTTGTGGAATGCAATGCCTTCCACATATTGTTCAGAAATTGAAATTTCTCAAAAATATTCTCATTATTGCTGTCTCTTCGTTGTATCCCT[A/G]CTGAGTCATGTTTCTGCAGGTGGAAATTATCGCTCATAAGCTGCTCTACTCTCAGGCGTTTTACAAAAGAGAAAAAATATCTGCAATCACGAATTATGTA
>31.01_Jr1S_25137898
TAAGCACTTGTTGACATTCAGGACCTTGTCAAAAAAGCCAGGAGCATGAAGTCCCAGTGCATAACTCTCATTACCATCTTGTTTCTCTGATAATGATTCC[C/G]TAGGTAACCATTCGTGAGAACCAAAGGAGAATTCCATCTGCAGAAGCACAAAAGTGGCAGCTAAGATATTTTAAAATTTTCAAATAATCTACTCACACAC
>31.01_Jr1S_25166860
CGTCGGCCGAACATGATGGGATTCCCACGATGTTCTCTAAGTACTGCAGAAATTTATGGAATTTTGGTTCTGGTGGTACTGCAATTTCATCAGGAGAGTC[C/A]GAGAATAATGTTTCCAATGCAAGAAACAAAGACATGCACTGCTCGGTAAATGAGCTTGAGGAGAGAGTGTCAAAAAGTTCCTCGGAATTTTATGGCTACT
>31.01_Jr1S_25351341
GTCAACGAAGAGGTAATATTTGTTATTTACCCATTATTTTGTCATGTTGACTAGATGTGATTACAGATTGTTAGGATAGAGAACCCCCAATTAACACAAT[C/A]CATCGTAGCCTACTGGTAGTTATCCTCCGTAATCCTGCAGGGAGGGAGGGATTTTGAGGGTGGGAGAAGGGTATGGCTGTTATTTTTTGGCAGTATAGAA
>31.01_Jr1S_25406559
ACAGCGCTGCGATGCTTCGTGAGCCACAACGGGCAGACCCTGAAGGGGAGACGTTAACTGCAGAAAAGATGGAACTTTTGTCTGCTGTTGGTTGTGCAGG[G/A]TCTTTCCTCGGTAACCGTAAGCCGAAGAAGACCATGGAGATGAAATAACAGCCCCGACTGGGTTCTCAGAGGCAGAGAACATCTGGTTTTGGCTTCCATT
>31.01_Jr1S_25868500
CCATTCTTCCTCCTCCCGAATCCATCTTAATATCCTGTGCCAAGAAATCCACTCAAGTCAGGAATCCACAATTCAAGGAAATCTTTTGAGAGTATGCCTT[T/G]TATTTTCTAGACCCGTGCAGGGCCTAAGATAACTGCAGATGAAGTGTCTGAAACCCATGATCGAAAAGTTACTGCTTAGATGCACCTCGGCCACCATAAA
>31.01_Jr1S_25885958
AATCAAAGGAAATAATGGAAGTTTGGTAGACCGAGACATTGAACCAAGCATGGACATGTTCATTCCCTAACGTGCATATATATGCACATATATGCTGCAG[G/A]AATATTTACCAATCAAACTCTATCCAGTTAACGAGAATCGTTTCTCTTTTCCAACCACGTACAGGCTTAATCAACTACTGCTTCCAAGATATCAACTGCG
>31.01_Jr1S_26465987
AGTTTGCCCTTATCGTTTAGGAACTAGATTGTGCAATTAACCTAGTTGCTTATGTTGGGGCTGCAGAAGATTAGTCTTCATTGTATATTATCTCTTGTAT[C/A]TGTTACCGATCAAAAAAAAAATCTCTTGTATCTGTTGTGCTTTTATAAGAGGGTTTCATTCACTGCAGGCTATATTTAACGAACTCTGCAAAATGCTGGA
>31.01_Jr1S_26491439
TTCAAAGCCCAAATCCACCAATCTATCTGCCTCATCTAAAGTAAGATACCTGCATAGAAAGTAGTGGCACTAATATATTATAAATCAGTAATCAAGATTG[G/C]CATTTATGTAACTGCAGACAAAATATTTTAGAAAGCAACTTGGTCAATTTTTTCTTTTTTAAAAGTAGAACAAAAAGTGACTATAATGATAACAAGATAA
>31.01_Jr1S_26813229
AAAGAGAACACTTGCATATTTATTATGTAATGTAAAGTTTTAGTTTTTTTTTTTTTTTTTTCCGAGTAAATATTGAAATACTGCAGTTTTTCTATCTTCA[T/G]TCATAACAGCTTCAATTTCTGTTCTTTGTTTGAATATATGTTGCTATGAATGCCTTAGGTGCTTATTTCTTCGCAAGTCCTTTGAAACGAGGTTGAAGTA
>31.01_Jr1S_26980976
CTATATGCGAAAGTGTGGACGATTCTACTTGGACAGGTGAAAATAAGAAAGCTGGTAGTAAAAAAGAAGTCTGCAGGTGCGGTCCAATATGTCTATATAA[C/T]AATGGAATTGCTTAGATCTCAGCCCCGGTGGCAAAATCTATTTCTTAAATGTGATCTTCGTGCACTAAGTGGGTCTATGCCTTCGACTACTATGCGAAAC
>31.01_Jr1S_27291038
ATTACATATGTCAGAGAGAGTCTAAACATTGAAGGAGCTTTCACCTCTGCAGCCCTGCTGTTGTCTTTACTTTGGCGAGATATCCGACTAGGTAAAATAT[C/A]TACTTCAAATTCCCCGTCTGTTATCCAGTAGAAATTATCTAAAAATCGAGTATTTTTGCATTGAAAATTTTCGTTAGGCTCGATTGAAAAATGCAGTATT
>31.01_Jr1S_27311639
GGTTATGCAAGTCTTGTTGTCTGTTGGTTTTATATAAGTGAAGTAATGGCTGCTAATGGTGTACTTGGTACCAATTTGATGATAGAATGGTTTTGAGTTG[C/T]CATTGGAATTATGTATGCAATAAAGCTGCAGACTGATGACCTTTAAACCCTGCAGTTGCTTTAAGCATGCATGGAAAGGGCAAGTGCCACCTTCTCTGTA
>31.01_Jr1S_27410828
CTCACTTTAATTCTTTTCTTTCAAAGGACATGAGTTTGGACAAAAAACACAAAAAGCCAAAAGTATAGAAAGGCCAAATTGCGGAGTGCATACATCTTTA[T/G]GCATTTGGATTCTGTGTGAGTGACAAAACTCGGGAGTGAAGGAGTGTGAAATCTGCAGTAAAAAGTTAAGAGCTAGTTCCTCTTCATACTGCACTTTTTT
>31.01_Jr1S_27496461
TATTCTACTACTTATAAAAAAAAAAAAATCATTTTATTCTACTAATTATTTTTTTACGATTGGTCGACAGTGGGGAAACGTTGTAAATTCAGTGCCACAA[T/A]TCCTCTTTATATCACTTGGTTTGTGCATTTGAACTCTCCAATTCTTAAACTGCAGGAATGATGGATTGCTTTCATTTGTGGAAAACTTCGTGAAGGACCA
>31.01_Jr1S_27527660
CAAGGGAGAGATGGAGTAGAATTCCAATAGAAACAAGGACATTATAGCATGAGATTTTGCTATTCAGAACGTAAGTTAGTTCATACATTTAAGCAAAATA[G/C]TTCATACATTGAAGCATGTTGACGAAAAATACCTCTCCTGTCCTGCAGTGTCCCATATTTCAAACTTAACTGTTGTGGAATCTTGCAATGCTATTGTCTG
>31.01_Jr1S_28293897
AAACAATGAAAAAACTTAATTCGAACGTGTATTCTAATTAATCTGGATTTTCAATTCAAATGTTTTTATGTATAGTTCTCAAATTAGTTAGAATTTCTTA[A/C]TCCATAAAGACATGCGAATAATTTGAAATCAAAGTGTATCGCCCAGACTGCAGCATTATTGCCCCTTTCAAATGCCAAGCTCGCCCGGCCACTATGATGG
>31.01_Jr1S_28493457
TCCTTGGACGGACTTGCTGGCCAAACTGTATATTTGTCTTGATTCAGGTGAACTTACAATTCTTGGAAACCAAATGAATGTTTAGCCGCAACCAACAGAG[G/A]CTGCAGCTTTTCTGTACCGTGTCTATTTGAAGAGATCATTTTTTTTTTTTTTGTTGCCAGTTTGTGAGAAGAGCGTTCACTTCTGTGTTGGAATTGTTTA
>31.01_Jr1S_29143923
AAAATTAGCCGCATATTGATTATCTAAATATAAAAATATAAGACTTTTAGCAACAGTATATCTCAGTGGTCCCATTTGCAACTTCTGCAGATATAAGACT[T/C]TTCCCTCGAAATTCTGTTTCCCAAGGACCCAAACCGAGCTTCCTTCTTCTCTCCTCTTCACCATTTTCGTTCCATCCAGTGTCCAGAAACCCCAAGAAGG
>31.01_Jr1S_29552574
TCATATGGGGAAGTCAAAGTGGTCAGGTGGACTTGGTTTTCAGGACATCGAGTGCTTTAATAAATCTCTTTTAGCTAAGCAATGTAGGTTACTGCAGCAA[T/C]TTGATTCTATTGTAGGGCAGATATTCAAGACTAAAAACTATCCTCATGACCAATTATTGAATGCACAATTGGGATCAAGCCCTTCCTATGCTTGGAGAAG
>31.01_Jr1S_29651008
CTTAATTTTCATATCATTACTTTTTGTTTTACTTCCCTATTTGAAATGAATTATAAACTACTTTGACTTCCAGTGCATTTTTTATTGTTTTGATGGGCGT[A/C]CTCTGCAGGTTAATCCAGCCAATGAGCTAATGCTTGGAGGAGGTGGTGCAGATGGGGGTAATTGGCAGGATCTTCTGTGGAGTTTCTTGTAATATTAGTA
>31.01_Jr2D_10214847
TGAAGGAAGCATTTGATGGTCTCAGCCTTGAGCTCGAGACCTCAAAAAAGAGGATGCAGGAGTTGGAGGATGAGCTGCAATGTTCTGCAGGTGAGGCACA[A/G]AAGTTTGAGGAGCTGCACAAACAAAGTGGCTCACATGCAGAATCTGAGACAAAGAGGGCCTTGGAGTTTGAGAGATTGCTGGAAGTGGCAAAACTGACCG
>31.01_Jr2D_10217104
TATCACAGAGTTAACAGACCAGCACTCAAGAGCCTTTGAACTACACTCTGCAGCTGAGGGTCGCATTGTGGAAGCAGAAAGACAGTTACAAGAAGCCACT[G/C]ACAGATTCACTCACAGAGATTCTGAAGCCAAAGACTTGAGTGAGAAACTGAGTGCTCTAGAAACCCAGATTGGCTTGTATAAAGAACAGGCTCAAGAGGC
>31.01_Jr2D_10641049
TGATAACTAGAGGTCGCTAAAGTAAAATCAATGAATTTGAATTGAAGAAGCTTTTACACATTTATCAACATTAAAGAGATTAGTTATGGCAGGTGATAGT[T/C]ATCACAGACCACTTAAAGGAATGCATAAGGTAATCATTCTGGTCACTCAGACCTCTGCAGATATTTGACGTCTGATGTTTGTTGGCCTAGTAAGACTAAA
>31.01_Jr2D_10646663
CAAGCCTAGTGTATTTACTGATATATGATCTACCCATGGTCACATCACTGCAGAGAGCGAAATACAGAACTTATCAGAGATGCCATACATGTCCGTTACA[T/C]GTTAATACCATATTTCTACACATTATTTAGAGAGGCAAACACAAGTGGTGTTCCTGTTGTGCGTCCACTGTGGATGGAATTCCCTTCCGAGGAAGCTACT
>31.01_Jr2D_10651307
AGTACTGGCCAGTGGGTGTGAAGAAACACGTACGTTCATAAACTGCAGTAACCCACTGAGTAAAAGCATATATATTATATAGCTATAGTACTAGCTAGCT[C/A]GATCTGCAGATAAATCAAAATATATAATTGGGTGCAGAGTGCAGACCACAACCCCAAACCCAGGAGGAAAAATCAAATAAACAAATAAACCGAAAGTAAC
>31.01_Jr2D_10947268
GACTACATTCATGACCCAAATGTTTAAATCTTTCAAAGCTGCAGCAAATCTGCAAGCCCAACCAAAAATCAGAAGGAAAGGAGAAAAGCAAAAAGAATAA[T/C]ACAGTAGTCTTAAGAAGCCCATCTGAACAATCAAGAGAACTAATGATACTGAACCAAGAAACAAACCCATTTTGCTTACCCTCCATACACAGATCTCATG
>31.01_Jr2D_12104846
CTCAACTGCCATTATCATGGCAAAGAAATTGTGCTTTCTGGATCTTAGCAATAATGGTATCTCAGCACAAGCTGCAGAAGCTTTGTACAATGCATGGTCA[A/G]GTATAAGAGTAGGTTCAGCTGAGAGGCATATTGAAGACCAGACCATACATTTATATATGAGGGGAAACAAGTGTTGTACAAAACCCTGCTGCAATAATTA
>31.01_Jr2D_1261029
TTGCAAGAGAATCTCTCATCCCAAATCGAAAATAGTCGCTCTTTCCCACAATCTCGGTGCGAGGGACTGAGGCAGCTAGTTCTGCAGAAACAAAAGAACC[A/T]GAACGTCATCGGTATACATGTCCTTAATATGGGTATCTGATGGTCATGAACTAAAAACTAAAGAAAGATAGTAAATTAAAATAAGCAAATAAAGAGGTGC
>31.01_Jr2D_14392551
AGGTGGCGATGTTGGCGAATTGCGATGTAGGGGGCAATTCGGGCAATGTAGAGGAGGGGAGTGTGATGGATAAAGTGATGCAAGTAAGGAGCAGGGTATA[T/C]AAGTAAGTGGAGCTGCAGATACAAAGGGGAAGGTTGTGAACTTGGATAGAACATGCTGGTAAAGCATTTGGGATTTTTTTTTTTTTTTTTTAATTTTTAT
>31.01_Jr2D_14433406
CTGTAAATTAAGTATCATTCAAGCAAAAAACGTGGAATTCAAGTCCAAGGGTACCCTCTTTGTTAGATGCTATCTTTCTGCAGGAAACAGCAAAAGAATT[T/C]GGCTTAACAGCCGAGAAATCTCCTGCAGGTCCTTCCTCTCTTGGAACGAGTCCTTTTTGTTGGATTGCTTTGGTACCCAAGACTCCATGGGAGACCTAAT
>31.01_Jr2D_1571786
TTTTTTACTTGGCAATGTGTATTGTCTTGTTTGGTAATATTGTTATTAACACTAGAAAAAAGTGTTCTTGCTCAAAATTTTTTTTTTTTTTTTGTAAGTA[A/G]GTAGTCTTGCTCAATTTAAAGTTCTATCAATTGCAATATCTGACAAATGCCTTTACCGCTGCAGTTAAACTAGACTCAGTGGAGGCATTCTACTGTGAAC
>31.01_Jr2D_15840670
CCATTGGAGGTTTTGGGTTGGCAGCAAATCCTCATATGGGAAATCTTAGTGGATGACCTGCAGGTCTGTTAACGCTGGAGTAGGGCTACTTTACAGTTTT[G/C]AATGGACGCCTGGCTTTTACTGCCACCCTTCAAGATGTCTATCTGTATAATATAATCTTATAGATGAGGTAGAGTGCTGGATGTTTCCAAGAGGCAAATG
>31.01_Jr2D_16027055
ATCCTAGGGACTAAAATACAACTGCACGAGTCATTCTGAAAAGAAAACATGAGGAACGGTCCTCTGATCATATATCACCTCTAGTATTCCTATGATTACC[A/C]AAAGCAAGAACCTAAACTCAGGTTTCAATATAAGATTCCTCTTTTATTGGTATCTGACTGCAGTTTGAATCCATAAATTATTCTAGCCATTGACAACTAT
>31.01_Jr2D_1607413
AAAAAAAAAAAAAATCTATCTCCTAAAAGTATTATCTTATGCTGCAGTGATGGCTCTTCAGTGGAAGAAAACACGACGAAGCTGATGAAAGTTTCTTGGG[T/C]GACTCTCCCCCTTGGAGTAGTTATAACAGTAGTAGCATGTTTTTTGGTCTTTTGGTGGCAAGAAATAAGTTATTCTAATCCATATGCACAGGCTATTTTG
>31.01_Jr2D_17455750
GTATGCGAGTCTTTTGCATAGGCCTGAAACTAAATATTTTAGCTATATTGCATTTGAAGCTTAAAGTCAGTGAATCGGAGAATTTTCCGGCGACCTTCTC[G/A]ACTGCAGTTAACTTTATTTTAGTATAGGGCACAGGGATAAAAAAAAATAATGATAATAATAATAAAGGTTAAAAGAGCATGGTTCTTTGATTTTTGCAAT
>31.01_Jr2D_18370826
AAAATAGTCGTTTTTGCATGAAATAGCTAGTCACAAGTAAACAGTTTTCTTATAGTGAATTTTGTTTGATTTGGTAACGTATTAATTTTCTAGTTCCATA[T/C]ATATGAACCTCGGTTCTCTTTCACTGCAGATTCTATCAAGCAATAATTATTTTGCTGTTTATCTACAACCATATAGTAACCTCAATTCTTTGGAGTTACA
>31.01_Jr2D_18370969
ATAATTATTTTGCTGTTTATCTACAACCATATAGTAACCTCAATTCTTTGGAGTTACATACTGGTTTCAACAAAAATAATGTCTTAGGATTAGCATGCCT[G/A]TTCAGGAGCTCTCCAACACTGCAGACTCTCATTCTCAAGATCATTAATGATCAGAAGATCGAAAGGAGAGTATGTTTTTGTCGCTTTCTTTTTATTTAAA
>31.01_Jr2D_18687366
CTGGAACCCATTTAGCTCACATTGACCTGGCATTATCAAATCTGTTGAGGGAGGTGCATTTCGCCTTATGAGAGGGGAAAATGCAGGAGATGAATTTAAA[T/C]AGTAGGAACCATAACCTGCAGTGTACTGACTATTGTAACTGGCTCTTTGTGCAGAATTCCCATTTTTGTACTGATACAATTCATAACAAACCTGTGATGA
>31.01_Jr2D_19167790
AAGGCTTTTGTTTTTTCTAATTTCTTATTTAATTTTAATAAAAAAAAATTATATCAACATGGATGTGTCAAACTGCTTGCATACCTGCAAGGCTCTTAAT[T/G]TAAATTTTGAACTGTTGTACGTAATGGGCAAATCTTCCATTATATCAATCCTGCAGTAATTTTTTTTTTTTTTATGAAACTATGAAATTTTCATAGATGA
>31.01_Jr2D_2059030
CATCACAAGTGAAGCCCATTCTTCCATCCCAAAAATGATGGCAAGGTTTGTGCCATAGTTACTGCATGGTAATATCAAATTAGACCTGATATGTCTTCAA[C/A]CATGACCATGATACTGGTTGGAGAAGCTTTTATTTGGTTCCCCTGCAGTGGTAATCATGAAGGTGAGGTGGGAAATGTGGCGTGCTGGCTGAAAACATAT
>31.01_Jr2D_2164953
TCAATTGCTCTCTGCAGAGTAATTTATAGCCTTCATTGTATTCTGGAAGACGAGTTATCTGCAAATATCATCTTAAAAAAACTGAATCATCAGTGCGCTC[T/G]ACTTTTATTTACCATCATCTTTCTTATATCAAATTACATTTTCAACAGCTAGCTAGCTGCAGGTTACATTTAATGTTAGGTAGCTAAGATCATTTCCCAA
>31.01_Jr2D_2363494
CAAACTGTTCAGAAATAAGAGAAAGCAATTTTAAAGCTTTTCACAGGAACTGAAGTTTGTATTTTGAATGCAATACAAAACATGTATTTTGAAAAAGAGG[C/T]AAGCCGGTAGCCAGAAACTTCTATTCAGCTGACTCAAAACATTTGCTGCAGTTTGGCCCTGTTGCTAAACTATTGTCCTTGTTCTTAATATTTGTCAGTT
>31.01_Jr2D_2813117
GTTGATTGGGCCTAGGGAATTAACATCTAGAAGACATGATGGGTCTCAGTTCATGGGCCTCTACTCTTCGAAATGATAGGAAAACGGGCTGATTCACGGA[C/T]AATGAACGGTAATAAAAATGTGAGTGGCCCATGCATATGTCCATGAATCAGCCCGTAACTGCAGCATCGCTCTAATTTCTTGTTCATTAGAATCATCCGA
>31.01_Jr2D_28144521
TTATAGGTAATCAAAGATGTTATATTCATAGAAATAGGCAAAGCCCAGGTAGGAAGTATACATGAAGAAAGCCTAACTAGAGATTACAATAGAAAGAAGA[C/A]GATCATGGACACTAGATCCGTTACAAACGATGGCCCCTGCCCATAAGAACAACCACTGCAGAATGTTGCAGCACTAGGACAGCTCCTAAGGGTTAATATT
>31.01_Jr2D_30042960
GGTGGCTTAGATACGTACATGCTTCCTTTTTACCAATACTGCTTAATTTGTCACTACAAGATACCTGTGATTTAGGAATATATGTGAACCCAAGAGTCTC[A/G]ATCGACAACGAAGACCTCCGATACTAGACTGGCCAAAATCAACAATTGAGTCTGCAGTAAAAGGCCCTTTTTCTTGTAGTGAGTCCCAACTTTATTCATT
>31.01_Jr2D_30292973
AGAGAGTTAGAGCAAACCTGCAGTTATTAAGTGGAATTGAAGAAAGGAAGGGTTTGAGAAATAGGGTTTGAGGCATTGACAGAGAAAGGAAGGAAGCTTG[C/T]AGTAATCTTTAAGCTGGAAGGAAATATTATCAACCGGATTTGTGTGAAGAAAAGCTGCTGCAGACACCGAGAGCGCCGTCTATACTGCTTAAATACAAAT
>31.01_Jr2D_30805489
GCAACACTTCCTCCAAGAGATTGGGTTTCCAGCTCCTATTCCTCTTAAGCTATTTTGTGATAATCAAGCTGCAGTGCATATTGCCTCTAATCTTGTGTTC[C/T]ATGAGAGGACTAGACATATAGAGATTGATTGTCACTTCATTCACGATAAGATACTAAGTGGTGACATTTCTACACCTTTTGTGAAGTCTGCTGATCAACT
>31.01_Jr2D_31009610
TTCCAACGTGTAGGGTGCTGTGAAGGAGTAAGAGCGGTGGTGGTGGTTTGTTAGGCGGTTTTTACGGTAGCGTGGCGTTCTTCGCGTTGCACTGCAGTGT[G/A]GTGGGTGATCTGGTGCAGCAAAGCCACGGAGCGCGACACTGGGTTGTGTCTCGGGCTGGGCTCGTTCGTGGCAGTGGCTGGGGTGCTGCGCGGCTGTTCC
>31.01_Jr2D_31009912
GCTCAGAATCAAGGTTAGACGACAGTGGTGGGAGCAACGCAGTGGCGCACGGCTGGGCTTTGGGCTCACGGTTTGGCTGTTCCCACAAGGGTGGTGCTTC[A/C]GTGTCAAGCCTCTCGTGGCTGCAGACGCTGATTCACTGTGTTCTGTGTGGGCGTGGCAGTGGTTTTTTTTTTTTTTTTTTGAAGGATGCAGGTGGCCTTG
>31.01_Jr2D_33556509
CAATCCTCCCTGTTCTGATCAAACTTCTTATCATATAATCTTCCAAAGAAATCAGAAATTTCACTTACTTCCCAATCTTGCACATCTCTGGTGAATTCCA[A/G]AGTCCAATGAAACATATTATTAGAAAAATGATCAGAATCAGCCACTGCAGCCCCTTTATCTATAGCAATCCTAAAAATATTAGGATAAACATATTTAAGA
>31.01_Jr2D_33584774
TCCCCATTACTCTTTGACCCTTTTCAATTTTAGAAATCTGTAAAAGCCTTTACCTCAGCCTTTTCAGGCCACAGGGCTTTTTTATTTTTTAATTTTTTTT[T/A]ATTTTTATGCATTCTTAAAACTGCAACCCTCACTTTCCTTCTTCCTGATCTCTTTTTACTGCAGGCTTCTTTCGCTCCAAATGTTCAGATTACTGGAGAA
>31.01_Jr2D_3360882
GCACTTCATCCATTCAATTGCCCTTGTAATATCAGAGACAGTCAGTTGAACTATCTCGGCAGTTAAGTGCTCCGTCACACATGGAAGCAATCTGAAGTAA[G/A]AAGACAACAAGAGCCACCTGATTAGAGGACGCAATTTTTCAGAATATTCACTGCAGCCCAGGGCACAAAATCAATTATTAAATTCCACATACTGTGATTC
>31.01_Jr2D_34720553
ACAGCATTCGAGGAGGAACTTGCGAAAACCGGGGTACAACCGACATGGCATCTTCCATCTCCAGCCTCCTCCCGCATATGGTTGTGAAGCCCCAAAGGGG[T/C]AGACAATTCTGTTCAAAGATATTTTGGCAACTTGTTCCATATGTTTTCTTTTCCTGCAGCACCTCAGGTGCTGCAGCAAAGAACTTTGCATCGGATCCAT
>31.01_Jr2D_36388220
GAAGACAGAAGCCTAGCCCACATTCTATCGGTAATCACAACATTGTTCTGTCTCTCAATAATCCTCTGCAGAGCAACCACCCAACAAATAACCCAGTGTT[C/A]GAAGAAATAAAACAAGAAAAAAAATCGTCTGATACATTTTAAGCAAGGGGCAGACTCACATAGAATGGTATGTAAGCATGTCTTCCATTGACCGGGCCAA
>31.01_Jr2D_36746522
GATAAAAAAAACCTTTGCTCTTGGCTTGGAAGTCTAATAATTTCATTTTCTCTGTATGAATCAAGCGGTAGGTAGCCTTTATCACTTGATCCGTTTAATT[T/C]TGATAAAAAAAATTTTAATATTTTGTTATGCGACTATAAAGCTGCAGTTCACTGCCTAGAATTTGTTCCTCATATTTTGTCAATATTGCAATGATCTTTA
>31.01_Jr2D_37427554
TTTTATAACTGAACCGTTCTCTCCCAAACTAGTCCAGCAATGTTTCTGCAGGCAGAAGATTATAGCAAAATTTCTACAAGACCAGTTCCTTATACTTTAA[A/G]TCATGGAATTCTATATGGAATCCAAAGAAATACTATGTGGAGTTGCAGCACTATAAATAAAACAAAGGCACTCTAGGTGACTGAAACTATTTTGTTGCAA
>31.01_Jr2D_37821157
GAGAATACTATCTTTGAGGGCGTTACAGGATCATCACCTGCCAAACCGTCCCAAGTGTTGGCAAAGACAGTTGTGGTGTCCTCATTAAGCTGTCTCATCA[A/G]CCCAATGTCATAGCTTCTCATCCCAGGGCTCAAGAAGTATCCCAAATCCTGCAGAGGTGGTAGTTGAAAATGTTATACAAATTACAGTGATTTTGCTATC
>31.01_Jr2D_38526808
CACGGAGCAATCTAATCTGTGGGTTGAAGCTGCCTTGGCAACAGACCTGCAGATTGTCTCCCTTCTTACCAGCCAAGATCATGATCCCCCTTCAACTCTA[C/A]GGAAAAGTTCGTCAAGACGAAAATCTTCTCATAATGCACCTCCCAAGGTCCATCAAAAGGTCTCATCGTCTTCATTGCCACAATCCAATCCGGGTAGTGG
>31.01_Jr2D_3854214
ACCAACACTTTTTGTTGTTGGTTGGAATGCCTGATATTTTCAGCTTTACATTACTGCAGTGACCCATAGAAAGATTTTACTCATGTTTACTACATCACAC[A/G]TGATTTTTCTTTTATTGAATCAAATAAAAATATGGTGTATAGTATAAAGATCATGACCAATATAGCCTTATATGTGCTCGTGACCGTAACCCAAGCTTGC
>31.01_Jr2D_3854228
TTGTTGGTTGGAATGCCTGATATTTTCAGCTTTACATTACTGCAGTGACCCATAGAAAGATTTTACTCATGTTTACTACATCACACATGATTTTTCTTTT[A/T]TTGAATCAAATAAAAATATGGTGTATAGTATAAAGATCATGACCAATATAGCCTTATATGTGCTCGTGACCGTAACCCAAGCTTGCAGGAAGATCTACAT
>31.01_Jr2D_38554621
CATGGATTGTAGGTTTACGCAAGTACGTCTCGGGATAGCTTACTTGCTGCAGTTCGTGATGTTTTGCAATCAGAAGTAGGTAGATGTGCTCTCTCTTGGA[C/T]GATGATAACATTTGTTTGCCTGAATAGTTAGATTCTGTAACATAATGTGGTGTGGTTGATTCCACCAAGAAATTTTATTGGTAATACATAATCTAGACAC
>31.01_Jr2D_3870038
TACTCTCAAATTGCTCAAGTATGGGGTTCATTATGCACATACCACACTGCAGCTGTGAAACTGCTTTTTGTGACCATGAATACTCTGTTTTTTTTTTTTT[A/T]AAGATTCTTTTAGTCACATTTCGACACCAAAAGAGACAGAGCCGCTCTTAGCATTTGTGATTTGTCTGAACTTTTTATCTTGTTCTGTGCACCCTCTAAA
>31.01_Jr2D_3884429
GCTGCCAAGAATAGCCTTGACATGCAGGTGTGCTTTTAGGCACTCGGTCTGGCTCTGCAGGTAAGCATTTTTTTCTGCACTTCTTGTGATCTAGAATGGG[C/G]ATCTTGTGTAATTGTTTGGAAAGTTGTACTTTCAATTCTCCAATGGCCAGAAGAATACAATTGCACAAGGAATTCTCTCTGTTATTTAGAAGAATATTGA
>31.01_Jr2D_39326906
ATATATATTGGCAATAGAAAGCCCCTCGTTTTCTGCAGTGAATCTGCTGCAGAATAAGGGTTGCAAACAGCTTCTTTTGCATGGTAATATGATAAGAGTT[A/G]TGCAAGGCGGGTCAAGCAGTTCAGGTAGACTTTCAGTATTCTAAGATGATGTTGTCAATGAAAAATGGTGATTAATACAAAAATATTCTATCAGCTGCAG
>31.01_Jr2D_40316713
TGGTACTGCTACATAGATATATTTTACAAGGCGATTTTCTGTTTTATACATAAAGGTTTCATGGATATATATTATCAGCTTAGAGTACGGGTAAAATTTC[C/T]GTTTCTGGGTGAAGGATCATGACCAAGTTTGTTTTCTGCAGTATCTAACAGATGCTGCACTTGCACGAACAACAGTTGCCAGTACAACATTGTTGTCTTC
>31.01_Jr2D_40323215
AGGAAAAAGCTTTATATGTTACATATGATGTGCTTCCAATAGGTTTCTGTTTGTTGTGTGAGTACACATATCAAGTCCTACTTCATTTTGGTTCTTGCTA[A/G]TTCGAACACTTCTGCAGGAGCTTTTGCACTTTTGACCTGACTTATATATATAAATTTTTTTTTTTTCAACAGGGTATTTTCACAGAATATAAGCACCCCT
>31.01_Jr2D_40658079
GAATATCCCCCACTCCTTGCTGGCATTCTCAATGGAGCGGACCAGGTTTTCTTGATCCGGGTCGCCGAGATCGATGGTCGGGATTTCCGGGACGGGTCCC[T/C]GGAACGTGGTGATAGCAGGCTGTTCTTGCTGAGGCCTAACGAATTCTGCAGGGATGGTACCAGTGGCAAGAGACAAGGAATTTGCAACAGCTTGCACTCT
>31.01_Jr2D_40825657
CCGTATCCGTGTCCACCGCCATCTTGCTTAGCTGCTGCCGAGCTCGAACCCATCTTGGCCTGGGTCTCCGGACTGCAGTTCTGCTATTCCTGAGCGCGTG[T/C]GCAGCGGTCACAAATGAAGAAGAACACGGCTCAATCTCATTGCTATAGTTAGTTCGATACGCGCAACGACTGGTGTCGATGATAGAAGACGTAGAACAAT
>31.01_Jr2D_40830172
GTACCCATTATTCTCTTTGACAATAAAATATATAGCCACCATATCATTCGATATTGGACCTTTCTACGTACGTACGGAGACCGAAAGATCTACCGAACAA[T/A]TATTCAGTGCATTTCTGCAGCTTTTTTCTTAAATATTAATAAAAAAAACTACAGATCTTTTTTTTTTCTTTTTTTAAGAAATGATAAACTTCATTAAACT
>31.01_Jr2D_40857218
GTTAAAACTAAATTATAAACTAACAATTGGTAAATAGATGTTAATTGGCTATGAATGTGCTGCAGCTGGAATATTGCCTGAAGATAATGGTATAGACTGG[A/C]GAGGGAATTCAGGATTAAGAGATGGGATGAATGATACCAATCTGAAGGGAGGGCTTGTTGGAGGATACTATGATGCTGGAGACAATGTCAAGTTTCACTT
>31.01_Jr2D_40982078
AGTCCTCAGAAATTAATTAACTCTTCAGAGTGAAGCCAAATGCATATAAAACGGGCCCTTTTCATTATCTTCAGTCTCTATCTGTCCTTATAATCTCTTC[A/T]TCTCTGCAGGCAAGGGTATGTGTAGTAGTCATGTTGTGAGGCTTGCTTTCTTCTTGCTATATTATAACTCTAAGCTGGCTAGCTTCATGAGTTAATCTTT
>31.01_Jr2D_41094269
GTTACGATGGCTTCGATTTCGACCCGTTTTCCAAGTACTGCGGAAGCTGCAGATTCATGTGCCATGAATTCTTCAACTCTTTAGGAATGTCGCACTTCGG[T/C]TACAATGTTTCTCGCTACCTCTTCGCGACCTCAAACATCAATCTGCCCAACTTTTTCAAGAAGTCGCGGTGGCCAAAAGTGTGGAGCAGGAACGCCAACT
>31.01_Jr2D_41556819
TTGTCCAACAAATTAATTTTAATGCCAAAATCAATCCGATTGCCTGCAGCCAGCTGCTGTATTATCTCATGTTTAATTAACATCATACTTTATTAAGAGC[A/G]CAGCAAAAGGTTTTCCACTTTTTGTTCATTTCTTGCGTAAAGCATGGCTATAAAATGGAAGTTCATCATCTCATCATGAATTCCACAGCTGCACAAGTTG
>31.01_Jr2D_41860282
GTCGTCAACCAAGATCTGCACAAGGCCGAGCCACCCCGAGCCCTCAATACCGCCTGCAGAAGAAGAAGAAGAATATTACTCCGATTGGCTCAAAGATCGC[G/A]GTAATTTCAACTCCGCGCCTTTTTTCTGTATCTGTTTATCATAACCAATGTTTCATTTGTTTGCTTAGGAAAACTTAATGGGATTTTTATTACTCTGCTT
>31.01_Jr2D_41860434
TTCATTTGTTTGCTTAGGAAAACTTAATGGGATTTTTATTACTCTGCTTGATTGAGGTTTAGATTTTTGTGGAACGATAACAAAGAGAGAACTGGTGGTC[G/C]GGCATTTCTATTTGTTGTTTCTATTATCTGTGTTCCCGATATTCTCTGCAGCCAAACAGGGTCTTCAAACAGCATCCCCTGGGAAATTTTTGTAAGATGT
>31.01_Jr2D_42187485
AAAGAAGATGTCAACTCCCATAGAGGTATTAGAACTTGCCATCTGCAGCCTATTGCCATGCTGAGTGATAATGATCCTATTGCTATTCTGATAGCTTGGC[T/G]GCACATTATTTCACAGGTGCTTTGCAAATCATATGCATCTGAGTTTGTATCCTATTTTCACTACTGCCGATCTTTGCGGTTTGAGGACAAACCAGATTAT
>31.01_Jr2D_42277542
CAGAGGATTCCACCGTCCGAGCCATTATAGAAACTCCGGCATTTGGACCTGCAGCATATAGTGCTCTATTTCCTTGGATTTCGGGGCTTGACATGAAGGA[C/T]AGGATGGTGAAGTTTGCTAGAACTGCTCAGCTTTTTGCTTTGGTAAGAGATCAGGGTTCAGGAGAGGTGAAGGCAGAGGGTAAGATTACGTATCGATTAA
>31.01_Jr2D_4235025
TAATTTTTACATCTCAAAATTAACTGCTAACCCAGCTGGCGTACGAGCTAGATCATGCCGTTTAACAGAAACCTCCCCTGCAGTTGAAAAACCTTGAGAT[A/T]AACCTCTAGCTAGCCAGCACATGATCTTAGAACATATCACCAAATTTGAATATAAAATTCATTCCATATTTAAGCATTGCATATCCCTTGATCAGAAGGC
>31.01_Jr2D_42543827
CACCAATGGTAGCAATCCAAGGGGCTTCATTGGCAACTAAGCTTGGTATGGGGCCACTGTTTCCTGCTACACAAATAACTGAAATTCCATGCTCCATTGC[A/T]GGAAAACTGCCAGTTGCAATGGTATCCTAACAAATCTGCAGAGGGAAGCCGCCAAGAGAGAGAGAGAGAGGGAGAGGATGTCAACTCCATCTCTTATTGC
>31.01_Jr2D_43278210
AACGTTCAATATAGAGTGTCAATAATCAAACTGTCCGAGCGCAATGACTGCAGTGACTGCAGATAAGTTGATTACACTATTTTGAAGTAGATTCAGTGTT[C/A]CCTTACTCTCTAATTATCCACTCTAGGTCAATGAAGAAGGGTTCATCCAAAATCGAAACAGAACTGTGGAGAGATGATATCTGGAGCCTGCCCAAGTGCC
>31.01_Jr2D_43618387
AATTTCTTTTTATATAAGAAATGATAATTTTTTTTTTTAATATACTAGTCTAATCATTTTGGTAACTGCAGCAACAATGCTTGCCGCACAGAGTATCCAG[T/C]TGGGCATCAATGATGTTGTTGTGGCTGGTGGCATGGAAAGCATGTCCAATGCACCTAAGTATATTGCAGAAGCAAGGTTGGCATCCACTACCATTTATGT
>31.01_Jr2D_43649254
TGTCTGTCAAAGTCAAGGCTGAACCATAACCCATTGCACAACCTGCAGCCAACATTACAGACTGGACAACCACAATGATACAAGATCATCTCAACCATTT[G/A]ATGTTGAAACTAAGAATACAAAAAAGAAGGTACCTCAGCTGCCAGTTCAAAAACGTGAGCTAGGGGCAAGTATGCCAAGTATACATCATTTCTACCAAGT
>31.01_Jr2D_4410756
TCAAAGCATTCGCGCCTCTGTCGTCATCACACGGCGTATGCTTATAAGAACAAGCAAGAATCTGCAGAACCTTGAACGAAGTGTACAAATACCACAATAA[T/C]TTGGATGAATAATCTGGTCATGTGAGCCGAGGTGCACTAGTTTTTCCATATAGATGGGCATATACAATCTTGGTCCGATAGACAAGAATCATGCTTAGAA
>31.01_Jr2D_5097359
GGATTGGTGTTCCAAACCAGCCTTCGAGCTGGCTGCAATCTGTGTTTTACGAAACCCTACCAGCTTTCTACTCTCGTTGCTGCAGGCAAGGGCACAACAT[G/A]AAAACCTGCACTCGGGAGGAGAAAAAAGACCAGGGAGAGAGAGGTAAAATACGGAAGACTTGGTTTAGGAAAGGAATAAAAAGAGGTAGTAGAGGAAGAA
>31.01_Jr2D_6336168
AACAGCATTGCCTCAATATTTGCTTGGTCGCGAGGGCTTGCACACAGGTATATGATATGGTTTTGTTGATCTGCAGACTTGGGTTCTGCAATAGATACTT[G/A]AAACTATTATGCAGATTGCAAGTTTCACAAGGGGAAAAGAAAGGATGAGTATTAATTACTTGTGTAGAGTAAACATTTGCTGTACAAGGATCTAACAATG
>31.01_Jr2D_6873697
CTTTATACTCCTGTATTGGTATTTTTGTATGTTCTCACATTCTCTACCTCAAGACTATATGTGCAATCATGCGTCTGCAGTCCATATTTTTAACAATCAA[C/G]AATCCAGCATCGTATATATCAATGGGGTCACCCACACGGGGAAGATTTTTGCTTTTATTGCACTAGTCTTGGTGCTTGTATGCTTTAAAGTATGGAGCCA
>31.01_Jr2D_752995
CAGCCGTCGTAGATGACACGAGCACCGTTGGCAGCAGAGCAGTTGCGGATTTGAGACTCGGCTGCGGTGAAACAAGAAATGCAGTCTGCAGTGGAGAGGT[A/G]GTTCCTGCACTGCACCATGGCGTAGGCCGGGCTCGAGCCGCTCACTTTTTGTGCAGTCGCGAAGTATTTGTTGCTGCCGTTGTTCAACTTTGCTCTGAGT
>31.01_Jr2D_803895
TCAATCGGTGGACCAAGTCCCCGCCTCGAGGCTTCCGTTTTCATCTTATAAATCTTATCTTCACCACCAGATCAGAATTCTGCAGCAGAAATAATATTAT[T/A]GAGTAAGCACAAGTCCTGAGCGTTTCATACAGAGAGAGTGTGTCCGTGCAAACCACCCATGGAAGAGTTGAAAGCAAGGCCGGCGAATTCGTCTCCTCTT
>31.01_Jr2D_825951
CTTATGTTGGCGTTGGAATGATCTGTCCATATTTAATTAACATATCTCTGCTTGTCGGAGCCATTCTTTCATGGGGTATCATGTGGCCACTGATAGATGC[A/C]AAAAAAGGCTCATGGTACCCTGCAGAACTCAGCAGTAGCAGCCTACATGGCCTGCAAGGTTACAGGGTAACTCATCTTAATTTCTATGTTCAAAAGCTTA
>31.01_Jr2D_8412633
CTACTGGGAAAATCAACGACCAAACTGAGTATAAGTCCCCTAGAGATCAAGATGGGCATGGAACTCACACTGCAGCCACAGTTGCAGGCTCTCCAGTTCG[C/T]GGTGCAAACCTTCAAGGATATGCGTATGGGACAGCAAGAGGAATGGCACCAGGTGCAAGAATCGCAGTCTACAAAGTTTGCTGGAGTGGTGGGTGCTTCA
>31.01_Jr2D_8577993
TATTTTTCCGTCATCCAAGTGCTGATATGCTTCTTCATGAATCAGAACTTGATATAGACCTTATTAAGCAGGTCTCTCCTTTTGAATTTTATAATGAAAA[T/A]GATAACAAAAGTTACCGATTCTACCGCAGATGCTTATTTCTGCAGAAAATTTAACATCCAAATAACGTATAATTGCAGGCAAGGATCTTCCATTATGGTT
>31.01_Jr2D_8881327
ACAAGATGTGGGGTTCAAAAATGGAATAGAGAAGAAGCTGACTTCATGCTACTATGGGAAAAGATGATAAACAAGTTGAGTAAGTGATGTTCAGATGACA[A/G]TGGATAAGAAGATATTTGTTTGTGTTTGAAATGAAGGCAGTTTGTCCCAAAGTCCTACTGCAGGCAAGTGAATCTTTATTTGATTACAAGGCTGCTCAAA
>31.01_Jr2S_11821439
GAGGGCCACATATATTTCCCAAACACAAGTCATGCCACATCTTTCTCAAACATTAATACTATGTCTGCAGCCATGTGCACAGGGTCCAAAGGGGTTTCAT[T/A]GGATTGATATATTCTTGGTTCACATGCATTCTTGGCAGGCAATGCAAAAGCAAACCCATCTCGATCGAGCAAGTTTTCATCCAATATTTCTTAACAAAAA
>31.01_Jr2S_1186065
TGAAAAGATATATATCTTATCATCATGTAGATGATCTTGATCACTTTCTGCAGCTCATATAGTTTTATGAACTCTTGTATGATCAACGGCCTGCAGGAAC[T/A]CTCTAATTTTAGTTAAATTAGCTCTAAAGGATTTATAGCAGCATCATCGAAAACAGGAATTCCCATATTCTTAGATCACTCGTTTATGGCCAAGGATAGG
>31.01_Jr2S_1194038
ATTAGATTATTCTCTTAGATCTCTTTGAACATGATCACGTTCGTCTAAGAAATAATTATACAAATTAGAATAGAACCCATAAAATAGAGGTAGGAGTTGC[T/A]CCCAACTAATGCATCATGATAAGGTCAGAGGACCAATCTGCAGAGACAGGTGTTAGATCCTGGTTGGTTTATACTTATATATATATATATATATATATAT
>31.01_Jr2S_11947295
ATGATCATGTTATAATTACGTACCTTCATGAACATTTATTGCATTTGTAGCTATGAAGTAGGTACGAAGTGGGTTCATATTTTCATTACTGACATCGATA[T/G]AAGTGACGGAACCATATCGCACTGCAGGACAGCCATGGAAGGGCTTTGTCGACACTTGTTATTTTTCAAACAAAAGTTTAGACCACAGAACTTGTCGTCC
>31.01_Jr2S_12618304
AGATGGGGCTATGCTTGGTTCCTTTGTCCAAGTTAGTGAACTATTTCCGTTGACTGGCATTAAAACATCTCTCTTTCTCTCTCCCGGCCCTCTCCCAGCT[T/C]GTAAAACATCTTGACATGCTAGGAAACTTCCTGCAGTCATGTTATATTTATCGTTTCATGTACTATGTTCTAAGCTCATCTCTTTCGTCAACATCTGTAA
>31.01_Jr2S_12635867
CAACACTCACTTGGAAAAAGAAACCTAACCAGAATGAAAATGAAGTTATTAATACCCAAGACGATGACAGATACTTTCATCTTTATTGACCTGCAGTCTT[A/T]TTTTTTTTTATTTTTTTTGGAGGATAAACTGCAGTCTTATTCGCATGTATTGACCTGCAGTCTTATTCGTATCTATTGACCTGCAGTCATTTTGGCACTG
>31.01_Jr2S_12984509
GAATTCTTGATTGCATTCACAACCAGTAGAGTCCCCTTCAAGATCAATTACCTGCAGTTCCAATTCTAAGCAGAATTTTGTAGCAGTGAAAGCTTCCCGC[T/G]GCGCTTCAGCTGTGAACATATCAGGATTTGAAGTTCTAGGGGCTCTTAGAGCTGCCAATTGATGACCCTCATGATCCCTCTTAGCTACTCCAATACCTAC
>31.01_Jr2S_12986734
GCCAATTATTCATCTCCGAGCACCATAAATTTTCCACCTGTTCACCATGTTGTTCCAGGAAAATCACCAAAAAAGCATGATGGCACTAAGATGGAAAAAA[T/A]TGTTGTTGTCGCTGCCACTGCAGCAGGAGTCCTTGCCTTCGTTGCACTGCTCCTCTTTTGCTGTCTTAAGGGTAGTAGCAAAAAAATTGGTGGAAGAAAT
>31.01_Jr2S_13230577
AACGTGTAGATGAGAACCCTACACGGAAAAGTATAATGTCTAGAAGCGTAATTCGTATTCATGTGTGGAATATCCTTTAATTTACAGCATGTTTTCTATG[C/G]TCTGGCCAATTCACCCTAGCTATAATATTGTCGCTCTCTGCAGGCTTAAGGATTTTACGACTCTTCATAACAGATTAATTAAACATGAAAAAGAAGCTAA
>31.01_Jr2S_1360842
ATATTGGTATCCCTGCCAACAACAAGGGGAAGCATAGCATAGGGTGTCTCTTTGGCTCTTGGCAAGAATGGTTCTGCAGATGCGCGGTACTATTCGTCCT[T/C]GACATAAGTGGGATGTGATGGTGAGGAAGAAACTTGAGGGCTTTGTTTGATGGAATCTTTTTAGAGCTCTAAACTGCTAATTGAAAATGGGTTATCCTTT
>31.01_Jr2S_14050908
GAGCAATGTCTCTCTTTTCGTTTAAAGGTGAACTGAACGTGCTAGCTGGCTTAGATTTGTAGGGAATGGCTTAAATGATGAGATTCTCTTATTGAGGAGG[A/T]TGTACTACTCAATTCAATGCTTATTGGATTTGATTCTGCAGATTTTTTGAAAATAATTTGCACAAGATTTCATTGGCTTGAATTTATTTGTAATACATTT
>31.01_Jr2S_15164499
CACACTTTCTAACCTCCCAGCATATTTTCTCTCTCTCTCTTATCCTTCAACTGCAGGTATGACATCTCGTATCAATAAAGTTTGATGTGCTTCTTAGGGA[T/G]GAATTGAGGGTGAAGTCAAGTTCCATCTTATCATTTGGGACAAAGTTTGTTCTCCAATCGCTTGTGGTGGTTGGGGGTTAGAAATTAGAAGATCTTTGAT
>31.01_Jr2S_15170209
TGCTATACTTAAATTAGCACCCAGGCTAGGTTTGAAAAAATAAGGGAAAAAAGATCCACCTTTGTGCATAGACTCTCTACTTGGCACATAAGAAATGGCT[G/C]TAATTTGAATCAAGAGAAACCTCTGCTTTGTTACTTTCTGCAGCAGTATTGACCTCTTCCAGACAGGACTCCACACAAATGACTCATTATAAGGCCTCTA
>31.01_Jr2S_17141244
ACTAAATTTTATGCCTTCATTTCACTAGCACGTTTTATCTTAAGAGCAGCTCCAACTACATTTCCTCTGGTGATGATCCCCACCTGCAGGTCATACAAAG[C/T]GGGTAATTAAGAAGCGGTAAACAGCATGGCAAAGATATAAGGGTGATTTTCGAAGGGAAATTACTTACCAGCTTACCATCAACATCTACAACAGGAAGCC
>31.01_Jr2S_1719062
AGTGACAGATAATGAAGTGGCCAGATCAACATTCCTATTGTTTGTAAAGGATGTGGAGCCATCATCAGTACAAATGCACAACTATAGATCAAACAGATGA[G/A]AATGGATACAGCTGGCCTGTGTGGCTGCAGGCTGGCTTGATGTGCTATTTATTGTCTTGCAGCCTTCTTTCCCGTACCAAATTCTCTGTTTTCTGCGAGT
>31.01_Jr2S_2317427
AAATAGGACTCTTGCAAAGCTCTTGAGCAAGACTGCATATTACATATTGTTTTTGTCAATGGCGTGTAACCGCCCTTCTGGTTTGACTACATGAGAGGAA[C/T]AATAGATGAAACTTCATACTACCGGGGAGACGGAAGGAGGAGGTTTAATCTGCAGCATAATACATGATAGATTTGTAGCTTGTCTCCCTCTCTCTCCCTC
>31.01_Jr2S_23377456
AATCCATTGATGTTTCTTTTAGATGAGTTCTTTAATACCAAGAACTTGCATTGGATGTTTGTATGAGTTGGACTGCAGAAGACAGGTTTAATAAATAATA[T/C]GTTAAAATTGCTTAGTGCTTTACTTGCAGGCCAACCAAAAAGGCACTTGCTGACCTCAGGTTGGAGTGTATTTGTTAGCACCAAAAGACTCTTCGCTGGA
>31.01_Jr2S_25106014
TCATGTCAAGAAAGACAATTGAAATGATTAGATAAAAATTATTTCGATGGATAAAAATCTGTTTTGGTAACTACAAGATATGTATGAAGTCCGAAAAAAT[A/C]AAGACAGTGCAGTGTTTCGTCTCGGATGGAGCAGAGGAACATCTCATAGGCCAAAACTGCAGTAGATTACTTAGGAATGTTTATGTTTGGAGAAGGAGAT
>31.01_Jr2S_2560084
CTGTTTCTGCTTTCTCCTGCACAAAATGGCCATAGAAGTCATGTCATTGACTGAGCTAAGTTATATAATGCAAACGCGTCTATAATTTTCACTCCATGCA[T/C]ATGAAGCTGCAGAGTGTTATAATTTATATGAAAGTTTTGCCGGTAACTCAAAATATTTTTGAAATCAAATGAAGCTTGGTAAATGAGATAGTAACCTTGC
>31.01_Jr2S_2560121
GTCATGTCATTGACTGAGCTAAGTTATATAATGCAAACGCGTCTATAATTTTCACTCCATGCATATGAAGCTGCAGAGTGTTATAATTTATATGAAAGTT[T/C]TGCCGGTAACTCAAAATATTTTTGAAATCAAATGAAGCTTGGTAAATGAGATAGTAACCTTGCGTTTTGTCTGCAGCAGCAATTTTTGTGCATCATTAGC
>31.01_Jr2S_25702614
TCAAATTTTCAATTTGATAATATTTACAGGTGTTATGGGATTCATAATAGAACAAGTAAGTAGCTGTTGGTAATTAAAAAACTACAATTCCTAGTCCTTT[A/T]CGTTCTTCAGAAAAATTGGCTATATTCTTACTTGACTTTGGTGGTATATTGCTGCAGTATATTAATCCTATTGTCAAGAACTCACAGCATCCCTTGAAAG
>31.01_Jr2S_25749235
GAAAGTTGTCAGGCTTGATATCTCGATGAAGAAATGATTTAGAATGAACAAATTCGACACGATTAATCTGCAGTAAGCATAAGAAAAGGCACATATAGAT[G/T]AAGAGAAACATACAATTTAATCCAACATTATGAGTAATGTCTCAATGTAATCTACCATTTGATCTGCAAGCATAAGAACTGTCTTCAAAGAAAGCTTCCT
>31.01_Jr2S_29501044
ATTTCAATTCTATTGTTTTCAGATTCGATAGAGATTTAAGGTGGAGAACCGGTGTAAAAATTGTGCCAATCCACTGTGACAGCTCAAACGATTTCCAGAT[T/C]ACTCCAAAAGCTTTACAAGCCGCATACAATGCTGCAGAAGCCAAGAACATCAAAGTCAGAGGGGTACTGATCACAAACCCTTCCAACCCATTAGGTGCGA
>31.01_Jr2S_2951820
GCTTGCTTCTCTGCTTCATTGTCATATATACTGCTAGCAATTACACCAGAGAAAACTAATGAACCTGCAGGATTTGCGAGTGTGAGGAAATTGTACAGAG[T/C]CCCGAATTTTTTCAAACCAAACAACTCCGAGGCAGCAGCTGGCACAATTGCCCAGTGAGCCCCATAGCCAAGTCCAATCAACAACGTGCCGATGTGCATT
>31.01_Jr2S_30064089
GACCAGTTGATACTTGTGTGGGGGTGTTCTTTTCATGCACTTACAGTTTCAAGTGAATGAACTGCAGAGCTAGATATGGAGTTCAGCTTGAGAAGGTACC[G/A]TTCGACAGGCGGACAGCCGATTTCTTGTGGATGATGATATTTGGGGCCTTTTCACTATTAGTATGTGAGATTATCTTCATCATTATCAGCTTTTTGATCT
>31.01_Jr2S_30064692
AATTGGGTGGCTTTGTCATGTAAACTATCTGTTCGGGCTAGGTCTTTCAATGTCTGATACTTGTGAAACCGATTATTTGGCTGCAGGCATTTTATTTACC[A/T]TGGGCAATGCTTGCTTTGGACGTTATTTTCGGTTCACCAATTATTCCAGATCTACTGGGAATAATTGCAGGACATCTGTATTACTTCCTGACTGTTCTGC
>31.01_Jr2S_3012145
CCATTGCAGTAGAAATTGGTTTCATTGGAATCGGGAAGCAAGACTAGACCTGCAGCAGACTTGTCCTTTATACCATGGGAACATGAGTACTGAGACACTT[C/G]ATCAAGTTGCTGTGCTGAGCTTATGGATTGACTTGGATGGCTCACGCTGGACCGCACCAAGTGGCTCAAATCCATTGCTGAAGTTTGTGTTGGATGTGAT
>31.01_Jr2S_32309719
AGAAAAAACACCACATGAATATCTCCCTGTTGTTTTCTTGCCGTTGAAAAAGTACATGATCTACTCCAATTGAAGATAAGCAATAGCTTGCTAGGATATA[G/T]ACGGACAATGAATTAGTGATGGGTGGTCAAATTAAAGGGCTCCAGAACCATTAAAGGGCTGCAGAACAGCCTGAGGTTACCAGCTGATGGGGCTTCTTTC
>31.01_Jr2S_3234840
AATCATAGTTTTTTTTTACCTTATAACTAAATTTCGCTCGAATAAAGATGCCATAATAAATTTGCCAGGTGTGGATGTGCATTAGGTTGATTGTACTTTG[T/A]CGGTGTTTAAATATCTTCAGTTCTTTTGCCTTTTGTAGTGTGTGGTCTGCTGCAGTTGATGCACTCACGGCATTTGTAAGATGCTTTGTTACTCCTAATG
>31.01_Jr2S_32692263
CTGTCCCACATTGTCACCCAACCTTTGCTGCATGGTAATGTTTTACAAATAACTGCAGAGATAAAATCAGAATAAACCCAATTTTGAATCCATCACAGAA[T/C]TTGATACCTTCATAGCTCCATCATCCAAGGCATCCCTCTGGAGTGGAAGCATGAGTCTTTCCTCATAAATTTTTGTGGGCAAGGCATTTGCAGTTGCAGA
>31.01_Jr2S_33250207
GATTCTGCAGAACAGATGAAGTTTTATAGTTGTCGCATTCCACTTGCACGTTTAAGCTCGTATATCCAATGGCACAATGCCACAGAATTATGGTCCATTT[C/T]ACATGCACAATTTTGTAAACTTGCTGTCTTCAACCATGTCTTTGAATGCTTGCTGCAGTCTTCAAGAATGGATGCAACTTTGAAACCATACCCACTTTTA
>31.01_Jr2S_33668462
AACAAAGATAGTTCATTACAATTTTTTTAAATTTTTTTATAAAATATAATAAAAAATTTAATTTTTTTAAATTTTAATTTAATTTTTTTAAATATCAAAT[C/T]AATAATAATATTTTAAAATTTATCTAAAACCAAAAATTCTATCTCACTCCCAATTCAACTGCAGGTTTTGGGAAAGTTTCCGAACAATTTTCATTAAGAT
>31.01_Jr2S_3470283
CCTTGGAAAGCTCCCAAAGCTGCTTCCCATGGGACCAATCCACAACTTCATCTGCAGTCCCCTGAACACGAATATGATATGTGTACGATTAATTACGGTA[A/G]CTATATTTGGGAAAAGAAAACAGGATTTTGGATTGCTTATTCTTGAAAGCAGAATAACTGGAATGAAATATCATCACTTGGGGAAACAAAACTACGTCTT
>31.01_Jr2S_3470873
ACTTACATGTATAACGAGAACAGGACAGCTCACGATACCAATTTTGTCTATATTCTAAAAGTTAAAACAAAAGAACATTAGTGACAATCTACCAAATGAA[A/T]CAGGTAAATGCAATAGGCACAATGTTCTGCAGCTACCTTAAAGATATCAAACCAGTATGTCCGTTTAACTGGGTACAAGACTCTCAGCCCAGACAGAATT
>31.01_Jr2S_3470952
AGTGACAATCTACCAAATGAAACAGGTAAATGCAATAGGCACAATGTTCTGCAGCTACCTTAAAGATATCAAACCAGTATGTCCGTTTAACTGGGTACAA[G/T]ACTCTCAGCCCAGACAGAATTGGGCTATGCAAAACTACTCCACTTAACTTTGGTATTCTTGAAGCAAGATCAAGAGTGGGCCCACTACCGACAGACTGAC
>31.01_Jr2S_3541883
TATGTTACACTTAAGAACGAGTTAAAGAGTGAAGAAATTAAGGATTATGAGATGATATTAACAATTTTTCTGTGATTAATTTCAAGCTCTGCTGCAGATC[C/T]TAAAATCAATATTGTTAAAAGACAAACTTTTAACTGAATTGTAGATATATTTTAATGAGATTCCAATATCAAAGAGAAGTCGATCCTTCACATGACGCGC
>31.01_Jr2S_4365055
CAAGATGCATATATGTAATCACATGGATTTAGCAATTTATGTGCCTGCAGGCCGTACGTAGTACTGTATGTATTTGTATATATGATGCCCAACATCTGAT[C/T]AAACCAACATAACAGACTAACTTTGCGAAAATCCATTGGACTTAAAAGCATTCCTCCGGTCATTATATTATGTACATATTTTGCTATAGGTAGAGAATCG
>31.01_Jr2S_4397773
AGGAATGCAACTGCAGCTTGCAATTACAACTTAGAAATTAAATATTGAGCAAAACACTATAATAGATGATACTTAAAATTTCAACACAGAACATTAACAA[G/T]AACTATTCAGAAGAACAAAATTAGGTATAGATACTGAAACCACTGCAGCTGGCCTTATGGTAACTTGTCTTAAAACCAAAACAAATAATCAGGTCTCCCT
>31.01_Jr2S_4680953
TTTCTGTCCTGACTCCATTCTCTGAACATGCCTGTGTCTTCCGTCCGTGATATCCAGCTCCCTCCCATATTTAACCGAACAACCATCTCGAGTGCCATGC[T/C]TGTTAATATGTAGAGCGGAGAAATTTGTTCGACGTAAGGGATTCCTGCAGAGTCTTCTGAGCTATAGTAGAGGTAATTGGGCATGGAGACAATCTCAATT
>31.01_Jr2S_4720995
AACTGCCTCTTCTCTGTTTTTTTTTCAATCAATTCTTTATATAGCTGCTATAAATTTATAACATTGCTAAATTTGTTCCCGCAGTTGGGTCCTCAGTATC[G/T]GCTTTATCGGGATTATATACCACAGCGATGAAAGCTGCAGGAGCAAGCAGGAGAGTTTTTCAGCTCCTGGATCGTGTATCAGCCATGCCCAAACCAGGAG
>31.01_Jr2S_5151625
TGACCCCTAAGCCGACTTTTAGGAGCAAGGGCAGGTAGATCTTCCGAATATACAACTGCAGCTTGCCTATGGTGGAGGTGAACTCCAGGGGTGTCGTATA[G/T]TTTCTGCATGAATGGAAAAAATATATATTTTAGTTATTATTCATAAAAAATAAAATAAAATCCAATAATTTCACAAACTAGATCTTTGGAAATACCAAAT
>31.01_Jr2S_5155389
CCCTAAGTTGTTCAGCAGTCACAAACTGTTTTCCGCCAGAATAACCTCCGTTTCCCCCAACTGCAGTTATCATGTGCCCGTGAGACAATAGCCGGCACCG[C/G]CCACATAGAACAGTTCGAAGCTGGCGATGTTTCTTCTTCTGCACAATTATACGCATTTCCCAAGTGCTCTCTAATCACTCTCAAAAACCCAAATATTCAA
>31.01_Jr2S_5156128
CCTCGAGGGTTTGGTGGTGTTCAAGAAGTCTCTGTCCCCGGGTCGGAGCAGCCGGACCGGTCCCCTCTGGTCCGAGAACGGAGTCCGATAATTGGGTCTC[T/C]GAGACTGAGGCCTTGTGGCGGGAATAATGATGTTCCTGTGCAGTGACTCTGCAGAGTATGAGTGTGGGTTTCGCGCAACTTTTAGGAAGCTTAGGGGCAG
>31.01_Jr2S_5175218
GTTTTGGAGTTATCGGGTTCAGACAGGTATAGGTAATTACTTTGTTTTTGCAGAGTTGTTTGTTAGAAGAAATGTTGTTTCCAAATGCATGGGAGACCAC[T/G]TATGTGGGCTGGGATACGAGGTAAATATTAAGAGGTAACCAAAAATTACAATCTGCAGAATAGTTTGTTTCTATTTAGTTTGCAGGATAAGGCAGGTAAT
>31.01_Jr2S_5219850
TATCTGCCGCTGCGTTCAAAGCTTCGGTAATAGTTTTGTAATCCCCCGAACCATCTTGCGCCACCACCAGGTCTGCAGCGGGTGTTGAAGATTGTAACAA[C/T]TTCCTGTCACCGGTGGAAAGCCAGCTCGGAAAGCCATCTTTGTATCTTTTTGTTTCTGGTGGGAGTGAACCGTTGTTAATAGATAAAGTGTTGCTTATGA
>31.01_Jr2S_542171
TAGTAATAGCATTATTAGCAGAAAGGCTATCCACCTGCAGCCTGCACCTTACCCTGAACTTTATCTTAAACAGCTTCAACTTTCCTAGCTTTATTCTCAC[T/C]GGCTGATTGACCCTAAGAGTGAGCGGAATACTTCCCGTCTCTTGCTGCAGCTGTTGGAGCGTGGTCAGCAGCCCACTCGCGTTCTGCGTCTGTCCCGTCA
>31.01_Jr2S_5756048
AAAAGAAATTGTTGGGAGATCAGTTAGTACCACAAGAGACGGCAGGGACATTGCATTGAGCCGGAAGCTGGGAAGCGATCCTCAGAGTGCTGCAGAGGCA[G/A]TCATGTTGCACTGATTGGAGTGCACTGCAGCACTCAGAACTAGGAACCACGTTGGCTGCACCTGGCACCACATAGGGTGCGCACACGTTGAGGTTGCTTA
>31.01_Jr2S_5756051
AGAAATTGTTGGGAGATCAGTTAGTACCACAAGAGACGGCAGGGACATTGCATTGAGCCGGAAGCTGGGAAGCGATCCTCAGAGTGCTGCAGAGGCAGTC[A/G]TGTTGCACTGATTGGAGTGCACTGCAGCACTCAGAACTAGGAACCACGTTGGCTGCACCTGGCACCACATAGGGTGCGCACACGTTGAGGTTGCTTAGCT
>31.01_Jr2S_5817677
ACCCTTCATTTTACACAAGGATAAAAAGTGCCAATCTTATGCACGGAATGGGAATTTATTCTGCAGGGATGGATTTGAAGGGCCCTGCCTTGGAGAGGTT[C/T]CGACATTTAAAAAAAAAAAAAAAAGTGTGCCAATCTTATGTCTCAATTGTCATCAGAATCAAAGGAAAATGGACAATCGACGATCAGGGTTGAGGAGTTA
>31.01_Jr2S_6177898
GGAACAAAGAAAGGGGTGATTTGGAGAAAAAATTAGGTTCAGCAAAGAAGGAAACAGAAAAAATACATGAAGAGCTTATTGCTATGAGGTCCTTAAAAGA[T/A]GAGAAGGAAGCGATGAGTAATGATCTGCAGTCAGAAGTGGAAGACCTTAGAGCCCGGCATAATGAGTTAAAACATGTCTTGGACAAAGAAGAATTGGAGA
>31.01_Jr2S_7041049
GATCAGGTGAATGGGGAGATCACGTAACTCTACAAGCAGCTGCAGATCGAGTAAGTTTAATATTTATCTATCTGTTTTCCCACTCATCTCTTGAGACCTC[A/T]GGAAAAAATGTTTTGCACTACTTTTTTCATGTCACAAATTTCTTGTTCAGTTATTCTTGTACCATGCTAAAGATGAAACAAGTGGGAGTTGTTTTACTTA
>31.01_Jr2S_7163905
AAAAGCATTTCCAATTACCTGGAGCAATAACAGTATGGCTCCATCTAAATTGCAATAGGTGGTCAAATTCCGACTGCAGGCCAGCCAACCCAGACCTTAA[A/C]ACTCCCAAGCCTGAGTCAGATCCTCTTCCCTACCAGCCTGCCATCTGCTGGAGTCCAAATGCAAATATCTAAATTTCCTCTCTCAGACAACAATATCTTT
>31.01_Jr2S_7229628
TGAAAGATTCAACAATTCTCCCACATGGGTCAACACATATTAACACAGAGAAGATCTAACACGTCCGGTTGAGAGATTGATCTCACTGGATCCTGCAGCA[C/G]ATCTCTTTCGCACGTGCACAAACACAGACAAAGATTGTCTGGTCCCACCATGGAAGTGTACTACTGTATAGAACAATAAAACGAATCAACATATTTTTTG
>31.01_Jr2S_7260377
AGTTGCTAACGCTAAAAATATCCCAATGTGGGTATCCATTTACTTGTATGCATCAGTTCCAGTTCCAGCCATCCTAGTGACTATTATTGATATGGAAAAT[C/T]CATGGTCTCTTACATCACTGCAGAGAGAGAAATACGGAACTTATCAGAGATGCCATACATGTCCGCTACATGTTGCTGCCTTATTTCTACACATTATTCA
>31.01_Jr2S_7485916
CGAACCTTCAAACTGCCTTCTCCACGTTTTATTTTACCTAGTCATCGGCCTCATGCATCGGTCTTTGTAAATATCTATTTTAATTTGCCAATGGATGATC[C/A]GAACCCTAGATCTGATGTCCCTGCTGCAGGACATTCAAGTTTATAGCTGCACGTATGGACATCATCTTCATCATCAGAAGTTACTGACCTCGTATAGTCG
>31.01_Jr2S_770326
TGAAGACTTTATTAGTTGTAAAAACTAGTTCAAGGGATCTACCTCGATGTGCGCTGGTTGGAAAATCATTCTAATAATGGGATCATGCCTTTCTGGGATG[C/T]TCTGAAGCAATATTAATGTGGGTTTAATTCAATGCTGATAATAATCTCTTTCTGCAGTTAGTGAGGCAGTGATTCTGCAGACGCTGTCTTATCAAGAGGC
>31.01_Jr2S_7728127
GCCTTCCCTGTAGTAGTACTCCTTATATATATTTATTCTTAATCGCTTTATGCCTTATATATATCTTCCATCATACGTTGGCTTTCTTTTCTTCAGATGT[A/T]TCATCCTTGTGGGCTTCTGTACCTACTGCAGTTTCAATCGGTCTCTGTGTTTCGGCCTTCTCATGAGCACTGGGAACATCCAAGGTTTTGGTCTCTACAG
>31.01_Jr2S_7898806
TATATATATATATATATACAGCTTGTCACAAAAAATTCTACGGGGTACGCGCGTAGTAAGCCTTCTTGAGTTTCCCTTTTCTTTTGGCCTGCAGGTTGAA[C/T]AGAAGTGAAAAGGTTACTACTGTTCTACGTAGTACCCTGATGATTATTATGTACATATCCAGCTAATGTGGCCACTGGAGCTGTCGAAATTAACGCGGAG
>31.01_Jr3D_10126311
GTTCTTTGTCCAACCTCATGAACTTTGACGGAACAAGAGAAGCCCTTCACATCTACATTCAATTGGTATGTACTAACTTGCTCTCCAGTAAACTTTCTAC[G/A]AATAACGTTGTGGTTAATTTGAAGTTTCTGCAGAACTCGATTAGCATCGGCAACAGAAGCTTCTATGAAACCACTAGATGGATCACGATCAATCCTGAGA
>31.01_Jr3D_10242265
AACTCCAGGAGCTTGTTAAGGTTCAACTAATGTCTCTGGCTGTGCCTCTGTACTTTCTGCTTTAAAGCTCTATATCGCAGAGTGAATTGCAAGATTGAAT[A/G]ACCACACATGCACACTAGTACACTGCAGAAGTGTGGAAGGAGTTTATACATCGTTAGCATTCTCCGAGAATCCCAATGGAATGGTTTCTTGTTTTGCAGA
>31.01_Jr3D_10719429
GTTGTTGAAATTATGTAGTCTGTCACCCACATTGCTTCCTAAAGCAATAGCTACTTCCTGCTCTGGAGAATGAACTCAACAGAGGCATTCAGTGATGAAT[A/G]GCGATAGGAAGACCGCAGTGCTGCAGAAAAAATGGAATGAGTATATACAAACTGGCCCAGATAAATTCCCCCAAAAAGAAGGGGGCTTATGTAAGTTCTT
>31.01_Jr3D_10756779
TATAAGTATATTAAATTAGTTCCAAACTTTCTCATACTTTGACACAATTTCCCTGCAGTCGGATTGATCTTCAAATTTCATTATGGTAAAAGTTGTGTCC[A/G]TTCGTGCTGGGTTCATTGAGAGTGTAGGACGATGCATGAAAACGTGATATTACCAGTTTTTACGAAATTCGAGCTATTTATTGACATTATTGTATATAGT
>31.01_Jr3D_1114703
ATGACGGTGGCTGACGGCGGCTCCTCGGACCTGAATTTGAATGTTTTTGTGGACGACGTTATTGGCAATTCTTGTAGGAGCTCGTCCAAAGAAATTGTGT[C/G]CGACGGGTCTGCAGCCGTGGAGGAGTAGTAGTACTGCACAAAAAAGCTGTCCAATCAGTCTGGTAGGGCCATTTAACGTAACGACAATAATTTTAGCATG
>31.01_Jr3D_11643168
TGATCTGCAACTGATGCAAGCATTTTTCAGGCCAGTAGGGAGTTTTTGTAAGGGGCTGAAGAAGAAGAAGAAGAAGAAGAAGAAGAAGAATCGCTATGTA[T/A]ATTGGTCTGTGAGGTAGCTAAGGTTGTTCTGCAGTAAGGAGGAAATGAGGTTCGAAGGCAAAGACTGATGCTCTATCTCTTTGGTAAAACAGAAAGAACG
>31.01_Jr3D_12383126
CACACCCAGCACTACATTATATCCAATATCAAATTCCATGAGACTGTAATCAAGATGTTTTTCATTATAAGTCAAATGATATTTTTGACCGGCCGGCGCC[A/C]TGGCTTTAAAGTAGGATAGACACAATCACTATTCTGCAGCTTATATCTAATTTTGCTACGAAAAGAAGCTTCATGAAGATATATATATATATATATATAT
>31.01_Jr3D_13825195
ATATATGCAGTCAGTTTACAGATCAAAACGATAATATGTAGTCTGCAGCCAGCTAATGGATTGCAAAACCAGATCATAACATTAGTTCAAATTTATACAT[T/C]ACATCACGCCTTCATTAAGCAATTCTCATAAGCTACAACTAGAGTTTTAAATTCACTATAATGTACCTCTGATATAACATATTGCGTAAAATCTCCGTAG
>31.01_Jr3D_15962417
TCATGCCCTCAAGGTAAATTCCTCTCTTCTCACAAATAGATGACATCTTTAGAATTTGTACTGCAGTGAGCACTCTTTAAGTAAATAATTGTCACTGTTT[A/C]GTATGAACTAATATGAAATTGTTCTCTTCAATTGTGTGTATACATATGTACGTATATACTGTATATATGGTACATACATATGCATATAATAATGTACATG
>31.01_Jr3D_1623092
TAGATATGGATATAAATTATAATAAGCCAACTAGACCAACCATATTAATCAAATCAGAGATTGTCACTAAATCACGCACAAAAGTGAAGATAAGAGTTTG[T/C]CATTTGAGAGAGAGAGAGAGAGAGAGAGAGAGAGGTGCATTACTGCAGAAAGGATAGGTGTCCATATACGGTGGAAGGGAGAAATGGACGTGTACCTGGT
>31.01_Jr3D_16946883
TTGTAGAAGCGAGGTTGTTGGAAAATGATTATGCAAGAAAAACTGTCTTCCATATGGCTGTATATACAAAATGATAAGATTCCACCGAACGCAACGATGA[G/A]GCCAGAAAGAAAAAGCATTGTTATATATCTCTATCTGCAGCAATGCGGTGGCCCGGTGGGGGGTTCCACCTTAATTACAACGACTCTCTGCCCAATTCTA
>31.01_Jr3D_17155515
TCCGAATGTTAAATGAGAACAAAATGAGAAAAGCTTGGGACCGAATAGCTCATTATACTTTATTAAGATTCAAACTCGTCAAACTGCTGCAGCATTTGAA[A/T]GATGGTATTCTGCGTTGGGGGCAGAGGTTGCATTCTCATCTGAGGGGTCTGGTCTCCATGGGTAAGAGTACTGTGTTGCCTTTTACGCACTGCTCGAACA
>31.01_Jr3D_17495287
CTAATTTAATGATATAAAACAGTACGGTGTCCTCTGCTGCAGACACTGTATCCTCCCCAGATTCTGATAGATTTAGCGAGCGTCTTTCTCTCTCTCTCTC[A/T]TGAATGGGTTTGTGTGTTGTTTATGTTGAGAGGGACGACTGCCTGTGCATAACCATTTCAACTGTGGCACTGAAAAACATGATGTTTTTTATATGCATTT
>31.01_Jr3D_18022666
CTCCTCTAAATCCTCCATTCTTTCGGCCTGTTCTTTCAAGAGTTTTCTGTATTTTCCGACCTTTTCCTGGCTGCAGGCACCCTCAGCACCTTCCTCCACC[A/G]TAATCCTCCATACTCCTTTCACTCTGTCACTTTTTCACTCACGCACCACCACCTAAATTCTGTTAGAATCTAGTGGACGCCACTACTTCACCTCAGGCTC
>31.01_Jr3D_18023176
CATCTCCTACTTCATATGTGCTTTTGGGGGGAGGAGAAATAAAATCCCTCTCACCCCCCACGTGGTGGGAGGGGTTACCTCATTTCCATCCTGTTAAGGG[C/A]TTGGTTGGGGGAGGGTGCCAAATCTGCAGGATTGAGGGAAGTATGGGCATGGGAGTGGAAGGGTCCCAACCCCTTCCCCTCCCGAACCTGCACAGGTGTC
>31.01_Jr3D_1876186
CAATAAATTTGGGATCTAGTCTTCTTCCTAGCATTTTACTAACTCCTTAATAATAAACAACACAACAAGAAGAGCTAACAGCTACAATTTAGGTAGTTTC[A/G]GAATTGGGGATGGTAGAATCAGACGGGGGCTGTGAAATTACCCATTTCTGCAGCACATTTGCATATCTGCTCAGCAATTCGATCAGGCAATGATACTCCA
>31.01_Jr3D_1908102
CTTTTCCATCACCAAACTCCTCACTTCTAGTAATGGCTTTGGATTCAGTGACACTTAGAATGGACTGCAGAAAGCCTTTCCATCCAATGCCATTTGCGCC[A/C]TTCGGAATCACTAATAAACCTTTCCTCCTTCCATTTCGAAATTCAGAGAGCTGCAGAAAACTGCCCCTTGCATTAACACGATGTTGAATGCTAAAAACTC
>31.01_Jr3D_22503575
TCTAATCAGTAATCACTAGTTTGTCATCTTTTACACTTGTTCTGCAGAAAATTCTCTGCACCATTATATATACAAAAAGCAATAAGAAACCCCCCCACAA[G/A]CATTTGAACCACTCAGGCATCATCGTCATGATGATCTTCTCAGGCCACCAAATCCTGCCACCACTCTACCAAAATTTTTTATCTCCTGCACAATTAAACA
>31.01_Jr3D_22503678
TTTGAACCACTCAGGCATCATCGTCATGATGATCTTCTCAGGCCACCAAATCCTGCCACCACTCTACCAAAATTTTTTATCTCCTGCACAATTAAACATA[T/C]AGTCAAAAACATCTTCTGCAGTACTCTCTGTTTCATTTCCAGGATATTTCAAGGACATTAATGTTAGAACCATGTCACAACTTTTTAAACAAAAACTTGA
>31.01_Jr3D_22569862
AATTTGGGGAAAGCTTAGGTAGGGAACCAATGATCATTTAAAGAGTGTAGTTATTTTGTAATATACTCAGGAAAGGTCCTTCTAACTGCAGAGCGAGAAT[T/A]ATCAATGATTGCAAGTAAAAGTATGTGAAATAATGCCTCCCCAGAAAAGCTAACCTTATGTCACCTGTGTTAAACAGCTTTAGAGCCAACATGAGCATCT
>31.01_Jr3D_22711835
TTCCCTTTTACAGATTTATCACTTGCTGCTCTAGGTGCTAGGCCTTCTTATTTATGGAGAAGTATGTTTCATTCTATTCCCCTAATTGAAGAAGGTAGTA[T/A]GTGGAAAGTAGGTGATGGTACCCAGGTTAGGATATGGAAGGACAAATGGCTGCAGAGAGACTCTACATGCAGGATTCTTTCTCCTGTGTCTATTCTTCAT
>31.01_Jr3D_23758769
TTGTGGCCTCGCAAAAAGAGAAGAAACTCGATAAGGTTGTTGGGTTATATCTTGTTTGTCATTTCTTGATATATCAACTCTCTCCGTTATTTATACTGCC[T/C]ATCTATCACTTTCTTATTTCTGCTGCAGGATGCTGTCTGCAAGGAGATTCTCCCTTCACCAAGCAAGAAAAGACAAGGGAATTTTTCTCAGAAGTTGTCA
>31.01_Jr3D_27325223
AGCAGACATATATAATACCTTAGAGCCCTTCCAGTACTGCAGAACTATGAAAGAGTCCATACGCATCAAACGACTCCATGCATCAAGAAATGAGGTAAAA[C/A]ACTCTCCTCCATTCTCATGTTCATATATATCAAATCAAAAGATTTACGTCTAATTTATATATGAAGATCTTTTTAATTCAGGTTCCGCTTCTTCTTCTGT
>31.01_Jr3D_2808993
AGCTGATGCCCAATATCCTGGCTTTCTAAAGTGGTCATCTTCGTAAATTTGCTTAATTTCTTCCACCCGCTGCTCCATGCTGATGTCTGCTTCTGCTTTA[C/T]CATTTTATCAAACTGTCTCTGCAGATTCTCCATGTCATTTTGGAGCTCAAGGTACTTGGTTTTCACACTCTCGAGCTCAAACTTGAGTGTGTTAATGTCC
>31.01_Jr3D_2841542
CAGATATACTCTAGACAGACAAGATTCGGACACGATCCAGAGCGCATTTCCCAATTATCTTGTTGGTTTGCTGCAGTTCCAAGTATTTCCTGTACTTCAT[T/G]GCGGTGAATGCTGGCGGATTGGTTTCATTGTCAACCAACTCTGGTGCTGGCCCAACAACTGTTTCTAGTGCTGGTCCAAACAGCATGGCTATCGACATTC
>31.01_Jr3D_28728957
TTTGTGAACGGGTTTAAGATTTCCTTGAAAGCCATGTGATGTATTGAAGGAATATGAAAGGATGTCGGGCCAATTAATGCATAAATCTAAGTGTGCAGTC[C/T]TTTTTCCTTCTAGAGCTTCTGCAGCAAGGAAAATGATTGTTTTTCATGAAACTGAATTTCAGGAGTCCTTTTTTCCTCAAACCTATTTAGGAGTGCAAAT
>31.01_Jr3D_29337210
TATCGATGTGCCGTCAAGGCTAAGCGGTTTAGCCGGTGTTCGTTGGGGATTGACAACCCTGCAGGGTCTTCGGGAAGAGATGGAAGACGATGCTGTTGTC[C/A]GGTCTGATGGCCTTGATGGGTTCTCGTTTGCTGCAGTTTTTGATGGGCATGGTGGGTTTTCTTCAGTCAAGTTCCTCAGGTTAGGCCAAGTGGAAATGAT
>31.01_Jr3D_30756515
CTTGAGTCTGTCTGATCTCCCATCAGAGCCTCCAGATTGCAACTTGTCCTCTTGGTGTCCCCCCTTGGATATGCAATTTGACATGTCTGACCCCGTCACT[T/G]ATGACTCAAACAACAGTCCTTGTGGGGCTTATTTTCAGTATGGTGCTTTTAAGCCTGCAGCTCATGGCCATGAATTATCAGATGCAACGGCTTATTTTGA
>31.01_Jr3D_30872911
AGCTTGGTTTTGTAATGTATCTCTTCACATCAACAAATTTGACGAGTTTTCCGTTTTGTTGGGCTCTGCAGAGTGTTTGGTACAGAGGTGTTGGAGTTTG[A/G]AATCTATAAATTTGAACTTAACAAGTCAATTTGTGGAAAGTGATGGAGGTATATGGCAAATCTATGGTGGCTGGACCCACAAAAGTTATTTTTCTGTCAA
>31.01_Jr3D_32088124
ATAACAAAAGAAAGCTTGAACACAATCCTTTGGGGCCATGCCCACTGGTGAAAAGCCAGCGATTTAACTAGTTCCCCGTGTAGAGAAACTTTCGAGGGTG[C/T]AGTGCACGAGAACAGAGTTTACTCTGCAGGGGTGAGTCCAAATGGCCCTCTGCCTTGGAGAGGTTCCACGACATAAAATAAATAAATAAATAAATAAGTA
>31.01_Jr3D_32939435
GAGTCGTCACATAAAAACAAAAATATAACCATCATCACTTCTTTTTCAATCCAGACGTATCGAACAAGTTCGTATAGATTTTTGTTAACAAAGTTGTGAT[C/A]ATTTCTTTGTTTTCCTAGCTTTCGAGCTAAAATCAATTCGAATAGACCTTTTACTAGTCTGCAGATTTGGTTTGTACTGATCATTGACTGGACTTTTGTT
>31.01_Jr3D_336244
ATATTTCCTTTTGATAAAATTTTATCCTTACTCATCAAAAGAAAAAAGATGCTTGTGGAACATTTCAGGGTACCTGCAGTTTCCACTTTCTCTTGGGTAC[T/C]TTTTTTGGGGGGGTGGGGAGAGGGGGTTTGATCTCTACCTTGTCAGTAGTGCTATGTGGTTTTTTGGTCATAGAGGTCTTGGAGGAGATTGGGAATTTAA
>31.01_Jr3D_33950449
AGTGGCCGAACTTAACGTAGGGTGACATATCCTGCAGCAGCTGGAACGCCGCGAGGACGTCCGCCTGATGGTGCTGTTCATCGCGCTGTGGTCCATTGCC[A/G]ATCAGGTTCTTGGGATGGACACCGCCGGTGCCTTCGAGCAAGCACTGCAGGGCCTCTGTGAAATACGCCGCTAATCTTTCCATGTTGGTTCCATCTGTGG
>31.01_Jr3D_34014380
GGGAGGAAAAAAGAAAAGATCGGTATGTGCTGCACAGATCTACGAACGCTAAACAATCGGATGTTTGCGATGTGCAGTGACTGCAGTCTGCTGAACTGCT[G/T]CTTCGATTTTATTTCGTTTACATTCTGTTCATTTTTTAAAATTTCATACCATACCACGTCAGCCGGCAGCACGGGATTGCAATCTGCCGATTGCTCGTAG
>31.01_Jr3D_35180005
CATTTTGGGGAAAAGTCAGCGATTTAACCAGTTCCTTTCGAGGGTGCGGTGCACGGGACTGGGGTTTATTCTGCAGGGGTGGGTCCGAAGGGCCTTGCCT[T/G]GGAGAGGTTCCCCGATATAAAAAAAAAAAAAAAAAGAATGTTTATCCCTCCCTATTTAGGATTGCTAGATATCAAGACGCTGCAGTGGCTGATTCCTTTA
>31.01_Jr3D_3661525
TGCTTTACCAACTATCAAATTTGTGCAAGAGAAAAATACTTGAAGATGAGGCTTGCCCCATATGTAAAAGATTTCTTGAATCTGCAGGCCATGCTTTGTG[G/C]ATTTGTGAGGCCTCTATGGATGTTTGGAGTAACAATTGCAATAAATTTTAGAAAATGACTATGCAATCTGAGTCATTTTTGGAGGCACTCTTAGTTCAAA
>31.01_Jr3D_3661817
CCACCCTAGTATTCTCACTAAGAATGCAAGGGAGGATGTTCAAGCCTTTAGGACTGCTCAGGCCTCTCAGAAAACCTCATCACCAGCTTCCCCTCAAGTG[A/G]TTAGAGTGTGGAAGAAATCTCCAGCAGCTTTTTACAAACTAAATTGGGATGCTGCAGTTGATAAACCACAGAGAAAAATTGGCATCGGGGCTAGTTAGGG
>31.01_Jr3D_3915843
TCGTAAATCACTTTATCCGCTGCTTCTTCCACTTTAGCTAGGAGATAAAATCCTGTGTTTAACAACTTAGTGTCATGCTCAGCATGGCATAATCAGGGAC[A/G]TGTTTTAGGCACATAAAAAAGGGAAACTTGGAAAAACACAAACCTGCAGCCCAAAGCCAGTATGCAGAATGTGTGTACATTGGAGGCAACAAGATAGCCA
>31.01_Jr3D_4412184
CTGTTTGGGCAAACTAACTACATCTTTACAGCGGAATACTCTCATGGCTCTAATTAATCAATAATACGCCTGCAGTTTAGACACGGTTCGATCCCTCTCA[G/A]AGCATTGGCATGAGTGAAGGCTCATTCAACCTGTGCCGATGTGAATTTTCTCAACAGCTGCAGCATGTATGCCAACTCTCATGCAATTTGTTTGGCCGAA
>31.01_Jr3D_4598187
TACGTAGTTGGGATGATCAAAACTACTCCAACATTGATGGGTTCATAAACAGATAAACTCAATTTTCCTTCTAGAATTGACAGTACGTACTAAATTCTCG[T/C]GTTGATCGTTTCCTCCCTTGACCTATCTGCAGACTGCAACATCATATCGATCAAAATAAGTTGCCAGGATTGGCAAGTGGGAAATGGTAGTTACCATTTT
>31.01_Jr3D_4855708
ATGTATGTGACTACGTTCTTGGGGGTGAACTTAATGGATCTAGCTCAACCAAAGAGGAATTTCTACAAGTACAGATATTTTTGCTAATTTGAGCTTTAAT[T/G]TCAGGCATTTTTGGCGTAATGCAGATTTTTAGTGATTATCATTGTCTTGCCTGCAGAAATTTAAAAATGCAGTCTCAAAGGGCTTTGATCCAGATAATGA
>31.01_Jr3D_5085088
CAAAAACAACAGGTTGAGCACAAGCAATGCTGAAAGGATGTGTAGGGATACCATTCACACATCACACTGCAGTCTAGATTTTTATAACACAGACCAAATC[G/A]CTATAATTCATAAGATCAAAATTTTCCCTATGCTGAAAGGATGCGTAATATGCTTGCCTTTTCCAAAATATGTGACTTCCTAATGCTTGATTCAATATCC
>31.01_Jr3D_519802
AGCAAGACATTACAATTACCGGTGCCAGCACCTTGCCCACTGATGAGGTATGCTATAATATAAATTGTAGGTGAATAGTATAGTGAAGTTTATATCAATT[A/C]ATTTATGATGTACTTGGAACTGCAGCGAGAGCTGCTAGTTACAAGGAACTCTTTTTGGGTTTCGTAGCATTAGGTCAAAAGCTGAAAGGTACTGAGTTGA
>31.01_Jr3D_5629453
CATCATATAACCTGCAATCACCTAGAAAGAATGTCGGTGAGTGGCAATGGAAAAAGAAAGGGTGTGCACATCTGCTTGGCTACAATGAGAATGCATAATC[T/A]ACTATATTCCACATTAACGAAATTCACATCGAAATTTTAACTCAGCACACCTGTGAGACTGCAGTAGCACATGCTGCACCAGCAATACCATAGCCTAAGA
>31.01_Jr3D_6045031
TCCATTTTCATGGATTTGCGAGAGAAACTCCTTTTTACGGGTTTCTTCATTCTTGCTGCAGCCATTGATGGAGCAAGGGCAGATACTATGGTCACTGGCA[C/G]TGTCTTCTGTGACCAATGCAAAGATGGCCAGAGATCCCTCTTTGATTACCCCATTTATGGTGAGATCCACAACCACGTACGGACTGCATTATTCATTTTT
>31.01_Jr3D_6104275
GCGTTTCCATAGAAAGCTTCGACGATGGCTCTCTATCTCCATATTCGGTCCTTCTCACGTCAAAGCTCCAAACCATCATTTTCATGTCTTTGAGCTGCAG[C/A]AAAATGAAACATTGTCATTTCCATTTTAACCACATAGGACGCGATGCCACAGCGGGATGCAGGCGGTTGTCCATAGCATTTCTGATATATTATATACTAC
>31.01_Jr3D_713164
GATTTGTTCAATGAAACCCAAAAGACCATGGATTTTTTATTCCCCAAATTTGAATATGTGAACAAGTATTTGTCGTTTGATTGAAGGCTATGTAATCTGT[A/T]TTTACGTAAAAACAGTAAGGTAACGAGACATCAAAGGGGACTTCTACCTGGTTTTTCTGCAGCTCCATAATTTCTGCCTGCAGCCAGCCAAAAATGAGGT
>31.01_Jr3D_730646
TCTACGAGATGGCTGCTGGCAGAAGATCAACTATAAAAGCAACGATTCTTTCTTGGACAGCACTGCTGATTCTCATGTTGTTCTAGATAGTCCATGGATA[C/T]GCCATTTTACGTCTGCAGGCAAGCGGCGTTGTGTAAGATCTGCGGGCACCCATGAACATGGTGTTCCTTGTGATGAAGGAATTTGCTTAAAAGGGAATTT
>31.01_Jr3D_8087913
ATCGATCATAGAGAAGGGAAAAAAGCAAGGTATCTCTCACTTTGAGATCATCGAGGATCTGCAGGTGACTTCCCAAAAAGATAAAGGTTCGAGACGAATA[T/C]ATATCTCAAAAGTAAAACTTAATACAATATAAAGTTAGTTTAACAAAAGAAGCTCTCTGACCTTAATACCTCAACGATTACAGATAGGTTCCAAGCACGG
>31.01_Jr3D_8564593
GAAAGGGGGTTACATCACGTACAAATACAATATCAATCTTCACAAAAACAAAAACATCACTTGGAGCTGTCTGCTCTGCAGCACCTTCTTTGATGCCCAC[C/T]CAGCCTTTCCCTTGTCAGGCTGGTGGAAGATTAGATGCCATTCCCCACTAATCAAGAATGCTTTTCAGCGCACTAATTTATGTGATGGGACAATTTCAAT
>31.01_Jr3D_8996566
CATGCGAACTATGAAATCACTGCTGATGGCGATGGAACCTCTGCTGGAAGTGGTGAAAGTTGTAAGTGCTCTGCAGTTTGTTGTCTTGAGATGTTTTTTG[G/A]AGAGATTCATAGTCCCTTTTTCAAGTTCATCGGTTAGGGAAAGCGATAATATAGTCGAAAGCACAGATCGGATGGACTGATCTGCAGTTAGTTATCTGTG
>31.01_Jr3D_8996592
TGGCGATGGAACCTCTGCTGGAAGTGGTGAAAGTTGTAAGTGCTCTGCAGTTTGTTGTCTTGAGATGTTTTTTGGAGAGATTCATAGTCCCTTTTTCAAG[T/A]TCATCGGTTAGGGAAAGCGATAATATAGTCGAAAGCACAGATCGGATGGACTGATCTGCAGTTAGTTATCTGTGTTCCCGCGCATCTGTGGTGGTGCGTG
>31.01_Jr3D_9336230
ACTCATCAAGTTCATCATCACTAGTATATGATTTTCGAAGCACTGATGAGCCACTTGTCATAGATTGATTTCCAATTTCTCCTATGATGCTTATTAGTGA[G/A]GCTGCTGTAGGTGGTTGATAGACTGTAGGAGCTGCAGTGCATGGAAAGCTTGTGATGGAAAATTCATCGGCCTCAAGGGGGTCCTAAATCAAAGATAAAG
>31.01_Jr3S_12134292
ACTGCCCAGTCATGCACCTGGCCCATCTCAGTATGCACTAGACCCACATGCAGCAGCATCAGAATCGTCTCAATATCCTGCTGCAGTAGCTTATGGGAAA[G/A]GGAGGAACCTTGAGGACACTGTCCACCAAATAGCAGCAAACCTCCAACAATTCATTCAAGGGCAGACTACCATCAACAATCAAACTTCTCAGGCTATCAC
>31.01_Jr3S_1305827
CAAATATGATTAATATTCCTTACCAAGAAGTGAGATCGTCTGCAGTCTGTATCAAAGATATTTCTGAAGCAATTCAAAACAGACTATTATTTTAGACATA[T/A]AAAACGTGTTTTTTTTTTCTTGGTTGCATTCATGGCTAGTCTGCTTGGAAATAGTCTATACTGTTATTTCCATTGGTGTGAATTGGTTCAATACTTGAGT
>31.01_Jr3S_13182599
GTTCTGAGGAATCTGATGAGGAGCCTCAAGAGAGAAAGAAAGCTCAGGTACATATTTTGGCTTGCATAATTTTGTTTACATGTTCTTCATTGTTTCCCAT[T/C]GCAAACTTGTGATAATTTGACCTTATGAATTTTGCTGCAGCCCAAGGCTCCATTGATTGGTGGAAAACCAAGTGCTAAGATTGCTCAAGAAGAAAGTGAT
>31.01_Jr3S_13182680
GTTCTTCATTGTTTCCCATTGCAAACTTGTGATAATTTGACCTTATGAATTTTGCTGCAGCCCAAGGCTCCATTGATTGGTGGAAAACCAAGTGCTAAGA[T/C]TGCTCAAGAAGAAAGTGATAGTGATAGTTCAGATGATGACAGTGACACTGAAGATGATGTCAAGCCCGCTGGTAAACAAATGGTAAGGAGGTTGAGAAGG
>31.01_Jr3S_13183522
TCAACTAAAGTTGAATCTGTTTTTTCTATTTCTTTTTTTAAAAATTGAGTTGAATCTGGTTTCTCAGAAATCAGCTTGAGTTTTTTTGGCCAGTTATCTT[C/G]CCTGCAGTTACCAAATTGTACTGAATGTCTAGGGATATTGTGATTTATATTGTAACATTCAATTGGTTAGGAGCATGATCATTCAATTATGTAAATCAAA
>31.01_Jr3S_18060820
AGTTAAATGTTAATCAAGCAACAAAAGAATATCTGGAACGGTATGTTGATAAACAAACTGAAATCTCAAAGAAACGTAAAGATGCCCAAGCTGCAGAGCC[T/C]GAGGAAGGGGAAGAAACTGCAGTAAATGTCGGGGAGAATGAACATCTGAAGTTCTCTGTAGAGGACTCAAATAAAGAGGAAAGTGGTTTGGGGAACAAGG
>31.01_Jr3S_18447006
TATGGAGAACAAGTCAAAAGTACCTACCGGGTACAGACACATAAAACCCAATATTCTCCATATCATGATGTTCAGATAGATAGGCTGCTTGTCCCATATA[T/C]GCAAGAATCAAAGCTGGATAAACCACAGCCGTGAAAGCAATCTGCAGAAATGTGAATATTAGTTATTAGCCCGAATACATAAAATGAGACTGTATTTGTG
>31.01_Jr3S_18637667
TATAATGCTATAGACTTTTCATTTTTTTGATTAAAGAGGATAAGCACTCTCAATTGAGTAATGGGAGGGTTTACTGCAGTGACTCAGGTGGTTGGTGGCC[T/C]CTTTTGAGAGTAGCGGCTTCTGAGTTGTATTTTTTTTCGTACTTATTAAAAAAAAAATGCCAGACTTTTGAGTTACTCTTGTTGTGCTTTTTTATAAAAT
>31.01_Jr3S_18638190
GTCTTTGTGGTGATGATGGTGAACCACTCCTCAAAGTTTCAGCTGTCTGTGGTCGACAGGTACTGTAATTGCAATTTGTTTGTAAAACTCGTGTAATAAA[T/G]GGTCTTTTCAAGATATTATAAGCTTCTTGGTTCTCACAAAGAAATTTTGACTGCAGGGATGGCCAGTTAATGCGCCTGACATTATTGTGTCCACCCCAGC
>31.01_Jr3S_19112600
TTTCAGGAAAGTCAATCAGAGGTTTACCCTCGGGAATTTCTCCCACCAGTAGATTATGTGATAAATCCAAGTCTTTGAGCTTCCTCAACTTTAAAAACCC[G/A]TATGGTATTTTACCAGCGAAGCGATTTTCCTGCAGCTTCAGCGTTTCTAACAAGCTTACATCTGCTAGAGCCTCTGGCAAGTCGGAACTCAGCATGTTGT
>31.01_Jr3S_1911877
CACATGACGTCTGACTGGCTTAACTCTTTTGATGGACCCACGCTGCAGCGGCAACCGGAGCCGGTTTCATAGCACGGGACATGACCTTTCAGAATTCGGC[G/A]GGGCCAGGCAGGCACCAGGCAGTGGCACTCCGCGTTGGTGCGGATCACAGCGTGGTCTATCGGTGTAACATCATTGGGTACCAAGACACGCTGTACGTCC
>31.01_Jr3S_19364458
CGGCACATTTTTTTTTTCCTTTCTAAGAATGCCGGCACTTGCACACTACATGGAGAGAGTGGTTGTGTGGGCTGCAGTGTTCACGATACATAGAGAATTA[G/A]AAAATTTGCATACCCTCTAGTAATTCGGGAGGGGTTCGAGGGGCGTTGTACTTATAAAGATGACTTCTTTTTTATGAGTATTATAAAGATGAAATCTTTG
>31.01_Jr3S_19727413
GCCTTTTACCCTGTTCCCTCTGTCTCTCTCTCTGCCTCTCTGCAGTGCTCTGCAACTCTTGTGAGCCATCTTCCTATTATCTCTTTTAGGAAAAAAAAAA[G/A]ATATCTCTAATGGCGGAGAATCCATTAAAACGCCAAAGAGAAGAAACCCAGATGGAGGATTGTGAAGAGTCTAAGCGAAACAAATCATACAGCCACATAC
>31.01_Jr3S_19757186
TATTACAAGACCGCTGGTTCTAGAACTTGGTGGTTAAATTCTACTACGGTGACGATACTGTGGGAAGGTCCTGCAGAAAAACAGCTCGATGCCAGGATAT[G/A]GAGATGTTTGGATTTGAAGATGAGTTGAGATGAGTTGAGATGGATTGTGAATAGTAGTGAGATGAATTGTGAATAGTAGTGAGATTTGTGAATTAAAGTT
>31.01_Jr3S_19757496
GGCACCAACAAATACCAGCAGAGGCCCTTTTGATAATTTCTTTGCATGTTTCTGCAGTAGCATTCAAGTAATGCCGTTCAATTTCACCGGTTTCAGCCTG[A/C]GCTTTATAAATTGCTTCGGCACAAATGGAAACGGTCTCTCCAACGCATAAATGGTTGGGAAATTATGTTCTCGTCATATTTGGTAAAATGAAGCCCACTG
>31.01_Jr3S_19763221
GATCCTGCAGTTGGGAATTAGCTAAAATTTCGGATTTAATGGGATCCACCCAATTAGGAATGGGAGAGGATAAGGCATATGACTGAATTTCGAATTTCCT[T/C]GACAAGGCATCAACTGCAGAATTTTCTTTCCCTTTCTTGTATTGAATTTGAAAATCAAATCCCAAAAGCTTAACTAACCAATTTTTTTTGTGCAGCCGTA
>31.01_Jr3S_20033040
CGGGGAAGAGCCAACTTTACCAGGTTTATCTCTGTGTCGGCCGTTATCAAGTTTCCTTCGAGGAATGTCCAGCGGCAGCGCTATCCAAACTCGGTAATTC[C/G]GGCTGTTCCTCTGCAGTAAAATTCCCAGCCTTCTAAACTGCAATGAAGGGACGATGTCCTACGCTGATCTGTCGATGCTATCCGGCTCAAAATAATTGAT
>31.01_Jr3S_20555121
TGCAGGTATTCCTCCCGTTAAATAGTTATTATTTAGATATCTGCATATCAGATTTACATAAAGAATACAGAAACTTATCACTATGCTGCAGTCCACGGTC[G/T]CAAAATATCAATAAAATGACTGTAAATTCTCCAAGCTTACAGGTTGCGAATGGCTGGAAAGCACCCCTCAATGCGTATGAGTTCCCTTATAGTACCCACC
>31.01_Jr3S_20732182
CGGTGCCTGAAGACCCACATCATACCCTTGGGTGGCAAATGTATGGGGCTCATTGAATGTGATCCAGTGTTTCACCCTGTCACCAAATTTCTGAAAGCAT[G/A]TCTCGGCATATTTTGCAAAGTCCTCTCTGTAGCAGATATGATACAAGTTATTTTGACTGCAGAAGTATTTTCTAATGGAGAGAGAAGTACAAAATAATGG
>31.01_Jr3S_20878885
ACTAGTTGCTGCTGCAGCTAAATATTTTCTCGAACGTACAGGTCAAACCCAACATAAACTAGCTGCTACATGAAGAGTTCACTGAAGCAGTGTGCTTTTT[A/T]TGGGGTCATAATTCACATCTTTCTCCCTTGTGCCCATACTTCAATGACTCTGCAGCCGATGTATGGCCATTCTTACTGATATTCAGATCAATATTCCTAT
>31.01_Jr3S_22117583
AAATTTAAGGTGTTAGTTATCACAGTCTTATCTTGATTTCTTCATTTGTGATTTATCCTGGAAGAAAGGCTGCAGTTCATGAATTGGGTATATAAACTTA[T/C]GTCAACAATAAAGCTTAAGGCATGAGCCCAAAAGACCTGATTTGCTTTTCAGAATTGGTGACAAACTGACATGAGTGTGGCCTATATATCAACATCATGT
>31.01_Jr3S_23317160
AAGTCCCAGAGACCAAGGGCATGCCCCTTGAAGTGATTTCCGAATTCTTCTCTCTGGGTTCAAAGCAGGCTGCAGTTAACAAGAACAACTGATGTGGTCA[T/C]TGATGGATCGAAAATTTTGATTTTGTTTGATCTTTCTCGTTTGATCTGGGTTCTTATTTCATCTACTTCTTGCTTCATCTATTTCTGTATAGAATAAAGA
>31.01_Jr3S_23987592
TGTTCTACTTCTCGTATGTCCACAACATTTGCCAAGAAAATGGCTTCTAGTGCTATCAGAGAGAGGTGCCAACCCCCTCCTCAAACGGAGGTTGTTACTG[T/A]TCATGAGAAGGCTGAAAGTGCACTGCAGGTAGAATCACAATATAGAGCATTGATTGTGAATTGGGTTCCCCCTCCCTTACAGACTGACCACCATAAGTTT
>31.01_Jr3S_24334895
TCAAATGTTTTCATATTTCCTTTTATGAGTAGGATGAAGGGCAAACAATGCACATTGCTGCAGAACTGCAGGTATCTCATTTGATTCCAAGAGAATGGAG[C/T]TCATTTTTTCTTTCAAACACAAGAAAAAAATAGCCCCTCACCTTTGAACCTCAAATAGAATTACCAGTTGCGTCCTTTTATAATTATAGTACACAACAGT
>31.01_Jr3S_25029209
CCATTCAGGGGTCTTCCCTCCATTTCTACTCTAGCCGAAGCATCTGCAGCTTGAGATTTTTGTGACTTCCCCTTGAGGCACTACAATATTCAAATTTTTT[T/A]TCATTGCTTTATAATAGCACCAATGTAATACAAACCCAATGTACTTGGAAGACAAATAGACACATGGACTAGTCAATTGACAACCAATACAAGGACACAC
>31.01_Jr3S_25098579
TTACTTCTCTATATAGACTGGATCATCATCATCAATCATCGAGACAGATGAGAAGAACCTAAAAAAAAAACTTAATCTAGAAGGAATGAGTGGGAGAATA[G/C]AGATATGGGTTGCATGGGGCTGATTAGAAGGCACCGGTGCAGACACACGTGCTTATCTGCAGGTTTTGCTGATATTGCCTCGTTTGTTTTTATTATTCTT
>31.01_Jr3S_25418618
TTAGGCCAGAGGCTTCAACGTACGGTTGAGCTGGTGCTGCAGGACTGACTTTATGGGTAGGGTTTATGAAGCTTTGGAGATTTTTGGGGGATGGAGCAAA[G/T]AATTTTGATTTAATGCCAAAGGACAGTGGCAAAAGGCAAGAGTTACGAGGTTTTGATGAAGGGGTGTGAGAAGGGAAGGATGGAGGACTTGATTTGGTCA
>31.01_Jr3S_25563906
TGATAATAATTAGTAATGATAATGTTTACGTACAAGCAGAAGCGGGATCCTTGACTGCAACACAAAAGTCCTGCAGAGGACTAGGGTCATAGGCAGAGGC[G/A]AGGGAGCAAGCCAAGGCCAAAAGGGCCACAGCTGTTACGAGGTACTTAGCTTTCATGATCTGCATGTTTGAGGATGTCTCTAGCACTTGCTTTTAGCGTT
>31.01_Jr3S_26104105
CTCTCCTTCTCCAGCCTGAGGAGTATATCTTGAGGTGGAGATTTTGCCTTTGGTCTGCAGAAACAGAATGATGTCACTTAATGCAAGGTCACATAGATTT[G/C]ATATAAATAAATACCATTTTTAGAATGCTCAAGGAAAGAAGCTGAAATAAGAATACATCATTACTAATCGGCATACAAGTCATGGAAATTAACCAAAATA
>31.01_Jr3S_26348882
AGAGATGATAGGGATTGCATTAACCCCCCCCCCCCCCCCCCCCCCCCCCCCCCCCCCCCCCCCCTTCCTGCAGATTCATCATAGATGTGATGGTCAAGAA[C/A]ATGTTCTATAAGCAGGAAACTGTGATTCTAATTCCCAGAATGTACATTGGAAAGAAAAAATAAATTAAGTAACACAGAAGAAGCAAACCTTGTCTGTACC
>31.01_Jr3S_26782341
AGATCACTAACATTACTTTTTTTTCAAATATTATGACCACGAATTAAACTGCAGATTAATTAAGAATGATAAATTACCTGTGAGGACGCGAATACACTCC[C/T]CAGGATAACCAAAGCGCTGAATCAACAAGTTTTTTATGCTTCTCACATCATTGATAGTTCCGCTGAGGCTGTAATTCTTGTTCCGGTAAGTGACTCCACA
>31.01_Jr3S_26782453
AAGCGCTGAATCAACAAGTTTTTTATGCTTCTCACATCATTGATAGTTCCGCTGAGGCTGTAATTCTTGTTCCGGTAAGTGACTCCACAAAGAAGTGCTC[G/T]CTTTCTTCCGGATATGGCCTCTGCAGGAGATGGCTTATAAATATCTAGGGAAGAAGAATCGCCAGTAATTGGGCTTGCAGTGTTACTAGAAGAACCACTG
>31.01_Jr3S_271463
TTAAACTATTTTTATGGGGATTGCTTATAACTCATGCAATTCTCTTACTTGGAGGAAGAGTGGCAACATCTGCAGCTATAATTTCTGCAGCTGATGAGAA[C/G]AAGGCATTGCTTATTTTAGCTTGGGTTAGCACGATAGCTGGGAACCTCTCATTATTAGGATCAGCTGCCAACTTAATAGTGTGTTGAAGGTTCATGTCTA
>31.01_Jr3S_3821327
ATAAAACTAAATCTTACATTTTTTCAGATTTTGATGGAGCAGCAAGAATGGAGAGAAGCTCTGGCATACTGCAGATTGACCATTCCAGTGTATCAAAGTA[T/C]ATCATATTTCTATTTGGATATGCCAGGGGAGACATATTTAAGCTCCACTGGTATTCTGAATATTTTAGTTTGAGTTGGAGCTTCAGGGTTTAGAACTGAA
>31.01_Jr3S_4776268
TCAAAGTGATATTCATGATATATAGACGCTTTATGGCTCATTATTGTAGGTGGTCGGTCATAGCTAGCCATCTTCCAGGGAGGACAGATAACGAGATCAA[G/T]AACTTTTGGAACACCCATTTCAAGAAAAAGCTTCTGCAGATGGGTATAGATCCAGTCACCCACAGGCGAAGAACCCATCATGACCTGATGAATGTTCTTT
>31.01_Jr3S_5406035
AAAAAAATCCACCCTTTCAGCACCACCACAACCGCTCCTAGTGGTAACAGAATATTACAGCAGTGCAGCCTCACTCGGCACAGCCTGCAGCGTCCACCCT[G/A]TGCTGCGGGCAGTACCATGGGTTACTACCCACCTGGGGTGCGCAACCCCATGGGCTGCGCAGCATCCGGCTGGTTCCCTGACGCTTCAGTGCTTGCTGCC
>31.01_Jr3S_6008866
TAGAATAGATCTATGTCCATGACACTCATTACCAAGAAAAAATAGTGTTTTGTTAATGGTGCCCTGCCACAATCTGCAGAAACGGATCCGATGTATGATG[C/T]ATGGATCCTATGTAATACCGTTGTTTTGTTGTGGTTGCTCAATGCCTTATTAAAGGAAATAGCTTCATCAATCATTTACATTAATTCTGCAGAAGATATG
>31.01_Jr3S_6621710
CGGCAATCGTGTATATATATATATATATATATATATATATTGCCAAGGGTACATACTAGGTTTGATCACTGCAGCTAGGTGTTGATGATCTCAGCTTACA[T/C]GATTTCTTAATTTCCACCCATTTAATTTCTAAATGTTTGACAAAAAAGGAGGGCTAGCTTCTCCTACGTACAGTGTTGTTATTTTTTCTCAGACTCAAGA
>31.01_Jr3S_8691305
ATATCTCACTCTCCTCCTCGCAGCGCACCGAGTGCTCAAAACTCGTTGGTTGCTCAGTTTTGGAGACCCAATAATGGCAGTCCGAATGCAAACTCTGCAG[A/G]TAGAAATGCTTGGTTGGAGAAAAAAGGGCAAAACAGAGGGTACGGATAGCACTGCAGATCCTCCCAAGTTTGTCAACAATGTCCTCGGAAGCATTTTTAG
>31.01_Jr4D_13806678
GCTATTTTCTCTGAAGTTCCTGCAAAGAAAAAAAAGGAACAACTTCAACTGATAAGTTTACTGCAGTCTGCTTATGCCTTTTATTCATCAACACCAATCC[C/T]ATAGCAGGGTGTTCCAAAAAAAAAAAAAAAACAAGACAGGAAAGGGAGCATGACATAAGCAAATTAAAAAATCAAAAGCTATTTGGTTCTTCCAATGGGG
>31.01_Jr4D_14527573
ACGGGCTGCCTAGAAGAAGAGTGTATTGAAAATGAAAGTTTTAACCTTCCATTGTCTGTTGGCAATCCTCTAAACTTCTATCATTCCTTTCCCTCTAAAT[T/A]CACCACACTAGGCAAATAGGGATCACTTTCCAAACTGCTGCAGTTTGTGGGTAGCCATATAATTGCCTCCAATTGGCAAAGAGATAAACTATTCTTCCTG
>31.01_Jr4D_14532355
GAGGATCGATACAATCCTTCAGAATCTCCTGACATGTATGAAGATCTTTGTGGGGGAACACCATGACCAACGCAGCGGATACTCTGCAGGAACCCTCTGT[T/C]CTGAGTTCCATGATAATTCTGAGTAGCTTTACCTTTTGAGGTGAGTAGCTCTAGCTGTTCTTCTTTCTATTCAAGCATGGGTTTTTTTTATTATTTTGGT
>31.01_Jr4D_14532474
CTGAGTAGCTTTACCTTTTGAGGTGAGTAGCTCTAGCTGTTCTTCTTTCTATTCAAGCATGGGTTTTTTTTATTATTTTGGTTTCAGTGTGGTATTAGTT[T/G]TTGACGTGGCTTATTCTCGTAAATTTGCAGTAAAAGGTCATCAGGCTGCAGCAATTCTGTCTAGACTTGTATCCTCCTTTGTATCCTTTACCGTTTCGTT
>31.01_Jr4D_16169986
GTGTCTGTTTTTAGAAAGGAGATTCATAGAAAAGATAGCTAAGCATAAAACTGAATTCATAAAGTGATTTGTGTTCTTAAAGTAAAGGTTTAATTCTCTC[C/G]CTTACCTCAATTGTTGTTGGTCACTAACTGCAGGCATTATTACATAGTCGGTACTCTCTCTCTCTCTCTCTCTCTCTCTCTCACACACACACACACACAC
>31.01_Jr4D_16727856
GTAAAATATGAATTGTTTACACCATATTTTATCTTTTCAGTTGTCTGCAGAGCTGTTATCAATAGATGGAGCTGTGATAGTGAAGTCCAGCCAACCCTGC[G/A]TGCTGCGGTTTCGAAGTTTCCCAATTCGACTCACTCGGACAATTCTTCTTTTCATTCCTCTTTTACTTGGAATCTCCAGCGAGACCCAGAAGATGACCAT
>31.01_Jr4D_18044684
ACTTTTCGGACAGCAGGAGATTGAAATCAAGTGGGGGTTACACGCATGTGAGCTCAGAAGTCAGAGGAACTTTTGGCTTTGGCATGGTCTTTCTGTTTTG[G/T]AATTTACAGGTTGTAGATGGAAGCGCATGGACTGCAGAAGCAAGTTAGCCTAATTCTTAAGCGAAGCATGTATCTTATAGAGAAGGGGGCCTCTGTCTTC
>31.01_Jr4D_18640151
CCTTTGGTTCCCGATGATCAGAGCCCTAGTCTAGCTAGAATATCGTCCCTTGATTCGCCCCTTGCATGCCTTCTGAGTACTGTCCATCCATGCACCTTCC[T/C]AGCTCCTCTCAGTCCCTGCAGCCACCTCTCGCTCCCTCTCCCTGGCTACTTTCCTTCTTTCTTTCTTTTTAGAGTCCCCATAAGCCGGAGATCTATCTTT
>31.01_Jr4D_22006533
ATGAAGAGGAGAGAAGGTGAGGGGGCAGTGGCGGCAGACTGCAGTTTCCAGGAACACCACTCGGGACCAAAAACGCACACCAGAAAAGATAACATAATTC[A/C]CGTCCACTGGTCAAAATTGTTCAGATTTTACTTTCTTCCAAACATATACTCTACCAAGATTTCACTGGATCAGTAATGATAACCACGTAATATAAAATTA
>31.01_Jr4D_22931758
CCACACACCTTACCTGAAACAAGCGCTCAAAAACATAATACATATACAGAATCTGGCTACTTTGCTGCAGAACAAACATTAATGGTGGAATATTTACATG[C/G]CCACCATCTAAAGAACCAGTAAATCTTACCATTTCCTGTGGGAGGCTAAGATCACAAGATTTATAACTTGGCCAAAACCCAGTAGTTAGCACAGTAACTG
>31.01_Jr4D_25673249
CTGTCATTGATCTACATTGCAGCTCCCGGCTGTTAATGCGTAACACAAGTCATGTTGCTGCAGAAGTTGTTTTTGCCTTTAATATTTGGTGTACCCTATA[C/T]GAGTTGATTTGCATAACTTTATAATGCCGTAGACAACAGATGGGTCTAAATCCTTTTTTCTTTTTTAGCAGTTATCAAGCTAGTACTCTGGGCGTTGATC
>31.01_Jr4D_28166312
TGCAGCTTCTTTACACACAGCTGGTTCCAGTTCTCCATCAATGTGGATTGGCGACGTCACTGTTTTACTTTCTTTTAAACACACCCCCCCCCCCCCCCCC[C/T]TTCAATCCTCATATATCGTCAATGTATTTTATATTAGAACAAACTTGAATTAAATTTCTGCAGTTTAGGAAAAAAAATAATCTGTTCTTCCTATTTATAC
>31.01_Jr4D_28914589
TTAGTTTTCAGCAAACAAAGAGAGACCGTCTTTTTTTTTTCCTGCAGTTGGGAGAGAAAAACACTTTGTGATACTGAAAAAAAAATAATGCTAGATACAG[T/G]CTGAGGAGGATGTGCAAGCCTCGCACATTGTCTTTAAAAAGAAGTGGAATCTACTATTAAAAAATTAATTTTTTTCATGTGAGTCTCAGATTTACCTATT
>31.01_Jr4D_29075343
TTCCAGGACAAAAGCTTCATGGAGAGTGGGGTGGCAGTTCGGACCCTGCCACTGCAGTCGTTGGATTAAGAGGAAATAGTGTCATGATAGGGGTAGGTAT[G/C]AGACTTGTTACCAGCTGTTGAGAGCCCCGATTTTTTATATGGCTTGAAACGGCTTCTCCTGGTACTCGGCATGAATTTCCCCTTTCCTTTATTCTCCATT
>31.01_Jr4D_29300819
GTGTTCCTCTATTTTCTTATGGGTTAATTTCTTTTTTACACAGTAGTTATCAGTAGATAGCAGGACTAGGATTGTGCTAGGGTCGCCGATGGTGGCTGCC[G/A]AGGCTTCCCTGGTTGGGGGGAACCCTCCTGCAGGCCACCGATCCTTTGTTGAACTGCTCCAAATCACTCCTCAGCCTCTCCCAGAGGTTGAGATAGTGAT
>31.01_Jr4D_29549350
TCCACAAAAAAAAGAAGAAGAAAATGACTGTAAATAACAGCAAATATTGCCATGGTAAAAAAAAAAAGAACAGTGAATCTGCAGTCAACCAGACATGTGT[T/A]GTTAGATTGTGATCAGAATCAGAGACTCCACTTGAGTAGTATTAATCTCGAGTTAGCAAAGGATTGCTTCAAAGTCCAAGTTCTGCATCAGATCTTACTC
>31.01_Jr4D_30469098
TTTGTTCTGAGGGTTCAAAATTTCAATGAGCCTGACAAGCTCATTTGGATCCATCTTATCACTGACCTGCAGAGGCAAGTGCCATACCATGTTATTCACC[A/T]CAGAAACTCACCCCAAAATAATATCAGAAACTAGCACACATATACAGGTATCGAATACAAATCTTATTCAACTTAAGAGTAGGGACTAGAACAATGATCC
>31.01_Jr4D_31271839
ATAGAGTTTTCAGCATTTGCTTTTTACCAAGGTTCTCCATTGAATTGACAAAACTCAACAAGCGTAAGATACAAACCATAGCTGCAGATAGTTTCAAGTC[A/C]AGGTGAATGGCAAAATCAACCAAGGTGAAATGGTTTAAGAATTTCTACATCATAACCTATCACAGCCATTGGTACTAGAAGTAAAACAGCTTCAGTGGAC
>31.01_Jr4D_31739298
GATTGTTGACACTGTTTTTGTACCTATTTTCACTCGAGTGGTTTTGGTTGGAGTATAATGTTTCCGGTCTGCAGCTCACAGTAACCCTCCTTTTTTAACC[T/C]ACATTATTGTCCCATTCCACGATCTTGAAATATCATCTCTCTCGTTTCACAGTCCCCTGTCCTTTGCAGCAGCAAACAACTTATTCAAATCCTCCATAAT
>31.01_Jr4D_32374751
AGCACCATCACATATCACATTTTTCAATGAATTTTAAGACGCCACCAGTCCAGAAATGATGCAGTACTTCTAAAGCACAAGAACTGTTCTCGGGGTGGCT[T/C]GCCATTTAAGCCTCAATCAGAAATTGAATAGTACGATATTAGTGAAGGGAAAATCTGCAGTATACCATTATACATCATGCACATCCTTTGTTCAAAAGCA
>31.01_Jr4D_33678076
CATCTTATGCAATATACTAATAGCCAATTCATTCTTTCCATGCAAATCATCAAATTTCTCATTCACATGTTTGTGTAAGGTACAGATTTCCTCATGGTCG[G/A]TCTGAGCAGCTTGGAGTTTCCCCTGCAGAGCCTCAATCACTTTGGTAGCAGCACTAACAGAAGCAACAACGCGGCTACTGACGTTCATGCCATCCTGAGT
>31.01_Jr4D_33802259
ATTGCTTTAAACAAAGTCCTTCGATACATTTTGCAAGTACATCACAATAGGGTATAATTATCATTTTCGAGTCAGCTGCAGATCAATGCATGCATCCATG[C/A]ATGCATTTTGTCCACCAACAAGCGAATAATCGCATTTCAAGCAAGCATTACCATCTAATGTTTCATACCCAATTATTTCCAAATTTTGGAAGCCTGGCTA
>31.01_Jr4D_35124573
GCCGGGAAAGTCTTGAAGAGTAATTTGGACCTGCAGCTAATTAAGGAAGGGAGCATTGGTGGGGTGCAAACTGCAAAGCAAAGCATGGACTTTTCGATCG[A/G]GTTAACTTTCAACCACCCAACAAAGTAAAATTAATATGGTTCCCAATCATTCACTGCAGAACGCGTAGCCACTGCTGAGATTATTACTGGCATACAAATG
>31.01_Jr4D_3691857
AATGAATTAACTGGATAAAATGCTCTGACAAATCTATAGTAATAAAATTTGTTTAAGGGTATATATCTCGTTGGTAGGAGGCAAGGTAGAGGTAGAGAAC[G/A]AGTGGAGCTGTGGAGGGTCTAGGAATTCGAAGGAGCCCCTGCAGGTTTTTTAAATAGAGTAAGAAAATATTCAATATAAGAATATGGTGAAGAAGGATAA
>31.01_Jr4D_374189
ATATAAAACACAGCTATTGAGGTGACATACACAAAATGGGGGCACAAAAACTGCATACCGAGCGGTCACTCATTGTAACACTGTTGACATTGGATCCAAT[C/A]TGATCTAGAGTTTGCCGTCTCGGTGGTTGGTCCTGCAGACTAAACAAGCTAACTGAAGCTGGAGTTACAGCAAACAGTTGAAGGGCTTGACCATCCACTC
>31.01_Jr4D_374255
CACTCATTGTAACACTGTTGACATTGGATCCAATCTGATCTAGAGTTTGCCGTCTCGGTGGTTGGTCCTGCAGACTAAACAAGCTAACTGAAGCTGGAGT[T/A]ACAGCAAACAGTTGAAGGGCTTGACCATCCACTCTGAAACCTAGACCAGTTATAGAAGACTGGCTTTTGTCTGAGAGGTTATCAACCTGAAGCTTGAAAC
>31.01_Jr4D_457461
TTGTACAAGACGATGTGCGTGGGAGCATCGGGTTCTTATGCCCAAGCTATGTTGCTACCTGCAGGGTAACAGAGAAAACAGATGTCTATAGTTTTGGAAT[A/G]CTGCTGTTGGTGATTTTAACAGCGCAACGTCCTTATAATCTTGGAGCAACGTCTGATGATGATGAAGAAGATGCGGGATTGGTAAATTACGTAAGAAATC
>31.01_Jr4D_457599
ATCTTGGAGCAACGTCTGATGATGATGAAGAAGATGCGGGATTGGTAAATTACGTAAGAAATCATGCAATAAGTCAAATTGTGGATCCGGCATTAATGGT[G/A]GATGGTTCAGAAAGTGGAGTACTAATAGGTATGGAGGAACAATTGCAATCTGTACTGCAGCTTGCCCTCAAATGCGTAGATGAGGATCCAGAGATTAGGC
>31.01_Jr4D_5498577
GAAAATTGTGTAGATTGGAAAGGGAAAAATACTGTTGGAAGGCTGCAGAGTTGCTCTTTTGGGATATGGTTCAATAGTTCAGCAATGTCTGCAAGCAGCA[A/T]GCCAGCTGAAAAGCAGAGACATCTTTGTGACAGTAGCCGATGCAAGATTTTGTAAACCTTTGGATACAGATCTCATAAAACGATTAGCCCATGAGCATGA
>31.01_Jr4D_5985071
ATGATTTGGTTTTCGTTTCCTTCCTCACTAGTGGATAAAAGTCACTTACAAAACTGCTTAACATGAACTGCAGCAATATAGCGCACGGAATCCAATGTCC[A/T]TAGGAAAAGATAGCTAGCTAGTGTAAATTAACTTGTGATGGCACGGGACTTGTGGTGGAAAAACCCAGGAGGCCGATGGGAACTTTTACTAGCTAGTAAA
>31.01_Jr4D_693960
TCTGCTCCAAACTATTGTGGTGAATTTGATAATGCTGGAGCTATGATGAGTGTTGATGAAAGCCTAACTTGTTCTTTTCAAATCCTTAAGCCTGCAGATA[A/C]AGGCGTGAGTACATATGAACAGAGCCAATGATGACTTCATGGAGTTCAGTCCAGCCTTCATGAATATCAGTCTTAAGAATTCTTGGGGGGAATAAACACC
>31.01_Jr4D_694168
TACATTGAACACATCTTTCTAGAAAACAATCATAACAATGTTCATAAATGTCGTTAGCAAAGTTCATGTACATGGTGTTTTTCATGCAAGTAAATAATTA[G/C]GTGAGTATTATGTATGTATGAATTCGTTGTATAAGTGGTAGGCATATCAACTGCAGGTTATAAATTTTTTTTTTTTTTTTTTTTTCTCCAAGTTGGGAGA
>31.01_Jr4D_7083707
ACTCCAAGCGACTCCCTGACATGTTCACGCAAAACCCTTTTCGCTACACTGTCTTCAGCAACTTCCATAAGTTCCTTGCTATTTCCAAGGTGAACAACAT[A/G]GGTATCAGGCATTTTAATTCTGCAGAGAGCAAATGAGTGGAAATATTATCCTCAGCATTTGATTGAAAAAACAGAGGATTGAGGAAAAAATATTGCCTTA
>31.01_Jr4D_8286876
TGAGTTGAGAGGCTTCTTGTATCCAAACTCTTGGTTATATAACTTATACGACACTTTCAATTTCCTACGAGTACTGCAGCATATATACTGTGTGCCTGCT[A/G]ATATATGTTGTTTTTGACAAAGTGATTCATGTCACTGATTGTACAAACAGAGAGTTTTTAAATCTCTCTTTCTCTTTTTTCTTTTCTAGGTTCAAACTCC
>31.01_Jr4D_8341128
TTAGCTGAAGAAGGAAAGGATTTCGTTTGAGCTCAAATTTCTGCAGATTTTAAGACGAAACGTTGGTCAGCCATCATGAAAGATTGTCGAACATGACCTT[C/T]CTCGAAAGCTATTTCAGAATCTTCCAGAGATACATCTATTAGAAAAGGTCTTCCCATCTTTCATAGTTGAAAACAAGCTTTCATAAATAAAAAATAAAAA
>31.01_Jr4D_8341306
CTTTCATAAATAAAAAATAAAAAATAAAATAAAATAAAATAGTTCCAGTGAGTAATTTCAGTGAATGCATGCGATGAATATTGAGTGGTGAAAGTTGAGG[T/A]TGTACACAAAACTGCAGCAGTGCCATGGAAACAAATTACTTCTAAAAGACATTTCTCCTGACCCCAGTGGGACTGTTACAAGCCTCTCTCAGTGTCACGG
>31.01_Jr4D_9508494
TTCACCAACATCCCCATCTTATTCTCCATCAAGCCCAACATACAGTCCCAGCAGGTAAGTTTACTATTTTGTAGATAGTGTTCTTGGTCTTCTTTCTACC[T/C]TTCTTCCAGTACCATCTGTAGCTTGCTTTTCTGTGTGTGTAACTTTCTGCAGCCCTAGCATTTAAGATAATGATTATGGGTTGTTTGCATGGTCAAAAGT
>31.01_Jr4S_10239918
TAGCATATACCATATAGTCCTTTTTTAGTACTGTCCGCCAGGTAAAATTAACATTTTTCTGACAAGTTGTCAACTTCTGCAGCAAGAATACCAAGGCTTC[C/T]CTAGGCCCTTCACCTTTAGGGAAACTATCAAATGGGGCGGGGGCTCATCTGCAGTGGAGTGGGAGGCTGCAATCTTCAATGGAGACGAAACGCAAAGCTG
>31.01_Jr4S_10305241
CGATTGTGCCATAGATGTCACAGTCGCGGTAGAATTGTCTGAGGGAATGGACATAGAGAGTGTCTTGGTAGGCTACAAAGCTGCATTTGTAGAAGGCAGA[G/T]AAATCTGCGCCGCTCCTTAAGGCCACGGCTTGGTGTTTACTAGGCCCTGCAGAGTTCTCAAAGGTGATACCTTTGGCTATGAATCCGTTGCCCACCACAG
>31.01_Jr4S_11732514
CATACTTTTGGGGAATCTCACAGTGGATTTTGAAGGAGCTTCTCCTCTCAAAATTCTGCTTTTTGAACTACTTGATTCTGCAGCAGAAGAAGAAGAAGAA[G/A]AAGAACGCCCCCTCTCATGGAAACTCAGGTGTCTACTCCGCAACAGGGAAATCTCGTTATCGGGCAAATTTATCGATACCCTTAACTTGGATTTCCCAGA
>31.01_Jr4S_1382395
GAAGGATTGAAAGCATAGCGTGGTCATATATCGTCAACTAACTTGGTTAGAATGATATTAGTGTGTACATTTTGTGACATCTTGTCAGTGGATATCGGTC[C/G]TTTTGTAGGGTTTGCAGTTTTCAGCCACTTCTGCAGGTGATCAAAGGACATCTTTCATGCTTGCGTTTTGGTACTGCAGTATGAATTAATATATAAATAT
>31.01_Jr4S_1428183
GGTGGCCCTCTTTTGGCTCGTGGAGACGCAGATATGCTGATTAAGGTTCTTTTCACTGTCTGTTATCCTTCCATCTGCAGTTGTTTTCCCTACATCAGTC[A/G]TTGCTACTGTGGTTGTTATGTTACCCACCTTGCCTTGGGGGCCGTGCATAGAGATGCTACTGTATCCCTATTGCCCTAAATATCATGGCCTTTCGGTTTC
>31.01_Jr4S_14287210
AAAAATGACCTCAACTTTACCGTTCTATGAGTCCTTGTATTTTTTAGCTTTCCTAGGTTATTTGCAGATGAATCCCAGGCTTCCAGATCATTCTGCAGAA[T/C]CAAATATGTAATCAATTGACCTTATATTTATAACTGTTAATAAAAGACAGTTCCATGCGACATGTAAAGATGGAACAAATGAATGACAATCATTGATCCT
>31.01_Jr4S_14290645
GAAGAATTTAGGTTGAAAGTGATGGAGGGGGATCAGGGAAAGGAGGTATTGAAAACTGAAATAGAGAATCTGCAGGGGCAGTTGTTGGACTTGCAAAGAG[T/C]GAACCAAAACTTACAGGAAGATAATTTCAAGGTACTTGAAGACAAAAGATCCTTGATTAAGGAAGCATTTGACTTGGTGGAAGAAAAACGTAACCTAGAT
>31.01_Jr4S_14399267
TCGCCAGACAGAGGTGACTGCTCAATCACAAAGGACAAGTGTACAGTCCAAGTCATGGACAGAACCTTTGCCAGGCCCAATCCCACTGATGCCAGCCATG[G/T]AGCTGCAGGAAATGTTAGCGAATGCTCGGAGCATAATCCAACTGGTGTTTCAATTCGTTCATCTTCTGAGTCACAGCAGCGTCGGTTTGACACCTCATCA
>31.01_Jr4S_1452591
TTTTGTTCCCAGCTTATCAACCAGCTGCTTGTTCCTATTATCTCGGATTGAATTGATCTTAGAACTGCAGGTTCAATGAAGAAGATTTCACTTTGAATTC[G/A]CGCAATACTCTTCTGCAATGCATGCAAACATGAATAAAGAAAATATAACTGCTGCCAAAGTTGATGAGTCTAATGTCCGAATCACACGAGCACGGGCTAA
>31.01_Jr4S_14619607
ATATAAGAAATTACTATTATTTTTTTTAAAATAGGAATTTAGATGTAAGGAGATTTCAACCAAAATAAGCCTCGAATTATGGTAAAAGCTGCAGTGTTAC[C/G]GGGAACGGCTGTGAATCCAATTAGCCATGTAGTTGGGGATGATTCCCTTGAAATGCTGGTTGGGATGTTATTCTTTTCTCTCTAAACATGCATGTGAAGG
>31.01_Jr4S_1500250
TAATCACATAACATCAATTGATGATTTGTAGTTTGACTTTTTGTTTAGATGGTTGACTTCTGAACTACTTAAAATATATCGAGCCAGTCTGACTGCAGAT[G/A]ATAAAGTCTAAGATATCATTCCTAAGTTACTAATGATCTTTCGTGAATCTATAAATTAGATAGATACTGTTACAAGCAGTGCATATGCCTAATAGCCCCA
>31.01_Jr4S_1592147
ACCATCCTCTGTTTATCTAACTGACCACGATTCATATTTTCAGCTTCTTCTTCTTCTTCTTTTTTTTGTTCCCTCTCATTCTTTTAGAATTTCCTTATTG[G/A]CTGAAACATATCAACTTTATGACTGCAGCAAATAAGGAGGGTAGAGTCCGTGGACGATGTGGCTTCAGCATCCTACACTCTGTCTATCACCCTTGCTCAA
>31.01_Jr4S_1873600
CTTGGCAGTATTTGCCATCTCTACAGATCTCAAGCATTTCCTGTAATTTTCAGCCAATGTGGAGGAAAACTAAGAGAGTTTTACCAGGATACTGTTGTGT[A/T]GCGTGGTGAAAGGTAAAACATTCACTTGTGTAAGAGCTGCAGTAATGCTCTGTATGTACTTTTAGGTCCTGAAAATTAATTGGAATTTAAATATCAATAA
>31.01_Jr4S_20117343
TTATGAAATTATCTTTACAATCTGGTGTATCATAATCTTTCTCAATTAAGTTTCAACATCCTCATTGGGTCTTATGTTGCGCTGCAGTGCCCATAGGTTG[G/T]CTTTGACACAACATTTGGTTGTGCTTAATTTGTGCTGTACCCCAAAAAATTAGTCATTGTTGGAGGTCCCCAATGCTGCTGGCCTAGTTTCATCTAGCAA
>31.01_Jr4S_21774245
TTAATTTTCAAATTTTCATTGAAGAGGGGAAGCTAGTGTAAGGGGATTTTACCGATCAGCCCTAACAATCCAGTATAATAAGCTGCAGCACATGGAGAAA[A/T]GAAATAAAGGTAAGTGATCAGTTAATTTATTTACTGTAAAAAAGTGCATATTATTTACGAAAAGAGATATTGGATTGAGATAAAAGCCAGTCTTCAAATT
>31.01_Jr4S_22748175
ATCCCACGTCCAGTTCACCATCAAGCACAAAAACTATTTCGGTGGCCCGGGGGTGTGTGTGAGGTGGGTTAAGGCCGCCGGGGGCGTAGTCAATGCGGGC[G/A]AGCGAGACACCAAGGGTGTTAAGGCCTGGGATTTTCTGAACATTGGCTGCAGTGACCAGAGAGCCAAAAGTGTTGTTGGTGAGGCCTGGTTTGGCCAAGC
>31.01_Jr4S_24138597
TTTTTGGTGTCTCTTACCCAGGAGCTCTTAGTGCCTGGTTCCGTCTTAAGTTTCCTCATTTAACATGTGGAAGCCTTGCAAGTTCTGCAGTTGTTCACGC[C/T]GTTTATAACTTCACTGAATTTGACCAGCAGGTAAAGATAATATTGGTTCTACATTTTTTTTCATGTACACATCAACATTGCTCTTATTTGGTGTTGGGAA
>31.01_Jr4S_24141988
GCTACATTACTGTTCCACCCTTCACTGAACGGAATACAACATGCATCTCGCTTGGAACCTTGTTCAGTGTTATCACTTACTGCAGAAGTTTATATGATGT[C/T]TCATCCCTTGCGTGTAGTATTGTTGTGGATGAAACCCTATATGGTTGGAAGCCTTCATATTTCAAAGGCTCACACAAAAAATAGATTAAAACTCAATCAC
>31.01_Jr4S_24243956
TATTTATAACACTTAACACCACAAAGGAAAAGAAGCAGTGAAAAGAATCTCCTCACCTCAAACTTGAAGAGGGCTGCAGATCTATGACCATCAGAAGGCC[G/A]AAAACTGCAGAGGAAAAACAAAAGATATCTATAAAATGATCAGGATCTGAAGGGCTTAGATCTACATGGATCATACATGCATCCTAAATTTGATGGGAAG
>31.01_Jr4S_25135462
AATTCAATTTCATTGTTTTCACAGATTTGATCAACATAGTCTGCATTTGCTCTCTCTAAGGCATAACAAACTTGTACAAGTTTCTCCTTTAAGCTGCTTT[T/C]TGTCTGCAGAACTTTATCTTCCAAGTGAAGTTGACACCTGGATGATTCTTCAAGCATCTCCTTGTATCTCTGAAGTTCTTTCTGCATGAAAAGTTGCTCC
>31.01_Jr4S_25180291
GCATGTTGTAAATACATTGATGATATTTTTTTTTTTTCATATAATAGCAAAGCTTATTTGCAAGTCAAAGAATCAGATTAATGGATGTCTATGTTTTCCA[T/G]TTGGATGCCAGTCATCCTTTAGTTTCAATGTATCATTTACTGCAGAAATTCAGGCACATAATGAGGGAACTGCAAGGGGCAATAATTGTTGGTTCAATAT
>31.01_Jr4S_25538522
TATGAAAGCAAGCACCCAATCGAAGCTTAAAACTTGGAAATGCCAAACCATAAAGAAAAGTTGAGGCAATTGAATCATAATACCATGGCCTTGAACCTCC[G/A]ATAAAAACAGCTGTGCTGAGTGCCATACCCCGCTGTCCTGCAGCACCGAAGCCAGCAGCCACAAGAGCATTCAACGTAGCATCCACGCTAGCATCAGGCA
>31.01_Jr4S_2586900
TTAATATTTCTATTTATTTTGGCATCAGATCAGGACATGAATACAGTGGAAACTAATTCGGCATTGAATTGCTTGAATGTGTTCATTGGGGATTCTTTTG[T/C]GATTTTGACTTAGTTGAACTGCAGAATACATAGGCCAATAAAGAAACTAGTTGGTATTCATGAGCATTTTACCTTTGCTAAATGCTCATGAAGTACAAGT
>31.01_Jr4S_2633963
TCGCCCGTTCGTTCTTTATTGCAGGTTGAAGAGTTTGCACCAAAGATCCGACAAGTCATAGATTGGTATGCTTGCGTCGCGCTCTCTTTCGCTTTCTCTT[C/T]CTAGACAGGTTTTAAACTAGAAATTCTGCAGATGTCTCTTTCTTCAATTTATTTCGCTTAAATTAGACATTCTTTAGTTTTTGAATCTTGTTGTTAATTT
>31.01_Jr4S_27205290
TATGAGCATATTTATAACTCCCTTGTATAAAAAAAGTCAACCGTGAACTTTCAGATCTTTTCTTTCTACTATCTCTGGGCGTTTTTACTAGTACGTTTGT[T/C]TGTACTTTTAGTCTTTTAGATGCTTTGCCAGGTATATCCAAGCTTATTCCTATGCTGCAGAAGTTTTGACTTATAATCTGTAAACCGCCCTGATATTCCA
>31.01_Jr4S_28727892
TATGGTTACTTTGTGGAGGCATTTGCTAAAGCTTGGACTGAGTATAATAACCCCAGGTTAGATGAGAAAATAGTATCAGTTTCGTTTCTGCTGCAGCATT[C/A]ACTGGGGTGTTTGTAACAGTGAATAAAATTTTACAGGGCTCTTGTTATGTTTGTGGTTCAGGCTGAAGAACGAAATATGTATGACCAACATTGGCTTTCT
>31.01_Jr4S_28840211
ATACCTTTGAAATGATGTCACGATCTCGCAAGTTAAATGCTGATAGGGATAACTGCAGCACAGATTAAAATATACATGAATACATTTTGAAAAAGCAAAA[A/C]AAATAAGTTAACAGTACAGAAATAAATAAAAAGACAAACTAAAAACAAAAGAGCCACGCATGCAGATAGAATAACAATTCCAGATGTCGAAATCTCCTAT
>31.01_Jr4S_2884187
ATGAAATGACACAGAGAAATGTTTGAAAAATTAGATCTTGAAAAAGGAAGATCAGAAATAAGAGCTGCAGGTATGGTGGTTTTCTACGCGCATTCTTCGT[C/T]GCTAGCCTAGCTGCAGCCGTCTTTAAGTTTTCTGCTAGTGTGATTTGACTGAGTTTGTTTGAGAGCTAGCTTCTGCCTGCTGGTTTGTCTCTCGGATCTT
>31.01_Jr4S_4372152
ATTCTAATTTCTAGGTTCCCTTAAAGGCAACTGCAGACTTCCAGTGTACCTCTGAGAGGTGGCACCACCCAAATGGCAAGGTGCATTCAATACAGGCTTT[C/G]AATTCTGCAGGGGGGTTGGGGTAGTTGCAGCCAAACCAATTGCGTGAAACTGTTCATGTATATGGCGCAGTGCATGCTAAAAGCACAGCGATGATCAGCT
>31.01_Jr4S_4420023
TCAATTGTATGTTTTTCCTAAAAAAACTCAACGAGGCCATGCCTGCAGCCATGTAATTTATATTTATGTAATCATGATTTTCATGTAAACTGGATTGTAC[A/G]TATATACGTGTTGTCAATGGACCAGTACTACCACGTACTAGCGTCATGTGCAAACGCATGTGAAATGTTTATGATGTTGGCGCGCTTCTCAATGTTCATG
>31.01_Jr4S_5166298
CCAGGCTGGCCACCACGGGCTGGCTGTGGATTTTTTGTTTTAGTTTTTTTAAAACATAATTGTAAATCTTTTTTGACACTTGCTATAAAAACTAAAAAAA[A/C]CTCATATTTAAACATATTCTCAATGGGTCTTACCACTTATTAGTCTGCAGGTTTGCGGCCTTATATTTCTCATTTGATCTCATTTGATCTTATTCCCAAA
>31.01_Jr4S_6230005
ATGAGACAAATTGCAAGTAACCAAGTGATCCACAACATTGGCCATCATTGGATTCTCCAATACTAACGTGATAAGATTTACAAGCTTTAGTTCATGTTCC[G/T]AAGCCCTCCACTGCAGAGCATACTCATCCCTCTAGAGACTCCTTATTCTCGTGTTCTAATGAAAATATGAAAGGTTATCTCATAATGAATGACAATGCTC
>31.01_Jr4S_6378996
CCCCTGCTTTTCAATTCAATTTCCCTCTGTTTAACGTTCTGTGTTCGGTTTTTTTTCCTATTTTTACTTACTTTTCTATTTGTTTTCCCCATCCATCCTT[G/C]GATTCTGCAGTGGTCTATTTCTATTTTCATTTTTTCCCTTACTTTTTTTATTTATTTTCCGTTCGTATCTTGGGTTGTTGTTTCGTCGTTTTTTTTTTCG
>31.01_Jr4S_654501
TAGCGTCGATACGAATGATGTGATTCCCATACCATTCAATTTGAACATTGATGATCACCCCCCACATCCATCTACTGCAGTTAGGATAAAAAAAAAACAT[T/C]GGTGAAAAGCCATTTTAAGCATACATAAATATAAAATGAACCCCAACACCTTAATTTAATCAGAAAATGATGGATAAAATGTAGAAGTATCTTCTAAAGA
>31.01_Jr4S_6562269
AAAAGTGTTGCTGTTGCTGATGTCGTTGATGTTGCTGCAGCTGATGCTGTTGTTGCTGCTGCTGCAGCTGATGCTGCTGTTGTTGCTGCAGCTGCTGCTG[C/T]TGTTGTTGCTGTTGCTGCTGCTGCTGCTGTGTTGTCAAGGCTGCAGGACTTACATGAGGACCGCTGAATGGATTGCCAAGAAATGGAGCTACCCGCATCT
>31.01_Jr4S_6692018
AAACATAAAAACCTGAACTATAAATGGCTCATTTTCGCATGCTAAAGAGAATGCAGAAACTAGACACAATTCAGTATTTTAAAAATCAGCATTTAAATTT[G/C]CTGCAGTGTACCCCCCAATAGATCTGCTCTGCATGAGTTCAATGTGTTACCATCTTAAAACTAGTGCTAAGACCATGATTTTGTAGTGAATGCAATGTGT
>31.01_Jr4S_697803
ATGTAGCATTGAATGTGCTGCAACAAATCAAAGAATCAGATTTTCTTCAGGAAACATCAAAATACATTTCTGTGCCTACTGCAGAAGGTATTTCGTTGCC[A/G]GATTCCACTCCAGAAAATCTAAAATCAGAATCAAAGGCATCAAAGGCTCAGGGGAAACAACCTATGCAATCTTTTGAATCATGTCTACATTCTGATTCAG
>31.01_Jr4S_8106861
TTTATGTGTTGAATCGGTATTGGCATGTGGTCTATATGCAGGAAAGGGAAAAGAGAGCAAGGAAGAAAGAAAGAAAGAAGGCAGCTGCAGTAGAGGCTAC[T/C]GATGGTGATAATAAAAAAGAAGCTTCTCCAAGCTCAGAAACTCCAACCGAAAGTCTCAAGGAATCTGAAACTAGAGAGAAGCCCATTACTATAACAAAGA
>31.01_Jr4S_8395872
TACAAAATCCTATTCCTTAAAGCTGCCTTCTCCTATCAAAGCAACTAGGCCGAAAATTTGGGGTTATTTATAGAGAGGAAGAACGCATACAGTCCCTTAT[C/T]ATACAAATATCCAGAAGATCCTGCAGTGATGAACATGTGGCCATCTAGAAATTACCCATTGTTTTTCCAATGTTGAGAATCATTAACCACAGCTAGTACA
>31.01_Jr4S_8745299
ATAAGAACTTCACCAGCCAGAGGATCATAAAATCTCTCTATCATACTAATCACTGTTGACTTCCCACTTCCGCTTTACCCAACCAAAGCTGCAGTTGTGC[C/T]GCTTGGGATACAAAGACAGAATCCATTGAATATTTGCTCATCAGGTCTGCTTGGATTACTAAAATAAACATCCTTTAACTCTATATCTCCATGAATGAAT
>31.01_Jr4S_970756
GAGACTGGCACTCATCATAATCGCAGCTATTATGCTTGTCTTGACATTTCTTGGACTCTGTAAGCCTTGTCAATCACCTTTTTGCAATGCTATGTATCAT[G/T]AACTTCATAAATTTAAAACATTTTCTGCAGAGATCCTAATTTTTTTTTGTACTCTTTGCGTTTGCTTCAGTATTCTCAATATTTGGCATGCAGTCTCTTG
>31.01_Jr4S_9743652
GCCATCTCTCAGTTTCCCAAAGGAAATGCATGATACTTTCCCTTGCAGCATAGACATGGCTTTCAAATGGAAGAATCACTAGGCGACAAAGAGCACTATG[A/T]CCTTTCAAAGCATGGAAGAAACGACTGGACTGCAGGGCATAACAACACAAAATTAACTGCTAGGTTAATGAGTAGGAAAAGAAGAAAGGAGCTAGCCACA
>31.01_Jr5D_10066072
CTCATTCGAGGAAAGTGTAATTGTCATTGTATTTTCCTGCAGGAGAAATTCTTCTCACAATATATTTCTCTCAAAATAATTCATTCTTGGATTACAACGG[C/T]TATGGTGATCATGGGTCACAAGTGAGAAAGCATGCAGATGAAACAATTGATTCACCTTCGAGGTCTTTCAGTGGTCCTCTGGACTCACCTTCTGCAGTGA
>31.01_Jr5D_10275044
ATACTTTCTCAGCAAACCAATAAAAGAAACTCCATCTGCATTGCATGCTATAATTTGCAAGTGAGAAACAAATCCTGCAGATTCTAGCTAGGATATATTG[C/T]AATTCAACTGTAAATGACAAGAAAAACTGAAGATTGTATGATATATTGCAATTCAAGTGTACAATGACTAGTTGAAAGTAATTTTACTACAAATTTCACA
>31.01_Jr5D_10589200
GTGCAGCATGGGTGCAGGCTTCTAACGAGAGCTTCTGGCAGTCCATCAGCCTGCAGAGTTGTTCTCTTTCAGACTCTGCCAACCATGGGTGTGACTGCAT[G/T]TTTGAAAACCACAGGTAAACCAGATAAGCCCAAACTTAATGAAATGTTCCATATCTAGTATGTTTGTCTTCTTTCTTCTCTTTTTGTTTCCTTTTCTTTT
>31.01_Jr5D_11619398
CTTTCTGACAGGAGGCATTAATATTGGTGATTTATAAGATGTTGACATGGAAATGAATCAACCGATATCACTGCAGGTTACCAAGCCAAGCACAAAAAAA[A/T]GTAGGGGAAAAGTGCATGGGGGTAGATGAATAGTCATGATGAAAGATATCATCATCATGTTCATGTGCTTCAAAATAATTTAGACTTGAGTTGAACAATG
>31.01_Jr5D_11619520
GTAGATGAATAGTCATGATGAAAGATATCATCATCATGTTCATGTGCTTCAAAATAATTTAGACTTGAGTTGAACAATGTCCACATCATGTACCTCTGTG[C/G]GTTCTGCTCCTGCAGGCAATATATATCGACGATGTAACGTTTACGAAGATCATGTCTTCCTTTAGTACTACATATAAGTACATATATAGATCAGAGAGCG
>31.01_Jr5D_11785215
TAGCACCTCCTTCCAATAGAATCTTAACCATCTCAAGATGCCCCCTGCGAACCGCGGCATGAAGAGCTGTCTGATCATCCTCGGCTATCAAATTTACGTC[C/A]GTCGCATATCTCGCAAACATTGGGCATTTCCCTGTTTCGCTCTGCTCTGCAGTCTCCAATCCTGAGAAACTCACGTCCCTTGCTTCCTTCATCGGTAGAT
>31.01_Jr5D_12370514
CCAGGCAGGGCTATAGGAGGATGTGGACCTTTCCTCCCTGTGCAGGTTATCCCGGGCAGGGGCAACCAGCCTGAGAGGGTGGGGGCCACCTGCCCAAGGC[A/G]GCCCCCTCCCTGTGACACCCGTGCCAGGATTGAGACTGCAGGGGACTGCAATTAATTTGCAACAGTATTTGTTCAAAGCAATATTAGATGGAAAAAGAAC
>31.01_Jr5D_13199017
TAATATCCCTATGAACAATTTTCAGTGGCGATTCCTCATGCAAGAAAGCCAGACCTCTTGCTATGCCGACACATATTTTTTGTCTTGTATGCCAGTCCAA[T/C]TTCACTGGGCTTTCCTCTGGACCTGCAGTTGATGTAGATAGCTCAATCAATGATATCAGAAATTTTTAGTTTCATCCTGTGTGATTTAAGACATTTGATT
>31.01_Jr5D_13406188
AAAGGCAAACCCACACCAAGCCCCTGTAAAAGTTTTCCATGCTCCAATTTAATGCAAATGTTCCATGTGAAAACATCATATAGATTTAATGCATATGTGC[C/A]ATGTGACCTGCAGAAACTAAGAGTGGCCTAAAGTTTTTAGAATTTCTTTCGTAGGGATAGCTGAGATTCGCTTCATCAGTTTTTAAATGATTAAAATAGT
>31.01_Jr5D_13655610
CGGCTGCCTAGAATTGAGTATGAAACTGAACACAGTACGTTCTTATCACGGTACGTTCTTAATAATGTCAGATTGAATGCTCCAGGAGAACTAGTTGAAT[A/G]CTGCAGCAACACTTCTACAACACAAAGCAAACATTGTTTGTCTCCAATCGACACAACGTGCAAAATATTAATTGCTGATAGATTACAAACCGGCTCAAAA
>31.01_Jr5D_13880582
TTTGATGATGATAACATCAAACAGAAGGCAGGACCTTGAAATCATTGTACTTCCTTTATCCTTTAGCCTCCCAATGCTTAATAAGATTTCCTTCCCGGTT[T/A]TGTTTCATACCAGGATGGCTCATAAGTGTTGGTTAATAGTAATCTGCAGTCTAGATAGTATTATTGTCAGATGTCAATGAAACAATGTTTAAACAATTAT
>31.01_Jr5D_14453041
TCCAGCCCATTGTTGATGATGTTCGCAAAAGAGGCGATTCTGCAGTTAAAGAGTTGGTGCTCTTTCTCTCGTTTTTGTTATTTTTATGTTTTTTTTTTTT[A/T]AAATTTTACACCATGTTTTCTGTATATCTCCCAAGGCTTTACTTCACTGTGAAGCCACTTTAGTCACGAGGCAATATGATGTCTATATTGCTTCTGAAGC
>31.01_Jr5D_17273327
TCCTTTTCTCACGAGAGATACAGGGCCAATAACCAAACAAACTTTCACAAAGATCCATGGCTTCCAAGCCATAACCACTTGGAGGAGGTTGGGAAGGCAC[C/A]GAATTGTCGTATTGGTAACCATGCTCTTCAGCTGCAGCTGCTCCAGTTCCGTATCCACTTCCATAGCCAGCCCGCGGATAGTAATCATCGCTTGCATTTC
>31.01_Jr5D_1734707
ACTCAGAACGAAAAGAGAGACCAATCTTGCATGTGAGGTCGAATTTCCCCAATATAACCTCTGCAGCCTTTGTCTTATCGATTTTCTCATGCGCCCTCCG[T/G]ATCGAATGCGTTCGAATCTACCATAGCCACAGAAAATGCATACATATACATATATAACTAAAAATCAAAACGCTTTGCATGAGAATTCATCATGTAGATC
>31.01_Jr5D_1735019
CTCGTAGGCTTTTCTATCATTTTCTTTTCGCTCGCACTGGAGATTTTTTCCTCTATTTTCCTCAGCAGCCAAACAGGGAATAGGAAAAAGTGTACTTGAG[G/A]GGCGGTGGTCGAAGGAACCGAGAATGGAGATCATGTTGTCCCTGATGGTCTGGTTCTGCAGCAGCGACTCTCTGATGGATCTGCTCTAGCGCTCAAGGCC
>31.01_Jr5D_18149892
CCCTGCAAAGGATCGATATGGCCAACTGTAACACCTCAGTGAATTTTCTGTCCTGTGTATTTGATTACCAGCTAATGGGTCAACTTCTTAAAAACTCTTT[G/T]GAGAGAGAGAGGGAGAGAGAAGAGAGGGAGTTTTAATTATAAACAGTTGCAAGTTGCTCTGCAGCGTGTGGCCCCTTTATTTCTATTTTATAGTCCGAGG
>31.01_Jr5D_18533504
AATTCATATCAAATCCACACAATTAGAAACCATCAAGTCCACTTTAAAATTTCAGAATGTACATAAAAATGATTTCTTTAAGAAAAAAACACTGCAGATC[A/T]TGGCCATGGCTGCTTGCATTTTTTTTTCAAATTTTTTAAGCTATAGAAGGCCTTAAGTATACACATGCAAATAAAGATAAAATAGATGCTATCAATTTAG
>31.01_Jr5D_19808792
CTGGTGGCTGAGGTTTGATAAGATACCAAAATTCTTTATTCATTATGATTTTTTCTTCATTATATTCCTTAAGGGAATATCTAATGTTACCCTGCAGACC[T/C]TTTGGATGTGGAGTTATTCTTGGAGGATATGACAGAGATGGACCACAGCTGTACATGGTTGAGCCATCTGGTGTTTCATATGTGAGTTTATTTTGGTCTT
>31.01_Jr5D_20408576
CAAGAAAATTGAATAAAGCCTTTAAAGAGTCCTACCATTTCAAGTTGGTGCATAAACATGCTGCTTACTATGAGATTGCATCAATCATAATAATAATAAA[T/A]AAAAAAAAAACTCAAAACATAAATATTTTTATGCCAGCTGATGCTGCAGGTTTCCATATCACTAGAGTGTTTGATGTATCAATAAATAGGCTTGCAAATA
>31.01_Jr5D_2203877
AAACTGCAGTTTCTTTTTCTCTTGTAGTACTAGAATTTGTATCTCTAGAAAATGAAGAAACCAAAGAAACCAGGATTTTTTACTGCCTCAATGGCCACAG[C/T]TTCTGCTGCAGCCCTTCGTCGTCTTATTCATCCTCCTCCTCTAACAGTACTCAACAGGTAAACCTTAATCTTATTTCTGAGGTCTTATTCTTCCTTCCTA
>31.01_Jr5D_22851813
TAAAAAAATAAAAAATAAAAATAGTTGTATGTATATGACTGCAGAGTAGAGGAACTTTATTTTATATGGTGCAAAATTATTAAAAATGATACAAAAATAA[A/T]ATTAAAAAAAGAGTGGATGTTTGCTATAAGTGCTGACCATTTTGTTGGTAGAACCGTCAATAAGTGGCTGCAGATTTTGGCAACTGTTTCTGAAAGTTCC
>31.01_Jr5D_2403281
GAAACCTGCAGTGGAATGATAATAAGCATAAAATGTCTGTCATATATATGGTCTACCAGCTTACTGGCCCTTAGATGATGCAGCTATCTATTATTTGACG[T/A]AGTTGAACTCTGCAGTGTACTTTTCTTAGTTGAAAGGCCTTGCTATCTAGGTCAACAAGTTTTTTTTTTGATAAGTAAAATAAGACTTTATTGAATTACC
>31.01_Jr5D_2412830
GCAGAGGAGAGTTCATATGCCAAAGGGTTAGCCTCAGCAGCTGCTGTTGAGCTCAAGGCATTATCAGAAGAAGTTGCCAAGCTAATGACTCATAATGAGC[T/G]ACTAGCTGCTGAGCTGGCGGCATCTAAGAACTCGCCTACTCAGCGTAGAAATAGTCCTGCAGTCAGAAATGGCCGGAGAGAGAGTCATATCAAGAGAAAT
>31.01_Jr5D_2502814
GCATGTGTGGTTGTACTTGATATACTCGACCCTTTGAAAGCGACAAGGCTGCAGCTGAGTTTTTGGTGGTGGTGGTGGTGGTTGTGGTGTTGGTACCAGT[A/G]GCATTGGAAGAGGTTGTGGTGGTGGCTACGCGCTCACACGAGGGGCACATGGTGAGAGTGGTGGCAGGGAGCTGCATGTAGAAAGGTTGAGAGGTTTTCA
>31.01_Jr5D_25901841
TTCTTCTTCACACTCTACTGTGTGAAGAAGCCCCAGCACACCTAACGTGCTGGAGTGAAAAAAAAAAAAAATTCTTCACAATGTACTGCAGCTTCCGGCT[A/G]CTCCAAGCATTTCTCAATCTAAAATATATCCTTTGGTCGGTGGTATAACAGAGGAAAAGGAACATAACTGCAATGTCGCAACCATCGAGGATCAAGCATT
>31.01_Jr5D_26923306
ATAGCATTCTTATTATCAATTATGCAGAATTTTTTGAGAGTGGTTCTATTTGATTGAAGTTCATCATCATCGGAAATTAGTTATTTCTTATATAGAAGCA[G/T]TGAGCCTGCAGGAAAATCAGAACCAAATTCCAATTTTAAAAAGTTTATTTATTTCCCTAAAACAAACACGGAGTTGATTCAGGTGCTCGTATAAAAATTT
>31.01_Jr5D_2693559
CATGATCCCATCGAAACAAATGTATAGATCTTCAAGGAAAACGGCATTAGATTTATATAATATTGTCAAGGAACCCATTGATATGTGGATTTTGAAAACT[A/G]ATTTATAAGCAGCTGCAGAGCCAGCTAATAAAGTCTAGTTGGGTCAAAGACTCCACATGCATGCTATGGTGGGATGATCTTCTTAATTAATAATCAATTC
>31.01_Jr5D_27146426
ATTTCTTCAGCAAATTGGTATCAGTTTGCAAAATTCCTCAGTTGTTTAGAACTGCAGATACTTCTAGGTAATCTTTCATGTGCAACTCAACTGAATTGAA[T/C]AAAGTACTAATCCCAATTAAATCGAGTATCATCTATTGATTCTCATCAGCTAATTAGGTCCACCACCTGCATCTCAAGCTTTTGTGTGTATTAGTCACTG
>31.01_Jr5D_27953880
TTGCTGTGATCTTCACGATTTCTTGCAAGATTTATTGCCACTCTTTGCTTGTTCAGATCCAAATTTTAGTTGGGTTGTTGGATTTAAGGAGTTTGCACAC[G/T]TGTAGTGGGGATTTCCTCTGCAGTTGCTATAGTGGGACCAACCTTTTTCCTTGCAACTGCCATGTTTTCTTTTGTGTTTCAAATTAGTTATTTGATCACA
>31.01_Jr5D_29018015
AACACTGCAGGATGCATATGAAGACGGTCTCTATCAGTGTTGTTATTTCCCCCCCTTTTGCCAGCTTGGTGTTTGTCAACGTCCGGCGCTTGCTTTCTGA[C/T]GATCATGCCATGCATGACTAATACACTGCAGGGATGAGGGAGATAGCTAGCTATATTGTTTCGTACTGCAAGATGTCCGTGTGTAATTGTCTATTTACTT
>31.01_Jr5D_2916040
TAGTAGCCCCTGCAGCCTGTCTATCAACGTCAACATCTGTAGAAGTTAGATCACGCTCCGTCCCACTATCTTATGCAGTTGGAACATTAATGTGAGCCTT[T/C]CTCAAGTGGTCCTCGCTCTTGCTAAAGGTGATCTTGTTAAGGGGCCTGATCTGCAGTTGCCTCTGTTATGTTATTAGCACATTAACCCCCAATTGGACTA
>31.01_Jr5D_29203655
GCGCGATCTCGGCACCAATGGGAGTGGCTGGTGACTTGAATTTCCACATAGGAAGCGCTTTGGGAGGAGGTGCTGGTACCGATGGAGGAGGATCTTTGTT[G/A]TCGAGTGGGGGTTTAGAGCAGTGGCGGCTGCAGCAAACACAGCAGTTTCCCTTCTTTGGTGGCTTGGATCCTAATTCAGTACCGGGGTTGTTTGGTAGTG
>31.01_Jr5D_29215854
GAGAGAATTGGTGCTTGATAAAGATCCCATTTTGGGCCATATGCTGACTCTCTAAACTAAAAAGACCCCATTTTGGGCTCCAAGTCAGCACAGTGGAGGT[A/G]AACTGCTGCAGACTTTTTTGTGATGTGGCATCCATTGGGAGATGTGTCCTTTCTCCAACTTTGAATGAGCCATGTGCAGATTTGAGGAGAGGCCTCTTTC
>31.01_Jr5D_29609879
TCTAGAAGCTCAACCCAAGCAAACTCTAGAAGTGCCGGATCCTGCAGCACAACATTAATTACTGATTTATTTTTTCTCCTTTAACATCAACCACGGAGAA[G/T]AGAGTGGAAACAAATTCTCTTTTTTACAGATCAAAACAAAAGAGAGAGAGGAGAAAGAAGAAGAAAATTTTATCTCTATCCTTCCACAAGCAAGAACCAA
>31.01_Jr5D_29889016
GTCAAGCCGCTGGAACATAGACCAAGCGATGACAACTCTGGAAGAGGAATATCACCCTCCAAGTATTGCACAACTTGGCGCATGCTTGGCCTAGCTGCAG[T/G]CTCTGAATGAGAACACAGCAACCCAAGTTTCAATACTAACTCCATTTCCTTTACCACATAATCTGCACCTAGATTTGGATCCCTTGCCTCAAGAATTTCC
>31.01_Jr5D_3003656
AACTGCGTCGGCCAAATGGCCAATTGCATGCCTTTATGACCAACACCACGTACGTACGATTTTCTAATATCCTCTTTTCGTAAAAATAAAAAATAAAAAA[A/T]AATAAAAAACTGGCATTATCACAATGTTGAAATGACGCAGAAAATGAGTGAATTACCTGCAGATTGTAGGTACGTACACAGATAAAAATGGAAGAGCTAG
>31.01_Jr5D_30110118
CTATTGGAGTAACTGAAGTGGTCTTGGCCATCAATTATCAACCAGAGGTAAGCTTACTCCTCTCTTTACTTGCTGCAAACTTCCTTTATATTTTATCGAC[A/G]TTTTTGTGGCCAAATTTTGAATGGCTCATGTGATCTGATGCCCTTTTTTCGCCTTCTGCAGCTTATGCTGAATTTCTTGAAAGAATTTGAGAAAAAGCTT
>31.01_Jr5D_30147280
ATTTTTGTTTTTAACAACTGTCAAAGCTCTTCACAACCTTTTTTCTTTATCATTACAAAAACATATGGTTTTGCAGTTTCCCTGCAGCTGATATATTATT[A/G]GTGGTTAGTTTGTGCCTATTGCAGGTTGGATATCGGCATATTGATTGTGCTAAACTTTATGGAAATGAGAAGGAGGTAATTTTGCATAGTACCAAACCGA
>31.01_Jr5D_31110195
TTTCCTTGAAACTAGGTTAAACGACATGTTTTGGATGGAGCATTTTGAGGAAAAATGAAAATAGTGGAAAGATAGGACGTCAAATTCATGAATACGATGT[G/C]ATATTAGTTGATTGCAGGTTGACCGACATATATTAATTTATTCGAAGATTTTTGGTACTGCAGCTTTCAGGTAATTAAACTAATTAAGAAAAAAAATTAA
>31.01_Jr5D_31249697
ATAAATCATGAAAAATGATAAGATCGATCATTGCTTTATAATAATTCCATCAGTCAAATTTCTACATTGAAAACTAATAATTTTGAATCATCAAGTTTCT[A/T]GATTAGTGTGCTACTAATATAAGTTTTACTGCAGTGTATTTATTTCTTTAACTTGAGTTGTGCTTTGTGAACTTTAGTTAGTAGCATTTGAAAGTACATG
>31.01_Jr5D_32292001
CAGAATGCTGTTCCATGCACCTGCTGCTGCAATCTGCTGGTCTACTTATGAAGCATCAAAAACCTTTTTCCAACGACTCGGGGGCAGCAACTCGTCCGTT[G/A]ACTAATGGGGGGCCGGGACAAAACCCTGTGGAATCTGCAGACAGCTCTTTTAGGCGATCATGACCAATTGGAATTAAGAAACAGCTCCAATTTGTAACTG
>31.01_Jr5D_3269847
GAAGCTTTTTAGCTCGTGGTTTAATACTATGATACCATTGCTGATTTTTCTGATTCAGGTACTACCCCAAAAACTGTTGCAATCAAGGAATGGTGGGAAG[A/C]AACTGACAGGAAATTTCAGGCATGGCCTCGAGCTGCAGGTCCACCCTTGGTCATGAATCCTATCAGTCGACAGAATTTCATTGTCAAGTCCCTCACTGAG
>31.01_Jr5D_3919565
CCTAAAATTATCATATATTAGATGGTGTAATACGCTCAATAAACTACCAATTTTGATAAATACACTGTATTATATACCTGCAGACTACTAAAAGGTTGTA[T/A]TTAATCATGTATATTCCGATCAACTCTAATTGCTAGCTAGCATGCCCGGGTAGTCTATTTTGTTTTTAAGCCAGAGATTCATGAGGATGATGAGTCTCGT
>31.01_Jr5D_4486916
AGAGTGATAAAATGATGGAAAAAGGAAAAGGAGCAGAGCAGACTGATAAAGCTAGATAGATTGCAGACTGCAGTAGTGGCAAATACGGAGAGGAGGATGG[T/C]AGCAGTAGACGACGTTAATGTTGAAGTGGACTTCAAGCAATCTAAAGAGTCGGATCGGAAGGGTGACGTCTAGGAATATTATTCTGGCAGAGGACAGATG
>31.01_Jr5D_4893307
AGTTTGAATTGATTGATCACTGTAGGATTTCATAGCCGATTTAAAATGTTCAAAAGAATGGACCACTCTCATTCTGGCAGTGACAAAACCTTGACGATGA[T/C]TCTGCAGATCCGCTCGGTATTTGTCAATGAGCCACATGCATTGATGCCAAAGAAATATCAGACAATATGCGTACATAATATAGCGAGGGTAGAATTAAAG
>31.01_Jr5D_5013595
CTATATCAGGCCTAAGAGTACAGATGGGGACAGGGGTGGAGTCCCAGTTGAAACTTCTGCAGATGAAGAATTAATTTATGGAGATTCACTTAAACAGGAG[A/G]TAGAGGATTCAATTGGATCATCTAAGAAGATACATAACTCAAACTCACGTAATGAGAAGACAAGGGGTTTGGATAAGAGCTGCCACAATTTGAACCAGTC
>31.01_Jr5D_5343637
GAAAATTATATTTTACCCTCCTAAACTGCCATCCATTTTTTAGTGTACACCCTAAATTATCAAAAATCTCAAGTTACATTCTAAGTTAAGAGAAGTTACA[T/A]TGTACAATCTCATCTAGAAAATACATGCAGAGGGATACCTGCAGAGCTTTGACAACCCCATCTATTATCTCAGGCTCTAAAAGAGGCTCATCCCCCTGAA
>31.01_Jr5D_5578254
CCAAGCCCTAAGCTAGAGCTAGCTAGGCATCGATCATGAGTACCACGTACCTGCAGGGATTGGGACCACTTATCGATAATTCTGGGTCAAAATCCAGATA[T/C]TTTTTATTGGTTTAATTAGCTATCTTGAAAATTAAAGCGATTAATAAAGCTGCTTCACTCCATATATATGGCATAATATTAATCAGTCATTTGATGTGGT
>31.01_Jr5D_6149029
CCGCAGCCACCTGATTATTTTATATATAGGGTTAAGTTGGTTCATCGATCTTTGGAATTTCTAGATCGAATAATGAAGACCGTAAACATTTCAGGGAGTG[G/A]CCAGAAACTGCAGCAAGCTAGAGAAATCCTTGTAGTGGCGCGCGGACAGTTTTGACTCTTGAGGAGTCCTTGGACATGTCTGCTTGATCTGAAACTACAG
>31.01_Jr5D_633720
AAAAATCCAAGGCTTAGTTTCTTGTTCTAGAATTTATAAGAAAGAGTGTAAATTCTAAGAGAATACACCATCTAACTACAGGCATATGTTATTTCATGAT[C/T]AGATCACACTGTACATGCTGCAGCACTCGATTAGATTTACAATTTACTATTTTATTCATTATAAGCAGATCAGTGATTTCCTGCATATGTTATCTAGAAT
>31.01_Jr5D_6915697
AGCTCTCCATCTATAGTTTCTAACTGTTACATGATGTTAATGTTCACATGCTTTGTGACTGCAGTTACCATCTTGCTGAGAAGAAAATTCCTTCTATACA[C/T]GGACATACGATGGGATTAAAACTAGAGCAGTTTATTTTTGATGCATTTCCTTATGCTCCTTCAACTGCACTTTTTGAGGTTACTTTTGTTTTTTCAGTTA
>31.01_Jr5D_6970197
TGTATCCTAATCTTTTTAGGATTGCTAGAGATAAAGCGGCTGCAGTGGCTGATTCTTATCATTTTTCTAATAATATGTTTCATTGGACTGTGGAATTCAC[C/T]AGAGATGCGCAGGATTGGGAAGTAAGTGAAATTTCTGATTTCTTTGGAAGATTATATGGTATGAAGTTTGATTAGAACAGGGAGGATTGTCTGATGTGGG
>31.01_Jr5D_7102833
TAGAGAAGTAGAGAAGTTTCCCATTGAAATTGGAAGGGTACCATTCAATGGATTATTTGCTAGCATTATCTTTTCCAACTCTCTGCAGTTTGTCAAAGAC[G/T]AAAGAAAACTCAACTCTAGAGACGAAGATTCTCTGGTCAAATAATTGCCAGCTAAGTTGAGCTCCTTCAGATGCTTTAAATTTCCGAGGGTATCAGGAAG
>31.01_Jr5D_7931906
CAATCTAAAACCTTATTTCAAGGCCCCTACCTTAAAATTGGTATATGCATTTCTCAATTAATGCATAAGTGCTGCAGCCATTTCCTGGATGTTGGCTATC[G/A]CAAGTCAACTAAGAACTTCACAAGTTGACACCCATACGATACAACTCCCTGCAGCTGCTTGTACAAGTTTGACACAACTACTGATTTTCTTGTGGACTAA
>31.01_Jr5D_8136071
AGATTACAGTGGCAACACATCACAAGGCAACCATCTGGGTGGTACCATCCATCCCATACAAAATTCGTTTCTCTTCATCCAGCTAAGACTACTGCAGTAA[A/T]TTTATACAAGGTTAATCCCAGCACGGGTCTAATTCTTTAATCTCTTGTATACTATTAGGATGAAAGGTGGCGTTGAGGATAGGATCTCATGGGCTTAGTC
>31.01_Jr5D_8267520
TTGACCAATAAGAATTTCAAGTGTGGCTTCCAACTGTGGACAACAGATTACATTAGCCAGAAATGGTGCAAATGCCGACCAGCAATCTATTGCTGTTACA[C/T]TCATCAAGCTTTCTGCAGCAGTGAAGTTTAACACACAGATACCTGCATTGGAGGAGAAAGAGAGAGAGATCACCAAGCAGAAAGCGTACTGAAATCTTCA
>31.01_Jr5D_8523780
CAATTTATTGTAGTGGTTGGTTAAATTAAGATTTTGAGAAGTGGTCAAGATTGTGTTTGGGAGTAATCAGGAATCAAAATTGTCTGCAGATGGTTGGACT[C/T]CAAAATATTCTTAACTTACTCGTGCATGAAATTAATGAATCCTCTCATACTTTCTATAGTCAATTTGTGGCTATTACCAATAATGTTAGTTTACATTATG
>31.01_Jr5D_8523883
AAATATTCTTAACTTACTCGTGCATGAAATTAATGAATCCTCTCATACTTTCTATAGTCAATTTGTGGCTATTACCAATAATGTTAGTTTACATTATGTG[A/G]TTAAAGGGATTTCAAGGGTTCTTCCAGCCACTTTTACTTGAGAAGTTTTTGCATCTGCAGCTGCAAAAAGCCTGTGACAGCCCCCAAGATTTGGTTTCTG
>31.01_Jr5D_8523932
TTCTATAGTCAATTTGTGGCTATTACCAATAATGTTAGTTTACATTATGTGATTAAAGGGATTTCAAGGGTTCTTCCAGCCACTTTTACTTGAGAAGTTT[T/G]TGCATCTGCAGCTGCAAAAAGCCTGTGACAGCCCCCAAGATTTGGTTTCTGCATCCATTGCTCTGCAGAAAATGGTACTGATTAATAATTGCGGGGAGCG
>31.01_Jr5D_8531530
TCAAATATCAAAGCTCCAGAATGACCTTTTAAATAGAGTCTTTTTGTCGAGTGAATTATTGCTTGAAAATTCAGATAGGTGCACCGTCCAGTACTGAGCT[G/C]ATCAGTAAGGTTTCTGCAGTACTTGCATCCCAATGAGAAGAGAGTTTATAGTTTATTTATATATTGTTATAGTCACCATTCCAATTTATCTATATTTAAA
>31.01_Jr5D_8812384
CTCTCCCATCTCTCGGTCTCTACCCTAATTAGTATTATTTGTCTGGGCTGTGATGCCATCTAATCCATAGTTATTTGCATTGAAAAAAGTGAGTCTGCAG[T/C]TAAAGAAAAAGCAGGTAAAGTTTATAAGTGGGACAGTCCGAATGTCTCTTCCCCTCTCTCTCTCTCACTAGCTACCCTCTACATCTTATAGGGTTACTCG
>31.01_Jr5D_9262681
TCCCCTTGTAGACTTGCAATATTATGGAAGCTGAAACCCTTTCCAAAAGACACTTGTATTATGTTCCATTCTAGCTGCAGATAAACCACCATGCACGTAT[C/G]GAAGCTTTTATCATTTGGAAAATATCTTGGAACCCTACGGCCATCTGAAAGGTGACATTAATATAATGAGTAAACGAAGTTTGTGACATACATACCTAGC
>31.01_Jr5D_9553666
TTCATTCAAACCCCAAATATGTAAGTGAATATGTATGTGTTAGTGTACTGAATTGGGCAATGGCCAATCAAAGAATAAAAATTCAAGTTAGCATTTACTA[G/T]GAAATAACAGTGCTGATGTGTGAGCCAGCTGCAGAGAAGGAAAGCTAACTAATTTCAATTGTGGATGTGATGTGGAATTGGTCGCATATTCAACTAGCTT
>31.01_Jr5S_10024156
ATTACACCCTGCATGGATTGATTATAGAGATGTTCGATTAATAATATTAATTGATCTTGCGCTGCAGTACTACGCGGTGAGCGGAATCAGAGATCACAGG[G/A]TGATCGATCTGGCCGAGTACTGGTGGACCTGATGATCCCCAAGTTGCAAGATGCCAAGATTGATTCAGAAATCGCATGCATGCAGGCTTTGACTCAAGAC
>31.01_Jr5S_10174724
CACGTTAATGACTTTTGCAGGTTTGTGTACTCCAAACTTCTCACCTGCAGTTTTACAAGACGCTAGGTAACCCTCAGGATAAATCTAGGGGAACAAACTA[T/C]GCTTAAATGAGATTTAGTTTTCCTTCCAATTTTTGCTTCCTTTTCCTTTTCCTTTTCATTTTCCTTTTCTTTTCTGCCTTTATTAAATTTGTAATAAGCT
>31.01_Jr5S_10175571
CCAGTAGAAGTTTGACCATCTCAAGATGCCCCCTGCGAACTGCAGCATGAAGAGCTGTTTGGCCATCCTCAGCCATCAAATTTACATCCATTGTGGATCT[T/C]TTAAAGACTTGACATTTGCCAGTTTCACTCTGCTCTATAGTCTCTGATCCTGTGCTATAAACATCCCTTGCTTCCTGCATTGATGAATAATCGTGTGAGT
>31.01_Jr5S_10552016
AAGCAAGCCACTTAATGAGAGCCTTCTCACTCTTGCTATACTCTCGACGTAGAAAACAGATGACCATCTAACCCCCACAACCTGCAGTCAAGGCTAAAAG[A/G]TTAACTCCAACATCATCTCACAGAAAACCACGAGACCAGAGGCAAAAGGCTTAATCCATCCACACCTTGAAAAAGAACGCAATAGCACATAGTGGAACAC
>31.01_Jr5S_12032138
CCGATATGAGAGGACCATATGTTCCTCTTGTTGGGGCATTTGTTGTCCCTTTGCCAGCCCAATGAAAGCGGATATGTAAGACTTTGTTACTCACAACTGC[T/G]TTAACTTTCTTAACTAAAGCTTTGTCAACCCCTCCTGCAGTATCTTCAATATCAAAATCCTTCAACTCCAGTTTTCCCTGTAACAATTATTTCAACTCGA
>31.01_Jr5S_12035705
AACGTTGAAGAACATCATCTAAGCAAAAATGCTATGACTTTGTATTGCTGCAGTTCTTAAAATTTTGTGGTAGAAGATGACTTACAATCTATTCATGTTT[T/G]TCATGCTAGTTAAGTTCGGAAATATTGAACCCTCACCAATTAAGTCACTAATTCTTCTGCACAAAATTGCATCATCCATGACTGTTATTGTCTTAAGCAA
>31.01_Jr5S_13105909
GCCGAAATTAAGTGAATTAAAGTGTGCACTTTTTTCAAGCAATTTTGTCAAAAACATCATTAGCTGTCTGCAGTCTTGATTTTAGACGCTTGGTTATAGA[A/G]TACAAGTCTGCAGATTGGAGTTTGGAAAAAAGTTTTCCAGATTTCCTTTGGAATAATGTGGGCACAAAAGGATTGGAGAAGATTATAAATTATGATGCTT
>31.01_Jr5S_13965987
CACCAGGTACAGTGAAGGCTGCAGTGAAAACTACAGTGGCAATCAATGTCGCCACAAGCATGCTATAGTTTGCTGTGTCCTTCATCCATTTTTCACCTTC[T/C]TTCTGTAAATTTTCATGTGTCTGTGTAAATAATTCCCAGGGAGTATCTGCAGGTTTCTTGTTTTCATCTAAATTCATCATCTCCGTGTATGAATGCTGAA
>31.01_Jr5S_14910826
AAATAAAATACCTGAATATGGTAACGAACATCATCAAACTCAACCCAATGGTTATCAAATTCAACTCCTTTCTCAAGACTGCAGAAAAGAAATGACAAAT[C/T]AGCATGCTGTGCAAGGCAATTGAAAACAAATCAGCACGCTGTGCAAGGCAATTGAAAACAAATCAGCATGCTGTGCAAGGGAATTGAAAACAAAAATGCA
>31.01_Jr5S_14911129
AAAAATTAAGAAGATTACTTAATAGTAATTGAATTGGGTAGTATGGAAGTGATTATTGGCGACAATGTCTTATCAGTTCGACTGCAGTAATTTTAAACAA[A/C]TGATTTTTTTTTTCTTAATTGAACCCCCGAACATTCCTTTTTCCATCGCAGACTGAATTTGAGTAAAAAGAATTATGATACAAACCCATTCAAAAATTTA
>31.01_Jr5S_14978919
TAAGGAGATTTTGGGGGGGTACAGGGATCTTTCCATATACGAAGGACAGACACCAATGGCATGTTTTGGCCTGCAGCTTGCACATGTGCCCTATCATGAT[C/T]ATAGGGCGCGCACATGAGCTTTCCAAGTACTCTGATTTTGCTTCAAGTGCAAGTGAAAAGACATGATTGAGCTTTCCAAGTACTATTATTAGGGGCAAAT
>31.01_Jr5S_14980175
GTGTGATTAATATCTGTCAGAGAGTAGACATACGTACAGTAAGAGTGAGTTTTGCAGTTTTGGGTGCTCTGATCATCACATGCCCATCATGTGTTTCTGC[C/T]TTACCTGTCTACATCTTCCATTACCAACTTTTCCTTTAATTCTCTGCAGGGTGCATGCGAACCCTAGCTAGTTTGCTTTTTCAAACAATAGTTTGTTTTA
>31.01_Jr5S_15928282
AGTCCAAAACATGGAAGTCCAAGAAGCTGCAGATCAACTTTCAAGTTCGCAATTGGGAGGTTTGGTCTCAATTCAAATGGTTTTAAGAGCTACAATTGAG[T/C]TAAACATGTTCAATATAATTATAGATGCAGGGCCCGATGCTTATCTTTCTGCAGCAGAGATCACTTCAAAGATCCCAACAACTGATCCAAATTGTAAAGC
>31.01_Jr5S_18463612
TTTAAGAAGGCGAGGATGATAACCATGCAATCATTGTAGCTCTTCATTCACAACTGTTATTTATATACTGCAGCTCCTGCTTTCTCCTGTGCTTTTCTAC[A/G]TATGGCTTGGTACTTTTTTCTGTAATTCTTGACTGAGACATCTTTATGCTCCTTATCTCCATTATCTAAAGTTTTTTATTAGACACTGAATCGATTGATT
>31.01_Jr5S_2061634
TTCCTACAAGTCTTTTAGTTCGCAACCTTCGTCATGACTGCAGGTTTATTCTCTTGAATTTTTTGTTTTGTATGACAGGATGAAAATGGTCAATAATTAA[C/T]GGAACTCCCTGTGGATTCTGTAAATTACTCATTTGTGTTTCGAACCTCAGAAAACCGTAGCATGCAGGATTATATCAGCTTTTTTCCCTCACAAGGCTGG
>31.01_Jr5S_231007
GGTCACCATCTGACAGCAGCAGCTGCGGTATTTGCTAAGCTGCAGCACGGTACACAGGATTGCAATTTTAAGGAAAGTTGAAATCTATGCTGAAATACAA[A/C]CATCATTTCAGATGCATAATAGCATACCTGGTCAGGTTTCAACCTCTCAAAACCAAATTTATCCGTCCATATGGATTCTGCTTCTTCCGCGGCAGGGAGG
>31.01_Jr5S_2342466
GATCTTCGATGCAGTTGATGAGCTTGTCGAAGGCTTTGCTCTGTTGCTGCATGTCTTTGGAGTCCAACACCATCTCTATCCCTCCGTCGTCTACGCCCTC[C/T]ATGATTTGCTCTCTTTGCTCGATCGCTTTCTCTGCAGAACGTTTTTCTTGAGAATTTAATTTCTATTTGACTACAGTTTCTTTGGATGTTGTCCGATGTT
>31.01_Jr5S_24838324
GTATACAAGACCATGGTTACATTCTTCATTTGCACCGTACTACATTGGATCAGATTAAAGATCAGTTGAACTAATTTGTGTGTGCGTGTGGCATGTAGTT[G/T]TGGGTCCATAGCAAGGATGATTGATGATCATGACTAATTGCCTGCAGCATGAGGTTTCAAAGTAATACTGTTAGTTTTGCATTAATTCATGTCTACAAAT
>31.01_Jr5S_2508253
ATTTGTCTAATAATTATTGGGAGAGCCTTGTATGAACGCCCTGCAGAGTATGATACGCTTCTTTTGTCATACTCCTCAAGTAAGGGTGCAAGATATAGCC[C/G]TTTTTTAGTAAAAAATGTAGCTGAAATTGAGAGATATAGCCATTATATACATCAGCTCAAAACAATTGTTACAACCACTCATAACCATCAAAGAATGATG
>31.01_Jr5S_27287654
TATAACCTAATTTATCTTCCTGTCTTGGGATTTTGTAACTTTCGAGTATTATCGTTATTTGATATTGGATTGAGCATGGTGTAGCCTGCAGAGTGAGGAA[T/G]AGTTTAGAGTGAGATTTTGTATAATGTTTCACCTGTTGTTTCTGATTCTTATAAGTTAATTTGATCTCTAGTCTTGGGATTTCGTAACTTTGGAGTATTA
>31.01_Jr5S_27287730
TGGTGTAGCCTGCAGAGTGAGGAATAGTTTAGAGTGAGATTTTGTATAATGTTTCACCTGTTGTTTCTGATTCTTATAAGTTAATTTGATCTCTAGTCTT[G/A]GGATTTCGTAACTTTGGAGTATTATCATTGATTTGGATTGAGTGTGGTGTAGCCTGCAGAGTGAGGAAGAGTATAGAGTGAGATTTTGTATAATGTTTCA
>31.01_Jr5S_28852359
TTTTTTTTTTATTTGACCATCGAATGTTAGTGAGCTTCGCTACTTCGCCTTTCCACATCTGCAGTGAGGTTAAGCTGGGAAAGTTTCTCTCAAATCTCAA[A/T]TTTTCCGCATCTGCAGTGATTGTGAGTTTCGCCTCTTCAATGCTTCACCTTTCATCTGCAATGCTTCTACTCTTCTAGTTCTTGACCTCATCGAAGTAAG
>31.01_Jr5S_29177583
ACATCCATCAACACTTCTAGCTATATGGAGGATCAAAGTTGCCGCATTGAACCTTGGGGTACAGGAAGTTTGAACTGTTGTGCTGCTCTTGACTGCAGCC[T/A]AAGAATTATTGAAAACTTAAATAATTTCTCTCAAAATCCTTTTCCGATTGTGTATAAATCCTAAAGCCAGATGAAAAGTTCTCATCAAGACCTTTAAGGA
>31.01_Jr5S_29282356
TGGATAGAGCTTTCATCCACAGCTAGCTAATTACGCTCCAGGTATTCGTGCACGGTTTTGCATGCGTTGAAGTCTGCAGCTTGGAGTGCAGAGCTGGACT[A/C]CAATATCCCCTTATTTATCTGCTGATCTCTTTTAAATTGACCATTCCCACGAATTCTTCTCCTTCCAATTAAGCTAACCAAAAATCTCTGATCTCTTCTT
>31.01_Jr5S_29282477
GCTGATCTCTTTTAAATTGACCATTCCCACGAATTCTTCTCCTTCCAATTAAGCTAACCAAAAATCTCTGATCTCTTCTTCTTTCTCTGCAGAAACAGTA[G/C]AAGTTGCAAAAATGGAGGGTCTTATTCCCTTTGTGTACAGGGCCATAATGCAGTACAAGCATGAAAAAGAAATTCCTAGTGCTCTTGGGTCCTACTGGTT
>31.01_Jr5S_30310326
GTGTAGCCTATTATTGTAAGCAATAAAAAACAAGTATCAGAAGATAAAGAAACCTAAAATGTGCAGTAACCACGATTAAAAATTCAATAAGGCATACTAG[G/T]TTCATATCCCAAGCCACTGCCTCAATGAATTCATGCTGCAGAAGAATGAGTCACCGATGCACAAACCTCATACATAAGCACAAAGTTTGGGTATTGACAT
>31.01_Jr5S_30476794
GCTCATAAAGCACATTCAGATTATCAAAGTTTGAGTTGCCACAATAGTGATGAAAGTCAAACGACACGTATCTGCAGCAAATTATGAAAAAAAAGGAGTT[T/C]ATAACAATTAAGATGTTCTCTGAAGCACCGCGATGCCTTGAGAAAATATGCTATGATAAAGCACAACAAGAATCAAAGTCCATAGAAAATACTTCTAAAA
>31.01_Jr5S_30476915
TGAAGCACCGCGATGCCTTGAGAAAATATGCTATGATAAAGCACAACAAGAATCAAAGTCCATAGAAAATACTTCTAAAATTTGATAAGTTGGTTTAGTA[A/C]AAATGAACAAATACCATAAAAGTCTAAAATGTCACCTCACAACCTGCAGCTTTTGCATTTCAGCGGCATATGCTGCACTTAACTGACCTTCATCACCATG
>31.01_Jr5S_31052799
AAAGGAACAAAAGTTTTAGCTTGGCTAAAAGCTGGAAGAAAACAACTCACTTTTTGCAACAAAAGTTGTCGCGAAAAAAGTCATTTTCAGCAGCGACGAC[T/A]CTAGTTTTTCACCTGCAGCCAATTAATTAGTGATCATTAGCCAGAATCCTATAGCGATGTGGCTCGACAATGAAATTTTTAGCTTAATGACTTTTAGAGA
>31.01_Jr5S_31403434
AGTTGGGTGGTCCTCTCAGTTGGGAGCACATAACTAACCAGGTGTGTGGGTGTGGGGGAGGGGGTGTGAGTGTGCAGGAACGCGCACGCGCATATTAGGG[C/G]CCATTATTTGGGTTTTTTTTTAATCACTGCAGTTTGACTAGTATGATGTCATGAGCAAAATATTTTAGCAGTTGAGCAGCACTTGTAAACCCTCTAATGT
>31.01_Jr5S_31606995
CCAAAACTAAGAACATATTTCTCATTTACAGTTAAATATGGAGAGATTCTGGATATAGTAGTAATAATAGCCCCATTATATGCATATCTAGACAAACTTA[C/T]ATGAGGCAATCAAACCTGCCCGTCCAAATGAAGTCTACTGCAGCCACTTCAAGCTTGCTATTTACCGACAGTTCTAATTAGGGCTACTACAATAATTGAA
>31.01_Jr5S_3196864
AGTTGATCTGCAGACTTCACAAAAGGTGTAGCAATGTCACCACTTAGTATCTTATCTCGAATGAAGTGACAATTAATCTCTATATGTTTAGTCCTCTCAT[G/A]GAATGCAAGATTAGAGGCAATATGCACTGCAGCTTGATTATTACAAAATAACTAAAGAGGGGTACGAGCTGGAAACTCAATCTCTTGAAGGAAGTGTTGC
>31.01_Jr5S_3211683
TGTTATACTGAATGATTATAGATTGAATCCTAAGTAGCGCTATAAATTGTTTGAATATATATGGCTAGTGAATCTGCAGTGATATCACTGCTTTTTATCA[A/G]GGTTTCCTATATAACACAAATGTGACATCCCCAAGTTTCTACAGGAGAAATCAAAGCTCTTATACCAGGTCAGCATGCTGTAGATCTTAGCAGTAGTGGC
>31.01_Jr5S_3359649
TCTACCAACAAGTGAAATGGGTACTCAAAAAACCTCATGGTGTCATAGCTGCATGGTGCTACACCAGTCCAGAAGTCAATGACTCAGTTGATGCAGTCTT[C/T]CAACCATATTATACCATCGCTGCAGGCCCTTATTGGGAGCCACCACGTAGATTCGTGGATGAGAAGTACAAGACCATTGATTTTCCATTCGAGCCTGTGG
>31.01_Jr5S_354711
AAAAGTGACTCACTATTTCGAGTATAATGAAGACATGGTGAAATCTTGGGAGCACGTGCAGGGTTTTAAATATGGGCATTAGTTAATAAATGAATACACT[A/G]TAAATACTGCAGAATCCATTCAGATTTACAATTCAGTGTTTTATTCACTATAAGCAGACTGCACTGTCCAAAACAAGGACATGTAAGATTCTCAACAGAT
>31.01_Jr5S_3632420
TGTTCATGATTATTCCATTACTTGCATATTACAATGTAACAACTTGTTCTGCATCAATTGCAGGTTGGTGGTATGCTGTCATTAGTCATTTGGAACAGTG[C/T]GACCGCAATGAGAATCACTGCCGCTGTCATCATAGTGGTGAGAAGATCATCTTAGATTCTGCAGTTATGAAGTTTTCTTTTATGAGTTTGTATTGCAAAA
>31.01_Jr5S_3714221
GCTTTTATCAATTCATCCCTGAGGCTTCATAGATGACTCTTGAGTACAAGCCACAGAGTTGCATGTTCCTAATCATTTCCCATAAAATGTCTGCAGTAAG[T/C]GAGTAATGAGGATCCGTGTATGAAAGATAAATATTCAGTTTTTTTTCTACTTGGCAACAATAAGCTGTACATCCTTAAAAATATTCGTTCTACTTCTAAT
>31.01_Jr5S_3741654
CACCCATTTTGAATGTGCTGAGAAAGATGAAAGGTACTTCCTGCTGCTCACTGCCCTTAGAAAGAAGATTATGCGCTGCAGCCTTTTGTAACGTCATATT[T/A]TATATATATATATGTATATATATTGGGTGTTCTCGTATTCTACTGCCTGTAAAGGCTACAACACACGCAACAGTAGTTCATACTTCATACGCCAGCCGTT
>31.01_Jr5S_3745827
ATTCCATGGAACTCTTCTACTATTGTATAGGAGATTAGCTCTGCCTCTGCAGTCTTTTTATTGCCATCTCAAAACGTAAATTTGGCTAAGCTTGACTAGG[T/C]TTCAGTTGGCCACTCCATCCTAGATCAATTTGTGTTCTCATTCTAGATCCATGGAACTCTTATACTATTGTATAGGAGATTAGCTCTACCTCTGCAGTTT
>31.01_Jr5S_3745951
ATCAATTTGTGTTCTCATTCTAGATCCATGGAACTCTTATACTATTGTATAGGAGATTAGCTCTACCTCTGCAGTTTTTTATTGCCATCTCAAAACGTAA[A/T]TTTGGCTAAGCTTGACTAGGCTTCAGTTGGCCACTCCATCCAAGATCAATTTGTGTTCTTATCCTCTCTAGTCTACGTTTTCACATTTACTTCAGCTGGT
>31.01_Jr5S_3754704
GGTCCAATTTTTTAATTTTAGCGTGGCAAAGGAGCTGGGGGTCTTGTAAACTTTGTTGATGGTGAATTAGACTTTAGACTACTCACCCTGCAGTTTTATG[G/A]ATCTTTGAAATGGGTTTTGAGTATTTATTTTTATATACAATTTTGCTGTTTGTTTGGCCGGTATGATGAGAGTCGGTAAAGTTGTTGAGTTTTCTGATGT
>31.01_Jr5S_3873350
AATCTGATTCACTCTTTGATGGGGGCTGAACATGAGCAAAAACCACACTTGGCAAAGGACTAGAAGCAGGACTTGTATGAGAAATGGGTGCTGGTGAGAC[A/T]ACTTGCACTTGTGGTGACGCTGCAGGATAATGAGAAATATATGGTGCAACAGTAGGGGCTAAGTGAGGGTGCTTTCTGGCATACCCTTTAGAACTCCTTC
>31.01_Jr5S_4237288
ACACTGGCTGCTGCAAGCCGTGATCTGCAGGAAACTTAATTGTAAGTATTGCTAAATATTGCATGACAACTCCTTTCCATGCTGCAGGAGACAAGATACG[A/G]AAGGCATCTAAGTGGCTGAACTTCAAGATCAATAAAATGAAAGTCTAATCAGCAAACTTGCAACTTGCAAGCAAGAAACAAAGAAAAGTTTTCAGCGAGG
>31.01_Jr5S_4802656
GCATGGTATCATTATCATCTTCCCCTTTTATGCGTAGCTTCAACCATCCTGCTTCAATCAGATTTGCCTTTATGATTTTACCCAAAAAGAAGTTAAAAAA[C/G]AGAAAGTCTTATCTTATTATTATTTATCAATCTTGATCTCACTGCAGGCAGAATTCGTTCCGAAATAAATTATGATCTTGGACAAGCTGAATTTCAATGG
>31.01_Jr5S_5196605
ATGTTTGTGACATATCTTATGCTTCATATCAAATTACCTGCAGCAATTTTAAAGTACCTGCAGAAAGAATTCCTGAAGAACAGGTAGATACGAATTAAGT[A/T]TGTCAGTCTCACAATTAGAAAGATAGAAGCTGAAGCAATCTATTTCTTTTACATGCCATCCAGGTTTGCATTCATGGGATTCAGGGAGAGAGTACTGCCA
>31.01_Jr5S_5196954
ACCATTTATTAGCTATCAAGCAATTTCTATATCGTTTACGTGATAAAAGCTAATCAAACCGTGAAACTTACCGAAGGCTCATGAAACCTGTGAGTGACTT[C/G]AAAACTCATGTGAACCTGAAAGCGAAACACTTGAGAAAAGACTGCAGGTGTAAATTTTAGGGATGCAAACTATCTGTAGTGTCAGTAAATGTCAAATAAA
>31.01_Jr5S_5309617
TTTTTTGGTCCAGGATAAAAAATTGTCACTATTCATACTGCACAAGGAATGCATATCTGTGGCAATCCAAAAAGTTTATTTCCTCTGTATCTGCAGAGAA[G/A]CCTAAAAATCAAATGTAAATCCCAACTTTTAAAACTTTTAGTAAGGCAAGCTCTTTGAACTTGTGCTGATCACAAGGGCTTTGAGCCTAGAGGAGGAGTG
>31.01_Jr5S_580007
ATATGAAAAAAAATTCAGGTATATCTGTCAAAAATCTTGCAACTAAGAGAACATGATTCACAAACACCAAAATATAGAGGGATCACATCTACCCATCCAC[A/G]GTACTATAATGAAAGCATATGCTGCAGAGCCAACAAACAAAGAGGAAACAAATGAGGTCATAATGTTGAAGCTACAAGAATATTACCCAAAGCTAGCATA
>31.01_Jr5S_5923338
CAGATTCAGCTGGGGTGGCCTCGTGATTTTTCTTGTCTGCAGAGGCACTCATTTCCATTCCTAAATCTGATTCTTTGTCATCTTTGGTTCCATTAGAGAC[G/A]TGTGTTTCCCATATTTTTGGAACTTCACTGTTACCATGATCTCTCAAACTAACATTAGTATTCTTCTCTGTAACCAACTTTTCATTTGTTTTTTCCAAAT
>31.01_Jr5S_5924770
GATTAGATTGATGGGGAGTAAGAAGTGCAACATGATGCTAAGGTTCTGCAGCATATTATATTTGGCATGTTAACATAGCATTTAGTGACTACCATTTTTA[T/C]TCTCCATGCTTTCAAGTTTTGAGGTGAAATTTATACACACATATACTGAAAAGGCATAAATAAACAAAGAACATACTCAGGCAGATAAAATAATGATACC
>31.01_Jr5S_6002072
AAAAGAGAAGATGCAATTAGAGTTCTGGAATCAACTATCAAGCATTTTGGCAGGCTTGACATTCTTGTGAATGCTGCAGCTGGCAATTTCCTTGTACCGG[T/C]AGAAGATCTATCCCCTAATGGCTTCCGAACAGGTTGTAACTTCTTATATATGAACATGTTGGACCCTTGTCAATATCCTTGAAGTTAAGCTAAGTTGATT
>31.01_Jr5S_6515272
AGTTGGATAATTTGACAATAAAATCAAATGCCTTGGAGGTTTGTTACTTATTTTCATACATCATATATTCCTGCCTTCACTAGTTGTAAGATTTTGGGCC[C/T]TTTTACAGGAGACATGTTCATCTCAAAGGGAGCAGATTCGCATACTGCAGCAACAACTTGCTGCTGCAAATGAGAAATTAAAGGTAATGCTGATATTGGA
>31.01_Jr5S_6515375
TTACAGGAGACATGTTCATCTCAAAGGGAGCAGATTCGCATACTGCAGCAACAACTTGCTGCTGCAAATGAGAAATTAAAGGTAATGCTGATATTGGACA[G/A]GATTTAGGAAGCTGGCTTATGTTTTGTCAAGTTCTGCACGGGGCATCGTTAGTGTGCTCATAGATTCTGGTGTGCATTGTGCATGTGCTTAATCTGACAG
>31.01_Jr5S_6859353
ATAAGAATTCGATATACACATATACAAATACATATAGGTCATTGTTCCCATACAATGCATACATGAATGAATGGCAAAGACCTCCAACAAAATACTAATG[G/A]AAGTGACAGTCTTAACAAAGTCAGACTTTCTGCAGCATGTAAATAAATAAAAACAATGAAAGGTTCGACGAGAGAGAAGCATACCCTTTCATCTTGTCTA
>31.01_Jr5S_6860749
AGTCAAATTGGCTCTTCATCTGTTTCTTCTGTGAAAAAATAGGCTGCAGGGGTAGTGGGTGAGAATTATGCACATTTAGCGGAGGCCTTACCCCCACAGA[T/C]GCTGGTACAACTGCCGGTCGTACCTCAACACTAATAGAGTCAAGATTGGAAGAACAAAATCTTGATATAATAGATTGAGGTCCGTCAATTTTTGAATCAG
>31.01_Jr5S_6861010
GTAAAGGCAAATGGAAATTCCTTCCTCTTCCTTTGGCAAGATGGGAAGGCATATTCCAGGCCTCCTGTAGATAGCGAGAATCCAGAATGTGATTTCTCTC[A/G]GCTCGGAACCCTGGTATCTTCCCCATTGATCCACGACCAAACTGCAGTAAAAATATCAGAACTTCAAACATTAAGGTTAGGTTCATTTCTCTCTTATAAG
>31.01_Jr5S_6932404
TCTCACCAGTAGATCCACCCATGCACTAGCACCAACAAGAACAGAGAATCCCAAAAGAACCTGCAGGAAAACAAGGAAAAAAGCATTACAAACTTAATTA[G/T]GTAGGAAAAGGTTAACTACAGTAAAGAACCTTATAATGAAATAGCCTGTCTCAGATTAATATCAAATAATGAATGAGCAACAAAATACATAGCATTGGAA
>31.01_Jr5S_6933196
CGAGCAAGAAAGAACATATGAAACATAAAGTCCAAGTCTGCAGTAACAAGTTATAAATCATGTTAAAATGACAGAAATTGTTTATTACAAGGCCTCAATC[A/G]GATTTCAAACAACCAACCTACTGTTGGAAACAAACACGTTAAAATAAATTCATCAGGACAATGTATGTATAATCTGACTGCAACAAATTAATAGCATCAA
>31.01_Jr5S_7006453
AATCTCCGGTCAGCAGCGTGTGCCCACCAGCTCGCGAGGATCTGTTTAGCAGACAACCCTTGCACGTCCACTCTTCCTAACAATTCCTCCAGCTCCTTCT[T/C]TGTAATCGTGATCTTCACTTCCCTGCAGGTAATTACATGAGAAGTAATACTACTAGTAGTAATGCAGCTGGTAGAAGAAGCTGGAGACGGCGGCCCAAAG
>31.01_Jr5S_7654539
GTAAAGGGCATTATAGTATTTTGGGTACATGGTGGCTAGGGTTTCGAATTGAGGAAAGGGTCGGCCTCTCCATATATATAAGGCCTCATTAGCAAAAAGT[T/A]ATGCGCTTCCGTTCTTCTCTGCAGCCGATTGAAGTGTAGGGGGGTTTAGGTATATCTTAACCTTGTCTGATAATCGCTCATATTTGGGATATTCCTTTGT
>31.01_Jr5S_853834
TCCATTGTCCTTTCGTTGGCCTGGGTGAAGGACCAAACTGCAGCCCTTTGTGTTTATTCTACACCGATAATCGGCAGCTAGCTTCCTTCCGGCCTGTGCT[C/A]CGACGCTTTCTGAGGAACTTCGATCCAAAGCCCAAGAATTTTCGTCGCTTGCGGTATTTGTGAAGTGGGGTCTTCTCTCTTTTGCTCTCAAAGATGAAGG
>31.01_Jr5S_8566866
ATATATATATATTTATATATGATCAAACAAAAATGGCTGCAGGATCAGATGTTGAAGGCGCCAACCAAGGAGAATTCCAAGCAGAAAAAACTGATCGACC[C/T]CTTTTCATGGCTAACTCATCGTTGGTAGTAATAGTTTTAAAGGGACCGAGGCAACAAAATCGTACGTAGGAAGATTCAAAGTTTGAGAAAGGTCGCTGGC
>31.01_Jr5S_9245418
TGGAGGTGGCGGTGGCGGTGGCGCTGGAGGTGGAGAGTCCATTATTAATGTGAGAGGTTTTTCTTTCTTGGAAAGTTGGTTTGGTTTTACCTAAAGTGAT[A/G]TGTAGGGGAGCCTGCTGCAGGGAGCTGGGAGTGTAGTTTAAATAGAAATAAAAAGAAAAATCCATCTCAAAGAGATCTAGCTAGTTTAGATCTTGACATT
>31.01_Jr6D_10259257
TGATGATTTCTTTGATGTTGGTGGTTCAGAAGAGGAACTGGTAAACCTTGTACAACTGGTTGAAAGGTATGTTTCCCTATTTTCACATTCCTTTTCTGCT[G/T]TTGTTGAATCCATTATCAGTCTGTGATTTCTGGTTATGTGGAAACTGGACTGCAGGTGGGACGTAAATGTCAGCACTGATTGTTGTTCCGTGAATGTTGA
>31.01_Jr6D_10259647
GTACAGATTTCTGGAAATGGACCATCTGAACCTAGGTTTAAAAGCTATCTTAAAGAAAAGAATCCTGGAAGAGGTTTCTCATATTATTTATTTATTCATT[A/G]AAATAGAGATGATGTTGCCATGCTTTCACTGCAGTGGTTGGATTTACTCAAATCTGTGTTGAGGGAAGCTGAGTGGCTGAGAGACAAGTCAGTTCCAACT
>31.01_Jr6D_1072575
TGTGTCCATTTTGGTAAAGCCTTCATTCCTTATGTGGAAAGATAATGCCTATTACATAATAAGAAGCATGCAACAGAAAAACTGCAGAGAAAACAATGTG[C/T]TTAGTACCAGACAAAATGATTGCAAAGAATTAAGTTATACATACCACTCCAAGGTGCAAATTTTTGCCCATAAACTACACAGCAACTGATTAACAATGAG
>31.01_Jr6D_11253383
ACCATCTACCACTTTAGCTTGCTAGCAGAGTATAATGTCTGCAGCTAGTACTGTTGCTGTTCCTTGTATCTCTGTTATTATGGGCATAGCCTCTATTTTC[T/A]TAATAAGTTTGTATTTCTTATTTTATTTTGTATAGTGGAGACCTTTCCTCATTGATGGTCCTCCACTCATAATGTGCCATTAGTGAACTTTTCTGTGTAG
>31.01_Jr6D_11370834
TATATGGAGGCATTGATTCCTGAGCCTTCTCCTAGTAATATTAGAAAGTAAGTAGATATCTTACTTCAACTGCAGATGAAATCACTTGCTTTAATGATAT[G/A]CCAAGATGTCAATAGTTTGCCAGAGGCATTATTATCATTCTATTAGTAGAGAAGAAGAAAAAATCAGCCACTAATTCATCTTGATTTAACGATGATTGCA
>31.01_Jr6D_11398915
GGCTTCACACCGAGATGTCGTATGAAGTGGGTTGTGGCTGGTGGTACCAATCAGCAGGGTGATGGTTTCGACTTCCTCTGCAGTATAGTGGTGGAACTCC[G/A]AGGTGAGTGAGAAGGAACTCGACACTGTTAGAGAGAGAACATGATGGAAGAGAGAAAACGATGGAAATGACTTGAAGGTCTTACCATGGTGGTGCGAGGA
>31.01_Jr6D_11399137
TGATCATTACTGTGGTTTCCGGCGAGATGGAAGGCGTTGGTGGCAGAATGGAGCAACTGGATGTCCCGATTTGAATGCGCAGGCTTTCTCCTAGTTTCAG[C/T]GGTTCCCTGCAGTGTAGTGTGGGCTGGTTGATGCCCTCTGTGGTGGTTAATGACAGGTATAGCTCCTTTCTATGGTGCTTTGCTGCGGTTCCGATGTGAT
>31.01_Jr6D_14169394
CAGGTGCACAAAATGGAGGGATTTGCGAAACTGTGTGGAACTGCAGTGCAAGGGAAGAACCGTGCAGCAGAAAGGGGAAAAAAACACTCACCAAACGACG[C/T]CGTTCGAGCCTCCCTTCATGTGATCACCATGGGTCGGGCTTCGTGCAATCGAGCTGGCTTCAACCAAAACTGAGCCTAGAGCCCAAGTATTACAAGAGGT
>31.01_Jr6D_14169691
CGGGACAGAAGGTTCAGCGTCTCATGGAAGAAAATGAAATGCTCTGTTTTAGCGTAGAAAAACAGAGGAGGTGCTCACAGCAATGGCTCACAGTTGTGCT[G/T]CTGTGTATGCGGTGTAGTGCAGCGGATGTTTTCACGTGGAGGAGGGGTTTGCTGCAGGCAAGGTGATTCACGGCTGGTGGAGAGATGCAGCTACGCTGTG
>31.01_Jr6D_18756751
TTGAGGAAGAAAAGAACTGAGAGATGGAGGAGCCAGCTGGTGCTTCAGGGTGAAAGATCTTCTCAATTTCAATTTCCTGCTGCAGAACTTGCTGCCATTG[A/C]CGTGAGCTTCTGCAGTGGATCTATTGGGTTGCTGCTGCCATGTAAGAGGGAGGAAGAGGGAGGAAGAGAGAGGAAGCCAAGAGAGAGAAGCAGGAAGGAC
>31.01_Jr6D_19498130
ACCAGACCAGCAAATTTTGGGTCGGGTTGAAGCCCGTTCTGCAGAAAATATCGAGTCGTCGAACAACTTCAGCATTATTTATGCCAGCGATATAAACGAT[T/A]AAAATGAAAAACCAAACCAAACCAAAAGAAAACGAAAAGCATTCGATCCTTCATTCATAATTAAGTGGGTCGAATGAGAAAGCATGCAAATTTAAGGTTG
>31.01_Jr6D_24877865
AAAACTGGCAAACAAAATTCATTTTCAACAAGATAAAGGATACATGCACTGCAGCGCAGCCATAGGTGCCACCCAAAACAGGTGGAGAAAGAGATTAAAC[G/T]AAAATAGACCCACAAACTGACGTGACTTTACGAGATCCGTTAGATCTACTTTATAATAAAAATAACTTTATAATCTAACGCATTTTATCAAACCACGTCA
>31.01_Jr6D_24878135
TTTGTAATGCTCTTACAATTATTATCCATGAGTCCCCTCAGTTCACGACTCAAACTAAAATAAACTATCTTGCCCCGTAAACACGGATTCTTTGTTCAAT[T/G]GGGACCCTGCAACACGGACAAGTAGCTTTACCCCTTTTACCATAACTATCACTGCAGTTGGCACATAGAACTTGATGAGCACACGGCAAGAAAACGATTG
>31.01_Jr6D_2673758
TTATCAGTTGATTGTGACTCTCTCCTCCTCTCCAAACCCAGTGGAAAGCATGTATCACAAACTGCAGCTGGAGCATCCATCAGCACAGATACGTGTCTAT[C/T]ACCAGATAATGTTTCTGCATCTGGAAAGGTAATTCTTTTTAAAAGTTTGGATTCAAAGTTGATGTGCTGAATCTGTACCTGATTGTGTTCCAGTTGATTG
>31.01_Jr6D_2678769
CCTTTATTATTGCATTGCGAGGTGGCCAGGTCCTTGTGTGATGATATTTTCAACCAGACCAGTGCGGAAGGGGTTATGCCTAGAAGGGTAGTCAAGTTGT[C/T]TGGGTGTTGGAAGGGTCTTCAGGTTAATATACATGTTGCTGCAGTTTGGAAAATGATTCCTCATTGTATTATGTGGTGCCTATGGATGGAGAGGAGTGGT
>31.01_Jr6D_26844063
TTGGATACTTTGGATTTGCAGAAAATTGTTGGAAAGGATTAATCCAACCCATCAACAACTTCCTCTATAAAAATACCAAAGACATCACCAACCCAAAAAA[C/A]AAAAATGAGGCATTTATTTCATAGATCTAGATGGAATGCATCCTGGAAAGCAAATCTGCAGCTGTCCAAATTTCTCCTACCCACGACTCTCACGACTCAC
>31.01_Jr6D_26993514
TATTTATCAGCTTGAGAAGTAGAGTGGACTTGGTGGTTCTATGTCATCATTTCTTCCAGAGTAAAAGGAAAGACTGCAGCTTTTCTTTTTTTATGCATCA[A/C]ATTAGTTTCAACCTCCATTAAACCACCATAACCTCTACCATGCATATCAATGCCAATGCTTGAACAACATTGATCTGCATGTTCGGTTAAGACAACCATA
>31.01_Jr6D_27148290
TATGTCCATCCACCTCCTCAACTAAGCTACCATCCTGGAAACTGCAGTCCCACCTGCACAACGCATGAAAAAATAAGGTAACACATGGTTTAGCTATACA[G/T]AAACATTAATTTAATTACAGAGGGGGCTAATTTGAAATGTCCCGGAGCTGCTAAGATCTCTAAAATGATTCTCCTAAACAGAAGACATAGTGGTTCAATT
>31.01_Jr6D_27150189
AGGAAAAGAAAAATCAAAAGAAAACGGGAATGAAGGGTGAGTTTTCTACTGCTGCAGTTCCACCCTTGCATATTTATTTGCTTTTCCCTGTGCCCCTAAT[T/C]TACCTCTCAAACTACCATGAGAAAATAATTCATGATCGCAACATGAGACAACCTCATCCTTTTTATTCAATCAAATTTGAATTGTAGAGCAAGATCACAT
>31.01_Jr6D_27266918
GAGAAACCAAAGTGCTTTATGAATTTTCTGAGGACAAAGATATACTGTTGGATTTATGTAAAAGAATCATGTCTTGTACAATAACTGCAGAGAGCCTGCT[A/G]ATTTATGTCAACGGGTATGCTGCTAGTTTCTTTTAGTTGTAGTTTACAACTAATACCTGCAAGCCACTTTACAGAGAATTTGTTGGTTACAAAGGACAAA
>31.01_Jr6D_28856047
AGATGACGTTAATGTGATTTTTTGCCTTGCAGTGGAAGCTTCACATGTTTGAGCTTGAGGAAGAGATGAAGATTGACCCTCTCATCGAATATGTTGTCTA[T/C]CAGGTAGTTATACCTATCTTGTGAAATTTTTATGCTTTTTTTGTTTCCTGCAGATAGATAGATGGCTTTGTTCACAGGTAGGTTTGGTAGGATGATATTT
>31.01_Jr6D_29287774
CATCATCCCAAACCAAACGAAAAATCAATAGGAATAAATCATCATTCCTGTAGGAAGAAGAAAGCTTTTTGACAAAAAAGCAGAGAAATATGTGGGTTTG[A/C]AAACTGAAGGAGGGAGAGAGGAGAAATCCTTGAGTTCACTGCAGATTAATTTGCAAACTGAGGGAATTGGGGGGAGAGAGAGAGAGAGAGAGAGATTTGC
>31.01_Jr6D_29417124
TATCGGTCATGGCTTACGAATACCCTACAAATAAGGTTTCAGTCTATGTTTCTGACGATGGGGGCTCGCAGCTTACACTCTTTGCTTTCATGGAGGCTGC[C/A]AACTTTGCAAGGCACTGGTTACCCTTCTGCAGGAAGAATGATATTGTGGAGAGGAGCCCCGGCGTGTATTTCTCTTCAGATCATGATCACCCATCTTTCT
>31.01_Jr6D_29736086
GGGCAACACTTCCACTTTTGATAAATCAACTTAAAGCTACTGCAAAACTTACTGTATGTGGCCTGAATTATTAGTTACTGCAGCACAATTTTGCTGGTTC[A/G]TTCACATCATTTTCTTATATTCTTGCTGACAATCTGATGCACTTCTATCTACTCAACCCTATGAGCAGTTTTTTTAATTGATTTGTAAGAGGCTTTGCTA
>31.01_Jr6D_30785565
GAATGGTGATTCAATCACGACTTGCGCTTTCCTGCAGATAACTACCATCTTGTGAGAAAATGTGGTTTGTTTGGGCAATTGAGTGGCGTAAAATTGAGTT[A/G]GTTTTGTTTATACTTAATAATTATTCTTTCTCCCTGTTTTGAACACTCAAAGAAGCTGCAGCCTCTGGTGAAGGGGATCTGTTTCTTTTTCCATTCTAAC
>31.01_Jr6D_30984962
TATATTCTCTCTTGTTTGTTTCTAGAATATGCATCCGTATCATCTTGAAGTGATTCTGATTCATTTGCGTATTAGCTCTTGATCTTATAATTATGTTCTT[A/C]CGCATGTCCCTTTTATACTTGTAACTGCAGTTTGAAACTAGTTTTCTTCATTCCATGTTGGTTCACAACTTACATGTTAATTGTTAACTTCATCTTTTAA
>31.01_Jr6D_31600812
CAACTTACAGCTAGAGTTTTCACTTCAGTTATAACAAGCTTGCCCTCTGTGAACTCACAAGCTGCAATGGGAATGCCAAGCTGCTTCTGCAGCTTCTTCA[A/C]GACAAAAACTTCTCGCTCTTCACATATGGTTAGCACAGTACCTTTCCTACCAAGCCGACCTGTCCGGCCAGCTCGATGTGCATAATGAATTGAGTCTGTG
>31.01_Jr6D_32596211
CTATCCAGAATTTTTGTACTCTTCCGGGAAAGAAGGGGCAGAAAGAGTACGTAACGTCGTCCAAAGGGTAGAATTTAGAAATTTACTACAACTTCAGTAC[C/T]TTACGTTGTTGGGCTGCAGATAGGTTCACATTATGGATTCGAGAAGAGACAGTGGAAGAAAAGCGAAAGCATGACAGTTGGCTGTAATAGACTAATATTC
>31.01_Jr6D_32915543
AAGTCATGATCCTCTTGGACCGAAAGGGTAGTACGTATGAGATAGCCCTGCAGGGTAACTCTATTTCTGCATCTTTACGTATGAATAAGATCAGAACAAT[T/G]ATCGGTACGGCCATCATATTAGGTTAATTATTTTCTTTATTTACTATAATATTATGATCTCGATGAAGTTCTTAATTCGATCTATTAACAGAAAGCTTGG
>31.01_Jr6D_32924536
ATGCCCGATCTATTCAATTAATCAGTTATAGATCCAAAAGGGCTGCATTCATTTTTTACCTGCAGGCCAGACAAGATCATGCATGCACTCCATGATGATC[A/C]GACGTTATTAATGTAGCTTCTCCTGATCTCCCTTTCAGCATATTATATATGTAACACTTATAATTATTATTTCTTTTGTTTCTACTTAGGTTTCTAACTT
>31.01_Jr6D_33816243
CAGATCTGTGTATTCTTAGTGTGAATTGAACCTATGATGTCCGAGTCTATGGCTGATCCCAATCCCATCTTTTGATCACTAGCCTATATCATTACTACTA[C/G]CTGCAGTTACTTCTATTGTTTAATTATTTGGGCATGAAGAAACACCAACCTGAACACTTGGGAATATCCCATACAGCAATAGACTTTTCTGTACACTCTG
>31.01_Jr6D_34054524
TTCTGTGAAAATACCCTGTTGAAAAAAAAAATTTATATATATTAGTCAGGTCAAAAGTGCAAAAGCTCCTGCAGAAGTGTTCGAACTAGCAAGAACCAAA[G/A]TGAAGTAGGACTTGATATGTGTACTCACACAACAAACAGAAACCTATTGGAAGCACATCATATGTAACATATAAAGCTTTTTCCTGTACAATTAGAAGTT
>31.01_Jr6D_34144917
CGAATACTTATAAAAAAAAGTATCTCTTAGCTCCAAATTCTGTTGTTGCTCTTTTTGTGGTCTTGTTTGTAATTATGTACTTGTTCACCCTTGTTACTCA[C/T]GCCCTGAGGTCTTGACACCAATAAAAACACATATGCTGCAGGTTGAAGGCTAGTCTTTTGGAACATTTTAATTCCAACAACTCTGCCGTGCTCTCTGCCT
>31.01_Jr6D_34157163
TGATTGAAGTGGGTCTTCTTGAAACAGTCACTAGACTTATACCTTTTTTGACAAAATATTTATGTCTTTGGGTATTCTTAATCCACCTGCAGAAACGACT[C/T]GAATACTTATAAAAAAAAGTATCTCTTAGCTCCAAATTCTGTTGTTGCTCTTTTTGTGGTCTTGTTTGTAATTATGTACTTGTTCACCCTTGTTACTCAC
>31.01_Jr6D_34157263
CGAATACTTATAAAAAAAAGTATCTCTTAGCTCCAAATTCTGTTGTTGCTCTTTTTGTGGTCTTGTTTGTAATTATGTACTTGTTCACCCTTGTTACTCA[C/T]GCCCTGAGGTCTTGACACCAATAAAAACACATATGCTGCAGGTTGAAGGCTAGTCTTTTGGAACATTTTAATTCCAACAACTCTGCCGTGCTCTCTGCCT
>31.01_Jr6D_34178929
CCATGATCTATGGGATGCCACAGTACAATGGAATGCAGCGTCATCCTAATCTCGATTTAGCTGTTGCACCTGCAGCCAACTTTTATTATTCTTACATGAC[A/G]CCATCATCTGGTGGTGGGGCATTACCTGCTCCCCGAAGCCATGGGGCCTCTGGTCAGTTGCCATCTTCTAGCAGTTATGGAGTCGTTGGAATATCTGCAG
>31.01_Jr6D_34481042
CCATACTGATCAAAGAATGCCTCTATTTGTATTTTCAATGGACTGTCAATGAATCAATTTAAGTCTCCTTATGCTGTTGATATTTTCTGCAGTGATGGTA[C/T]GATTAAATGAAGAGATTTGTTATCAGTGTATGGCCGAAGTTAATGGTTTTGCGGGTGTCATTATAATATGGTCTGAAATATGGTTTTTGGATATCTATAA
>31.01_Jr6D_34509145
TATAGATGGAGTATACATCATATACACATAAGTAGAGAAAGAAAAAAGATCAAGAACATCCTGAAAGCTAAAGCTATAGATGGGCTGCCATGTAATGGCA[A/G]AGTGAATTGAGAAAGAAAGCCTTGAGATCTTCTGCAGTCCTTCTACTATCTTCAAATTGCTGTAATTTCTTCCCTCCATAGGTACCACATTAGACAAATT
>31.01_Jr6D_34657663
TCTTGCCACCCACGCTGACTGTCTACATAACAGATATGCTGAGAAATTTCCCAATTTGTTTTCTTAAAGATTTCATAAATTTGATATATTGTGTTTGAAA[C/T]ATTTTTTCCTCTGCCTGCAGCTTCATAATAATTTTCCACTTAAACTTTCTCCCAGTATTTTTTTTTTTTTTTTATCTTTGTGTGATGACCTAATATTATA
>31.01_Jr6D_35413080
GCTGATCATAAAGTCATTTTGATGTTCCCGTTCTACGGAATGCACAACTATTGTTCACAACAACATATTCCACTCTTTTTTCTTTTTCTTTTTTTTTTTC[T/C]TTTTTTTTTTTTTTATGTCAGGGAACCTCTCCAAGGTAGGGCCCTTTGGATCCACCCCTGCAGAGTAAACCTTGGTCCCATGCATTGCACCCTTGGAAGT
>31.01_Jr6D_36409047
AAGTGGAATCTCTTCCCGTGCTTGAGAAATTTGTTGACAAAATTCTCGAGTTGGGTTGTATGATGGATCTGCAGAAATAGTAGGAGTTTTGGGCAAGCTG[A/G]AATCTTCTGTTGCTTGTTTAAAGCCTCCAGCCCCAATCGACATCCATGCACGGGCAGCAGCTGCTGCAGCATTGCAAGAGTCATCTCTCCTAACAGATGG
>31.01_Jr6D_36820506
CATTCCCCACCTTCACAAGTGAGGATGACTTCTGATTCTGTTTAGCTACTTGCAAAGCAGTTTCTCTGCAGGAGTCATCTAAGGCAAGCTTTTCCCTTTT[T/G]GACAAATCTTTATCTTTGTATCCAGAGGACTCTGATGCTTGTTTTTTCTTTTCTTTCACGGTTACCTTCTTTTTTTCAGTTATAGTCATAACACCAGGGA
>31.01_Jr6D_36906988
ATTAAGGCATGATTTTTATGAGATTTAGGTTTTAGCTTCTGCAGACTTTAAGCCCTTGAGTTGTGAGGGCCCCTTCTCATGATTATTCACATGCTTTCAC[C/T]GGTCTTCTGCAGCATTTTAGTTATGTTATTTGAATCACATTCTGTTGTATTTTTGTAAATATTATTCGCAAGCTAGTTCTGAATGCGTAATTAAATCCCT
>31.01_Jr6D_37106106
CATTACTCAGAACATCCAACAGATAATTGAATCTCTCTGCAGATGGGAGATTTAATGGATCTGCATGAGCAATGACTTGAATTAAAATAAGAACAAGAAA[T/A]GCCTCAAGGGAGAAAGTTATAGAAAGAATAACAGGCAAACAAATTATAAAAAACCAAAACACTCGGTGGAGAAGCAAATGGAAAAAACAACACACCACCC
>31.01_Jr6D_37805455
GTTAGACGTTTGATAATCGCTGTCATCCAGTCACTACAACCCTTGTAAGATTTGTTAAGTTTCATTGTGAACAAGTCATACAACTCAGGGCTAAAACTTT[C/A]TTTTCAAATACTTATTTCTGTCTGCAGCATCTAGATCGGCCTGGAGTTAGTTTTTGTTCCAGAACAACTTATGATGATAATGCCATTACCAATGCAGTTG
>31.01_Jr6D_3782028
AAAAGGTTGTCCGGTTGCAGACCTGGCCCACCAGGCACAATCCTCTGCAGCTTTTGGACCTTCTTTCCAACCTCCCCTTGCCTTCCTCTTCTTCCTCTTC[C/T]CCTCGGTTTCACTCCAAACATTTTACCATCGTCCTTAACCTTAAGCTGGTTACATAAATGTCTGCATGATGGACCTAAAGCCATGATGATGATCAGGCAT
>31.01_Jr6D_3825765
GTAGCACACCTTCCCAACAGATGACGAATCCACATATGCTGTTGAACCACCTGAAAAACTGGCTGAAGGCAAAAGAAAGCTGGTGCCAAAAGGGAAGACG[G/T]GGGGGTACTGAAAAGGGCTAGAAGGGAAGGGCGCCACTGCAGGAGCGGATGACAACACTGGCCCCTATAGACGTCGGGACTGAATGGGTTGCTGCCAGCA
>31.01_Jr6D_3940515
GGCCCGATGAGAATCGAATTTTGCCGTTATTACTTGCTTGAAAACCCTAGGTAATCAGTGACAAGGTCGTCGTCGTCGAACTTTGAATTATGGCAAACGG[T/G]CTGAGTGCTTGGCTTTCGTCGAATGAGAGAGAACACTGGAGAGAGCTTTTAGAACCCTGCAGAAGAGTGTGTGGGAATCTAGACGGTTATATATTCAAAG
>31.01_Jr6D_4385189
CATTATCCCTTTACTTCTGTAACCCAAAAAGCCTTGTGTGCGTCCTGTGGCAGCCATGATCATTCCTTCAACTTCACCCTTCCATATGCTATCGTGCCTC[T/G]TCGTGTTGTTGCTTCTCCCCTTCCCTTCCTTCTCGGCCGACCCCGATCCACTGCAGGACTTCTGCATCGCAAACTTGAATGCCTCAATATCAGTTAATGG
>31.01_Jr6D_5206228
CTTTTTCTATTTGCCATTATTAATTTGGTCATTTTTACTACATTCCATATTCTGAAACCAGCATTTTACATGGTGGAATGGTTTCATATTTGGGGGATTT[C/T]AAAATGGTTTCATATTCCTGCACATGGAATATGGTCGTGTTCCTTTCTGTGCTGCCTGTTGAGATAAAATGATATTCTCCAGTGTGATCATTCTTTTTTG
>31.01_Jr6D_5253795
TATGCAACAACTGCAGCAGGAATTTTTCAGCTTTCATACCTACACCTTGTAAGCTCCAAACCGATGGTTTAAGGCCTTCTCTCTTGAACAAATCCTCTTT[G/C]TTTCTCCTTAAGTAAGTGTAGAGTGACTATTATATGATAAATCTTTAGTTATAGCTGCAGATTTAAGAGCTTTTAACATTAGAAGCAAGTGAAAACAGAG
>31.01_Jr6D_7029982
GCCACCTCACAACCATTGCCATCATGCTGTGCAGGCTATGTTGCTGCAGTAGTTACAATGAACCCCTATTCTTAAGGACATGTTTGGGTATAAGGATTTC[T/C]TTAAAAAAAATAATTCTCTTAAAATTTTCTTACTCTCTATCTAAACATCTTTACACCAAAACAACCTATAAAACAGCATTCATCAAAACATTTTAACTTG
>31.01_Jr6D_741354
AAAACCATTCTTTAAACAGGAAAAGTAGCTTGGTTTCATTACTCTATATATGAAGCAAAACTATACTCATTTGCTTTCAAAACAAGAACCAAATTAATGT[T/G]ATCAAACGAGTTGCTCAATTAATTTGCTTTGTTGCCTTCTGCAGAGTGTGCCAATAAATGTCTTAGGAAATTATGATCTGACAAGCATGACTCTGGAGTA
>31.01_Jr6D_8294394
AAGTCAGCAAAGTTACCTGTTCGTTGGACAATCTATTGTTGGCCTGCAGTAGCACAGCTGTTAACAAAGACGGGAGACTGACAAGACCCGTTTCAGATAT[A/T]GCAGAAAGAAGAAAAGACAATGGTTGATCCAATCTCAAAATGTTTTCACTCTTCTGTTCTGTAGTGACCGAGTGTTTCTCATCCTTATGACCTGCAAAAG
>31.01_Jr6D_8550475
CAGGTCCAGCTTATAGGAAATTTATTTATCTTTTGCCACTGCAGGCGTCCTTGAGCCAGGGGTCCAATGGCTTCCCAATTGAATACACAATGAATCCTAT[C/G]TCTCTCAGCTTCTTAACATTCACAATGTTTCTACCATCGAACACAAATGCAGGTTTCTTCATGTTATCAAAAATCTTCTGGAAATCAAGGGTCTTGAACT
>31.01_Jr6D_8969163
TGGAAAGAGGGTTAGGTCTCTCTTTTCACTCTCCAGTATGAAAAATGTGGCCAAAATGGTTCAGAGATTGATTATCCACCCACCAGAAACTTCTATAAGT[A/G]TATTATATGAAAGATGCATAACCATAAAGGATACAGAACCATCATCGTTGAGAACCTGCAGCAAAACATTGAAAAAATAAACTCAGACAGAAGTATGAAG
>31.01_Jr6D_8975312
TGACTCCAATCTGATTTTGGCGTCTTCAAAATGTTCACCCCCTGCAGTGCATCTCCCTCAAGAGTGAATTTTGTAACACTCATTTCCTTACAGAAGAGAG[T/C]AGCTAGCATCATAGCATAGGCTTCAGCAGTGAAATAATTTGCTCTTAGATTTCTCCCAGCTCTGAGTGTACCAATAACCTGGCCTTTACAGTCTCTTAGA
>31.01_Jr6D_8975607
GTATTTCTTACACTTATATAAGTACGCAGATCTTCTATGGCTCTACTGATGATTGAGTTAGGATGAGTGAAGTCATTACCATGAATAAAATACTTTCTTC[C/T]AGACCAAATGAGTCATGCAATCATAGCAGCTTCCTTAAGTTCATCCTGCTGCAGAATATTAACAAGATGGCCCCATATACCCAGAAAAGAAGCATAGTTG
>31.01_Jr6D_9306228
AGGTTTGAATCCAAGATTCTAGGAGACAAATCCAGCTAAAACAGGAAAAGAAAGAGAAGAAGAACAAATGGACAAATGTCTATGCAAACGCAATCACACC[G/T]TAAAAACACTCTGCAGGAAAAACTCTCAATCTCTGAATAAACTGACAGACTAAAAGAGTTTGTAAAGGCTGCCATTTAGGAACTAAGCTGTACTACCATC
>31.01_Jr6D_9444209
AATATATATATTGAATTCAGTCTATATATATATTGGACCTATAATTAATGAGAGATCATCATATGATTTTATTTCTTTTATTTTTTTTTCAAAAAATCTC[T/A]TATAATTATCTAAGTATATAGTAGTACATAGGTAGGGTTTCTTAGCTAGGTCTGCAGTACTACTAGCTGTTACCGCCTCATGTACATTTTTCTTTAATTA
>31.01_Jr6D_9743023
CGAGAGTCCACTGAGTGTAGTTCAAGCGGTAATTAAAGTTAGTGATGGAAATCTTCACGCGCCAATAATCCTTGTAGTTGAGCTTCACATGCCAGTGCAC[G/A]CGTATAGGGCACATATGATGCGTGCACTGCAGCAATGGTGTATTATCCTTCTTAGGAGTGTTTATCCCTGCCTGGTGTAGTAGTTTTGAGTCGCTCCTGT
>31.01_Jr6S_11890700
ATGAATTCTGAAAGGCGAGATTTCCTCCTATGCTCTTCAGGAAGCGCTTTCCACCACTTCACCAGGGTGGATTTCTCCAAGAACACATCCGCACCCAAAT[A/C]TTTTTCCTTGGCCCATTTCCAAACATCTTCTTCTAGCTGCAGAACTCCAGCCCTTTCACGTTCAAACTCTTCTCTGCTACTAGTTTTACGGCAGAGCTCC
>31.01_Jr6S_13476646
ATTCACCACTACCTGTGTATCACCCTCAAAGATAACATTCAACAGTCCCAAATCTCTACAAAATGTAGATGCTGTTAGAGCTCCTCGATATTCTGCAGCA[A/G]TAGAGTCTGTGCAAAAAACAAGAGATTCCCTCATGACTGCTAATACATCCCCTTGAGCATCTCTTACCACAATGCCAATACCAATCCGATTCTGTGAATG
>31.01_Jr6S_14029922
CATTAATTTGATGTCATGTGAATATACAACACAACAATGTATTAGAGATTTGACACAAATACAACATCTCAAGCAACATTCTTGTGGGTCTGCAGCTTTA[T/C]GACATTTAACATGCTATTCTCTCTTCTTCATAAGCTACATCATCAATATGTCTAATTATGTGGGACTTTGAAAAACATACCGCCAACGTGCACTGAAAGG
>31.01_Jr6S_14285680
GATGATCTTGCCCTTGACATTCCAATTGTACGGGAGAAATTCAGCTTTTATGTAGAACACGCCCAGAAGAAGGGGTGGCTCCTACCATCCTTGGGTTCAT[T/C]GGCTACAGATGATTCGCTAACTCGAGCTGCAGCTTCTTGAGAAAAGCATATGTTTTCATTTGTTATTCTCATGCATGTATGTTGTTGTCCGTTGCCTGAT
>31.01_Jr6S_14308461
TTAGAAGGTGATCTTCTTTCATTCTAAATAATGCTCTTGCTTCTCTGCAGTGTGTTTTACCTATAGAATTGTGTTACATCTCCTATTTCTGTGTTACCTA[C/T]ATTTTTTTAGCTGTTAAAATGAGTTTGATCAATGCATGGATCGTGTGTGTTGCGCGCGCGCGCATTTTGCTGCTTTGGTTTGTTTTTTTTCCACCTAGTA
>31.01_Jr6S_14639539
GGCCCTCCTGTTGCTCCAGCTCCCGATCCATTCTGCGCTTCTCCTTTTTCTTCTTCTTTTCTGATTTAGAATCCTCCAGAGCTTCACCATTTGAAACAGC[G/A]GTTGGGTTATCTTCGGCCATAGGCTCACCATTCTCTGCAGCTGCAGCTTTTGATTTCTTTTTCTTACTTTTCTTTCCTGATGCTTCTGTAGGAACTTCTT
>31.01_Jr6S_14821734
GGAACTTTGCAGTTGTGATTTTGTAGGATAAGACTAATGGCCGGAATGAAGAATGTTGCTCATATACAAGCTCAAATAGAGAAAGTTGGTGAAGATGCTC[G/A]TCTTTAGGAGGCACTGATAAAGAATCTTCTGCAGCCTGCACAGCTGCTGGTAATGGCCATCAGCTCTCTCTCTCTCTCTCTCTCTCATGCATGTGTTGGC
>31.01_Jr6S_15207652
AGTACTGGAGTTGGACACCTAATTCCTGCTGCCTTTAGCCTGCAGTTCACAGTGACCATATTAAATACCCTATGACAGGACCAATTCTCAAACAACCGAA[A/C]CAACTTCAGAATATGCTCATAAGTTCACATTTCTCCTCCAGCAGAACTTGAATCTGTCGCGAAATAAGTTCTCATTCACTTTCCACAAAGCTTTCAATAT
>31.01_Jr6S_15674823
GTCAGCGATTTAACTAGTTCCGTGTAGGGAAACTTCTGAGAGTGCGGTGCACGGGACAGGAGTTTACTCTGCAGGAGTGGGTCCGAAGGGCCCTGCCTTG[G/A]AGAGGTTTCCTGACAAAAAAAACAGAGACAAAACAGTGAACTGTGAAACAGCCGCTGAGTGAGAAAATAAAAATTATGTGATCCCCCTTTTACTTTTAGA
>31.01_Jr6S_15870123
AAATTTAGAACTATGTTGTCCTTGTAATAAGAGGGCAGAATCAAGGGCATTTTAGTAAGAGAAACTCTATATATACCTGCATTGATCGATTCAATCCTAG[C/T]TGGTTTACAAGTTGTAGCCGCAGAAGCCTGCAGCGTCTCCCTTCTTTCTTGTCCATAATTTCCATTTTCTTGTCATCTCTGATTTAACTCTCTCTCTGTC
>31.01_Jr6S_15870464
CAGCTTCTTCCATGTTGACGACTCAAAAACCGGAAACATCGACCGATTTAACTCGGTTACACCTGGCCAACCTCGAGAAATTGCTCCAGACGTCGGCCCC[A/C]CCGAGCCAAGTACTCGACCCGCAACCTCTGCAGAAAGATTCGAGTAATAATGGGTCGATGGAAAACAAGGGGAGAAGTCCACTAGAAGGGCTTAACTTGG
>31.01_Jr6S_16053757
ATGCCTTGCTGAATCTTGATACTGAGCAGGGAAATACAGAGGAAACAGCAGGGGAATTAGAAGCTGCATCATTGCTGAAAAGTGGAGTTTTGTCTATTCT[C/A]CAGTGCAAGATAGGGGGAGTGGCTGGTTGCTACCCTTTCGAAAATCTTCGAACTGCAGTTGATATACTCTTTTTATGTGGAAGTTCTGACTTGGTGGTTG
>31.01_Jr6S_16405831
TCTTTTGTGTGGAAAACAGAGAGGCCATGACCATCACTCGCATGGATCCGATTCTCTATAATGCTGCAGCAAAAGGCAACATCTCGTATTTCAAAGATCA[T/G]AGCTTCGAACGGCCACTAGAAGCCTTATTAACACCACTCCAAATTTTCATCACATCCCTAGAAAATCAGATAGAATCAACAGAAAATAACTTTGTGGGAG
>31.01_Jr6S_16497015
CCAGGAGTACTACTCTTTTGTGTGGAAAACAGAGAGGCCATGATCATCACTTGCATGGGTCCGATTCTCTATGACGCTGCAGCAAAAGGCAACATCATGG[C/A]TTTCAAAGATGATAGCTTCAAACGGCCACTAGAAGCCTTATTAACACCAAACAAAAACACAGTCCTCCATATTTTCATCACAACCCTAAAAAATGGGATA
>31.01_Jr6S_16513204
TGCCGGGGAGACTCCACTCTACATTGCCGTCGAGAAAAACTATGAAAACTTGGTGTTGGAAATTTTGAGCACCTGCAATTCACCGGCTTATGAAGGCCCC[A/G]ACGGTAGAACGGCTTTGCATGCTGCAGTATTTTGGGATAACAAAGGTACTCCATTTATAGCTGTATAAATGAATTTATCAGGCAGCATGAAATACTTAAT
>31.01_Jr6S_16582255
CATATTCTGTTAATGATGCCGGGGAGACTCCACTCTACATTGCCCTCGAGAGAAACTATGAAAATCTGGTGTTGGAAATTTTGAAAACCTGCAATTCACC[C/T]GCTTATGATGGCCCCCTAGGTAGAACGGCTTTGCATGCTGCAGTATTTTGGGATAACAAAGGTACTTCATTTATAGCTGTATAAATGAATTTATCGGACA
>31.01_Jr6S_16803120
AAAACTTCTTGGTCAAATAGTAGCATAAAAGTTCATTTAACCTAAAACTGCATACCTAATATTTCAGCTGCAGGTGGGCTTGGCCTTCTGAGAACTTTTG[T/C]AGAGCACCAAAAAAAAAAAAAACAATAATAATACAGTAATCCTGATAATTCAAATCATTAAAGAATGATTGATCGTCCCTTGTTTGAGATAATAAGCCAC
>31.01_Jr6S_16823840
TATGGAGTGTGAGGGTGAATAGTGACTGATGTATAACAAAACCCTTAAATTAAACATTATTCCAAGTAATCAAGTGTCCATCTATTTCTAATTTCTCTTA[G/A]GAATAACGAGGTTTCTATGTTATACGCTGCAGGTCACGAAGCTATGGAAGACGAACGAAGAGTAACGTAGAGAGAAGAAGAACATGGTGCGGCGGCTAAC
>31.01_Jr6S_18263147
CAACTCCCTAGGTATCAAAAACCTATCCGACCTTGAGAAAATAGCCATTCTTGGACATGGTAGTAGCGGCACGGTCTATAAAGTTCTACACAAGAAAACC[A/G]TGTCAATTTACGCGTTGAAAGTGCTCAGGATCAATCAAAATGATGTCAGTGTTTACCTGCAGGCTGCATGTGAGGCCGATATCCTCAAACAAGTTGACTC
>31.01_Jr6S_18577440
CTAAGCCACGAATCAATATGCATGTTCAGTTAAGAAGACATCCATATATAGAAATTTATAAGATTAGTGTTCAAGTAAGAGAGACCACCATATTAACAAG[G/A]AAGGTCAAAACACAACTTGGAAAGAAGACTGCAGACAAGAAAATTAGTTTCCATATCATTATTTCTCTGCATTATTAACACTAACCTCATAGCGCGATAC
>31.01_Jr6S_18975628
AGGGCAGTAGAGATCAGATCAAGAGATCTATAGTTGGTGAGCCAAAGAGAACAAAAGATACATGTTTGGAAATAATCCGAATTCAGTGGGAAACCATGGC[G/A]CCCCATGGCTGGGATACAGATTGGGGAAACTAGGCCCTGCAGAAGAAGCTGGAACAAAGCATGAAATCGGGGAGCAATGATATATAGGTGGTAGTACTCT
>31.01_Jr6S_19680680
GACTCCACAAAATTTTCTGGAGTCCCAAGATAAAAATGAAACATAAACCTAAATATTGTTCAGAGATTAAAAAACATAAATGTAATCTATCAAATTACTT[T/C]AAGAAATTTTTCAGTTGACAAGAGTGTATAAAACTGCAGAGATTAATACTTTCAAAGATTGGTTATTTCCACAGACCAAAAAATCCAATAACTGTTACAA
>31.01_Jr6S_20371788
AAATGGTTCCTCGATTTCTTCTCATGTTTTCCTTTCTGCGACTTCTGCTGCAGATCATTTCAGTCCAATATATAGTACTATGGAAAGTCAGCATCACTTT[T/C]GGGGTCATGTGAGTCCACTTCAGGTGCCAGATATTTCTTCATCATTGCAGGTTGGGATTTACTTACCGTGAACTCTGTATTGTGTTCTTTGTTCTGCTTT
>31.01_Jr6S_21201973
AGGACGTGCGTGAAGAGTGGACAGTCTGCATGGAAGATGCCATATCATTATCATATTCACATTTATTAATATTTCGTATTCGTCAGAGTACTGTAAAAGT[A/G]AGGAGCTGGTCAAGTAGTGCATGCTGGTCTCAGTACTCCTGCAGTCCAAACCCCAACAAACCATTTTGCAATAACCATAGCCAGTAGAATTCAAAATTCA
>31.01_Jr6S_21250393
ACGTGCAAATCATCCTTACTCCCAGCTGCAGCAAGTGTTCAAGCATGTGGTAATGTGTTAATGTTGGAGGGATTCTTTTCCTATTAAAAATTTTAAGACT[C/T]ATAAAAGACTTCTGAAATTTTTTACTCACTGACAGATAATGGAACCTGCAGGGAATAGGGGCTGTTGTGGGAGCTGTATCGCGAAATCTTCATGAACTTC
>31.01_Jr6S_21305239
TCTCTTTGTCCTCAAACGTCCGTTCATTACGCTCCTGCCACAAATTTTCAATCCTAAAATGCCTAAAGCAATAACTTGTTTACCTTACTGATTTTTTTCT[T/A]TGAACTACTGCAGCTTGTACAAAAAAGCTTTGCTCGCTTGTTGTACAATGATTTCTTGAGGAATGCCAGGTTCTTATTTCTTCATCTCTCTAGATTTTGA
>31.01_Jr6S_21307821
CAAAAACTTAAACCCAATGGAAAACAAAAACGTAAATCCCCAGGGGACTCTTGAGGGTTCCATACTTCCTCAACCACTGCAGGAAGGGACATACCTGGAG[T/A]GAGCTACCTTGGGATAGCTCAAGGAAAAGCAAGAGGTGGAGTTTTACTAACTACAATGCAACTCAAAAGAACACTTCCAATTAATTTATTCATCCTCAAA
>31.01_Jr6S_21452408
TGCATTGCACTCCATGCCTCTGCCCATACATCATTTGCTGCAGGGCACTTCCACAATACATGCATAATGGTCTCCACTTCTCTTAAACAGATAGGGCATT[T/C]AACATCATCACTGATCCTTCTCTTAGACAATAAATTTTTAATTGCAAGAGATTCATTCCCTGCTCTCCATAGAAAATGCTTAGTTGCACCTGGGACAGTT
>31.01_Jr6S_21452677
TTTCTTAAGCCACATGGTATGCACTACGAACTGAAAACTTTCCATCTTTACTGAAGTTCCATATTAACTTGTCATCTGATCCACTGCTACTGATAGGCAA[G/C]CTGCAGATCAAATCAGCCTCTTCATAGTTAAAATGTTCTTTTACAGTAGCTTCATTCCAAATTCTCAACTCTTCTATTATTAAATCACTAATTCTTGCAT
>31.01_Jr6S_21473917
TCAGGAATTTCTCCGTCTAAAGCATTACCAGAAACATCCCTGCAGAAACATATTACAACTTTTTTTCAGGTTTGAATTAAAGCAGTTTGATGTGAATGCA[A/G]AATAATTTAAGAAGGTAATTGAACTCACAGCACAAGAAGAATCCTGCAATTGCTTATTTCAAGAGGAATTTTGCCAACAAGGTTCAGATTGTGCAAATCC
>31.01_Jr6S_21474223
ACTGGGATACTCCCATTTAGCTTGTTAAATCCCAAGTCCAAAACTCTAAGACTTCTACACTTTGTAATGCTCAACGGAATTTGCCCATCCAAATTATTTG[T/C]TGAAGCGTCCAGAAATTCCATTCTCCCACTGCAGGTTATCATGTCAGGAATCTCCCATAAAACCCATTATGGGATATATTAAATAAAGAAATATTTTTTG
>31.01_Jr6S_21798284
TGGGTGAGATTACATTCTTGGCAGCGGCACTGAAGGCTTCTCTATGGGATATTTCGGGATTTACTGACTTGATGCGTTGGATCTCGTCCCTGCAGAGTCA[C/A]CGATGAACCATTGATCACATATTTCATCCAATTTAGCAAGTTTCAAACGGAATAAATATGTGCATAAAAATGGCGAGAGAGAAAGAAAGAGTCTTTGCGA
>31.01_Jr6S_21972368
CAGCTTCAAGATCGACAAGCCCTCCAAGTAGAGAACAGCATGGGGCATCTGGTGGGGTCCCAACAACTGCACCGACCGTTCCATTAAGTAACTTGGCACA[A/G]ACTCCCAGCTTCAGGGCGTCTCTGGGGCAGCTCTGCGTGGCTGCAGGAGTACTAGTACTCGGGCTTGGGTTAGGGTTTGGCTTAGGCTTAGGACAAATGT
>31.01_Jr6S_21991689
GGATTCAGTAAGATAAAAAAGTTCAAGTTTTCATTTACAGGAAGTCTATCCTTTTCTCCAAACATAGCGAGCTCCTATTCATCGTCAAATCGTTATTTTA[T/G]TCTAAAATAACATCTCCTCAACCGAACCGACTCTTTCTTCGTACTGCAGATTATATCTTGCATTTGAGGTTGCAAGTAAACCCGTTGCAAGCTCTTTCCA
>31.01_Jr6S_22200594
TAAACAAAAGATAAAAAAAAAAATCAAATTCATATATCAAAGAGGGAAAATATTACAGATAAAAGGAATGAAGTACAATACTCACAGTCTGTCAAGTTCC[G/A]TCCAATTCCCAATAAAATCAGGTATTTTCCCTGATATTCTGCTCCCATCGATCCTACTGCAGAGAGTAGCTTAAGTTTTAAGAATCTCTTAATTCTAAAA
>31.01_Jr6S_22810998
TTTCAACTTAAGAATTACTGTATGTTCTTTATGTTATATTTTCATCATGTAGTCCCTCATAGTTGTCTCCTTGATCTCATCTTCACAGGCAAAGAGTATT[G/A]GTGGTGGGTGGTGGAGGAGCAGTAGGGTTTGCCGCCATTCAGCTTTCAGTAGCTGCAGGGTGCCATGTTACAGCTACTTGTGGAAGTCAAAGTATTGGTC
>31.01_Jr6S_2285850
AATTGCTCTCCCTGCTACCAAACAATTGTTCTTGTGTAATTTTATGGCTGTAAGCCTGTAAGTATGTATGAAGAATCTGCAGATGTGAAGCTGTCACTGC[A/G]ACTTGCTTCAAATGCTGACGGAGAAGGTATCTCTTTTCATGTGGAATTTTGTTCATTGGTTATTTCATCTGCACAATTTTCTCACTCCAACCAAACAGAC
>31.01_Jr6S_2286337
CATTTCCTCCATTGAATATTATGATGTAGTGGTTGTAACACTCCAAGAGAGACTCAAGTCACATCTAGGCCTATACTTAAAAGCTTAATTTGGGTTGCCC[T/A]TCACTTTCTTTTGTTGCTCTGCAGTTATGGCTCCCGAGTGTACTTCTTTCTCTTCTCCTTTGAATTGAAATAAAGATTGACTGACCTGAGTGGGACAAGA
>31.01_Jr6S_23122966
AATAGTTCCGGCTTCTTAAACCAGAAAAGATCATCTCGAGGCCTTAGCTTTGCTCCTGTGAAGAATCCAGTTATACCTGCATTCTCTAATGCCAAGGTTG[C/A]AATAACATGCTGCAGTTTTGTGCCCACCAGAAGAACAAGCTGCACACAAACATGTAGAACCAGATGACAAGACATTTACATGAGCGGAACTTAGAGCTAT
>31.01_Jr6S_23458482
TTCTCAAGGCTATGTCAGACAAAACAGAGTACAGCTCCCCCACAGACAATCCCAGAAAAAGATAAAAGAGACAATTTTGCGGTCTCACAGACACATTCTC[A/G]GGCTGCAGATTGGAAAAGCTTCAAAACCACTTACGCCTGAAGATAAGGTCTCTTTTCATTCTCTTCCTGTGGTAGTGCAAGCAACTGTATCATAGGCCTT
>31.01_Jr6S_23855351
CCGGCAGGTCTAATTTGGGTGAAAAGTCATAGAACAAAGCTTTCATTAGCCACCTATTCTTGCTTGTTAGGAAAGAAGAAACTAGAAAGGAGGAGGCCAT[A/T]CATCGAGAAAACTGGAGAAACAAAAAACCAGGTGCTGCAGCTGGAGTGGTCAGTTCTGTGGGCTGAGAATTTTAATAAAAAAATTTGAAAAGATATGGGC
>31.01_Jr6S_24188568
GAAAGATTAAGGTGGAACATGCGCTCCACTCCACCTCCAAATATTTACAATCCTAGACCCTTCTGGAGAAACTGCAGTCTGCTGCCACATCCTAATGAAT[C/T]GAAGCTAACCACCGACAGTAACTTGCAACCTCAGGACAATATAGAATGAATCAAACAAAAGACAATTGAAGCAGCATTCAGTTTGCCTACTCTGAACTTG
>31.01_Jr6S_4532789
CTTTAGAATCCTAAACATTTTTATTATATTTTAGAATCCTAAACATTTTTCCTAAAAACATTTTTCCTCGAGGATATCCCGCAACCCAGTTTACACTCCC[G/A]CTGGAAACTCCTGCAGATTGCCTGGAGAAGCCAACTGCTAAGATACTAGGACAATCATTAATGTACAACGTAATGGCTATGAAACTCAAACGGAAAAATG
>31.01_Jr6S_8970432
ATTTGTTTCCATTTATGTCGTTGCAGCTTGTTACAGTATTTGGATTTCCATACACTGACAGCTTCTCTACCACCTTAAGAGCTATCTGGTCGTTATTCCC[A/T]CCTAATCTTCTTGCTGCAGCTCTAAATCTGCTTGCTGAAGCAACTTCAACCCCTCAAGATGTTGGGATTACTTGGAGTAGACGTGCCAAGTGTGCACCAA
>31.01_Jr7D_12359946
GTCTCACCACCGTAGTGGTTCCTCATTTAGTTCTCTTGTTTCTTTGCTGCAGTCTATGGTTACAGTTTGGCCTGACCAACCATCCTCCCGTTCTATCCCC[T/C]CTAAAATAACAAATTTTGCCTCACCTTCCACTGTGGCTGCTGCTGCCACTTCCATATGAACAGAATTGGTATCAGGACTTTGGGGCCTAGCACCTAATTC
>31.01_Jr7D_13932701
CAATTAGCTGCAGGAGTTGCAATATTACAAGAAGTCCAAGTAATTAACAATCTTGTTCAACAGTGGAAGGCCCCTAAGATGTTAGGGGCGTAGGGCAACG[C/T]TAAAGAGGACTGCAGAGAGTTGGGTATGAACAATGTAGACTTTGAGGGAGATGCATTTCATGATCATCAATAGTCTTGGAAAGCCTGCCAACACAAATTT
>31.01_Jr7D_14185081
AAAACCTATTATAGTTTTGTTTCCTTTCTTTCTAGTACAACCAGAAATTTACACGAAATGAATTTAAATTGAAAAAGCAAGCTTATAGGCTATCCATCTT[G/T]GAATTTTGTGATATAGATAAGATCAATGAAAACTTTCTGCAGCAATTAATTAGATACACTACTATCTGAAAGGATTTTTAATTGTTGTCTTTTTGTTCAG
>31.01_Jr7D_1508095
CATAAACACAAATCACCAATGCGAGATCAGATACCATCGATATCACATCAGCAACCGCAATCAATAAATCAAAATATGGCTGATACTTATGTAACACAGA[T/A]TCAGCTAATTGGGCAACAACATCTTGTCCCTGACTCACTGCAGCAACAGCAAAGGTTACCATTCCTGCAGAACAAGGCTCAAAACATGCAGCAGGAACCT
>31.01_Jr7D_1522500
TCCGTTGAAGGCAGAAGAAATTGCAGAGACCAAGAACCTAATAAGACCCAAAGAAGTGCCTGCAGCTTCAGTTACGATACAACAAAGAAGAAATGAAAGG[A/G]ATTTTAACTACCCAAAGGAAACTGCGGCAGTGGCCACATTTCCAGAACCAGGGAATAGGAACCTGCAGGTTTTAAAGTCAAATCAACTTAAGACACTGGC
>31.01_Jr7D_3272654
AGAATAATCTTTTGACAAAGCATATGTGTAGAGTCTTAAAAGTTCAAATATTTCCGACAACTTTCCTCGAGCAAATGTGCCAGCATTAATCAGGTTCCAA[C/T]CCTGCAGTAGATACCTCTTTAATTCACGATTGCATGGAACAATAAGCATGCATTCTTTCAGGACCACTTCAACATCTTGTATTTATGGGATTACAGGCGG
>31.01_Jr7D_3538108
AAAACAGGCAACTCCAAAAGTGTAGAGGAAAGAAAAGAGGAGTATAACAAAGCTCGTGCTAGAATATTTAACTCGAGTATTAATATTGGCGGTGGTGTGG[G/A]TGGGAAACCAGAAAGTGAGCAAAGGCTGCAGGATCATACCCTGCATTGTTCCTTGGGGATTTCAAAGATTGAAGAGAAATCTGTTCCCGGCATTACTGAT
>31.01_Jr7D_3541460
CTTCCGAGGGTGTGGTGCACGGGACCGGGGTTTACTCTGCAGGGGAGTCCGAATGGCCCTGCCTTGGAGAGGTTCCCGACATAAAAAAAAAAAAAAAAAA[A/T]AAAAAAAAAAAAAAAAAAAAAAAAAAAAAAAAAAAAAATGATGAAGGTTGGAGGACCAGAAGTATACATCACCCTATTTCTTTTAGGAGGTCCGAGGGCC
>31.01_Jr7D_3652523
TGATTACTCCTTACTTTTCAAAAGCAATACTGCAAATGCAACTGCAGCCTCAAGAATTTGTTACAGGTTTACAATCATAAATATTTTTCGTGTAGCATTC[G/A]TACAAAGTACACGCAGAATGTATGAAAGTTCACATACACAATCTGTTGTTCATGCAGACATATGTATACTTGTAGACGTGCATGAATATAATTGTATGTA
>31.01_Jr7D_3730045
TGGTGCTTGAGCGTCAAGCATAGTTAATTTATGTCCTCACTTGGCATGATCATGTGCAATGCAGATGATGATGATGGCTTCTCTGTAATCACGAGTAACC[G/A]CTTCCTGCAGAATGCCTAAAACTGAAAAGATCTAAAACATGCAGGTTATACTCTTATTTCGTTAGATATTGAAACTAAGCACATGGAGAAGAATATGACT
>31.01_Jr7D_4093844
TAAATAAAACGTTACAAATTATTATTTGGTTATGCCCTGCCCGTGAAGAACCTTTTATATATTCGTCGATGATGTGCGGCCATGTTACTCCAACAGCATT[G/A]AGACATCGGATACTCCATTTATATGTGCCTGCAGAAACTCACGAGAGGGAGAGAGTGCGCAAAAGGGAGTTGACCATGTTGGTCTCCATTTTGCTGAGTT
>31.01_Jr7D_4345160
GATTTAGAAATGATGGTAACTAAGATCAAGATCAAGAAATAAAATTTAGTTTGGCCTGAATGCTGCAGCTAGCAGGTTGTGGTGGAGTACTGGCAGTCTT[A/G]CCATTTTCATTGAAGGAAAAGTAATTAGCAACATACCCAGAGAGCAGGATATACAGGATGACTCCCAAAGACCACATGTCACTCTTAGAAGTAATCGTGC
>31.01_Jr7D_4718665
GACTGCATCAAGCTCATTTTTCAGGAATGCAAAACTTCTCAAATGGCTTTGTATATTGGTAATTTGTCAGTTGATACTCGGAGAGATGAACAAAAAAATG[C/T]TTTTCGAAGGTTTGGGCACTGCAGTGTACAATTTAAGAAAGATGGCCGAGTCTCAAAATTCCTCATCACTATGCCTCAAGGAGATTACATAGAGCTTCAT
>31.01_Jr7D_4932625
TTTCTAGTTTATTGTTCTGTTTCATGCTTGATTTTATGGCTGCAGTTCTATTATGTAGTGGACTTTCATGTACAATTTTCTCCATCTAAGTAGTCACTAG[C/A]TGACAGAAGGACTATGGATATTAGCTACTCCGTACTCGCAAGCTAATGTTGTATGTTGAGCACACAGGCTTATACTTGCAGCTGCAGAAAGATTCAAGTC
>31.01_Jr7D_4964466
ATGTTATACAATCTTAGTATTTCAAAAGTTTCCTCTTCCGAAACGTTAACCATTAGGCTAGCACCATATTTTAAGGAATTCTTAAGCTGAGGTATTAAAG[A/T]ACTGCAGAAGTTTCTCTCTTTCATATTCTTTATCTTTGTATTTTAATATCATCTACAGGCAAATGAAAAAATAAAACTTAAAAGAAAGGAAAAGAGGAAA
>31.01_Jr7D_4974630
AAACGAGAGGCCGACCATCCTTAAAATGGATGTAGTATGGCTGTTTTTTTGGCCCATCTTTTTTCCACTCGTAGAATCTGGAGAACGAATTGAAGTCAAG[T/A]TATAGCGTGGAATGTCTGAAGAAATATACACAGATTAAACTGCAGAAAACAAATGTAGATGGAGATACAAAAGGTGAACATTTCTAGGTAGATGGCCAAA
>31.01_Jr7D_5678768
TGTAGACATCACGCATTACAAATCTTTTTTTTTTCGTTTTCTTATTTTGAACTGCCCCAAAAGTATGGTATAGTAGGTGTTTATTTCCTGCAGCACAGCT[C/T]TACCTCCTCGTTATATAGCTGGAGTTGTTCCACAGGTTGAAGATGACTACGAAGAAGACGTACGTACAACACTCGCAACAAATGCCATACGTACTTTCTA
>31.01_Jr7D_5678932
GTACAACACTCGCAACAAATGCCATACGTACTTTCTAATACACCTTTGGTCCTCTATTGGTGTAGTTCTTGGTAGAGATAGCTGCAGTTGAAGCCACCCA[G/A]AGTACGTACATCTCATCAGTCAATATCCTCACAGACCGATATGGCAAAAACAAGAAAAACACCCAAAAAAAATCAGAAACCAATTAAGTCAAGAACAACA
>31.01_Jr7D_5679180
TGAGGAGCCTTACAGTGATGTTGTTGGCGAACCAGAAGTCTCTTTTCACGTCATGGATGCACTTTAGCACATACCCAATGTGTTCGCGGCACCCTCCTTT[G/A]CTGCAGTATTTTTCTACCTCCTCTCTGCTCACGTCCACCACTCCTGTGTCTGAAAGCTGGTCCTTTTTCAAGCAACTTGCTGATTCCTAATTCATCATGA
>31.01_Jr7D_5797496
TACTGCAACATGCATTCATGCCACTCCAATAAATAGGCCACAAAATACACAACTATTGAGTAAATTTTAAAGTTCTCTCTCTCTCTCTCTCTCTCTCTCT[A/C]TATATATATAAATATATATAAGATAAGTATGACAAGAACGGATTTCTGCAGAATTAGGTCATGGGCACAGTTGGATTTAATTGCCATTATGTCAGCCATG
>31.01_Jr7D_580996
CAGATTCGTCAGCAATTATCATAGTTCTAACTGAAGAGAGTTTCTGCAAACCCCACCGTATCCGATTGGCAAATAGTTTGTCACAACGGCAGATGCTAAT[T/C]GAATTCAGACTGGGAAGAAAGCCCCTGCAGGTAATGACATGACTTCCAGACATTGTTCAATATATAAATACTGAAGAGATCGAAGCAGTGCATGCATATT
>31.01_Jr7D_6215725
TCGTATGAAAAGCCATGAGATCATGATGCATATTGATATAATGAGCTAAATTTTGTCCCCAAGGCTAGGAATTTAATTAGTTTCATATATAACTGCAGGT[C/A]CTTACCCCTAAATAGGCAATAGCTAGAATCTGGTTTATTCTTAGTTTGTACGTTAGAGAACACAGACTTTCTGGGAAAAAAATTAGAAAGAAAGAAAGAA
>31.01_Jr7D_6364700
AAGATTATAGCGATATTCATGCACAAGATAGATTCAGACACTAATGAAAGTAGAATCCAATCCTAATGGAGATGGAGATTATCATTGAGTCTGCAGTAGG[G/A]AAGAGACACAGCTATCAAGTACAACGGGTAGCTTGCTTCTGGTAGCAAAGATCAATATTTGCAGCGAAAATCTTGTTTGTGTGTAATTTTTTGGTTACTA
>31.01_Jr7D_6707523
AATAGGATAAAAAGAGAGAAGAAAGCGACAAGCGCAAACATCATGATCTCTCCATGTAGCCCAAAGTGCCTGTCACGCAAAAAGAGAAGCCCATCTTCCG[T/A]CTCCGAATTGCCTGCAGCAGGAGCCATGGCAGGCGAGACACAGAGCCGCCCGCTGCAGGAAGCCATCCATCTTCGTGTCATCGCTTCTACTTCCTCCTTA
>31.01_Jr7D_7100454
GGATTTACCAGAAATAATATTCCAAGATAGAGTTGTATTAGGAGATGGGTCCTCTATCCACTCAATGAGGCTTTCTCTACCTGCAGATTTAACAAGAGTT[A/T]TGAATTTATAACAAGAGATACATGAACTAAAAACATCATTTTTGTGACAACGTTTCTGTTCATATCTGCAATCCAACTAAGAGTTAGGCATAAAGGCTAA
>31.01_Jr7D_7100670
GATCATCCAATTGTAGGATATATTTCTAGCTTACTGTGTACTTGGCAAGGTAAAGTTATTTGATATTCCACTTGTGAACTACTTGGACAGCACTTGCTAT[A/C]TACTGCAGGACGTTGCTAGATGCAAGGATGGATCTCAATCAAATGGTGGCATTTAAAACTGAATTAAATTCTAAGCTGTTCCATAAACACTTCTCCCATT
>31.01_Jr7D_7703146
TTAGATAAAAATACTAATTAAAACATAGAATCCACAAACACCAGTTTTTTTTTTATAAGTATAATCCACAAACACCAGATTTAAAAACATCAAAAGGAAT[A/G]TTCAACTGCTGGCTTCATCTCCGACTCAAAGCAGAGTTTCTGATTGTTCTGCAGCTAGTTATTATCAATCTACCTCCTCTGTTATGCCATTAAACAAGCC
>31.01_Jr7D_9609123
ACAAACTGAAAAGGACCTATTGATTACATGCCAGTTCACTATAGGGAATCCCCATGGCCTATAAACACTTCAAAGTTCCTGCAGATGCCAATCATAAGCT[C/A]AGATCAACTGCATCATACAGCCCAAGCAGAACGTTTTTTTTTTTTTTTATGAAAATTTTGCTTTCATTACTCCTTAGAAGGAGGAAGAAATACAAGGAGG
>31.01_Jr7D_9867195
CTCCCCCATCATCATCACCAACTGCACAACTTGAGGTCATCTCCCTGCAGCGGTGTCAAATTCAAATCCAAGAACAAAACCCTTTTGCTACTCGATTTCT[G/T]CATCACCGGCTGCAGCGCTGCATGTTTAATCACCAAACCTTCACTCATGACGGCGCCCGCCCTGTGCCTCCTCATGTGGCCCCCCAGCGCCTGTCCAAGC
>31.01_Jr7S_10320893
ATGCATCGTCATGTCATTCTCGATCAGTGTTGACTATTGCTTTCCAGTTTCCATTTGATAGCAGTCTGCAAGATAATGTTGCAAACATGGCTCGTCAATA[T/C]GTCCGAAGTGTTATTTCCTCTGTGCAGAGGGTTGCTATGGCGATATCGCCTGCAGGTTTGAACCCAGCTGTAGGACCAAAACTATCTCCTGGCTCTCCAG
>31.01_Jr7S_10426595
TATGTAAAATTTTGGGTCTTACACTTGTACAGTTGCATGTGTCCATTACACAATAAACATCATACTTGGCAACATTTATATACTAGATCTGCAGTATCAC[C/A]AATGGTTTTACTATGCAGCCAGAAAATTAGGTATATGGTTTCTGATAGACACAGAAAAACGTGAAAATTTATAGATAGTGTCGCAAAGAAGTATCCTACA
>31.01_Jr7S_12716674
AGATATACATGTTAGACTAAAACTAGGCAATCACTTTCCAACATCAATCTCGGGACACCCCATTGAGCACAAAACTGCAGCCTCTTAACATAGCTATACC[T/A]TCAATAAAATCAGAAGATATCACCTCTACCTCCACTTTGTTGCAAGCAACAAGTACCTCACCTATATGATCTTTGAGAATCACACCCACACCAGCTTTTT
>31.01_Jr7S_13855162
GCGTTAGGGCGACCACCACCTCGCGCCTCTTTGTAGCTTGTGTCATTGTTGACCAGCTCGTCTCATCCAGCTCCGTCGCGTCCTCCTCTCCCTTTCGGTA[A/G]GCTCTGCTGCAGACACTATTTCTCTCTCATGTGTGATACTCTCAAGTGAAAATGAATCTACGTACATCTGTTAACTAATATGAGAAGGGCAGATTAGCAT
>31.01_Jr7S_1441678
TTATATATCCACTATCAGAGTATTCTTAGTGACTCCTAAAAAGAAGAGTCTATTCGGATTTTTGTGTACCTGCAGCACAACAACCAATGATAAGGCTGTG[C/T]AGATGTTGAGGAGCTCTTGTGATTTTTAGGAGTATCCATGCAAGTGCAGAACCAATAAGGAATGTGATGAGGACATTCACTACCATGAACCATCTACAGA
>31.01_Jr7S_1477998
TATAGTTATTACCTAAGGTTGAACTCTTAGGGATGCCCATTTGCGGTAGAATTGCGTTCAAAGTAGCTGACTCTCAAAATCTTGACAATTCCCATGGAGA[A/G]AAGAACAAGCAGAACAAGCTCAAGATGGTAGAATCCAGGTTCTCACCACTACCAAAAACTGCAGCTTCAAATTTGATGAGGATTGCTCACTTAGCCTAGT
>31.01_Jr7S_15802846
AAAACCCTTCAACATATCAGTAGTTAAGTCTAACCTTTGAGCCAATCCATGTATCGCTTGATTATGATCATCCAATTGTTTCTGAACCATTTCCCGATCT[C/T]GTTGACTCCCTTCTTGCTGCTGCAGCTTCAACGATGCACCCCGAGTGTCTTAAGCCATTGTAAAATGAGAGGATCACCAATCTGATACCAACTTGTAATG
>31.01_Jr7S_1628667
TAAAGATCTTGCATCAAGCAAACAAATGCAGGCACAAAGTAGTTTTATTTAAATGAGCTTGAGGTAAAATATCTTCCAATGGGAAAGTGCTAATAATGTG[T/C]ATGAAAAACTGGACATACATGCCTGCAGTTTTTTTTTAATATATAAGTATATATGCCTGGCAATTACATCTACAGTAAATATAAAACAAACCATACATTT
>31.01_Jr7S_17508341
TCTGCATTTGCAATTTGCATTAACCTCTTTGCCATCTGCATAAACCAAATTTGGTATTAGCACCATCCCTAATCTGCAGTAATGGGTTTAGAATGTAAAA[C/A]AAATCACACAGTCAACAACGGCAAATAGCTCATTTTGTATAACAATCATGTGCATATAGGCACACCTGCACACATACAGCAGAGTCAAGGCGTGTCTAAT
>31.01_Jr7S_17741562
TGATTATCCAATATCTATGGCTTCACAGCAATGGTCCTAGACAACACTCGACATGCCATAGGAAGGGATCCAAATGGCTCTCCCACCACGCCTTTTGACT[A/T]CGGATCTGGACACATCAACCCAGCTGCAGCATTCAATCCTGGACTTGTATATGATTTTAATTCCCATGACATCATCAATTTTCTCTGCAGCAATGGTGCA
>31.01_Jr7S_17787156
AAGAATAGGTCTTATAGCCCTCACCCAACGCCAACCTTGCTTCCTAATCTTTTCAAGTTCGTTCTTAAGTTTTATGTCCTGAGGGGCTTGTGTAAGTTAA[G/A]TCTTATGGTTCTCTGCAGGGAATGAGAAAACACAAACTTTTAAGGGAAGATATTCTTCCAGCAATGGCATCAAACAGAAAAGTCCAGAGATTGCTTAATG
>31.01_Jr7S_18033692
CTGCAGTTTCTTGAGTTTTTTCTACAGTCTGAACTCAGATGGAGATCAACTGGAAGGAAGCAGCTAGGAAGTAAGGAAGGTAAGGCATGGATCCGAAATC[A/C]AGGATCCTGACAAGCGCATATATAATAGGTATGATACTTCTTTCACGCCTTGTAACTCTGCAGCTTATGATGACGGATGAGATCAGAATAAAGAAGAGGA
>31.01_Jr7S_18084614
ATTTCACATTTATCTTGTACTATAATTTGGTTCTTATTGTTAGGTTCCATTGGGCCTGGCAATCACATGGGCAGCTGCTTTCTTGCTTACTGAAGCTGGA[G/T]CCTATAGTTACAAAGGTTGTGATGTAAATGTGCCTGCTTCAAATATAATCTCTGAGCACTGCAGAAAACATCTCTCAAGGATGAAACATTGTCGAGTTGA
>31.01_Jr7S_18110868
GTCGAGCAGACTGGCAGAGCTCCTGTGCCATTCTCGCCAGCAAGGTCGTTTCCCTGCAGCAGCCCAATGAGAAGCCTGGCGCTGGTGCCGCCGGATCCGG[T/C]GGTGCAGACCATGTTGCTGCAGTAAACGGCCACAAGACTACCATTGACCTCAGTCTCGTCCCCATCGATACCGCCGATAAAGAGAACAACAAACCGCAGC
>31.01_Jr7S_1845087
GGTACTCTACTATAAAAAAAATAAAAATAAAAAAAATAAAAAAAGCAAAAGCTGCAGATGAAATAGAAAATCAAGAGATAAAAAACATAAACACGACGAC[A/C]AGGACATTGAGAACATTACAACCATAACAACGGCGCTTCTATGCTTGCAGGGCCGGGCATTGTTGTTGTACTTGGCGAGACAACAAACAGTGATTAGGGG
>31.01_Jr7S_18563609
ATCACCAAGAAGCCCAGGAAAACTTATTACTTGTACCGTATCTGGTGGCAATTTTTGCCAATTTTCCTTTTCCAAAACCATTTTAAGTGCCTAGAAAGAA[A/T]AACAAAAACAAAAAAAAGATCAAACGGAAACATATGGGTTGTGTTCTGCAGAGTACTAAGGATAAATTTGAGGAAGAAGGTAATTCAAATATAAATGACC
>31.01_Jr7S_19540360
GGGAAGTATGAAGATCTGACCCATTAGGTATCCTATTTCATCTCGTGTTATGAATTGGGTGGAAAAATATTTTGGCAGAACTTCTGGAATCTGCAGATCA[A/G]AAGGATTTACATTACACTCCCTTTCTTAGCTGCTTTCTTTGATTATTTATTCCCCTAGGAGGATTTAGATCCAATCCCTGGAGACCGATTGTAAATACCC
>31.01_Jr7S_19540695
CATTCACTATCTTATCGATATATTTAATCTTTTGCCTGCTTTTTATCAATTCGTAGCTGACTTGTTATCTGGATCAAAGTAGTACTAGTGTGCATTTCTT[C/T]GTAATTTTGATTGTTAAGTCTATAACTGCTGCAGACGTTAAGCTTTTTCTAAAACTTGCCTTTTCCTTATGCGCACATCATTCTCTTTGCAGCATGGATT
>31.01_Jr7S_20991622
TTGCATACTTATAAAAAATAAGCTTTTTTTTTTTTTTTTTCCTTCTTTCTGCAGCCACTTGATATATTAATTATATGTATTTGTGTCTTATTTAGTTAAT[G/A]GATCAAATAAAGTATGCTTATTAATTTTTTTTCTTTAATGGGATCAATCACGTTCGTCCAATATTCCATTTGCGGTACGTAATGGTATTGACTCAATCAT
>31.01_Jr7S_21335571
GCAGGTTGAAGAATTACTCATCAGTGCCACCTTCTGCTGCAGCAGGGATAATGGCTCCAATCCCTGAATTTGAGGACAAAAATATGGCAGCAAGCAATCC[T/A]GACAGTGGTTTCCCGATTGGTTCTTGGGATGATTCTGATATGATTTCCGATCTAAAAAGAGTTACAGATGACGATATTGATGCTGATGCAATGACACTTT
>31.01_Jr7S_22050345
GATCTATACAATCTTATCAAGGCATTTGAGAGGCAGGAGTTCGAAGTCTGACCTGAATTGGAGATGCTGTTTGAGGTCTAGTTGTAAACATCAGTTGCCA[G/C]CGACCTTCAATCAAACTAGAGCTTGTCTGCAGATGTTCAAGGCATAGTCAATTCTGTGGAATAGACATGTATATAGGACTAGAAGATATTATTATTTTCT
>31.01_Jr7S_2400221
ATCTTTCTTGTAAAGGTTTTCTTCTTTACATGCATAAAGCCATGAATTATGGGTAATGATCTTCTCTGCAGACTGCAAACTAGTGAATTAGACAAAGGCA[A/G]AAACAGATCTATGGTGGGACCAGACATTAATATGTAGCTCACCACGTGGCAATGCATTTGAGGAACCGCACACATGAGAACAGAACTCAAAAGTCTCCAT
>31.01_Jr7S_2556014
TCATGCCATGGGATATGAGGTTCATTCAGACCATGGTGTTCATTATCAGCAGCAAACTGCTCAGGCTCAGTCTGTTGTTGGAACTGCAGCTGAAGGATAT[C/A]CAACTGACAGTGTCTCTTACTGGTATTAGACTTCTCAAGGAAATTTGCAATACCCAGCTCATATGGTGTTTGATCCCCAGTATCCTGGGTGGTTCTATGA
>31.01_Jr7S_2556647
CATGCCTTTCTAACCTACTTGCTTTGAAAGTCAGAGATCAGTATTTTTTCACAGCAGCCTCTCCAGAGTGGAACTCAATTCTCTCATGCGTCCAAGGAGG[A/G]GATGTCATCTGCAGGACGACCTGCACATGCTCTGGTTACTTTTGGATTTGGTGGAAACTTATAGTCATTAAAAATAGTAGTTTCATTCACACAAACTCGT
>31.01_Jr7S_2863825
GGCTATGCCTTATTCAGTGAGGGAGCTTTTTGTGGGTTGGAGAGGTGAAAAAAAAACCAAATTAGTGATATGGACTGCAGTAACCTTCGGCCCATATGAA[T/C]TCAAAGGGACAGTATACATCCTGTGTACACGGTTATGCCTATTGCTTTCATCACTAAAATTCTTGATTACTTAAAAAATGATGTCGGGGAACCTCTCCAA
>31.01_Jr7S_2992454
CAAGGGTGAGGATCATCCATACCAAAAACCTTGGGGAACTGCAGATGATGAACGTGGATATCAATCTGATGACTTGTACAGAATGGTTCCACCGCGTGAT[A/C]CGCTGGACTATGATCAAGAACAAATCAATTATGATCATAGAAATTTGTCAAGACCTAGTATAATGCATCCCGTTGCAAACATGGTTGATGATAATACTGA
>31.01_Jr7S_3067554
TTAAGCTGCAGCCACAGCTTCGGCAGGCTTTCCTTCAGGTTCTGCACGTTTACCTTCCGGTTCTACAGGCTTTCCTTCAGGTTCTGCAGGTTTACCTTCC[A/G]GTTCTACAGGCTTTCCTTCAGGTTCTGCTGGTGCTTCTGCTTCCCAGAAGCTAGTCTTCTTTCCAGTTTTTGAAACTGTCTGCAGAACTGCCTCAGGCTG
>31.01_Jr7S_4045324
CATCTATCATCTTAAACATCTCTTTTAGACCAGCTATCTCTTCTTCAGATAAGCTCTCTGCAATGACCTGCAGAGAACAAAGATGGGGAGAAAAAATGTC[A/G]TTCTATCTAAGAGAAAATCAAACAATATATTCAATCTATATTATGTACAAATTGCATCTGAATACATTAGTTTATGTGGCAAGGCTAACGATTGAGCTAT
>31.01_Jr7S_4129978
AAATTCATCAAAAAGAAGAGATGCAAGGTTTTATCTTTTGAAAGAAGCTACCTATGAGTATGATAAGATAATCACTTGAAATAATAATCAAGTATGACTA[A/T]ACCCACTGCAGCTACTATCACCAGTTTATGGCCAAGTCATCGTTATCATAATTAGTTTTGCTACCAAAGTTACTTTAAAAAAAAAAAAAAAAACAACAAA
>31.01_Jr7S_4984134
TTTCGAGTTTAAAAATCCAAGTTTTGAAAAAACTTAAAAGTAATAGAAAAACTCTTGCTGCAGTTGCCTGGTTCAATCGAGGGGCAAACGGCTCTGATGT[G/T]GACAAAATAAAAATGTACTGTTTCATAACTTCTCTGCAGTTCCCCAAATCCCTATCCTCCTTCCATTTCTATTTCAACATTTTCCTCTCTCTTCGTGTTT
>31.01_Jr7S_5976163
GCATTGTAGGGGAAGCAGATGCTACGAAGATAGTTAATGGTTCTCTTTTTCTTCTTAGTGCAGGCGCTAATGACTTTATTTTCAACTTCTATGACTTACC[T/C]ACAAGGAGGTTACAGTTCAACATTAGTGGGTACCATGAATTTCTGCAGAATAGGATACAAATTTTCATTGAGGTAAGTAGAATAATGATATTTATATAAC
>31.01_Jr7S_6382884
CTCTTCCTCAGCTTTGTCCTCTGTTTTCTTTTCTTCAACGCTCAACTTCTCAAGAAGCCCAGCAGCTGCAGATGCATCTTTGTTTTCCTCCGTTTTCTTT[A/T]GGGATTCAGCAACTTCTTGAAACTTCTCCATGAAGGATTTGCAATCTAATACAAAGAAAACATTAATAATATAAGTTAAGAGAAAATTTTCCTCAAATCA
>31.01_Jr7S_651748
CAGTTCATATCATCCTGTTCTGTGTTTAAATTTGAGAATATCATCTTGTTTTTGGAATTCTGTTATAGCTATATTAGTTTGCCTTTAGCTTGTCTTTACA[G/A]CTTCAGATTCTCACTACTCATGCGGCTGAAGAGACCACAAGACTTGTGAACTGCAGCATTTATTATTCGTAGCTCACTTATTTTTATTAACCATGTAGTG
>31.01_Jr7S_7169345
TAGTTTAACGTAATCACATTAATATACGTTAATTTATAAATTTATTTTTATAAATTCTTTTTATAGCTGCAGTGTTTCTCAAAAAAATAAAAAATAAAAA[G/A]TGTTATCAAATTTACAGTATACCTGCAGGCTGCATAAGAATAGACCAGTTCCAAGTTCCAACTAGTAATTATATAAATAAAAATAGGATTACTCCATTCA
>31.01_Jr7S_7406449
CAATTCTAAAGAAGTCTCCTTTAACATCTCTAAAGAAGTCCCCTATACCATCAAATCCAGAACAAAATCACTACAATTATGCAAATTTGCAACATTAAGG[G/A]GAACATATCTACCTAGAACAACATCCCTCACAAAATTACCTGCAGAATAAAGGGCTCAATTATAAGAACAAACCAAACCAGCCTAATCCCGACGATTCGT
>31.01_Jr7S_7511328
AGGTTTACTCAATTCTGTCTCTCACTTCCTCATCAACTGTATAGAAGATCTGACCCTAAAACATGGGTGCTTCTCTTCCTGTATCATCGGCATTTGTTTT[A/G]GCTTTTCTCTTTGCCACTAACTCTCTTTGGGTCTTTCCTGAGGCTGCTGCTGCAGAACATGCAGCAGGCGTTACAAGGCACTACAAGTTTGACGTACGTA
>31.01_Jr7S_7709305
GAGATGGGGTTTCAACGCGTTTGACCCCCAGATGCAGGAAATTCTGCAGTTTTCTCGGTAGAGTTGAAGAAAGTTATGATAAAGCTCCATCCTTTGCCAT[A/G]GTAGTTTTATTTCGTTTCTCACAAAAATACATTTCACTTTGGCACGATTCAATTCGATTTGAGTGTGGTTTATTATAAGATTAGGGCTCCTTTTTGTCTG
>31.01_Jr7S_7723134
GTTAAGTGTTCCTAGCAGAAATCTGTCAGAATAGATTGATAGTGGAACAATTTGGTAAATTGGTGGTTTTATGTTTGCGTTTGGTCCTGCAGAAATCTAT[T/C]TGCCTAAATTTCTTGTTTTAATGAGACGTTTTCTTGGTGTCTGCAGCCAAAATGGAACAATGCACTTTTGGAGACGTTCAGAATAGACTATGTAGGGACT
>31.01_Jr7S_9643798
CAAGAATCTTGCGATGGTTGACAGTTATAAAAAACAGTTCCAGAGAGAGAGAGAGAGAGTGATGTTTCATGGTTTCTGCAGTCTGAACACTGAACTCTCT[T/G]AACTCTGAAGCATTAGAAAAAGGTAGATGCTGCAGGAGCTTGGATTTAAATGAGTGGTTCAGTCAAGAGATTCTGCCATGATTGCATCTTACTTTCCAAG
>31.01_Jr8D_10925792
GGAACATCATCGTGACATCTCAGCAAAAGTGGAATAAAGAGAAGGAAAAATAACTGTTTTCTTGTTTCTGCAGGCACTTAGAGGAACTTATTTGCACTTA[C/T]GGTTTCCAAGCGAGTCAAACATAAAGCATGTCCGCGTTACAAGTTGGAAGCCAGCCAACCATAAAGTGTAGTTTTAATCCTGTAGAAGGCACCATATTGA
>31.01_Jr8D_11094794
TAAAGTGTAGTTTTAATCCTGTAGAAGGCACCATATTGATGAGGACAATAAATCATAGCTGGAACCAACTGCAGTAAAAAGTTGTAGCACAACTCCAAAT[A/T]CCATTAGATACATCATATACTAAACAGGTTTGCAGTCGAGGGGGAAAATATGACTAGACTTATATGCGAAAAGTGAAAGAGCAGAAAAAATAACCGGTGC
>31.01_Jr8D_11111128
GAAAGAGCAGAAACAATAACCGGTGCCTTGCTTCTATGGGATCGTGAAATCCAGACCATAAACAAGGCCCTCTGATCTCAAACGTTAAAATGCCCAAGCA[G/A]ATGTGTGATATGAAGATAGGAACAAATAAGAGTTCCCCTTGCTTCTGCAGCTCCTACGCATTTTGAAGGAAAAAGAAACATAAGAATAAACTCTGTTGCT
>31.01_Jr8D_11113429
CGTCGCCTTTCTTTTCTGCGATTGTGCAATCCAGGTGATAAAGCAACCGCTCTTAAACGTTAAAAAGCCCAAGCAAATATGACATGATGATAAGAAAAAC[T/C]AGAGTTCCCTTGCTTCTGCAGCTCCTACGCAGTGGATTTTGAAGGAAAAAATAAACATAAGAATAGGGCTCTGTTGCTCAAATCACAAGAAAAACCATGA
>31.01_Jr8D_1246466
GAAACTGTAGTATCAGCATCGGCATATGCCTCGGATCTCTTTTTGGTAAGAGTAAACAGTCCCACAAAAGCCTGCAGGGAAGTTGAGGATGTCACACATC[T/C]AATCATTTTGCTAAACCAACTCTAAAATATGAATCTAGTGAAAGGGTTTTAGATTGGTGGAAATGATAGCCACCGTTGTGTAAGCATCTCCAGAATCAAA
>31.01_Jr8D_1452340
GTGATAAAATATAGGATAAATCTACTCATGAGTGGCAGTGCAATGCTCTACTACTATTCTAAGAAACATGATTCCTCTGGTTTTGTGCCCATGAAAACCT[T/C]TACTAACATCAGTAGCTTGGTCTAATACTCTGCAGTGTCGGGTACCAGCTACCATCCGATGCCTTTCTCATCCGAGTGCACATGTTCGCGCTTTGAGCAC
>31.01_Jr8D_14656837
TACAATCCTCTATAAACCAAGAGGCAATTACGAAGAGAAACAGAAGCCCTACACTTTTGTGCCATCGCCCTCTCTACCAGCCTCTCACTCAACTTTATGG[T/C]TCAAGTTCAAAGAGAAAACTGCAGCCATTAATTCATCACCATGCCACCCACTCTACAAGCCATTGTACTCAAGTTTTCTTGCCAAGTTATTGGAGAACAC
>31.01_Jr8D_16531275
TTATTAAAAACAATGAGATCAGAACAAGAGCATTGCATGTACTCCCATATTTTTTTTCCAAAGTAAGGAATAATCTATGCAATTTACCGAAAAAACTAAA[C/A]TCTGCAGTAGGACAGAAGAAAAGAACACCAATATAATCCAAGAACTGGAAAAGGCAGCAAAGTAATCATAAGATCACTCACACACAAATGGATATTATGT
>31.01_Jr8D_20574321
TTTGGTGAACATACACCTAAAGCGCTTTTACAGTTAGTTATGGTGGTTTTTATGTTATCTGCAGGAGTTTTTCAACAAATGCTTCACTTTGGTGGTTTTT[A/T]AAAAAAGTGGGTTTTCAGCTTTTTTTTAAGTGCTTACGTCACTTTTTATAAATTTACGGAACATACTAATTTTCTATAAAAGAGTTTTAGACCATTAAAA
>31.01_Jr8D_2486803
TCTGGTGCCGAGGGAATGAGGGTAAGATGAAGATGATAAAGAAGAGGATAGTATGGAATTCTTAAATACATTACATGTCGGGAGACGAAGTTTTTCTTTT[G/A]AAGAAAATGGATGGTAACATTGTAGAGCTGCAGCTCTTGTAGTGCATACTGTGCTAACTTGAAAACAGTTCTCCATGAGAGCCATTCTTTTCCTCAACAA
>31.01_Jr8D_27279990
ATGGAGAGTTTGTAGATTGAACAAGTTGGCATTTTGATTTAACGTAAAAGCTTAAACTATGCTGCAGGAATACGTTATCTTTCCTATTAATATTGATCAA[A/T]ACCAAGTTCTTTATCCCCATTATGCGCAACAAGACCAAGTCCTCCTCATACACAGCAATTTTGTCTCTAGTATTATCATTTCAGCCAACTGTTCTGTTCT
>31.01_Jr8D_27282366
GGCTTAATTATCTAAAACCAGATGTGAAGCGCGGAAATCTTACTCCTCAAGAACAGCTTTTGATTCTTGAACTCCACTCCAAGTGGGGCAATAGGTAACT[G/A]TCCAAATCTCATGTTCATGTCTGCAGCTGTGAACTTGATGATCACTAAAACAAAAACTATTTGCAAAACTTTAAAAGAAAATCTATCTTTCTTGTGCCTT
>31.01_Jr8D_27440852
TGTATTCTGTTTATGTGCACCCAAATCCATCTTTCAATGGAACAGTGCCCCAAAGTTCGGTTTTCCATGGCCGGAGGATCCCAAGCAAGGTCAGAATATT[G/A]TTATTCCTGTTTTCCCTTTTTCTCGATCTTCTTCCTCATGATTTATGTCAAGTCTGCAGATATTTTTCTCTCATTTATGTCTCCAAATCAATAGAGAATC
>31.01_Jr8D_27466268
GATCATAACCAAACTTTTTCTTGATATATTTTGATTGGTCAATTTTTCTGGGATTCATGCTGCAGCTAGCCCACCTTGATCTATATATATATAATAACCT[C/T]AATTTGTTAAAATAAAAAATGGACATAACATAATATAATAAAATAATTTCCTAGAAGAAAGGAATAATTTCAGCAAGATTATTGGCTAGCTTTTCATCGA
>31.01_Jr8D_2766481
GGTTTTCGTCCTCTATCTTGGACTTCTTGATGGCAATAATCTTATTATCTGCTAAAAAACCTTTGAAAACTGTACCAAAACCTCCTCGGCCAATTATCCT[G/A]CTCTCATCATAGTTTTTGGTAGCCTTCTGCAGCTCATCTACGGTAAAGATTTTGACTGTTTCTGTAGATCCTTCTTGTTGGCAGAGTTGTTGATGTAAAA
>31.01_Jr8D_2807316
GAGATTGTAGAAGAGAGAAACAATGAAAAACAGGCACAGTCGTAGCTGCAGACTTAACTACATAAACATGCAAATATCATAGCTAGCCAGACTTGCGGTA[G/T]ATCAAACACAGAACGGAACCTGGCAAAGATTACAAGGGACAGTACTGTTCTAAATAGATATTTTAAACTTTAGATTATCTGTCTCTTTCATATTCAGAAT
>31.01_Jr8D_28656014
AGCGGGGGGAAGGAATCATTGCTTTAGTTTCAGAGAGACTTTTTTACTGGCTACAAACAATCAGTGGTTCATTTCAATTTTGGATACCTGCTGCAGAGAT[A/T]AATGGAGATCCCTCAGCAACTTCCATGCAAGGAAAGATTACATGCACAAACAAGAGTATATGTTTAATGTAATGTTAGTTACCTCTGAATCTTTACTTGC
>31.01_Jr8D_28656271
CACAGTAATTTGGCTTGCTAGGTCCATTTTGTGAACCTACGTTAGCATTTTCGGCATTATCATATTGCTGCGAACTTGGAGGACTAACCAGACTTGTAGC[A/G]ACAGAAGCTGCAGTTCGCCTTTCAATTTCATTTTCTGAGTTAGCAGTCCCATCCTTGGGTGCACAAACCCGCTCCCTGGGAAAGTATAACATAGTAGGAG
>31.01_Jr8D_29930562
AATTTGATTATATTGATGGTAACCAACCACAAAACAATTGCTTCTGGTGTCATCTTTTCTCTGTTTTTTTTTTTTCCTTTTTGGTAATTGTTGATATAAC[T/A]AGTATGGAAGGATGGAGAAAATTGAAAACTGCAGGGCTACTTGGGCTTCGGCTCACTTGGAATTTTATGTACAGTAGGAAATGGAATTGAACAAGAAAAG
>31.01_Jr8D_3218562
TCTTTCTGATCGGAACCACACCCCGGCAGGCTCCGTCGTCCTTGCCAGAAGCTTCTGCAGTTTTAACAGCCTTATTAAGACCCCCTTCATTGGCCTCACT[T/C]ATTCCTGCAGGCATATTCTTTCAGTTCACACGCAGCAAAACTATATCAAACTGGAGGTGGTGGAAAGGCGACTAGAAAATTATGTATGGTGAAACTAAAA
>31.01_Jr8D_4287942
AATGGAAGGTTTTTCCCAGAAAGGAATGTAGTTGAACCAGACCAGCAACCATTGATGTCGGACGGCTCCGAAGGATTAAGGGCTAGTCAAGATGAACCCA[G/A]TGAACAAGATCATTTGATATTGAATAAACCCATATAATATATATAATTGGCCCTGCAGTAAAATGAAGAGATATTAGTGTATCATAATTTTTAAATTGTT
>31.01_Jr8D_4447637
GCTGGAACAGTAATACTTCTTATCTATTAAAACTTTCTATGACCTCCCTTTTGTATTCCTTTCTTTCCTTATTTTACCTCAATCGCACACCTTGTTGCTT[A/G]ATAAAAATATATGATAATTAACGCTGCTGTCGTACTGCAGCCTGAATGGATGGCACCCGAAGTTCTAAGGAATGAACAAGCCAACGAGAAGTTAGTGTCT
>31.01_Jr8D_5836131
TGCATATATGGGTGACTGGTCATTGAGGGATTGATAGAACCATAAAGAAATAAAGAATTAAGTAACTACTCATGTGCAGAAGCTGCTGCAGATCACAGAG[A/G]AAGAGTACTCATGAATGTTTTCAGTAAGAGGAAAATCAAATCATTTTATTTATTGTATGGCTAATGTGATATGTAGTACAAAATGGACAGATTCCAAGAA
>31.01_Jr8D_7366668
ATACAAAGAAATTTAGTGCTAATTGGCAGGAGACGTCAATTGCTATCAACATGTTCACATTTCACGTTTAGACAAACCGTAAGGCCGGCCTGCAGGAGAC[G/T]TCAGTTTTTCATTTATTTTTTTTTTCGCCTGCAGGAAACGTCAATTGCTATCAACAAACACTTGGAATTTGACTGTAATAGACTTCGTCATGACTATCCC
>31.01_Jr8D_8785920
AAGGGATTCATATCATGATGATCATCTGTACGTATGGGAAATGGTTAAAGCTGGATGGCGCAAATAATCACGCACGGGACGCCGTACGTACTAATTTATA[T/C]GCATGCAAAAGGAAATAATTAGACAAATCCTCGTCGACCTGCAGAGTGCAAAACATAATATATGATCTAGTGCTGAAATGCATGGGATTACTCTAAGGCC
>31.01_Jr8S_1092748
TGTGATGTTAAAGTTGGAGAAGAAACAAAAAGAAAAGACAAGAAAGAAGCAGTACCACTGCAGATTGAAAAAGATTAATACCATCATATCTTGTGGGACT[C/T]GTCATAATCCTTAGTTAAAACGATACTCCTCCTGAAATGATTGAAATCCTCCTTAAATCATGTCATGAACGACAAATTGCTACTTACTAACTAGCTAGTC
>31.01_Jr8S_1092761
TTGGAGAAGAAACAAAAAGAAAAGACAAGAAAGAAGCAGTACCACTGCAGATTGAAAAAGATTAATACCATCATATCTTGTGGGACTCGTCATAATCCTT[A/G]GTTAAAACGATACTCCTCCTGAAATGATTGAAATCCTCCTTAAATCATGTCATGAACGACAAATTGCTACTTACTAACTAGCTAGTCTGCAGGCACTCTA
>31.01_Jr8S_1092803
[truncated: 394,009 more chars]
