# Supplementary material for: Co-located quantitative trait loci mediate resistance to Agrobacterium tumefaciens, Phytophthora cinnamomi, and P. pini in Juglans microcarpa × J. regia hybrids
Source: Hortic Res. 2021 May 1;8:111. doi: 10.1038/s41438-021-00546-7 (PMC8087670; doi:10.1038/s41438-021-00546-7)
Supplement: Supplementary file 2 — Supplementary Table 2 [file 41438_2021_546_MOESM2_ESM.xlsx]

## Sheet: Jm genome 31.01 x Serr
Serial number	Locus	AC103	AC109	AC111	AC112	AC113	AC116	AC119	AC11	AC120	AC121	AC122	AC123	AC125	AC126	AC129	AC12	AC130	AC133	AC134	AC135	AC138	AC139	AC13	AC141	AC142	AC145	AC146	AC148	AC151	AC153	AC154	AC157	AC15	AC160	AC163	AC164	AC166	AC168	AC16	AC175	AC176	AC179	AC182	AC184	AC185	AC186	AC188	AC189
1	31.01_Jm1D_10465299	b	b	a	b	b	b	b	a	a	a	a	a	a	b	a	a	b	b	a	a	b	b	a	a	a	b	b	a	b	b	a	b	b	a	b	a	b	a	a	b	b	b	b	b	a	b	a	b
2	31.01_Jm1D_10465665	b	b	a	b	b	b	b	a	a	a	a	a	a	b	a	a	b	b	a	a	b	b	a	a	a	b	b	a	b	b	a	b	b	a	b	a	b	a	a	b	b	b	b	b	a	b	a	b
3	31.01_Jm1D_10466100	b	b	a	b	b	b	b	a	a	a	a	a	a	b	a	a	b	b	a	a	b	b	a	a	a	b	b	a	b	b	a	b	b	a	b	a	b	a	a	b	b	b	b	b	a	b	a	b
4	31.01_Jm1D_10936255	b	b	a	b	b	b	b	a	a	a	a	a	a	b	a	a	b	b	a	a	b	b	a	a	a	a	b	a	b	b	a	b	b	a	b	a	b	a	a	b	b	b	b	b	a	b	a	b
5	31.01_Jm1D_11516234	b	b	a	b	b	b	b	a	a	a	a	a	a	b	a	a	b	b	a	a	b	b	a	a	a	a	b	a	b	b	a	b	b	a	b	a	b	a	a	b	b	b	b	b	a	b	a	b
6	31.01_Jm1D_11745600	b	b	a	b	b	b	b	a	a	a	a	a	a	b	a	a	b	b	a	a	b	b	a	a	a	a	b	a	b	b	a	b	b	a	b	a	b	a	a	b	b	b	b	b	a	b	a	b
7	31.01_Jm1D_14132620	b	b	a	b	b	b	b	a	a	a	b	a	a	b	a	a	b	b	b	a	b	b	a	a	a	a	b	a	b	b	a	b	b	a	b	a	b	a	a	a	b	b	b	b	a	b	a	b
8	31.01_Jm1D_14133004	b	b	a	b	b	b	b	a	a	a	b	a	a	b	a	a	b	b	b	a	b	b	a	a	a	a	b	a	b	b	a	b	b	a	b	a	b	a	a	a	b	b	b	b	a	b	a	b
9	31.01_Jm1D_14184949	b	b	a	b	b	b	b	a	a	a	b	a	a	b	a	a	b	b	b	a	b	b	a	a	a	a	b	a	b	b	a	b	b	a	b	a	b	a	a	a	b	b	b	b	a	b	a	b
10	31.01_Jm1D_16019905	b	b	a	b	b	b	b	a	a	a	b	a	a	b	a	a	b	b	b	a	b	b	a	a	a	a	b	a	b	b	a	b	b	a	b	a	b	a	a	a	b	b	b	b	a	b	a	b
11	31.01_Jm1D_16150079	b	b	a	b	b	b	b	a	a	a	b	a	a	b	a	a	b	b	b	a	b	b	a	a	a	a	b	a	b	b	a	b	b	a	b	a	b	a	a	a	b	b	b	b	a	b	a	b
12	31.01_Jm1D_16239219	b	b	a	b	b	b	b	a	a	a	b	a	a	b	a	a	b	b	b	a	b	b	a	a	a	a	b	a	b	b	a	b	b	a	b	a	b	a	a	a	b	b	b	b	a	b	a	b
13	31.01_Jm1D_16524695	b	b	a	b	b	b	b	a	a	a	b	a	a	b	a	a	b	b	b	a	b	b	a	a	a	a	b	a	b	b	a	b	b	a	b	a	b	a	a	a	b	b	b	b	a	b	a	b
14	31.01_Jm1D_1688083	b	b	a	b	b	b	b	a	b	a	a	a	a	a	b	a	b	b	a	a	b	b	a	a	a	b	b	a	a	a	b	a	b	a	b	a	b	a	b	b	b	b	a	b	a	b	a	b
15	31.01_Jm1D_17558454	b	b	a	b	b	b	b	a	a	a	b	a	a	b	a	a	b	b	b	a	b	b	a	a	a	a	b	a	b	b	a	b	b	a	b	a	b	a	a	a	b	b	b	b	a	b	a	b
16	31.01_Jm1D_17784180	b	b	a	b	b	b	b	a	a	a	b	a	a	b	a	a	b	b	b	a	b	b	a	a	a	a	b	a	b	b	a	b	b	a	b	a	b	a	a	a	b	b	b	b	a	b	a	b
17	31.01_Jm1D_18562258	b	b	a	b	b	b	b	a	a	a	b	a	a	b	a	a	b	b	b	a	b	b	a	a	a	a	b	a	b	b	a	b	b	a	b	a	b	a	a	a	b	b	b	b	a	b	a	b
18	31.01_Jm1D_1864199	b	b	a	b	b	b	b	a	b	a	a	a	a	a	b	a	b	b	a	a	b	b	a	a	a	b	b	a	a	a	b	a	b	a	b	a	b	a	b	b	b	b	a	b	a	b	a	b
19	31.01_Jm1D_18734855	b	b	a	b	b	b	b	a	a	a	b	a	a	b	a	a	b	b	b	a	b	b	a	a	a	a	b	a	b	b	a	b	b	a	b	a	b	a	a	a	b	b	b	b	a	b	a	b
20	31.01_Jm1D_18811712	b	b	a	b	b	b	b	a	a	a	b	a	a	b	a	a	b	b	b	a	b	b	a	a	a	a	b	a	b	b	a	b	b	a	b	a	b	a	a	a	b	b	b	b	a	b	a	b
21	31.01_Jm1D_19255909	b	b	a	b	b	b	b	a	a	a	b	a	a	b	a	a	b	b	b	a	b	b	a	a	a	a	b	a	b	b	a	b	b	a	b	a	b	a	a	a	b	b	b	b	a	b	a	b
22	31.01_Jm1D_19595335	b	b	a	b	b	b	b	a	a	a	b	a	a	b	a	a	b	b	b	a	b	b	a	a	a	a	b	a	b	b	a	b	b	a	b	a	b	a	a	a	b	b	b	b	a	b	a	b
23	31.01_Jm1D_20111010	b	b	a	b	b	b	b	a	a	a	b	a	a	b	a	a	b	b	b	a	b	b	a	a	a	a	b	a	b	b	a	b	b	a	b	a	b	a	a	a	b	b	b	b	a	b	a	b
24	31.01_Jm1D_21183836	b	b	a	b	b	b	b	a	a	a	b	a	a	b	a	a	b	b	b	a	b	b	a	a	a	a	b	a	b	b	a	b	b	a	b	a	b	a	a	a	b	b	b	b	a	b	a	b
25	31.01_Jm1D_21281386	b	b	a	b	b	b	b	a	a	a	b	a	a	b	a	a	b	b	b	a	b	b	a	a	a	a	b	a	b	b	a	b	b	a	b	a	b	a	a	a	b	b	b	b	a	b	a	b
26	31.01_Jm1D_21382329	b	b	a	b	b	b	b	a	a	a	b	a	a	b	a	a	b	b	b	a	b	b	a	a	a	a	b	a	b	b	a	b	b	a	b	a	b	a	a	a	b	b	b	b	a	b	a	b
27	31.01_Jm1D_22619831	b	b	a	b	b	b	b	a	a	a	b	a	b	b	a	a	b	b	b	a	b	b	a	a	a	a	b	a	b	b	a	b	b	a	b	a	b	a	a	a	b	b	b	b	a	b	a	b
28	31.01_Jm1D_22859932	b	b	a	b	b	b	b	a	a	a	b	a	b	b	a	a	b	b	b	a	b	b	a	a	a	a	b	a	b	b	a	b	b	a	b	a	b	a	a	a	b	b	b	b	a	b	a	b
29	31.01_Jm1D_2348478	b	b	a	b	b	b	b	a	b	a	a	a	a	a	b	a	b	b	a	a	b	b	a	a	a	b	b	a	a	a	b	a	b	a	b	a	b	a	b	b	b	b	a	b	a	b	a	b
30	31.01_Jm1D_2406721	b	b	a	b	b	b	b	a	b	a	a	a	a	a	b	a	b	b	a	a	b	b	a	-	a	b	b	a	a	a	b	-	b	a	b	-	b	a	b	b	b	b	-	b	a	b	a	b
31	31.01_Jm1D_2407249	b	b	a	b	b	b	b	a	b	a	a	a	a	a	b	a	b	b	a	a	b	b	a	a	a	b	b	a	a	a	b	a	b	a	b	a	b	a	b	b	b	b	a	b	a	b	a	b
32	31.01_Jm1D_2688350	b	b	a	b	b	b	b	a	b	a	a	a	-	a	b	a	b	b	-	a	b	b	a	-	-	b	b	a	a	a	b	a	b	a	b	a	b	a	b	b	b	b	a	b	a	b	a	b
33	31.01_Jm1D_27256655	b	b	a	b	b	b	b	a	a	a	b	a	b	b	a	a	b	b	b	a	b	b	a	a	b	a	b	a	b	b	a	b	a	a	b	a	b	a	a	a	b	b	b	b	a	b	a	-
34	31.01_Jm1D_28958730	b	b	a	b	b	b	b	a	a	a	b	a	b	b	a	a	b	b	b	a	b	-	a	a	b	a	b	a	b	b	a	b	a	a	b	a	b	a	a	a	b	b	b	b	a	b	a	b
35	31.01_Jm1D_32681855	b	b	a	b	b	b	b	a	a	a	b	a	b	b	a	a	b	b	b	a	b	b	a	a	b	a	b	a	b	b	a	b	a	a	b	a	b	a	a	a	-	b	b	b	b	b	a	b
36	31.01_Jm1D_33071753	b	b	a	b	b	b	b	a	a	a	b	a	b	b	a	a	b	b	b	a	a	b	a	a	b	a	b	a	b	b	a	b	a	a	b	a	b	a	a	a	-	b	b	b	b	b	a	b
37	31.01_Jm1D_34572952	b	b	a	b	b	b	b	a	a	a	b	a	b	b	a	a	b	b	b	a	b	b	a	a	b	a	b	a	b	b	a	b	a	a	b	a	b	a	a	a	-	b	b	b	b	b	a	b
38	31.01_Jm1D_35105615	b	b	a	b	b	b	b	a	a	a	b	a	b	b	a	a	a	-	b	a	b	-	a	a	b	a	b	a	b	b	a	b	a	a	b	a	-	a	a	a	-	b	b	b	b	b	a	b
39	31.01_Jm1D_35751121	b	b	a	b	b	b	b	a	a	a	b	a	b	b	a	a	a	b	b	a	b	b	a	a	b	a	b	a	b	b	a	b	a	a	b	a	b	a	a	a	-	b	b	b	b	b	a	b
40	31.01_Jm1D_35833546	b	b	a	b	b	b	b	a	a	a	b	a	b	b	a	a	a	b	b	a	b	b	a	a	b	a	b	a	b	b	a	b	a	a	b	a	b	a	a	a	-	b	b	b	b	b	a	b
41	31.01_Jm1D_36492721	b	b	b	b	b	b	b	a	a	a	b	a	b	b	a	a	a	b	b	a	b	b	a	a	b	a	b	b	b	b	a	b	a	a	b	a	a	a	a	a	a	b	b	b	b	b	a	b
42	31.01_Jm1D_3649760	b	b	a	b	b	b	b	a	b	a	a	a	-	a	b	a	b	b	a	a	b	b	a	a	a	b	b	a	a	a	b	b	b	a	b	a	b	a	a	b	b	b	a	b	a	b	a	b
43	31.01_Jm1D_36680983	b	b	b	b	b	b	b	a	a	a	b	a	b	b	a	a	a	b	b	a	b	b	a	a	b	a	b	b	b	b	a	b	a	a	b	a	a	a	a	a	a	b	b	b	b	b	a	b
44	31.01_Jm1D_36943053	b	b	b	b	b	b	b	a	a	a	b	a	b	b	a	a	a	b	b	a	b	b	a	a	b	a	b	b	b	b	a	b	a	a	b	a	a	a	a	a	a	b	b	b	b	b	a	b
45	31.01_Jm1D_37015237	b	b	b	b	b	b	b	a	a	a	b	a	b	b	a	a	a	b	b	a	b	b	a	a	b	a	b	b	b	b	a	b	a	a	b	a	a	a	a	a	a	b	b	b	b	b	a	b
46	31.01_Jm1D_37270817	b	b	b	b	b	b	b	a	a	a	b	a	b	b	a	a	a	b	b	a	b	b	a	a	b	a	b	b	b	b	a	b	a	a	b	a	a	a	a	a	a	b	b	b	b	b	a	b
47	31.01_Jm1D_38034242	b	b	b	b	b	b	b	a	a	a	b	a	b	b	a	a	a	b	b	a	b	b	a	a	b	a	b	-	b	b	a	b	a	a	b	a	a	a	a	a	a	b	b	a	b	b	b	b
48	31.01_Jm1D_38035709	b	b	b	b	b	b	b	a	a	a	b	a	b	b	a	a	a	b	b	a	b	b	a	a	b	a	b	b	b	b	a	b	a	a	b	a	a	a	a	a	a	b	b	a	b	b	b	b
49	31.01_Jm1D_38058560	b	b	b	b	b	b	b	a	a	a	b	a	b	b	a	a	a	b	b	a	b	b	a	a	b	a	b	b	b	b	a	b	a	a	b	a	a	a	a	a	a	b	b	a	b	b	b	b
50	31.01_Jm1D_38349183	b	b	b	b	b	b	b	a	a	a	b	a	b	b	a	a	a	b	b	a	b	b	a	a	b	a	b	b	b	b	a	b	a	a	-	a	a	a	a	a	a	b	b	a	b	b	b	b
51	31.01_Jm1D_38584349	b	b	b	b	b	b	b	a	a	a	b	a	b	b	a	a	a	b	b	a	b	b	a	a	b	a	b	b	b	b	a	b	a	a	a	a	a	a	a	a	a	b	b	a	b	b	b	b
52	31.01_Jm1D_38694225	b	b	b	b	b	b	b	a	a	a	b	a	b	b	a	a	a	b	b	a	b	b	a	a	b	a	b	b	b	b	a	b	a	a	a	a	a	a	a	a	a	b	b	a	b	b	b	b
53	31.01_Jm1D_38772972	b	b	b	b	b	b	b	a	a	a	b	a	b	b	a	a	a	b	b	a	b	b	a	a	b	a	b	b	b	b	a	b	a	a	a	a	a	a	a	a	a	b	b	a	b	b	b	b
54	31.01_Jm1D_38773061	b	b	b	b	b	b	b	a	a	a	b	a	b	b	a	a	a	b	b	a	b	b	a	a	b	a	b	b	b	b	a	b	a	a	a	a	a	a	a	a	a	b	b	a	b	b	b	b
55	31.01_Jm1D_38773222	b	b	b	b	b	b	b	a	a	a	b	a	b	b	a	a	a	b	b	a	b	b	a	a	b	a	b	b	b	b	a	b	a	a	a	a	a	a	a	a	a	b	b	a	b	b	b	b
56	31.01_Jm1D_39281473	a	b	b	b	b	b	b	a	a	a	b	a	b	b	a	a	a	b	b	a	b	b	a	a	b	b	b	b	b	b	a	b	a	a	a	a	a	a	a	b	a	b	b	a	b	a	b	b
57	31.01_Jm1D_39281705	a	b	b	b	b	b	b	a	a	a	b	a	b	b	a	a	a	b	b	a	b	b	a	a	b	b	b	b	b	b	a	b	a	a	a	a	a	a	a	b	a	b	b	a	b	a	b	b
58	31.01_Jm1D_39426725	a	b	b	b	b	b	b	a	a	a	b	a	b	b	a	a	a	b	b	a	b	b	a	a	b	b	b	b	b	b	a	b	a	a	a	a	a	a	a	b	a	b	b	a	b	a	b	b
59	31.01_Jm1D_39748222	a	b	b	b	b	b	b	a	a	a	b	a	b	b	a	a	a	b	b	a	b	b	a	a	b	b	b	b	b	b	a	a	a	a	a	a	a	a	a	b	a	b	a	a	b	a	b	b
60	31.01_Jm1D_39748241	a	b	b	b	b	b	b	a	a	a	b	a	b	b	a	a	a	b	b	a	b	b	a	a	b	b	b	b	b	b	a	a	a	a	a	a	a	a	a	b	a	b	a	a	b	a	b	b
61	31.01_Jm1D_39912049	a	b	b	b	b	b	b	a	a	a	b	a	b	b	a	a	a	b	b	a	b	b	a	a	b	b	b	b	b	b	a	a	a	a	a	a	a	a	a	b	a	b	a	a	b	a	b	b
62	31.01_Jm1D_40041702	a	b	b	b	b	b	b	a	a	a	b	a	b	b	a	a	a	b	b	a	b	b	a	a	b	b	b	b	b	b	a	a	a	a	a	a	a	a	a	b	a	b	a	a	b	a	b	b
63	31.01_Jm1D_40133854	a	b	b	b	b	b	b	a	a	a	b	a	b	b	a	a	a	b	b	a	b	b	a	a	b	b	b	b	b	b	a	a	a	a	a	a	a	a	a	b	a	b	a	a	b	a	b	b
64	31.01_Jm1D_4029574	b	b	a	b	b	b	b	a	b	a	a	a	a	a	b	a	b	b	a	a	b	b	a	a	a	b	b	a	b	a	b	b	b	a	b	a	b	a	a	b	b	b	a	b	a	b	a	b
65	31.01_Jm1D_40425483	a	b	b	b	b	b	b	a	a	a	b	a	b	b	a	a	a	b	b	a	b	b	a	a	b	b	b	b	b	b	a	a	a	a	a	a	a	a	a	b	a	b	a	a	b	a	b	b
66	31.01_Jm1D_40505703	a	b	b	b	b	b	b	a	a	a	b	a	b	b	a	a	a	b	b	a	b	b	a	a	b	b	b	b	b	b	a	a	a	a	a	a	a	a	a	b	a	b	a	a	b	a	b	b
67	31.01_Jm1D_41532495	a	b	b	b	b	b	b	a	a	a	b	a	b	b	a	a	a	b	b	a	b	b	a	a	b	b	b	b	b	b	a	a	a	a	a	a	a	a	a	b	a	b	a	a	b	a	b	b
68	31.01_Jm1D_41734070	a	b	b	b	b	b	b	a	a	a	b	a	b	b	a	a	a	b	b	a	b	b	a	a	b	b	b	b	b	b	a	a	a	a	a	a	a	a	a	b	a	b	a	a	b	a	b	b
69	31.01_Jm1D_41958313	a	b	b	b	b	b	b	a	a	a	b	a	b	b	a	a	a	b	b	a	b	b	a	a	b	b	b	b	b	b	a	a	a	a	a	b	a	a	a	b	a	b	a	a	b	a	b	b
70	31.01_Jm1D_42325618	a	b	b	b	b	b	b	a	a	a	b	b	b	b	a	a	a	b	b	a	-	b	a	a	b	b	b	b	b	b	a	a	a	a	a	b	a	a	a	b	a	b	a	a	b	a	b	b
71	31.01_Jm1D_42538309	a	b	b	b	b	b	b	a	a	a	b	b	b	b	a	a	a	b	b	a	b	b	a	a	b	b	b	b	b	b	a	a	a	a	a	b	a	a	a	b	a	b	a	a	b	a	b	b
72	31.01_Jm1D_42538461	a	b	b	b	b	b	b	a	a	a	b	b	b	b	a	a	a	b	b	a	b	b	a	a	b	b	b	b	b	b	a	a	a	a	a	b	a	a	a	b	a	b	a	a	b	a	b	b
73	31.01_Jm1D_43215339	a	b	b	b	b	b	b	a	a	a	b	b	b	b	a	a	a	b	b	a	b	b	a	a	b	b	b	b	b	b	b	a	a	a	a	b	a	a	a	b	a	b	a	a	b	a	b	b
74	31.01_Jm1D_43429555	a	b	b	b	b	b	b	a	a	a	b	b	b	b	a	a	a	b	b	a	b	b	a	a	b	b	b	b	b	b	b	a	a	a	a	b	a	a	a	b	a	b	a	a	b	a	b	b
75	31.01_Jm1D_43952454	a	b	b	b	b	b	b	a	a	a	b	b	b	b	a	a	a	b	b	a	b	b	a	a	b	b	b	b	b	b	b	a	a	a	a	b	a	a	a	b	a	b	a	a	b	a	b	b
76	31.01_Jm1D_43993739	a	b	b	b	b	b	b	a	a	a	b	b	b	b	a	a	a	b	b	a	b	b	a	a	b	b	b	b	b	b	b	a	a	a	a	b	a	a	a	b	a	b	a	a	b	a	b	b
77	31.01_Jm1D_44029614	a	b	b	b	b	b	b	a	a	a	b	b	b	b	a	a	a	b	b	a	b	b	a	a	b	b	b	b	b	b	b	a	a	a	a	b	a	a	a	b	a	b	a	a	b	a	b	b
78	31.01_Jm1D_44049761	a	b	b	b	b	b	b	a	a	a	b	b	b	b	a	a	a	b	b	a	b	b	a	a	b	b	b	b	b	b	b	a	a	a	a	b	a	a	a	b	a	b	a	a	b	a	b	b
79	31.01_Jm1D_44049861	a	b	b	b	b	b	b	a	a	a	b	b	b	b	a	a	a	b	b	a	b	b	a	a	b	b	b	b	b	b	b	a	a	a	a	b	a	a	a	b	a	b	a	a	b	a	b	b
80	31.01_Jm1D_44627214	a	b	b	b	b	b	b	a	a	a	b	b	b	b	a	a	a	b	b	a	b	b	a	a	b	b	b	b	b	b	b	a	a	a	a	b	a	a	a	b	a	b	a	a	b	a	b	b
81	31.01_Jm1D_45917707	a	b	b	b	a	b	b	a	a	a	b	b	b	b	a	a	a	b	b	b	a	b	a	b	b	b	b	b	b	b	b	a	a	a	a	b	a	a	a	b	a	b	a	a	b	a	b	b
82	31.01_Jm1D_46337742	a	b	b	b	a	b	b	a	a	a	b	b	b	b	a	a	a	b	b	b	a	b	a	b	b	b	b	b	b	b	b	a	a	a	a	b	a	a	a	b	a	b	a	a	b	a	b	-
83	31.01_Jm1D_46338004	a	b	b	b	a	b	b	a	a	a	b	b	b	b	a	a	a	b	b	b	a	b	a	b	b	b	b	b	-	b	b	a	a	a	a	b	a	a	a	b	a	b	a	a	b	a	b	b
84	31.01_Jm1D_46417642	a	b	b	b	a	b	b	a	a	a	b	b	b	b	a	a	a	b	b	b	a	b	a	b	b	b	b	b	b	b	b	a	a	a	a	b	a	a	a	b	a	b	a	a	b	a	b	-
85	31.01_Jm1D_46531493	a	b	b	b	a	b	b	a	a	a	b	b	b	b	a	a	a	b	b	b	a	b	a	b	b	b	b	b	b	b	b	a	a	a	a	b	a	a	a	b	a	b	a	a	b	a	b	b
86	31.01_Jm1D_47253095	a	b	b	b	a	b	b	a	a	a	b	b	b	b	a	a	a	b	b	b	a	b	a	b	b	b	b	b	b	b	b	a	a	a	a	b	a	a	a	b	a	b	a	a	b	a	b	b
87	31.01_Jm1D_47253096	a	b	b	b	a	b	b	a	a	a	b	b	b	b	a	a	a	b	b	b	a	b	a	b	b	b	b	b	b	b	b	a	a	a	a	b	a	a	a	b	a	b	a	a	b	a	b	b
88	31.01_Jm1D_47268267	a	b	b	b	a	b	b	a	a	a	b	b	b	b	a	a	a	b	b	b	a	b	a	b	b	b	b	b	b	b	b	a	a	a	a	b	a	a	a	b	a	b	a	a	b	a	b	b
89	31.01_Jm1D_47454962	a	b	b	b	a	b	b	a	a	a	b	b	b	b	a	a	a	b	b	b	a	b	a	b	b	b	b	b	b	b	b	a	a	a	a	b	a	a	a	b	a	b	a	a	b	a	b	b
90	31.01_Jm1D_47561300	a	b	b	b	a	b	b	a	a	a	b	b	b	b	a	a	a	b	b	b	a	b	a	b	b	b	b	b	b	b	b	a	a	a	a	b	a	a	a	b	a	b	a	a	b	a	b	b
91	31.01_Jm1D_47761740	a	b	b	b	a	b	b	a	a	a	b	b	b	b	a	a	a	b	b	b	a	b	a	b	b	b	b	b	b	b	b	a	a	a	a	b	a	a	a	b	a	b	a	a	b	a	b	b
92	31.01_Jm1D_47771228	a	b	b	b	a	b	b	a	a	a	b	b	b	b	a	a	a	b	b	b	a	b	a	b	b	b	b	b	b	b	b	a	a	a	a	b	a	a	a	b	a	b	a	a	b	a	b	b
93	31.01_Jm1D_47862312	a	b	b	b	a	b	b	a	a	a	b	b	b	b	a	a	a	b	b	b	a	b	a	b	b	b	b	b	b	b	b	a	a	a	a	b	a	a	a	b	a	b	a	a	b	a	b	b
94	31.01_Jm1D_48195988	a	b	b	b	a	b	b	a	a	a	b	b	b	b	a	a	a	b	b	b	a	b	a	b	b	b	b	b	b	b	b	a	a	a	a	b	a	a	a	b	a	b	a	a	b	a	b	b
95	31.01_Jm1D_48499253	a	-	b	b	a	b	b	a	a	a	b	-	b	a	a	a	a	b	b	b	a	b	a	b	b	-	b	b	a	-	b	a	a	a	a	b	a	a	a	b	a	-	a	a	b	a	b	b
96	31.01_Jm1D_49620248	a	b	b	b	a	b	b	a	a	a	b	b	b	a	a	a	a	b	b	b	a	b	a	b	b	b	b	b	a	b	b	a	a	a	a	b	a	a	a	b	a	b	a	a	b	a	b	b
97	31.01_Jm1D_49704672	a	b	b	b	a	b	b	a	a	a	b	b	b	a	a	a	a	b	b	b	a	b	a	b	b	b	b	b	a	b	b	a	a	a	a	b	a	a	a	b	a	b	a	a	b	a	b	b
98	31.01_Jm1D_49704695	a	b	b	b	a	b	b	a	a	a	b	b	b	a	a	a	a	b	b	-	a	b	a	b	b	b	b	b	a	b	b	a	a	a	a	b	a	a	a	b	a	b	a	a	b	a	b	b
99	31.01_Jm1D_49737044	a	b	b	b	a	b	b	a	a	a	b	b	b	a	a	a	a	b	b	b	a	b	a	b	b	b	b	b	a	b	b	a	a	a	a	b	a	a	a	b	a	b	a	a	b	a	b	b
100	31.01_Jm1D_5415858	b	b	a	b	b	b	b	a	a	a	a	a	a	a	b	a	b	b	a	a	b	b	a	a	a	b	b	a	b	b	a	b	b	a	b	a	b	a	a	b	b	b	a	b	a	b	a	b
101	31.01_Jm1D_5548050	b	b	a	b	b	b	b	a	a	a	a	a	a	a	b	a	b	b	a	a	b	b	a	a	a	b	b	a	b	b	a	b	b	a	b	a	b	a	a	b	b	b	a	b	a	b	a	b
102	31.01_Jm1D_5710451	b	b	a	b	b	b	b	a	a	a	a	a	a	a	b	a	b	b	a	a	b	b	a	a	a	b	b	a	b	b	a	b	b	a	b	a	b	a	a	b	b	b	a	b	a	b	a	b
103	31.01_Jm1D_5710767	b	b	a	b	b	b	b	a	a	a	a	a	a	a	b	a	b	b	a	a	b	b	a	a	a	b	b	a	b	b	a	b	b	a	b	a	b	a	a	b	b	b	a	b	a	b	a	-
104	31.01_Jm1D_5972895	b	b	a	b	b	b	b	a	a	a	a	a	a	a	b	a	b	b	a	a	b	b	a	a	a	b	b	a	b	b	a	b	b	a	b	a	b	a	a	b	b	b	a	b	a	b	a	b
105	31.01_Jm1D_6537931	b	b	a	b	b	b	b	a	a	a	a	a	a	a	b	a	b	b	a	a	b	b	a	a	a	b	b	a	b	b	a	b	b	a	b	a	b	a	a	b	b	b	a	b	a	b	a	b
106	31.01_Jm1D_7215788	b	b	a	b	b	b	b	a	a	a	a	a	a	a	b	a	b	b	a	a	b	b	a	a	a	b	b	a	b	b	a	b	b	a	b	a	b	a	a	b	b	b	a	b	a	b	a	-
107	31.01_Jm1D_8124858	b	b	a	b	b	b	b	a	a	a	a	a	a	a	b	a	b	b	a	a	b	b	a	a	a	b	b	a	b	b	a	b	b	a	b	a	b	a	a	b	b	b	a	b	a	b	a	b
108	31.01_Jm1D_8125200	b	b	a	b	b	b	b	a	a	a	a	a	a	a	b	a	b	b	a	a	b	b	a	a	a	b	b	a	b	b	a	b	b	a	b	a	b	a	a	b	b	b	a	b	a	b	a	b
109	31.01_Jm1D_8254069	b	b	a	b	b	b	b	a	a	a	a	a	a	b	b	a	b	b	a	a	b	b	a	a	a	b	b	a	b	b	a	b	b	a	b	a	b	a	a	b	b	b	a	b	a	b	a	b
110	31.01_Jm1D_8735531	b	b	a	b	b	b	b	a	a	a	a	a	a	b	a	a	b	b	a	a	b	b	-	a	a	b	b	a	b	b	a	b	b	a	b	a	b	a	a	b	b	b	b	b	a	b	a	b
111	31.01_Jm1D_8977149	b	b	a	b	b	b	b	a	a	a	a	a	a	b	a	a	b	b	a	a	b	b	a	a	a	b	b	a	b	b	a	b	b	a	b	a	b	a	a	b	b	b	b	b	a	b	a	b
112	31.01_Jm1D_9359929	b	b	a	b	b	b	b	a	a	a	a	a	a	b	a	a	b	b	a	a	b	b	a	a	a	b	b	a	b	b	a	b	b	a	b	a	b	a	a	b	b	b	b	b	a	b	a	b
113	31.01_Jm1D_9767203	b	b	a	b	b	b	b	a	a	a	a	a	a	b	a	a	b	b	a	a	b	b	a	a	a	b	b	a	b	b	a	b	b	a	b	a	b	a	a	b	b	b	b	b	a	b	a	b
114	31.01_Jm1D_9990893	b	b	a	b	b	b	b	a	a	a	a	a	a	b	a	a	b	b	a	a	b	b	a	a	a	b	b	a	b	b	a	b	b	a	b	a	b	a	a	b	b	b	b	b	a	b	a	b
115	31.01_Jm1S_10527951	b	a	a	a	b	b	a	b	b	b	a	a	b	a	b	a	b	a	a	b	b	b	b	b	a	b	b	b	a	a	a	b	b	b	b	b	a	a	b	b	a	b	b	b	a	b	b	a
116	31.01_Jm1S_10528217	b	a	a	a	b	b	a	b	b	b	a	a	b	a	b	a	b	a	a	b	b	b	b	b	a	b	b	b	a	a	a	b	b	b	b	b	a	a	b	b	a	b	b	b	a	b	b	a
117	31.01_Jm1S_12192922	b	a	a	a	b	b	a	b	b	b	a	a	b	a	b	a	b	a	a	b	b	b	b	b	a	b	b	b	a	a	a	b	b	b	b	b	a	a	b	b	a	b	b	b	a	b	b	a
118	31.01_Jm1S_13783446	b	a	a	a	b	b	a	b	b	b	a	a	b	a	b	a	b	a	a	b	b	b	b	b	a	b	b	b	a	a	a	b	b	b	b	b	a	a	b	b	a	b	b	b	a	b	b	a
119	31.01_Jm1S_1455219	b	a	b	a	b	a	a	b	a	b	a	a	b	a	a	a	b	a	b	b	b	b	b	a	a	b	b	b	a	b	a	b	a	b	b	b	a	a	b	a	a	b	b	b	a	a	b	a
120	31.01_Jm1S_16525489	b	a	a	a	b	b	a	b	b	b	a	a	b	a	b	a	b	a	a	b	b	b	b	b	a	b	b	b	a	a	a	b	b	b	b	b	a	a	b	b	a	b	b	b	a	b	b	a
121	31.01_Jm1S_1665006	b	a	b	a	b	a	a	b	a	b	a	a	b	a	a	a	b	a	b	b	b	b	b	a	a	b	b	b	a	b	a	b	a	b	b	b	a	a	b	a	a	b	b	b	a	a	b	a
122	31.01_Jm1S_16847890	b	a	a	a	b	b	a	b	b	b	a	a	b	a	b	a	b	a	a	b	b	b	b	b	a	b	b	b	a	a	a	b	b	b	b	b	a	a	b	b	a	b	b	b	a	b	b	a
123	31.01_Jm1S_17253939	b	a	a	a	b	b	a	b	b	b	a	a	b	a	b	a	b	a	a	b	b	b	b	b	a	b	b	b	a	a	a	b	b	b	b	b	a	a	b	b	a	b	b	b	a	b	b	a
124	31.01_Jm1S_1788864	b	a	b	a	b	a	a	b	b	b	a	a	b	a	a	a	b	a	b	b	b	b	b	a	a	b	b	b	a	b	a	b	a	b	b	b	a	a	b	a	a	b	b	b	a	a	b	a
125	31.01_Jm1S_18097061	b	a	a	a	b	b	a	b	b	b	a	a	b	a	b	a	a	a	a	b	b	b	b	b	a	b	b	b	a	-	a	b	b	b	b	b	a	a	b	b	a	b	b	b	a	b	b	a
126	31.01_Jm1S_18456662	b	a	a	a	b	b	a	b	b	b	a	a	b	b	b	a	a	b	a	b	b	b	b	b	a	b	b	b	a	-	a	b	b	b	b	b	a	a	b	b	a	b	b	b	a	b	b	a
127	31.01_Jm1S_18483870	b	a	a	a	b	b	a	b	b	b	a	a	b	b	b	a	a	b	a	b	b	b	b	b	a	b	b	b	a	a	a	b	b	b	b	b	a	a	b	b	a	b	b	b	a	b	b	a
128	31.01_Jm1S_18601216	b	a	a	a	b	b	a	b	b	b	a	a	b	b	b	a	a	b	a	b	b	b	b	b	a	b	b	b	a	-	a	b	b	b	b	b	a	a	b	b	a	b	b	b	b	b	b	a
129	31.01_Jm1S_18679227	b	a	a	a	b	b	a	b	b	b	a	a	b	b	b	a	a	b	a	b	b	b	b	b	a	b	b	b	a	a	a	b	b	b	b	b	a	a	b	b	a	b	b	b	-	b	b	a
130	31.01_Jm1S_19067905	b	a	a	a	b	b	a	b	b	b	a	a	b	b	b	a	a	b	a	b	b	b	b	b	a	b	b	b	a	a	a	b	b	b	b	b	a	a	b	b	a	b	b	b	b	b	b	a
131	31.01_Jm1S_19330330	b	a	a	a	b	b	a	b	b	b	a	a	b	b	b	a	a	b	a	b	b	b	b	b	a	b	b	b	a	-	a	b	b	b	b	b	a	a	b	b	a	b	b	b	b	b	b	a
132	31.01_Jm1S_19377623	b	a	a	a	b	b	a	b	b	b	a	a	b	b	b	a	a	b	a	b	b	b	b	b	a	b	b	b	a	-	a	b	b	b	b	b	a	a	b	b	a	b	b	b	b	b	b	a
133	31.01_Jm1S_19404852	b	a	a	a	b	b	a	b	b	b	a	a	b	b	b	a	a	b	a	b	b	b	b	b	a	b	b	b	a	-	a	b	b	b	b	b	a	a	b	b	a	b	b	b	b	b	b	a
134	31.01_Jm1S_19414167	b	a	a	a	b	b	a	b	b	b	a	a	b	b	b	a	a	b	a	b	b	b	b	b	a	b	b	b	a	a	a	b	b	b	b	b	a	a	b	b	a	b	b	b	b	b	b	a
135	31.01_Jm1S_19414339	b	a	a	a	b	b	a	b	b	b	a	a	b	b	b	a	a	b	a	b	b	b	b	b	a	b	b	b	a	a	a	b	b	b	b	b	a	a	b	b	a	b	b	b	b	b	b	a
136	31.01_Jm1S_19421574	b	a	a	a	b	b	a	b	b	b	a	a	b	b	b	a	a	b	a	b	b	b	b	b	a	b	b	b	a	a	a	b	b	b	b	b	a	a	b	b	a	b	b	b	b	b	b	a
137	31.01_Jm1S_19517707	b	a	a	a	b	b	a	b	b	b	a	a	b	b	b	a	a	b	a	b	b	b	b	b	a	b	b	b	a	a	a	b	b	b	b	b	a	a	b	b	a	b	b	b	b	b	b	a
138	31.01_Jm1S_19521202	b	a	a	a	b	b	a	b	b	b	a	a	b	b	b	a	a	b	a	b	b	b	b	b	a	b	b	b	a	a	a	b	b	b	b	b	a	a	b	b	a	b	b	b	b	b	b	a
139	31.01_Jm1S_19537221	b	a	a	a	b	b	a	b	b	b	a	a	b	b	b	a	a	b	a	b	b	b	b	b	a	b	b	b	a	-	a	b	b	b	b	b	a	a	b	b	a	b	b	b	b	b	b	a
140	31.01_Jm1S_19610137	b	a	a	a	b	b	a	b	b	b	a	a	b	b	-	a	a	-	a	b	b	b	a	b	a	b	b	b	a	a	a	b	b	b	b	-	a	a	b	b	a	b	b	b	-	b	b	a
141	31.01_Jm1S_19613325	b	a	a	a	b	b	a	b	b	b	a	a	b	b	b	a	a	b	a	b	b	b	a	b	a	b	b	b	a	a	a	b	b	b	b	b	a	a	b	b	a	b	b	b	b	b	b	a
142	31.01_Jm1S_19671638	b	a	a	a	b	b	a	b	b	b	a	a	b	b	b	a	a	b	a	b	b	b	a	b	a	b	b	b	a	a	a	b	b	b	b	b	a	a	b	b	a	b	b	b	b	b	b	a
143	31.01_Jm1S_19672096	b	a	a	a	b	b	a	b	b	b	a	a	b	b	b	a	a	b	a	b	b	b	a	b	a	b	b	b	a	a	a	b	b	b	b	b	a	a	b	b	a	b	b	b	b	b	b	a
144	31.01_Jm1S_2289363	b	a	a	a	b	a	a	b	b	b	a	a	b	a	a	a	b	a	b	b	b	b	b	a	a	b	b	b	a	b	a	b	a	b	b	b	a	a	b	b	a	b	b	b	a	a	b	a
145	31.01_Jm1S_23131411	b	a	a	a	b	b	a	b	b	a	a	b	b	b	b	a	a	a	a	a	b	b	a	b	a	b	a	b	a	b	a	b	b	b	b	b	a	a	b	b	a	b	b	b	b	b	b	a
146	31.01_Jm1S_23151294	b	a	a	a	b	b	a	b	b	a	a	b	b	b	b	a	a	a	a	a	b	b	a	b	a	b	a	b	a	b	a	b	b	b	b	b	a	a	b	b	a	b	b	b	b	b	b	a
147	31.01_Jm1S_23364055	b	a	a	-	b	b	-	-	b	a	a	b	b	b	b	a	a	a	-	-	b	b	a	b	a	b	a	b	a	b	a	-	-	b	-	b	-	a	b	b	a	b	b	b	b	-	b	a
148	31.01_Jm1S_23587184	b	a	a	a	b	b	a	b	b	a	a	b	b	b	b	a	a	a	a	a	b	b	a	b	a	b	a	b	a	b	a	b	b	b	b	b	a	a	b	b	a	b	b	b	b	b	b	a
149	31.01_Jm1S_23620458	b	a	a	a	b	b	a	b	b	a	a	b	b	b	b	a	a	a	a	a	b	b	a	b	a	b	a	b	a	b	a	b	b	b	b	b	a	a	b	b	a	b	b	b	b	b	b	a
150	31.01_Jm1S_23721493	b	a	a	a	b	b	a	b	b	a	a	b	b	b	b	a	a	a	a	a	b	b	a	b	a	b	a	b	a	b	a	b	b	b	b	b	a	a	b	b	a	b	b	b	b	b	b	a
151	31.01_Jm1S_23804186	b	a	a	a	b	b	a	b	b	a	a	b	b	b	b	a	a	a	a	a	b	b	a	b	a	b	a	b	a	b	a	b	b	b	b	b	a	a	b	b	a	b	b	b	b	b	b	a
152	31.01_Jm1S_24369962	b	a	a	a	b	b	a	b	b	a	a	b	b	b	b	a	a	a	a	a	b	b	a	b	a	b	a	b	a	b	a	b	b	b	b	b	a	a	b	b	a	b	b	b	b	b	b	a
153	31.01_Jm1S_24918905	b	a	a	a	b	b	a	b	b	a	a	b	b	b	b	a	-	a	-	a	b	b	a	b	-	b	a	b	a	b	-	b	b	b	b	b	a	a	b	b	a	b	b	b	b	b	b	-
154	31.01_Jm1S_24965392	b	b	a	a	b	b	a	b	b	a	a	b	b	b	b	a	a	a	a	a	b	b	a	b	-	b	a	b	a	b	a	b	b	b	b	b	a	a	b	b	a	-	b	b	b	b	b	a
155	31.01_Jm1S_24965949	b	b	a	a	b	b	a	b	b	a	a	b	b	b	b	a	a	a	a	a	b	b	a	b	-	b	a	b	a	b	a	b	b	b	b	b	a	a	b	b	a	-	b	b	b	b	b	a
156	31.01_Jm1S_26107358	b	b	a	a	b	b	a	b	b	a	a	b	b	b	b	a	a	a	a	a	b	b	a	b	b	b	a	b	a	b	a	b	b	b	b	b	a	a	b	b	a	a	b	b	b	b	b	a
157	31.01_Jm1S_26155321	b	b	a	a	b	b	a	b	b	a	a	b	b	b	b	a	a	a	a	a	b	b	a	b	b	b	a	b	a	b	a	b	b	b	b	b	a	a	b	b	a	a	b	b	b	b	b	a
158	31.01_Jm1S_26174378	b	b	a	a	b	b	a	b	b	a	a	b	b	b	b	a	a	a	a	a	b	b	a	b	b	b	a	b	a	b	a	b	b	b	b	b	a	a	b	b	a	a	b	b	b	b	b	a
159	31.01_Jm1S_26627695	b	b	a	a	b	b	a	b	b	a	a	b	b	b	b	a	a	a	a	a	b	b	a	b	b	b	a	b	a	b	a	b	b	b	b	b	a	a	b	b	a	a	b	b	b	b	b	a
160	31.01_Jm1S_27321467	b	b	a	a	a	b	a	b	b	a	a	b	b	b	b	a	a	a	a	a	b	b	a	b	b	b	a	b	a	-	a	b	b	a	b	b	a	a	b	b	a	a	b	b	b	b	b	b
161	31.01_Jm1S_2751962	b	a	a	a	b	a	a	b	b	b	a	a	b	a	a	a	b	a	b	b	b	b	b	a	a	b	b	b	a	b	a	b	a	b	b	b	a	a	b	b	a	b	b	b	a	a	b	a
162	31.01_Jm1S_27625443	b	b	a	a	a	b	a	b	b	a	a	b	b	b	b	a	a	a	a	a	b	b	a	b	b	b	a	b	a	a	a	b	b	a	b	b	a	a	b	b	a	a	b	b	b	b	b	b
163	31.01_Jm1S_28128416	b	b	a	a	a	b	a	b	b	a	b	b	b	b	b	a	a	a	a	a	a	b	a	b	b	b	a	b	a	-	a	b	b	a	b	b	a	a	b	b	a	a	b	b	b	b	b	b
164	31.01_Jm1S_28566545	b	b	a	a	a	b	a	b	b	a	b	a	b	b	b	a	a	a	a	a	a	-	a	b	b	b	a	b	a	a	a	b	b	a	b	b	a	a	b	b	a	a	b	b	b	b	b	b
165	31.01_Jm1S_28626398	b	b	a	a	a	b	a	b	b	a	b	a	b	b	b	a	a	a	a	a	a	b	a	b	b	b	a	b	a	a	a	b	b	a	b	b	a	a	b	b	a	a	b	b	b	b	b	b
166	31.01_Jm1S_28632565	b	b	a	a	a	b	a	b	b	a	b	a	b	b	b	a	a	a	a	a	a	b	a	b	b	b	a	b	a	a	a	b	b	a	b	b	a	a	b	b	a	a	b	b	b	b	b	b
167	31.01_Jm1S_28868311	b	b	a	a	a	b	a	b	b	a	b	a	b	b	b	a	a	a	a	a	a	b	a	b	b	b	a	b	a	a	a	b	b	a	b	b	a	a	b	b	a	a	b	b	b	b	b	b
168	31.01_Jm1S_28868838	b	b	a	a	a	b	a	b	b	a	b	a	b	b	b	a	a	a	a	a	a	b	a	b	b	b	a	b	a	a	a	b	b	a	b	b	a	a	b	b	a	a	b	b	b	b	b	b
169	31.01_Jm1S_28870026	b	b	a	a	a	b	a	b	b	a	b	a	b	b	b	a	a	a	a	a	a	b	a	b	b	b	a	b	a	a	a	b	b	a	b	b	a	a	b	b	a	a	b	b	b	b	b	b
170	31.01_Jm1S_29073396	b	b	a	a	a	b	a	b	b	a	b	a	b	b	b	a	a	a	a	a	a	b	a	b	b	b	a	b	a	-	a	b	b	a	b	b	a	a	b	b	a	a	b	b	b	b	b	b
171	31.01_Jm1S_29170472	b	b	a	a	a	b	a	b	b	a	b	a	b	b	b	a	a	a	a	a	a	b	a	b	b	b	a	b	a	-	a	a	b	a	b	b	a	a	b	b	a	a	b	b	b	b	b	b
172	31.01_Jm1S_29178876	b	b	a	a	a	b	a	b	b	a	b	a	b	b	b	a	a	a	a	a	a	b	a	b	b	b	a	b	a	-	a	a	b	a	b	b	a	a	b	b	a	a	b	b	b	b	b	b
173	31.01_Jm1S_29359162	b	b	a	a	a	b	a	b	b	a	b	a	b	b	b	a	a	a	a	a	a	b	a	b	b	b	a	b	a	a	a	a	b	a	b	b	a	a	b	b	a	a	b	b	b	b	b	b
174	31.01_Jm1S_3561175	b	a	a	a	b	-	a	b	b	b	a	a	b	a	a	a	b	a	b	b	b	b	b	a	a	b	b	b	a	a	a	b	a	b	b	b	a	a	b	b	a	b	b	b	a	a	b	a
175	31.01_Jm1S_4673681	b	a	a	a	b	b	a	b	b	b	a	a	b	a	b	a	b	a	b	b	b	b	b	a	a	b	b	b	a	a	a	b	a	b	b	b	a	a	b	b	a	b	b	b	a	a	b	a
176	31.01_Jm1S_4796850	b	a	a	a	b	b	a	b	b	b	a	a	b	a	b	a	b	a	b	b	b	b	b	a	a	b	b	b	a	a	a	b	a	b	b	b	a	a	b	b	a	b	b	b	a	a	b	a
177	31.01_Jm1S_4850200	b	a	a	a	b	b	a	b	b	b	a	a	b	a	b	a	b	a	b	b	b	b	b	a	a	b	b	b	a	a	a	b	a	b	b	b	a	a	b	b	a	b	b	b	a	a	b	a
178	31.01_Jm1S_4935691	b	a	a	a	b	b	a	b	b	b	a	a	-	a	b	a	b	a	b	-	b	b	b	a	a	b	b	b	a	a	a	b	a	b	b	b	a	a	b	b	a	b	b	b	a	a	b	a
179	31.01_Jm1S_5110859	b	a	a	a	b	b	a	b	b	b	a	a	b	a	b	a	b	a	b	b	b	b	b	a	a	b	b	b	a	a	a	b	a	b	b	b	a	a	b	b	a	b	b	b	a	a	b	a
180	31.01_Jm1S_5565204	b	a	a	a	b	b	a	b	b	b	a	a	b	a	b	a	b	a	b	b	b	b	b	a	a	b	b	b	a	a	a	b	b	b	b	b	a	a	b	b	a	b	b	b	a	a	b	a
181	31.01_Jm1S_5611216	b	a	a	a	b	b	a	b	b	b	a	a	b	a	b	a	b	a	a	b	b	b	b	a	a	b	b	b	a	-	a	b	b	b	b	b	a	a	b	b	a	b	b	b	a	a	b	a
182	31.01_Jm1S_5640383	b	a	a	a	b	b	a	b	b	b	a	a	b	a	b	a	b	a	a	b	b	b	b	a	a	b	b	b	a	a	a	b	b	b	b	b	a	a	b	b	a	b	b	b	a	a	b	a
183	31.01_Jm1S_5674573	b	a	a	a	b	b	a	b	b	b	a	a	b	a	b	a	b	a	a	b	b	b	b	a	a	b	b	b	a	a	a	b	b	b	b	b	a	a	b	b	a	b	b	b	a	a	b	a
184	31.01_Jm1S_819122	b	a	b	a	b	a	a	b	a	b	a	a	b	a	a	a	b	a	b	b	b	b	b	a	a	b	b	b	a	b	a	b	a	b	b	b	a	a	b	a	a	b	b	b	a	a	b	a
185	31.01_Jm2D_10747413	a	a	b	a	a	b	a	a	a	a	a	a	a	b	b	a	b	b	a	b	a	b	b	a	b	a	a	a	a	a	b	b	a	b	a	b	a	a	b	a	a	b	a	a	b	b	b	b
186	31.01_Jm2D_11111377	a	a	b	a	a	b	a	a	a	a	a	a	a	b	b	a	b	b	a	b	a	b	b	a	b	a	a	a	a	-	b	b	a	b	a	b	a	a	b	a	a	b	a	a	b	b	b	b
187	31.01_Jm2D_1122591	b	a	a	a	a	b	a	a	a	a	a	a	a	b	b	a	b	b	a	b	a	b	b	a	b	a	b	b	b	b	b	b	a	b	a	b	a	a	b	a	a	a	a	b	b	a	a	b
188	31.01_Jm2D_11247834	a	a	b	a	a	b	a	a	a	a	a	a	a	b	b	a	b	b	a	b	a	b	b	a	b	a	a	a	a	-	b	b	a	b	a	b	a	a	b	a	a	b	a	a	b	b	b	b
189	31.01_Jm2D_11326484	a	a	b	a	a	b	a	a	a	a	a	a	a	b	b	a	b	b	a	b	a	b	b	a	b	a	a	a	a	-	b	b	a	b	a	b	a	a	b	a	a	b	a	a	b	b	b	b
190	31.01_Jm2D_1290604	b	a	a	a	a	b	a	a	a	a	a	a	a	b	b	a	b	b	a	b	a	b	b	a	b	a	b	b	b	b	b	b	a	b	a	b	a	a	b	a	a	a	a	b	b	a	a	b
191	31.01_Jm2D_1300202	b	a	a	a	a	b	a	a	a	a	a	a	a	b	b	a	b	b	a	b	a	b	b	a	b	a	b	b	b	b	b	b	a	b	a	b	a	a	b	a	a	a	a	b	b	a	a	b
192	31.01_Jm2D_16086805	a	a	b	b	a	b	a	a	b	a	b	a	a	b	b	a	b	b	a	b	b	b	a	b	b	a	a	a	a	a	b	b	a	b	a	b	a	b	b	a	a	b	a	a	a	b	b	b
193	31.01_Jm2D_16158089	a	a	b	b	a	b	a	a	b	a	b	a	a	b	b	a	b	b	a	b	b	b	a	b	b	a	a	a	a	a	b	b	a	b	a	b	a	b	b	a	a	b	a	a	a	b	b	b
194	31.01_Jm2D_17570128	a	a	b	b	a	b	a	a	b	a	b	a	a	b	b	a	b	b	a	b	b	a	a	b	b	a	a	a	a	a	b	b	a	b	a	b	a	b	b	a	a	b	a	a	a	b	b	b
195	31.01_Jm2D_17928429	a	a	b	b	a	b	a	a	b	a	b	a	a	b	b	a	b	b	a	b	b	a	a	b	b	a	a	a	a	a	b	b	a	b	a	b	a	b	b	a	a	b	a	a	a	b	b	b
196	31.01_Jm2D_18550515	a	a	b	b	a	b	a	a	b	a	b	a	a	b	b	a	b	b	a	b	b	a	a	b	b	a	a	a	a	a	b	b	b	a	a	b	a	b	b	a	a	b	a	a	a	b	b	b
197	31.01_Jm2D_22630951	a	a	b	b	a	b	a	b	b	a	b	a	a	b	b	b	b	b	a	b	b	a	a	b	b	a	a	a	a	a	b	b	b	a	a	b	a	b	b	a	b	b	a	a	a	b	b	b
198	31.01_Jm2D_2292347	b	a	a	a	a	b	a	a	a	a	a	a	a	b	b	a	b	b	a	b	a	b	b	a	b	a	b	b	b	b	b	b	a	b	a	b	a	a	b	a	a	a	a	b	b	a	a	b
199	31.01_Jm2D_23244059	a	a	b	b	a	b	a	b	b	a	b	a	a	b	b	b	b	b	a	b	b	a	a	b	b	a	a	a	a	a	b	b	b	a	a	b	a	b	b	a	b	b	a	a	a	b	b	b
200	31.01_Jm2D_28321504	a	a	b	b	a	b	a	b	b	a	b	a	a	a	b	b	b	b	a	b	b	a	a	b	b	a	a	a	a	a	b	b	b	a	a	b	a	b	b	a	b	b	b	a	a	b	b	b
201	31.01_Jm2D_28526990	a	a	b	b	a	b	a	b	b	a	b	a	a	a	b	b	b	b	a	b	b	a	a	b	b	a	a	a	a	a	b	b	b	a	a	b	a	b	b	a	b	b	b	a	a	b	b	b
202	31.01_Jm2D_28609438	a	a	b	b	a	b	a	b	b	a	b	a	a	a	b	b	b	b	a	b	b	a	a	b	b	a	a	a	a	a	b	b	b	a	a	b	a	b	b	a	b	b	b	a	a	b	b	b
203	31.01_Jm2D_29127076	a	a	b	b	a	b	a	b	b	a	b	a	a	a	b	b	b	b	a	b	b	a	a	b	b	a	a	a	a	a	b	b	b	a	a	b	a	b	b	a	b	b	b	a	a	b	b	b
204	31.01_Jm2D_29472311	a	a	b	b	a	b	a	b	b	a	b	a	a	a	b	b	b	b	a	b	b	a	a	b	b	a	a	a	a	a	b	b	b	a	a	b	a	b	b	a	b	b	b	a	a	b	b	b
205	31.01_Jm2D_31833599	a	a	b	b	a	b	a	b	b	a	b	a	a	a	b	b	b	b	a	b	b	a	a	b	b	a	a	a	a	a	b	b	b	a	a	b	a	b	b	a	b	b	b	a	a	b	b	a
206	31.01_Jm2D_32299807	a	a	b	b	a	b	a	b	b	a	a	a	a	a	b	b	b	b	a	b	b	a	a	b	b	a	a	a	a	a	b	b	b	a	b	b	a	b	b	a	b	b	b	a	a	b	b	a
207	31.01_Jm2D_32299985	a	a	b	b	a	b	a	b	b	a	a	a	a	a	b	b	b	b	a	b	b	a	a	b	b	a	a	a	a	a	b	b	b	a	b	b	a	b	b	a	b	b	b	a	a	b	b	a
208	31.01_Jm2D_32303118	a	a	b	b	a	b	a	b	b	a	a	a	a	a	b	b	b	b	a	b	b	a	a	b	b	a	a	a	a	a	b	b	b	a	b	b	a	b	b	a	b	b	b	a	a	b	b	a
209	31.01_Jm2D_33006793	a	a	b	b	a	b	a	b	b	a	a	a	a	a	b	b	b	b	a	b	b	a	a	b	b	a	a	a	a	a	b	b	b	a	b	b	a	b	b	a	b	b	b	a	a	b	b	a
210	31.01_Jm2D_33007833	a	a	b	b	a	b	a	b	b	a	a	a	a	a	b	b	b	b	a	b	b	a	a	b	b	a	a	a	a	a	b	b	b	a	b	b	a	b	b	a	b	b	b	a	a	b	b	-
211	31.01_Jm2D_34073260	a	a	b	b	a	b	a	b	b	a	a	a	a	a	b	b	b	b	a	b	b	a	a	b	b	a	a	a	a	a	b	b	b	a	b	b	a	b	b	a	b	b	b	a	a	b	b	a
212	31.01_Jm2D_3415938	b	a	a	a	a	b	a	a	a	a	a	a	a	b	b	a	b	b	a	b	a	b	b	a	b	a	b	b	b	b	b	b	a	b	a	b	a	a	b	a	a	a	a	b	b	a	a	b
213	31.01_Jm2D_34303503	a	a	b	b	a	b	a	b	b	a	a	a	a	a	b	b	b	b	a	b	b	a	a	b	b	a	a	a	a	a	b	a	b	a	b	b	a	b	b	a	b	b	b	a	a	b	b	a
214	31.01_Jm2D_3458700	b	a	a	a	a	b	a	a	a	a	a	a	a	b	b	a	b	b	a	b	a	b	b	a	b	a	b	b	b	b	b	b	a	b	a	b	a	a	b	a	a	a	a	b	b	a	a	b
215	31.01_Jm2D_3560607	b	a	a	a	a	b	a	a	a	a	a	a	a	b	b	a	b	b	a	b	a	b	b	a	b	a	b	b	b	b	b	b	a	b	a	b	a	a	b	a	a	a	a	b	b	a	a	b
216	31.01_Jm2D_3576803	b	a	a	a	a	b	a	a	a	a	a	a	a	b	b	a	b	b	a	b	a	b	b	a	b	a	b	b	b	b	b	b	a	b	a	b	a	a	b	a	a	a	a	b	b	a	a	b
217	31.01_Jm2D_3590924	b	a	a	a	a	b	a	a	a	a	a	a	a	b	b	a	b	b	a	b	a	b	b	a	b	a	b	b	b	b	b	b	a	b	a	b	a	-	b	a	a	a	a	b	b	a	a	b
218	31.01_Jm2D_36010267	a	a	b	b	a	b	a	b	b	a	a	a	a	a	b	b	b	b	a	b	b	a	a	b	b	a	a	a	a	a	b	a	b	a	b	b	a	b	b	a	b	b	b	a	a	b	b	a
219	31.01_Jm2D_36406616	a	a	b	b	a	b	a	b	b	a	a	a	a	a	b	b	b	b	a	b	b	a	a	b	b	a	a	a	a	a	b	a	b	a	b	b	a	b	b	a	b	b	b	a	a	b	b	a
220	31.01_Jm2D_36904003	a	a	b	b	a	b	a	b	b	a	a	a	a	a	b	b	b	b	a	b	b	a	a	b	b	a	a	a	a	a	b	a	b	a	b	b	a	b	b	a	b	b	b	a	a	b	b	a
221	31.01_Jm2D_36904543	a	a	b	b	a	b	a	b	b	a	a	a	a	a	b	b	b	b	a	b	b	a	a	b	b	a	a	a	a	a	b	a	b	a	b	b	a	b	b	a	b	b	b	a	a	b	b	a
222	31.01_Jm2D_36990144	a	a	b	b	a	b	a	b	b	a	a	a	a	a	b	b	b	b	a	b	b	a	a	b	b	a	a	a	a	a	b	a	b	a	b	b	a	b	b	a	b	b	b	a	a	b	b	a
223	31.01_Jm2D_36991125	a	a	b	b	a	b	-	b	b	a	a	a	a	a	b	b	b	b	a	b	b	a	a	b	b	a	a	a	a	a	b	a	b	a	b	b	a	b	b	a	b	b	b	a	a	b	b	-
224	31.01_Jm2D_37185960	a	a	b	b	a	b	a	b	b	a	a	a	a	a	b	b	b	b	a	b	b	a	a	b	b	a	a	a	a	-	b	a	b	a	b	b	a	b	b	a	b	b	b	a	a	b	b	a
225	31.01_Jm2D_37186192	a	a	b	b	a	b	a	b	b	a	a	a	a	a	b	b	b	b	a	b	b	a	a	b	b	a	a	a	a	a	b	a	b	a	b	b	a	b	b	a	b	b	b	a	a	b	b	a
226	31.01_Jm2D_3808911	b	a	a	a	a	b	a	a	a	a	a	a	a	b	b	a	b	b	a	b	a	b	b	a	b	a	b	b	b	b	b	b	a	b	a	b	a	a	b	a	a	a	a	b	b	a	a	b
227	31.01_Jm2D_38131535	a	a	b	b	a	b	a	b	b	a	a	a	a	a	b	b	b	b	a	b	b	a	a	b	b	a	a	a	a	-	b	a	b	a	b	b	a	b	b	a	b	b	b	a	a	b	b	a
228	31.01_Jm2D_38452791	a	a	b	b	a	b	a	b	b	a	a	a	a	a	b	b	b	b	a	b	b	a	a	b	b	a	a	a	a	a	b	a	b	a	b	b	a	b	a	a	b	b	b	a	a	b	b	a
229	31.01_Jm2D_38758982	a	a	b	b	a	b	a	b	b	a	a	a	a	a	b	b	b	b	a	b	b	a	a	b	b	a	a	a	a	a	b	a	b	a	b	b	a	b	a	a	b	b	b	a	a	b	b	a
230	31.01_Jm2D_38996278	a	a	b	b	a	b	a	b	b	a	a	a	a	a	b	b	b	b	a	b	b	a	a	b	b	a	a	a	a	a	b	a	b	a	b	b	a	b	a	a	b	b	b	a	a	b	b	a
231	31.01_Jm2D_39834640	a	a	b	b	a	b	a	b	b	a	a	a	a	a	b	b	b	b	a	b	b	a	a	b	b	a	a	a	a	a	b	a	b	a	b	b	a	b	a	a	b	b	b	a	a	b	b	-
232	31.01_Jm2D_40001399	a	a	b	b	a	b	a	b	b	a	a	a	a	a	b	b	b	b	a	b	b	a	a	b	b	a	a	a	a	a	b	a	b	a	b	b	a	b	a	a	b	b	b	a	a	b	b	a
233	31.01_Jm2D_40306523	a	a	b	b	a	b	a	b	b	a	a	a	a	a	b	b	b	b	a	b	b	a	a	b	b	a	a	a	a	a	b	a	b	a	b	b	a	b	a	a	b	b	b	a	a	b	b	a
234	31.01_Jm2D_40364948	a	a	b	b	a	b	a	b	b	a	a	a	a	a	b	b	b	b	a	b	b	a	a	b	b	a	a	a	a	a	b	a	b	a	b	-	a	b	a	a	b	b	b	a	a	b	b	a
235	31.01_Jm2D_41280618	a	a	b	b	a	b	a	b	b	a	a	a	a	a	b	b	b	b	a	b	b	a	a	b	b	a	a	a	b	a	b	a	b	a	b	b	a	b	a	a	b	b	b	a	a	b	b	a
236	31.01_Jm2D_41491867	a	a	b	b	a	b	a	b	b	a	a	a	a	a	b	b	b	b	a	b	b	a	a	b	b	a	a	a	b	a	b	a	b	a	b	b	a	b	a	a	b	b	b	a	a	b	b	a
237	31.01_Jm2D_41491896	a	a	b	b	a	b	a	b	b	a	a	a	a	a	b	b	b	b	a	b	b	a	a	b	b	a	a	a	b	a	b	a	b	a	b	b	a	b	a	a	b	b	b	a	a	b	b	a
238	31.01_Jm2D_42113097	a	a	b	b	a	b	a	b	b	a	a	a	a	a	b	b	b	b	a	b	b	a	a	b	b	a	a	a	b	a	b	a	b	a	b	b	a	b	a	a	b	b	b	a	a	b	b	a
239	31.01_Jm2D_42405607	a	a	b	b	a	b	a	b	b	a	a	a	a	a	b	b	b	b	a	b	b	a	a	b	b	a	a	a	b	a	b	a	b	a	b	b	a	b	a	a	b	b	b	a	a	b	b	a
240	31.01_Jm2D_4299571	b	a	a	a	a	b	a	a	a	a	a	a	a	b	b	a	b	b	a	b	a	b	b	a	b	a	a	a	b	b	b	b	a	b	a	b	a	a	b	a	a	a	a	b	b	a	a	b
241	31.01_Jm2D_4299804	b	a	a	a	a	b	a	a	a	a	a	a	a	b	b	a	b	b	a	b	a	b	b	a	b	a	a	a	b	b	b	b	a	b	a	b	a	a	b	a	a	a	a	b	b	a	a	b
242	31.01_Jm2D_43235145	a	a	b	a	a	b	a	b	b	a	a	a	a	a	b	b	b	b	a	b	b	a	a	b	b	a	a	a	b	a	b	a	a	a	b	b	a	b	a	a	b	b	b	a	a	b	b	a
243	31.01_Jm2D_4922614	b	a	b	a	a	b	a	a	a	a	a	a	a	b	b	a	b	b	a	b	a	b	b	a	b	a	a	a	b	a	b	b	a	b	a	b	a	a	b	a	a	a	a	b	b	a	a	b
244	31.01_Jm2D_7702819	b	a	b	a	a	b	a	a	a	a	a	a	a	b	b	a	b	b	a	b	a	b	b	a	b	a	a	a	a	-	b	b	a	b	a	b	a	a	b	a	a	a	a	a	b	a	b	b
245	31.01_Jm2D_7703385	b	a	b	a	a	b	a	a	a	a	a	a	a	b	b	a	b	b	a	b	a	b	b	a	b	a	a	a	a	a	b	b	a	b	a	b	a	a	b	a	a	a	a	a	b	a	b	b
246	31.01_Jm2D_8541608	b	a	b	a	a	b	a	a	a	a	a	a	a	b	b	a	b	b	a	b	a	b	b	a	b	a	a	a	a	a	b	b	a	b	a	b	a	a	b	a	a	a	a	a	b	b	b	b
247	31.01_Jm2D_8814635	b	a	b	a	a	b	a	a	a	a	a	a	a	b	b	a	b	b	a	b	a	b	b	a	b	a	a	a	a	a	b	b	a	b	a	b	a	a	b	a	a	a	a	a	b	b	b	b
248	31.01_Jm2D_8814888	b	a	b	a	a	b	a	a	a	a	a	a	a	b	b	a	b	b	a	b	a	b	b	a	b	a	a	a	a	a	b	b	a	b	a	b	a	a	b	a	a	a	a	a	b	b	b	b
249	31.01_Jm2D_9281144	b	a	b	a	a	b	a	a	a	a	a	a	a	b	b	a	b	b	a	b	a	b	b	a	b	a	a	a	a	a	b	b	a	b	a	b	a	a	b	a	a	b	a	a	b	b	b	b
250	31.01_Jm2D_9281167	b	a	b	a	a	b	a	a	a	a	a	a	a	b	b	a	b	b	a	b	a	b	b	a	b	a	a	a	a	a	b	b	a	b	a	b	a	a	b	a	a	b	a	a	b	b	b	b
251	31.01_Jm2D_9565421	b	a	b	a	a	b	a	a	a	a	a	a	a	b	b	a	b	b	a	b	a	b	b	a	b	a	a	a	a	a	b	b	a	b	a	b	a	a	b	a	a	b	a	a	b	b	b	b
252	31.01_Jm2D_9565422	b	a	b	a	a	b	a	a	a	a	a	a	a	b	b	a	b	b	a	b	a	b	b	a	b	a	a	a	a	a	b	b	a	b	a	b	a	a	b	a	a	b	a	a	b	b	b	b
253	31.01_Jm2D_9565601	b	a	b	a	a	b	a	a	a	a	a	a	a	b	b	a	b	b	a	b	a	b	b	a	b	a	a	a	a	a	b	b	a	b	a	b	a	a	b	a	a	b	a	a	b	b	b	b
254	31.01_Jm2D_9595251	b	a	b	a	a	b	a	a	a	a	a	a	a	b	b	a	b	b	a	b	a	b	b	a	b	a	a	a	a	a	b	b	a	b	a	b	a	a	b	a	a	b	a	a	b	b	b	b
255	31.01_Jm2D_9782110	b	a	b	a	a	b	a	a	a	a	a	a	a	b	b	a	b	b	a	b	a	b	b	a	b	a	a	a	a	-	b	b	a	b	a	b	a	a	b	a	a	b	a	a	b	b	b	b
256	31.01_Jm2D_9859212	a	a	b	a	a	b	a	a	a	a	a	a	a	b	b	a	b	b	a	b	a	b	b	a	b	a	a	a	a	-	b	b	a	b	a	b	a	a	b	a	a	b	a	a	b	b	b	b
257	31.01_Jm2S_10579841	a	a	b	a	a	b	b	a	a	b	b	a	b	a	a	a	b	b	b	a	b	b	b	a	a	b	b	a	a	a	b	a	a	b	a	b	a	b	a	b	a	b	b	b	b	b	b	a
258	31.01_Jm2S_10579845	a	a	b	a	a	b	b	a	a	b	b	a	b	a	a	a	b	b	b	a	b	b	b	a	a	b	b	a	a	a	b	a	a	b	a	b	a	b	a	b	a	b	b	b	b	b	b	a
259	31.01_Jm2S_11593397	a	a	b	a	a	b	a	b	a	b	b	a	b	a	a	a	b	b	b	a	b	b	b	a	a	b	b	a	a	a	b	a	a	b	a	b	a	b	a	b	a	b	b	b	b	b	b	a
260	31.01_Jm2S_11877169	a	a	b	a	a	b	a	b	a	b	b	a	b	a	a	a	b	b	b	a	b	b	b	a	a	b	b	a	a	a	b	a	a	b	a	b	a	b	a	b	a	b	b	b	b	b	b	a
261	31.01_Jm2S_1213021	a	a	b	a	a	a	b	a	a	a	b	b	b	a	b	b	b	b	b	b	b	b	b	a	a	b	a	b	b	a	b	a	a	b	a	b	a	b	a	b	a	b	b	b	b	a	a	a
262	31.01_Jm2S_13606855	a	a	b	a	a	b	a	b	b	b	a	a	b	a	a	a	b	b	b	a	b	b	b	a	a	b	b	a	a	a	b	a	b	b	b	b	a	b	a	b	a	b	b	b	b	b	b	a
263	31.01_Jm2S_16142283	a	a	b	a	a	b	a	b	b	b	a	a	b	a	a	a	b	b	b	a	b	b	b	a	a	b	b	a	a	a	b	a	b	a	b	b	a	b	a	b	a	b	a	b	b	b	b	a
264	31.01_Jm2S_16750203	a	a	b	a	a	b	a	b	b	b	a	a	b	a	a	a	b	b	b	a	b	b	b	a	a	b	b	a	a	a	b	a	b	a	b	b	a	b	a	b	a	b	a	b	b	b	b	a
265	31.01_Jm2S_16815302	a	a	b	a	a	b	a	b	b	b	a	a	b	a	a	a	b	b	b	a	b	b	b	a	a	b	b	a	a	a	b	a	b	a	b	b	a	b	a	b	a	b	a	b	b	b	b	a
266	31.01_Jm2S_17499021	a	a	b	a	a	b	a	b	b	b	a	a	b	a	a	a	b	b	b	a	b	b	b	a	a	a	b	a	a	a	b	a	b	a	b	b	a	b	a	b	a	b	a	b	b	b	b	a
267	31.01_Jm2S_18702852	a	a	b	a	a	b	a	b	b	b	a	a	b	a	a	a	b	b	b	a	b	b	b	a	a	a	b	a	a	a	b	a	b	a	b	b	a	b	a	b	a	b	a	b	b	b	b	a
268	31.01_Jm2S_1997057	a	a	b	a	a	a	b	a	a	a	b	b	b	a	b	b	b	b	b	b	b	b	b	a	a	b	a	b	b	a	b	a	a	b	a	b	a	b	a	b	a	b	b	b	b	a	a	a
269	31.01_Jm2S_22591405	a	a	b	a	a	b	a	b	b	b	a	a	b	a	a	a	b	b	b	a	b	b	b	a	a	a	b	a	a	a	b	a	b	a	b	b	a	b	a	b	a	b	a	b	b	b	b	a
270	31.01_Jm2S_23428181	a	a	b	a	a	b	a	b	b	b	a	a	b	a	a	a	b	b	b	a	b	b	b	a	a	a	b	a	a	a	b	a	b	a	b	b	a	b	a	b	a	b	a	b	b	b	b	a
271	31.01_Jm2S_2444068	a	a	b	a	a	a	b	a	a	a	b	b	b	a	b	b	b	b	b	b	b	b	b	a	a	b	a	b	b	a	b	a	a	b	a	b	a	b	a	b	a	b	b	b	b	a	a	a
272	31.01_Jm2S_2477070	a	a	b	a	a	a	b	a	a	a	b	b	b	a	b	b	b	b	b	b	b	b	b	a	a	b	a	b	b	a	b	a	a	b	a	b	a	b	a	b	a	b	b	b	b	a	a	a
273	31.01_Jm2S_25638811	a	a	b	a	a	b	a	b	b	a	a	a	b	a	a	a	b	b	b	a	b	a	b	b	a	a	b	a	a	a	b	a	b	a	b	b	a	b	a	b	a	b	a	b	b	b	b	a
274	31.01_Jm2S_2766079	a	a	b	a	a	a	b	a	a	a	b	b	b	a	b	b	b	b	b	b	b	b	b	a	a	b	a	a	b	a	b	a	a	b	a	b	a	b	a	b	a	b	b	b	b	a	a	a
275	31.01_Jm2S_27721562	a	a	b	a	a	b	a	b	b	a	a	a	b	a	a	a	b	b	b	a	b	a	b	b	a	a	b	a	a	a	b	a	b	a	b	b	a	b	a	b	a	b	a	b	b	b	b	a
276	31.01_Jm2S_2786019	a	a	b	a	a	a	b	a	a	a	b	b	b	a	b	b	b	b	b	b	b	b	b	a	a	b	a	a	b	a	b	a	a	b	a	b	a	b	a	b	a	b	b	b	b	a	a	a
277	31.01_Jm2S_2809733	a	a	b	a	a	a	b	a	a	a	b	b	b	a	b	b	b	b	b	b	b	b	b	a	a	b	a	a	b	a	b	a	a	b	a	b	a	b	a	b	a	b	b	b	b	a	a	a
278	31.01_Jm2S_34383	a	a	a	a	a	a	b	a	a	a	b	b	b	a	b	b	b	b	b	b	b	b	b	a	a	b	a	b	b	a	b	a	a	b	a	b	a	b	a	b	a	b	b	b	b	a	a	a
279	31.01_Jm2S_349167	a	a	b	a	a	a	b	a	a	a	b	b	b	a	b	b	b	b	b	b	b	b	b	a	a	b	a	b	b	a	b	a	a	b	a	b	a	b	a	b	a	b	b	b	b	a	a	a
280	31.01_Jm2S_349184	a	a	b	a	a	a	b	a	a	a	b	b	b	a	b	b	b	b	b	b	b	b	b	a	a	b	a	b	b	a	b	a	a	b	a	b	a	b	a	b	a	b	b	b	b	a	a	a
281	31.01_Jm2S_3783447	a	a	b	a	a	a	b	a	a	b	b	b	b	a	b	b	b	b	b	b	b	b	b	a	a	b	a	a	b	a	b	a	a	b	a	b	a	b	a	b	a	b	b	b	b	a	a	a
282	31.01_Jm2S_4073697	a	a	b	a	a	a	b	a	a	b	b	b	b	a	b	b	b	b	b	b	b	b	b	a	a	b	a	a	b	a	b	a	a	b	a	b	a	b	a	b	a	b	b	b	b	a	a	a
283	31.01_Jm2S_4977448	a	a	b	a	a	a	b	a	a	b	b	b	b	a	a	a	b	b	b	b	b	b	b	a	a	b	a	a	b	a	b	a	a	b	a	b	a	b	a	b	a	b	b	b	b	a	b	a
284	31.01_Jm2S_5049420	a	a	b	a	a	a	b	a	a	b	b	b	b	a	a	a	b	b	b	b	b	b	b	a	a	b	a	a	b	a	b	a	a	b	a	b	a	b	a	b	a	b	b	b	b	a	b	a
285	31.01_Jm2S_5049903	a	-	b	a	a	a	b	a	a	b	b	b	b	a	a	a	b	b	b	b	b	b	b	a	a	b	a	a	b	a	b	a	a	b	a	b	a	b	a	b	a	b	b	b	b	a	b	a
286	31.01_Jm2S_5049968	a	a	b	a	a	a	b	a	a	b	b	b	b	a	a	a	b	b	b	b	b	b	b	a	a	b	a	a	b	a	b	a	a	b	a	b	a	b	a	b	a	b	b	b	b	a	b	a
287	31.01_Jm2S_5049990	a	a	b	a	a	a	b	a	a	b	b	b	b	a	a	a	b	b	b	b	b	b	b	a	a	b	a	a	b	a	b	a	a	b	a	b	a	b	a	b	a	b	b	b	b	a	b	a
288	31.01_Jm2S_5050165	a	a	b	a	a	a	b	a	a	b	b	b	b	a	a	a	b	b	b	b	b	b	b	a	a	b	a	a	b	a	b	a	a	b	a	b	a	b	a	b	a	b	b	b	b	a	b	a
289	31.01_Jm2S_6031334	a	a	b	a	a	b	b	a	a	b	b	b	b	a	a	a	b	b	b	a	b	b	b	a	a	b	a	a	b	a	b	a	a	b	a	b	a	b	a	b	a	b	b	b	b	a	b	a
290	31.01_Jm2S_6589972	a	a	b	a	a	b	b	a	a	b	b	b	b	a	a	a	b	b	b	a	b	b	b	a	a	b	a	a	b	a	b	a	a	b	a	b	a	b	a	b	a	b	b	b	b	a	b	a
291	31.01_Jm2S_6590640	a	a	b	a	a	b	b	a	a	b	b	b	b	a	a	a	b	b	b	a	b	b	b	a	a	b	a	a	b	a	b	a	a	b	a	b	a	b	a	b	a	b	b	b	b	a	b	a
292	31.01_Jm2S_6632049	a	-	b	a	a	b	b	-	a	b	b	b	b	a	-	a	b	b	b	a	b	b	b	a	a	b	-	-	b	a	b	-	a	b	a	b	a	b	a	b	-	b	b	b	b	a	b	-
293	31.01_Jm2S_6632141	a	a	b	a	a	b	b	a	a	b	b	b	b	a	a	a	b	b	b	a	b	b	b	a	a	b	a	a	b	a	b	a	a	b	a	b	a	b	a	b	a	b	b	b	b	a	b	a
294	31.01_Jm2S_7148288	a	a	b	a	a	b	b	a	a	b	b	b	b	a	a	a	b	b	b	a	b	b	b	a	a	b	a	a	b	a	b	a	a	b	a	b	a	b	a	b	a	b	b	b	b	a	b	a
295	31.01_Jm2S_7728808	a	a	b	a	a	b	b	a	a	b	b	a	b	a	a	a	b	b	b	a	b	b	b	a	a	b	b	a	b	a	b	a	a	b	a	b	a	b	a	b	a	b	b	b	b	a	b	a
296	31.01_Jm2S_7728942	a	a	b	a	a	b	b	a	a	b	b	a	b	a	a	a	b	b	b	a	b	b	b	a	a	b	b	a	b	a	b	a	a	b	a	b	a	b	a	b	a	b	b	b	b	a	b	a
297	31.01_Jm2S_7885811	a	a	b	a	a	b	b	a	a	b	b	a	b	a	a	a	b	b	b	a	b	b	b	a	a	b	b	a	b	a	b	a	a	b	a	b	a	b	a	b	a	b	b	b	b	a	b	a
298	31.01_Jm2S_8487289	a	a	b	a	a	b	b	a	a	b	b	a	b	a	a	a	b	b	b	a	b	b	b	a	a	b	b	a	b	a	b	a	a	b	a	b	a	b	a	b	a	b	b	b	b	b	b	a
299	31.01_Jm2S_8513896	a	a	b	a	a	b	b	a	a	b	b	a	b	a	a	a	b	b	b	a	b	b	b	a	a	b	b	a	b	a	b	a	a	b	a	b	a	-	a	-	a	b	-	b	b	b	b	-
300	31.01_Jm2S_865063	a	a	b	a	a	a	b	a	a	a	b	b	b	a	b	b	b	b	b	b	b	b	b	a	a	b	a	b	b	a	b	a	a	b	a	b	a	b	a	b	a	b	b	b	b	a	a	a
301	31.01_Jm2S_9145873	a	a	b	a	a	b	b	a	a	b	b	a	b	a	a	a	b	b	b	a	b	b	b	a	a	b	b	a	b	a	b	a	a	b	a	b	a	b	a	b	a	b	b	b	b	b	b	a
302	31.01_Jm2S_922614	a	a	b	a	a	a	b	a	a	a	b	b	b	a	b	b	b	b	b	b	b	b	b	a	a	b	a	b	b	a	b	a	a	b	a	b	a	b	a	b	a	b	b	b	b	a	a	a
303	31.01_Jm2S_987202	a	a	b	a	a	a	b	a	a	a	b	b	b	a	b	b	b	b	b	b	b	b	b	a	a	b	a	b	b	a	b	a	a	b	a	b	a	b	a	b	a	b	b	b	b	a	a	a
304	31.01_Jm3D_10535780	a	a	a	a	a	a	b	a	b	b	a	a	a	a	a	b	a	b	a	a	b	a	a	a	b	a	b	b	b	b	b	b	b	b	b	b	a	a	a	a	b	b	b	a	b	a	a	a
305	31.01_Jm3D_10607684	a	a	a	a	a	a	b	a	b	b	a	a	a	a	a	b	a	b	a	a	b	a	a	a	b	a	b	b	b	b	b	b	b	b	b	b	a	a	a	a	b	b	b	a	b	a	a	a
306	31.01_Jm3D_11057267	a	a	a	a	a	a	b	a	b	b	a	-	a	a	a	b	a	b	a	a	b	-	a	a	b	a	b	b	b	b	b	b	b	b	b	b	a	a	a	a	b	b	b	a	b	a	a	-
307	31.01_Jm3D_11845596	a	a	a	a	a	a	b	a	b	b	a	a	a	a	a	b	a	b	a	a	b	a	a	a	b	a	b	b	b	b	b	b	b	b	b	b	a	a	a	a	b	b	b	a	b	a	a	a
308	31.01_Jm3D_13123597	a	a	a	a	a	a	b	a	b	b	a	a	a	a	a	b	a	b	a	a	b	a	a	a	b	b	b	b	b	b	b	b	b	b	b	b	a	a	a	a	b	b	b	a	b	a	a	a
309	31.01_Jm3D_13305605	a	a	a	a	a	a	b	a	b	b	a	a	a	a	a	b	a	b	a	a	b	a	a	a	-	b	b	b	-	b	b	-	b	b	b	b	a	a	a	a	b	b	-	a	b	a	a	a
310	31.01_Jm3D_13426501	a	a	a	a	a	a	b	a	b	b	a	a	a	a	a	b	a	b	a	a	b	a	a	a	b	b	b	b	b	b	b	b	b	b	b	b	a	a	a	a	b	b	b	a	b	a	a	a
311	31.01_Jm3D_14443427	a	a	a	b	a	a	b	a	b	b	a	a	a	a	a	b	a	b	a	a	b	a	a	a	b	b	b	b	b	b	b	b	b	b	b	b	a	a	a	a	b	b	b	a	b	a	a	a
312	31.01_Jm3D_14448040	a	a	a	b	a	a	b	a	b	b	a	a	a	a	a	b	a	b	a	a	b	a	a	a	b	b	b	b	b	b	b	b	-	b	b	b	a	a	a	a	b	b	b	a	-	a	a	a
313	31.01_Jm3D_14533228	a	a	a	b	a	a	b	a	b	b	a	a	a	a	a	b	a	b	a	a	b	a	a	a	b	b	b	b	b	b	b	b	b	b	b	b	a	a	a	a	b	b	b	a	b	a	a	a
314	31.01_Jm3D_17324389	a	a	a	b	a	a	b	a	b	b	a	a	a	a	a	b	a	b	a	a	b	a	a	a	b	b	b	b	b	b	b	b	b	b	b	b	a	a	a	-	b	b	b	a	b	a	a	a
315	31.01_Jm3D_17719480	a	a	a	b	a	a	b	a	b	b	a	a	a	a	a	b	a	b	a	a	b	a	a	a	b	b	b	b	b	b	b	b	b	b	b	b	a	a	a	-	b	b	b	a	b	a	a	a
316	31.01_Jm3D_21189327	a	a	a	b	a	a	b	a	b	b	a	a	a	a	a	b	a	b	a	a	b	a	a	a	b	b	b	b	b	b	b	b	b	b	b	b	a	a	a	b	b	b	b	a	b	a	a	a
317	31.01_Jm3D_21609716	a	a	a	b	a	a	b	a	b	b	a	a	a	a	a	b	a	b	a	a	b	a	a	a	b	b	b	b	b	b	b	b	b	b	b	b	a	a	a	b	b	b	b	a	b	a	a	a
318	31.01_Jm3D_21609852	a	a	a	b	a	a	b	a	b	b	a	a	a	a	a	b	a	b	a	a	b	a	a	a	b	b	b	b	b	b	b	b	b	b	b	b	a	a	a	b	b	b	b	a	b	a	a	a
319	31.01_Jm3D_26125031	a	a	a	b	-	a	b	a	b	b	a	b	a	b	-	a	a	b	a	a	b	a	a	a	b	b	b	b	b	b	b	b	b	b	b	a	a	b	a	b	b	b	b	a	b	a	a	a
320	31.01_Jm3D_26125043	a	a	a	b	a	a	b	a	b	b	a	b	a	b	a	a	a	b	a	a	b	a	a	a	b	b	b	b	b	b	b	b	b	b	b	a	a	b	a	b	b	b	b	a	b	a	a	a
321	31.01_Jm3D_28861525	a	a	a	b	a	a	b	a	b	b	a	b	a	b	a	a	a	b	a	a	b	a	a	a	b	b	b	b	b	b	b	b	b	b	a	a	a	b	a	b	b	b	b	a	b	a	a	a
322	31.01_Jm3D_28861664	a	a	a	b	a	a	b	a	b	b	a	b	a	b	a	a	a	b	a	a	b	a	a	a	b	b	b	b	b	b	b	b	b	b	a	a	a	b	a	b	b	b	b	a	b	a	a	a
323	31.01_Jm3D_29004400	a	a	a	b	a	a	b	a	b	b	a	b	a	b	a	a	a	b	a	a	b	a	a	a	b	b	b	b	b	b	b	b	b	b	a	a	a	b	a	b	b	b	b	a	b	a	a	a
324	31.01_Jm3D_30007609	a	a	a	b	a	a	b	a	b	b	a	b	a	b	a	a	a	b	a	a	b	a	a	a	b	b	b	b	b	b	b	a	b	b	a	a	a	b	a	b	b	b	b	a	b	a	a	a
325	31.01_Jm3D_30346022	a	a	a	b	a	a	b	a	b	b	a	b	a	b	a	a	a	b	a	a	b	a	a	a	b	b	b	b	b	b	b	a	b	b	a	a	a	b	a	b	b	b	b	a	b	a	a	a
326	31.01_Jm3D_30764557	a	a	a	b	a	a	b	a	b	b	a	b	a	b	a	a	a	b	a	a	b	a	a	a	b	b	b	b	b	b	b	a	b	b	a	a	a	b	a	b	b	b	b	a	b	a	a	a
327	31.01_Jm3D_31771210	a	a	a	b	a	a	b	a	b	b	a	b	a	b	a	a	a	b	a	a	b	a	a	a	b	b	b	b	b	b	b	a	b	b	a	a	a	b	a	b	b	b	b	a	b	a	a	a
328	31.01_Jm3D_31771343	a	a	a	b	a	a	b	a	b	b	a	b	a	b	a	a	a	b	a	a	b	a	a	a	b	b	b	b	b	b	b	a	b	b	a	a	a	b	a	b	b	b	b	a	b	a	a	a
329	31.01_Jm3D_31771492	a	a	a	b	a	a	b	a	b	b	a	b	a	b	a	a	a	b	a	a	b	a	a	a	b	b	b	b	b	b	b	a	b	b	a	a	a	b	a	b	b	b	b	a	b	a	a	a
330	31.01_Jm3D_31880516	a	a	a	b	a	a	b	a	b	b	a	b	a	b	a	a	a	b	a	a	b	a	a	a	b	b	b	b	b	b	b	a	b	b	a	a	a	b	a	b	b	b	b	a	b	a	a	a
331	31.01_Jm3D_33308216	a	a	a	b	a	a	b	a	b	b	a	b	a	b	a	a	a	b	a	a	b	a	a	a	b	b	b	b	b	b	b	a	b	b	a	a	a	b	a	b	b	b	b	a	b	a	a	a
332	31.01_Jm3D_33934845	a	a	a	b	a	a	b	a	b	b	a	b	a	b	a	a	a	b	a	a	b	a	a	a	b	b	b	b	b	b	b	a	b	b	a	a	a	b	a	b	b	b	b	a	b	a	a	a
333	31.01_Jm3D_34006619	a	a	a	b	a	a	b	a	b	b	a	b	a	b	a	a	a	b	a	a	b	a	a	a	b	b	b	b	b	b	b	a	b	b	a	a	a	b	a	b	b	b	b	a	b	a	a	a
334	31.01_Jm3D_34363991	a	a	a	b	a	a	b	a	b	b	a	b	a	b	a	a	a	b	a	a	b	a	a	a	b	b	b	b	b	b	b	a	b	b	a	a	a	b	a	b	b	b	b	a	b	a	a	-
335	31.01_Jm3D_34433889	a	a	a	b	a	a	b	a	b	b	a	b	a	b	a	a	a	b	a	a	b	a	a	a	b	b	b	b	b	b	b	a	b	b	a	a	a	b	a	b	b	b	b	a	b	a	a	a
336	31.01_Jm3D_35371258	a	a	a	b	a	a	b	a	b	b	a	b	b	b	a	a	a	b	a	a	b	a	a	a	b	b	b	b	b	b	b	a	b	b	a	a	a	b	a	b	b	a	b	a	b	a	a	a
337	31.01_Jm3D_35814005	a	a	a	b	a	a	b	a	b	b	a	b	b	b	a	a	a	b	a	a	b	a	a	a	b	b	b	b	b	b	b	a	b	b	a	a	a	b	a	b	b	a	b	a	b	a	a	a
338	31.01_Jm3D_35845067	a	a	a	b	a	a	b	a	b	b	a	b	b	b	a	a	a	b	a	a	b	a	a	a	b	b	b	b	b	b	b	a	b	b	a	a	a	b	a	b	b	a	b	a	b	a	a	a
339	31.01_Jm3D_37033476	a	a	a	b	a	a	b	a	b	b	a	b	b	b	a	a	a	b	a	a	b	a	a	a	b	b	b	a	b	b	b	a	b	b	a	a	a	b	a	b	b	a	b	a	b	a	a	a
340	31.01_Jm3D_37362043	a	a	a	b	a	a	b	a	b	b	a	b	b	b	a	a	a	b	a	a	b	a	a	a	b	b	b	a	b	b	b	a	b	b	a	a	a	b	a	b	b	a	b	a	b	a	a	a
341	31.01_Jm3D_37572684	a	a	a	b	a	a	b	a	b	a	a	b	b	b	a	a	a	b	a	a	b	a	a	a	b	b	b	a	b	a	b	a	b	b	a	a	a	b	a	b	b	a	b	a	b	a	a	a
342	31.01_Jm3D_37572771	a	a	a	b	a	a	b	a	b	a	a	b	b	b	a	a	a	b	a	a	b	a	a	a	b	b	b	a	b	-	b	a	b	b	a	a	a	b	a	b	b	a	b	a	b	a	a	a
343	31.01_Jm3D_37603398	a	a	a	b	a	a	b	a	b	a	a	b	b	b	a	a	a	b	a	a	b	a	a	a	b	b	b	a	b	a	b	a	b	b	a	a	a	b	a	b	b	a	b	a	b	a	a	a
344	31.01_Jm3D_37617537	a	a	a	b	a	a	b	a	b	a	a	b	b	b	a	a	a	b	a	a	b	a	a	a	b	b	b	a	b	-	b	a	b	b	a	a	a	b	a	b	b	a	b	a	b	a	a	a
345	31.01_Jm3D_37617610	a	a	a	b	a	a	b	a	b	a	a	b	b	b	a	a	a	b	a	a	b	a	a	a	b	b	b	a	b	-	b	a	b	b	a	a	a	b	a	b	b	a	b	a	b	a	a	a
346	31.01_Jm3D_37617671	a	a	a	b	a	a	b	a	b	a	a	b	b	b	a	a	a	b	a	a	b	a	a	a	b	b	b	a	b	-	b	a	b	b	a	a	a	b	a	b	b	a	b	a	b	a	a	a
347	31.01_Jm3D_37981298	a	a	a	b	a	a	b	a	b	a	b	b	b	b	a	a	a	b	a	a	b	a	a	a	b	b	a	a	b	-	b	a	b	b	a	a	a	b	a	b	b	a	a	a	b	a	a	a
348	31.01_Jm3D_38127281	a	a	a	b	a	a	b	a	b	a	b	b	b	b	a	a	a	b	a	a	b	a	a	a	b	b	a	a	b	-	b	a	b	b	a	a	a	b	a	b	b	a	a	a	b	a	a	a
349	31.01_Jm3D_38819838	a	a	a	b	a	a	b	a	b	a	b	b	b	b	a	a	a	b	a	a	b	a	a	a	b	b	a	a	b	a	b	a	b	b	a	a	a	b	a	b	b	a	a	a	b	a	a	a
350	31.01_Jm3D_3891858	a	a	a	a	a	a	b	a	b	b	b	b	a	a	b	b	a	b	b	a	b	b	a	b	b	a	a	b	a	b	b	a	b	b	b	b	a	a	a	a	b	b	b	a	a	a	a	a
351	31.01_Jm3D_39034547	a	a	a	b	a	a	b	a	b	a	b	b	b	b	a	a	a	b	a	a	b	a	a	a	b	b	a	a	b	a	b	a	b	b	a	a	a	b	a	b	b	a	a	a	b	a	a	a
352	31.01_Jm3D_3913461	a	a	a	a	a	a	b	a	b	b	b	b	a	a	b	b	a	b	b	a	b	b	a	b	b	a	a	b	a	b	b	a	b	b	b	b	a	a	a	a	b	b	b	a	a	a	a	a
353	31.01_Jm3D_39171932	a	a	a	b	a	a	b	a	b	a	b	b	b	b	a	a	a	b	a	a	b	a	a	a	b	b	a	a	b	-	b	a	b	b	a	a	a	b	a	b	b	a	a	a	b	a	a	a
354	31.01_Jm3D_39307546	-	a	a	b	a	a	b	a	-	a	b	b	b	-	a	a	a	b	-	a	b	a	a	a	b	b	a	a	-	-	b	a	b	b	a	a	a	b	a	b	-	a	a	a	b	a	a	a
355	31.01_Jm3D_4552692	a	a	a	a	a	a	b	a	b	b	b	b	a	a	b	b	a	b	b	a	b	b	a	b	b	a	a	b	a	b	b	a	b	b	b	b	a	a	a	a	b	b	b	a	a	a	a	a
356	31.01_Jm3D_4560861	a	a	a	a	a	a	b	a	b	b	b	b	a	a	b	b	a	b	b	a	b	b	a	b	b	a	a	b	a	b	b	a	b	b	b	b	a	a	a	a	b	b	b	a	a	a	a	a
357	31.01_Jm3D_5335458	a	a	a	a	a	a	b	a	b	b	b	a	a	a	b	b	a	b	a	a	b	b	a	a	b	a	a	b	a	b	b	a	b	b	b	b	a	a	a	a	b	b	b	a	a	a	a	a
358	31.01_Jm3D_6326226	a	a	a	a	a	a	b	a	b	b	b	a	a	a	b	b	a	b	a	a	b	b	a	a	b	a	a	b	b	b	b	a	b	b	b	b	a	a	a	a	b	b	b	a	b	-	a	a
359	31.01_Jm3D_6326519	a	a	a	a	a	a	b	a	b	b	b	a	-	a	b	b	a	b	a	a	b	b	a	a	b	a	a	-	b	b	b	a	b	b	b	b	a	a	a	a	b	b	b	a	b	-	a	a
360	31.01_Jm3D_6876410	a	a	a	a	a	a	b	a	b	b	b	a	a	a	b	b	a	b	a	a	b	b	a	a	b	a	a	b	b	b	b	a	b	b	b	b	a	a	a	a	b	b	b	a	b	a	a	a
361	31.01_Jm3D_7717503	a	a	a	a	a	a	b	a	b	b	b	a	a	a	b	b	a	b	a	a	b	b	a	a	b	a	b	b	b	b	b	a	b	b	b	b	a	a	a	a	b	b	b	a	b	a	a	a
362	31.01_Jm3D_7718509	a	a	a	a	a	a	b	a	b	b	b	a	a	a	b	b	a	b	a	a	b	b	a	a	b	a	b	b	b	b	b	a	b	b	b	b	a	a	a	a	b	b	b	a	b	a	a	a
363	31.01_Jm3D_7734353	a	a	a	a	a	a	b	a	b	b	b	a	a	a	b	b	a	b	a	a	b	b	a	a	b	a	b	b	b	b	b	a	b	b	b	b	a	a	a	a	b	b	b	a	b	a	a	a
364	31.01_Jm3D_8272895	a	a	a	a	a	a	b	a	b	b	a	a	a	a	b	b	a	b	a	a	b	b	a	a	b	a	b	b	b	b	b	a	b	b	b	b	a	a	a	a	b	b	b	a	b	a	a	a
365	31.01_Jm3D_8483362	a	a	a	a	a	a	b	a	b	b	a	a	a	a	b	b	a	b	a	a	b	b	a	a	b	a	b	b	b	b	b	a	b	b	b	b	a	a	a	a	b	b	b	a	b	a	a	a
366	31.01_Jm3D_9358982	a	a	a	a	a	a	b	a	b	b	a	a	a	a	a	b	a	b	a	a	b	a	a	a	b	a	b	b	b	b	b	b	b	b	b	b	a	a	a	a	b	b	b	a	b	a	a	a
367	31.01_Jm3D_9414861	a	a	a	a	a	a	b	a	b	b	a	a	a	a	a	b	a	b	a	a	b	a	a	a	b	a	b	b	b	b	b	b	b	b	b	b	a	a	a	a	b	b	b	a	b	a	a	a
368	31.01_Jm3S_10568505	b	b	b	b	b	a	a	a	b	a	b	b	a	a	a	b	a	a	b	b	b	b	a	a	b	b	b	a	a	b	b	b	a	b	a	b	b	a	a	b	b	b	a	b	b	a	a	b
369	31.01_Jm3S_11399822	b	b	b	b	b	a	a	a	b	a	b	b	a	a	a	b	a	a	b	b	b	b	a	a	b	b	b	a	a	-	b	b	a	b	a	b	b	a	a	b	b	b	a	b	b	a	a	b
370	31.01_Jm3S_11399978	b	b	b	b	b	a	a	a	b	a	b	b	a	a	a	b	a	a	b	b	b	b	a	a	b	b	b	a	a	b	b	b	a	b	a	b	b	a	a	b	b	b	a	b	b	a	a	b
371	31.01_Jm3S_12590471	b	b	b	b	b	a	a	a	b	a	b	-	a	a	a	b	a	a	b	b	b	b	a	a	b	b	b	a	a	b	b	b	a	b	a	b	b	a	a	b	b	b	a	b	b	a	a	b
372	31.01_Jm3S_12980770	b	b	b	b	b	a	a	a	b	a	b	-	a	a	a	b	a	a	b	b	b	b	a	a	b	b	b	a	a	b	b	b	a	b	a	b	b	a	a	b	b	b	a	b	b	a	a	b
373	31.01_Jm3S_14334336	b	b	b	b	b	a	a	a	b	a	b	b	a	a	a	b	a	a	b	b	b	b	a	a	b	b	b	a	a	b	b	b	a	b	a	b	b	a	a	b	b	b	a	b	b	a	a	b
374	31.01_Jm3S_14334374	b	b	b	b	b	a	a	a	b	a	b	b	a	a	a	b	a	a	b	b	b	b	a	a	b	b	b	a	a	b	b	b	a	b	a	b	b	a	a	b	b	b	a	b	b	a	a	b
375	31.01_Jm3S_15127351	b	b	b	b	b	a	a	a	b	a	b	b	a	a	a	b	a	a	b	b	b	b	a	-	b	b	b	a	a	b	b	b	a	b	a	b	b	a	a	b	b	b	a	b	b	a	a	b
376	31.01_Jm3S_15539873	b	b	b	b	b	a	a	a	b	a	b	b	a	a	a	b	a	a	b	b	b	b	a	-	b	b	b	a	a	b	b	b	a	b	a	b	b	a	a	b	b	b	a	b	b	a	a	b
377	31.01_Jm3S_16840733	b	b	a	a	b	a	a	a	b	a	b	b	a	a	a	b	a	a	b	b	b	b	a	b	b	b	b	a	a	b	b	b	a	b	a	b	b	a	a	b	b	b	a	a	b	a	a	b
378	31.01_Jm3S_17964845	b	b	a	a	b	a	a	a	b	a	b	b	a	a	a	b	a	a	b	b	b	b	a	b	b	b	b	a	a	b	b	b	a	b	a	b	b	a	a	b	b	b	a	a	b	a	a	b
379	31.01_Jm3S_18019717	b	b	a	a	b	a	a	a	b	a	b	b	a	a	a	b	a	a	b	b	b	b	a	b	b	b	b	a	a	b	b	b	a	b	a	b	b	a	a	b	b	b	a	a	b	a	a	b
380	31.01_Jm3S_18748672	b	b	a	a	b	a	a	a	b	a	b	b	a	a	a	b	a	a	b	b	b	b	a	b	b	b	b	a	a	b	b	b	a	b	a	b	b	a	a	b	a	b	a	a	b	a	a	b
381	31.01_Jm3S_18819892	b	b	a	-	b	a	-	a	b	a	b	b	a	a	a	b	a	a	b	b	b	b	a	b	b	b	b	a	-	b	b	b	a	b	a	b	b	a	a	b	a	b	a	a	b	a	a	b
382	31.01_Jm3S_19105560	b	b	a	a	b	a	a	a	b	b	b	b	a	a	a	b	a	a	b	b	b	b	a	b	b	b	b	a	a	-	b	b	a	b	a	b	b	a	a	b	a	b	a	a	b	a	a	b
383	31.01_Jm3S_19105701	b	b	a	a	b	a	a	a	b	b	b	b	a	a	a	b	a	a	b	b	b	b	a	b	b	b	b	a	a	b	b	b	a	b	a	b	b	a	a	b	a	b	a	a	b	a	a	b
384	31.01_Jm3S_19105766	b	b	a	a	b	a	a	a	b	b	b	b	a	a	a	b	a	a	b	b	b	b	a	b	b	b	b	a	a	b	b	b	a	b	a	b	b	a	a	b	a	b	a	a	b	a	a	b
385	31.01_Jm3S_19897412	b	b	a	a	b	a	a	a	b	b	b	b	a	b	a	b	a	a	b	a	b	b	a	b	b	b	b	a	a	b	b	b	a	b	a	b	b	a	a	b	a	b	a	a	a	a	a	b
386	31.01_Jm3S_20163253	b	b	a	a	b	a	a	a	b	b	b	b	a	b	a	b	a	a	b	a	b	b	a	b	b	b	b	a	a	b	b	b	a	b	a	b	b	a	a	b	a	b	a	a	a	a	a	b
387	31.01_Jm3S_20253600	b	b	a	a	b	a	a	a	b	b	b	b	a	b	a	b	a	a	b	a	b	b	a	b	b	b	b	a	a	b	b	b	a	b	a	b	b	a	a	b	a	b	a	a	a	a	a	b
388	31.01_Jm3S_20359788	b	b	a	a	b	a	a	a	b	b	b	b	a	b	a	b	a	a	b	a	b	b	a	b	b	b	b	a	a	b	b	b	a	b	a	b	b	a	a	b	a	b	a	a	a	a	a	b
389	31.01_Jm3S_20377031	b	b	a	a	b	a	a	a	b	b	b	b	a	b	a	b	a	a	b	a	b	b	a	b	b	b	b	a	a	b	b	b	a	b	a	b	b	a	a	b	a	b	a	a	a	a	a	b
390	31.01_Jm3S_20696472	b	b	a	a	b	a	a	a	b	b	b	b	a	b	a	b	a	a	b	a	b	b	a	b	b	b	b	a	a	-	b	b	a	b	a	b	b	a	a	b	a	b	a	a	a	a	a	b
391	31.01_Jm3S_20746068	b	b	a	a	b	a	a	a	b	b	b	b	a	b	a	b	a	a	b	a	b	b	a	b	b	-	b	a	a	b	b	b	a	b	a	b	b	a	a	b	a	b	a	a	a	a	a	b
392	31.01_Jm3S_20750043	b	-	a	a	b	a	a	a	-	b	b	b	a	b	a	-	a	a	-	a	b	-	a	b	b	-	b	a	a	b	-	b	a	b	a	b	-	a	a	b	a	b	a	a	a	a	a	b
393	31.01_Jm3S_21037359	b	b	a	a	b	a	a	a	b	b	b	b	a	b	a	b	a	a	b	a	b	b	a	b	b	b	b	a	a	b	b	b	a	b	a	b	b	a	a	b	a	b	a	a	a	a	a	b
394	31.01_Jm3S_21132825	b	b	a	a	b	a	-	a	b	b	b	b	a	b	a	b	a	a	b	a	b	b	a	b	b	b	b	a	a	b	b	b	a	b	a	b	b	a	a	b	a	b	-	a	a	-	a	b
395	31.01_Jm3S_21744131	b	b	a	a	b	a	a	a	b	b	b	b	a	b	a	b	a	a	b	a	b	b	a	b	b	b	b	a	a	b	b	b	a	b	a	a	b	a	a	b	a	b	a	a	a	a	a	b
396	31.01_Jm3S_22147991	b	b	a	a	b	a	a	a	b	b	b	b	a	b	a	b	a	a	b	a	b	b	a	b	b	b	b	a	a	b	b	b	a	b	a	a	b	a	a	b	a	b	a	a	a	a	a	b
397	31.01_Jm3S_22392282	b	b	a	a	b	a	a	a	b	b	b	b	a	b	a	b	a	a	b	a	b	b	a	b	b	b	b	a	a	b	b	b	a	b	a	a	b	a	a	b	a	b	a	a	a	a	a	b
398	31.01_Jm3S_22812666	b	b	a	a	b	a	a	a	b	b	b	b	a	b	a	b	a	a	b	a	b	b	a	b	b	b	b	a	a	b	b	b	a	b	a	a	b	a	a	b	a	b	a	a	a	a	a	b
399	31.01_Jm3S_22813025	b	b	a	a	b	a	a	a	b	b	b	b	a	b	a	b	a	a	b	a	b	b	a	b	b	b	b	a	a	b	b	b	a	b	a	a	b	a	a	b	a	b	a	a	a	a	a	b
400	31.01_Jm3S_23526710	b	b	a	a	b	a	a	a	b	b	b	b	a	b	a	b	a	a	b	a	b	b	a	b	b	b	b	a	a	b	b	b	a	b	b	a	b	a	a	b	a	b	a	a	a	a	a	b
401	31.01_Jm3S_23784004	b	b	a	a	b	b	a	a	b	b	b	b	a	b	a	b	a	a	b	a	b	b	a	b	b	b	b	a	a	b	b	b	a	b	b	a	b	a	a	b	a	b	a	a	a	a	a	b
402	31.01_Jm3S_23966378	b	b	a	a	b	b	a	a	b	b	b	b	a	b	a	b	a	a	b	a	b	b	a	b	b	b	b	a	a	-	b	b	a	b	b	a	b	a	a	b	a	b	a	a	a	a	a	b
403	31.01_Jm3S_23966553	b	b	a	a	b	b	a	a	b	b	b	b	a	b	a	b	a	a	b	a	b	b	a	b	b	b	b	a	a	b	b	b	a	b	b	a	b	a	a	b	a	b	a	a	a	a	a	b
404	31.01_Jm3S_24024849	b	b	a	a	b	b	a	a	b	b	b	b	a	b	a	b	a	a	b	a	-	b	a	b	-	b	-	a	a	-	b	b	a	b	b	a	b	a	a	b	a	b	a	a	a	a	a	b
405	31.01_Jm3S_24504757	b	b	a	a	b	b	a	a	b	b	b	b	a	b	a	b	a	a	b	a	b	b	a	b	a	b	b	a	a	-	b	b	a	b	b	a	b	a	a	b	a	b	a	a	a	a	a	b
406	31.01_Jm3S_24747270	b	b	a	a	b	b	a	a	b	b	b	b	a	b	a	b	a	a	b	a	b	b	a	b	a	b	b	a	b	-	b	b	a	b	b	a	b	a	a	b	a	b	a	a	a	a	a	b
407	31.01_Jm3S_24766187	b	b	a	a	b	b	a	a	b	b	b	b	a	b	a	b	a	a	b	a	b	b	a	b	a	b	b	a	b	b	b	b	a	b	b	a	b	a	a	b	a	b	a	a	a	a	a	b
408	31.01_Jm3S_24766315	b	b	a	a	b	b	a	a	b	b	b	b	a	b	a	b	a	a	b	a	b	b	a	b	a	b	b	a	b	-	b	b	a	b	b	a	b	a	a	b	a	b	a	a	a	a	a	b
409	31.01_Jm3S_24776165	b	b	a	a	b	b	a	-	b	b	b	b	a	b	a	b	a	a	b	a	b	b	a	b	a	b	b	a	b	b	b	b	a	b	b	-	b	a	a	b	a	b	a	a	a	a	a	b
410	31.01_Jm3S_24776450	b	b	a	a	b	b	a	a	b	b	b	b	a	b	a	b	a	a	b	a	b	b	a	b	a	b	b	a	b	b	b	b	a	b	b	a	b	a	a	b	a	b	a	a	a	a	a	b
411	31.01_Jm3S_24788065	b	b	a	a	b	b	a	a	b	b	b	b	a	b	a	b	a	a	b	a	b	b	a	b	a	b	b	a	b	b	b	b	a	b	b	a	b	a	a	b	a	b	a	a	a	a	a	b
412	31.01_Jm3S_25351369	a	b	a	a	b	b	a	a	b	b	b	b	a	b	a	a	a	a	b	a	b	b	-	b	a	b	b	a	b	-	b	b	a	b	b	a	b	a	a	b	a	b	a	a	a	a	a	b
413	31.01_Jm3S_25388657	a	b	a	a	b	b	a	a	b	b	b	b	a	b	a	a	a	a	b	a	b	b	-	b	a	b	b	a	b	b	b	b	a	b	b	a	b	a	a	b	a	b	a	a	a	a	a	b
414	31.01_Jm3S_25670280	a	b	a	a	b	b	a	a	b	b	b	b	a	b	a	a	a	a	b	a	b	b	-	b	a	b	b	a	b	-	b	b	a	b	b	a	b	a	a	b	a	b	a	a	a	a	a	b
415	31.01_Jm3S_26197134	a	b	a	a	b	b	a	a	b	b	b	b	a	b	a	a	a	a	b	a	b	b	-	b	a	b	b	a	b	b	b	b	a	b	b	a	b	a	a	b	a	b	a	a	a	a	a	b
416	31.01_Jm3S_26197150	a	b	a	a	b	b	a	a	b	b	b	b	a	b	a	a	a	a	b	a	b	b	-	b	a	b	b	a	b	b	b	b	a	b	b	a	b	a	a	b	a	b	a	a	a	a	a	b
417	31.01_Jm3S_27224507	a	b	a	a	b	b	a	a	b	b	b	b	a	b	a	a	a	a	b	a	b	b	-	b	a	b	b	-	b	-	b	b	a	b	b	a	b	a	a	b	a	b	a	a	a	a	a	b
418	31.01_Jm3S_27298506	a	b	a	a	b	b	a	a	b	b	b	b	a	b	a	a	a	a	b	a	b	b	-	b	a	b	b	-	b	b	b	b	a	b	b	a	b	a	a	b	a	b	a	a	a	a	a	b
419	31.01_Jm3S_27464007	-	b	a	a	b	-	a	-	b	b	b	-	a	b	a	-	a	a	b	-	b	b	-	b	-	b	b	-	-	-	-	b	-	-	b	-	-	a	a	-	a	b	-	a	-	-	-	-
420	31.01_Jm3S_27464439	-	b	a	a	b	b	a	a	b	b	b	b	a	b	a	-	a	a	b	-	b	b	-	b	-	b	b	-	b	a	b	b	-	b	b	a	b	a	a	b	a	b	a	a	-	-	-	b
421	31.01_Jm3S_3342202	b	b	b	b	b	a	b	b	b	a	b	b	b	a	-	b	b	a	b	b	b	b	-	a	a	b	b	a	a	b	b	a	a	b	a	b	b	a	a	b	b	b	b	b	b	-	a	b
422	31.01_Jm3S_3970937	b	b	b	b	b	a	a	a	b	a	b	b	a	a	a	b	b	a	b	b	b	b	a	a	a	b	b	a	a	b	b	a	a	b	a	b	b	a	a	b	b	b	b	b	b	a	a	b
423	31.01_Jm3S_4789992	b	b	b	b	b	a	a	a	b	a	b	b	a	a	a	b	b	a	b	b	b	b	a	a	a	b	b	a	a	b	b	a	a	b	a	b	b	a	a	b	b	b	b	b	b	a	a	b
424	31.01_Jm3S_5263392	b	b	b	b	b	a	a	a	b	a	b	b	a	a	a	b	a	a	b	b	b	b	a	a	a	b	b	a	a	b	b	a	a	b	a	b	b	a	a	b	b	b	b	b	b	a	a	b
425	31.01_Jm3S_6198173	b	b	b	b	b	a	a	a	b	a	b	b	a	a	a	b	a	a	b	-	b	b	a	a	a	b	b	a	a	b	b	a	a	b	a	b	b	a	a	b	b	b	a	b	b	a	a	-
426	31.01_Jm3S_6520821	b	b	b	b	b	a	a	a	b	a	b	b	a	a	a	b	a	a	b	b	b	b	a	a	a	b	b	a	a	b	b	a	a	b	a	b	b	a	a	b	b	b	a	b	b	a	a	b
427	31.01_Jm3S_6895596	b	b	b	b	b	a	a	a	b	a	b	b	a	a	a	b	a	a	b	b	b	b	a	a	a	b	b	a	a	b	b	a	a	b	a	b	b	a	a	b	b	b	a	b	b	a	a	b
428	31.01_Jm3S_6895833	b	b	b	b	b	a	a	a	b	a	b	b	a	a	a	b	a	a	b	b	b	b	a	a	a	b	b	a	a	b	b	a	a	b	a	b	b	a	a	b	b	b	a	b	b	a	a	b
429	31.01_Jm3S_694034	b	b	b	b	a	a	b	b	b	a	b	b	b	a	a	b	b	a	b	b	b	b	a	a	a	b	b	a	a	b	b	a	a	b	a	b	b	a	a	b	b	b	b	b	b	a	a	b
430	31.01_Jm3S_9651477	b	b	b	b	b	a	a	a	b	a	b	b	a	a	a	b	a	a	b	b	b	b	a	a	b	b	b	a	a	-	b	b	a	b	a	b	b	a	a	b	b	b	a	b	b	a	a	b
431	31.01_Jm3S_9758935	b	b	b	b	b	a	a	a	b	a	b	b	a	a	a	b	a	a	b	b	b	b	a	a	b	b	b	a	a	-	b	b	a	b	a	b	b	a	a	b	b	b	a	b	b	a	a	b
432	31.01_Jm4D_10586948	a	a	b	b	b	a	b	b	a	a	b	b	a	b	a	b	a	b	a	a	b	b	b	a	b	a	b	a	b	a	b	a	a	b	a	a	b	b	b	a	a	a	a	a	b	a	a	a
433	31.01_Jm4D_10602965	a	a	b	b	b	a	b	b	a	a	b	b	a	b	a	b	a	b	a	a	b	b	b	a	b	a	b	a	b	-	b	a	a	b	a	a	b	b	b	a	a	a	a	a	b	a	a	a
434	31.01_Jm4D_10605025	a	a	b	b	b	a	b	b	a	a	b	b	a	b	a	b	a	b	a	a	b	b	b	a	b	a	b	a	b	-	b	a	a	b	a	a	b	b	b	a	a	a	a	a	b	a	a	a
435	31.01_Jm4D_10605033	a	a	b	b	b	a	b	b	a	a	b	b	a	b	a	b	a	b	a	a	b	b	b	a	b	a	b	a	b	-	b	a	a	b	a	a	b	b	b	a	a	a	a	a	b	a	a	a
436	31.01_Jm4D_11809437	a	a	b	b	b	a	b	b	a	a	b	b	a	b	a	b	a	b	a	a	b	b	b	a	a	a	b	a	b	a	b	a	a	b	a	a	b	b	b	a	a	a	a	a	b	a	a	a
437	31.01_Jm4D_11884103	a	a	b	b	b	a	b	b	a	a	b	b	a	b	a	b	a	b	a	a	b	b	b	a	a	a	b	a	b	a	b	a	a	b	a	a	b	b	b	a	a	a	a	a	b	a	a	a
438	31.01_Jm4D_1198705	a	a	b	b	b	a	b	b	a	a	b	b	a	b	b	b	a	b	a	a	b	b	b	a	b	b	b	a	b	a	a	a	b	b	b	a	b	b	b	a	a	a	a	a	b	b	a	a
439	31.01_Jm4D_12178198	a	a	b	b	b	a	b	b	a	a	b	b	a	b	a	b	a	b	a	a	b	b	b	a	a	a	b	a	b	a	b	a	a	b	a	a	b	b	b	a	a	a	a	a	b	a	a	a
440	31.01_Jm4D_1298261	a	a	b	b	b	a	b	b	a	a	b	b	a	b	b	b	a	b	a	a	b	b	b	a	b	b	b	a	b	a	a	a	b	b	b	a	b	b	b	a	a	a	a	a	b	b	a	a
441	31.01_Jm4D_13305138	a	a	b	b	b	a	b	b	a	a	b	b	a	b	a	b	a	b	a	a	b	b	b	a	a	a	b	a	b	-	b	a	a	b	a	a	b	b	b	a	a	a	a	a	b	a	a	a
442	31.01_Jm4D_13305247	a	a	b	b	b	a	b	b	a	a	b	b	a	b	a	b	a	b	a	a	b	b	b	a	a	a	b	a	b	-	b	a	a	b	a	a	b	b	b	a	a	a	a	a	b	a	a	a
443	31.01_Jm4D_16039741	a	a	b	b	b	a	b	b	a	a	b	b	a	b	a	b	a	b	a	a	b	b	b	a	a	a	b	a	b	a	b	a	a	b	a	a	b	b	b	a	a	a	a	a	b	a	a	-
444	31.01_Jm4D_1702489	a	a	b	b	b	a	b	b	a	a	b	b	a	b	b	b	a	b	a	a	b	b	b	a	b	b	b	a	b	a	b	a	b	b	b	a	b	b	b	a	a	a	a	a	b	b	a	a
445	31.01_Jm4D_1820280	a	a	b	b	b	a	b	b	a	a	b	b	a	b	b	b	a	b	a	a	b	b	b	a	b	b	b	a	b	a	b	a	b	b	b	a	b	b	b	a	a	a	a	a	b	b	a	a
446	31.01_Jm4D_18613820	a	a	b	b	b	a	b	b	a	a	b	b	b	b	a	b	a	b	a	a	b	b	b	a	a	a	b	a	a	-	b	a	a	b	a	a	b	b	b	a	a	a	a	a	b	a	a	a
447	31.01_Jm4D_19763765	a	a	b	b	b	a	b	b	a	a	b	b	b	b	a	b	a	b	a	a	b	b	b	a	a	a	b	a	a	a	b	a	a	b	a	a	b	b	b	a	a	a	a	a	b	a	a	a
448	31.01_Jm4D_19773133	a	a	b	b	b	a	b	b	a	a	b	b	b	b	a	b	a	b	a	a	b	b	b	a	a	a	b	a	a	-	b	a	a	b	a	a	b	b	b	a	a	a	a	a	b	a	a	a
449	31.01_Jm4D_2021660	a	a	b	b	b	a	b	b	a	a	b	b	a	b	b	b	a	-	a	a	b	-	b	a	b	b	b	a	-	a	b	a	-	b	b	a	b	-	b	a	a	a	a	a	b	b	a	a
450	31.01_Jm4D_20961862	a	a	b	b	b	a	b	b	a	a	b	b	b	b	a	b	a	b	a	a	b	b	b	a	a	a	b	a	a	a	b	a	a	b	a	a	b	b	b	a	a	a	a	a	b	a	a	a
451	31.01_Jm4D_21406107	a	a	b	b	b	a	b	b	a	a	b	b	b	b	a	b	a	b	a	a	b	b	b	a	a	a	b	a	a	a	b	a	a	b	a	a	b	b	b	a	a	a	a	a	b	a	a	a
452	31.01_Jm4D_2173150	a	a	b	b	b	a	b	b	a	a	b	b	a	b	-	b	a	-	a	a	b	b	-	a	b	b	b	a	b	a	b	a	-	b	b	a	b	-	-	a	a	a	a	a	b	-	a	a
453	31.01_Jm4D_21892776	a	a	b	b	a	a	b	b	a	a	b	b	b	b	a	b	a	b	a	a	b	b	b	a	a	a	b	a	a	a	b	a	a	b	a	a	b	b	b	a	a	a	a	a	a	a	a	a
454	31.01_Jm4D_21892943	a	a	b	b	a	a	b	b	a	a	b	b	b	b	a	b	a	b	a	a	b	b	b	a	a	a	b	a	a	-	b	a	a	b	a	a	b	b	b	a	a	a	a	a	a	a	a	a
455	31.01_Jm4D_225108	a	a	b	b	b	a	b	b	a	a	b	b	a	b	b	b	a	b	a	a	b	b	b	a	b	b	b	a	b	a	a	a	b	b	b	a	b	b	b	a	a	a	a	a	b	b	a	b
456	31.01_Jm4D_22565588	a	a	b	b	a	a	b	b	a	a	b	b	b	b	a	b	a	b	a	a	b	b	b	a	a	a	b	a	a	a	b	a	a	b	a	a	b	b	b	a	a	a	a	a	a	a	a	a
457	31.01_Jm4D_23843516	a	a	b	b	a	a	b	b	a	a	b	b	b	a	a	b	a	b	a	a	b	b	b	a	a	a	b	a	a	a	b	a	a	b	a	a	b	b	a	a	a	a	a	a	a	a	a	a
458	31.01_Jm4D_23960954	a	a	b	b	a	a	b	b	a	a	b	b	b	a	a	b	a	b	a	a	b	b	b	a	a	a	b	a	a	-	b	a	a	b	a	a	b	b	a	a	a	a	a	a	a	a	a	a
459	31.01_Jm4D_23961116	a	a	b	b	a	a	b	b	a	a	b	b	b	a	a	b	a	b	a	a	b	b	b	a	a	a	b	a	a	a	b	a	a	b	a	a	b	b	a	a	a	a	a	a	a	a	a	a
460	31.01_Jm4D_23961134	a	a	b	b	a	a	b	b	a	a	b	b	b	a	a	b	a	b	a	a	b	b	b	a	a	a	b	a	a	-	b	a	a	b	a	a	b	b	a	a	a	a	a	a	a	a	a	a
461	31.01_Jm4D_24259264	a	a	b	b	a	a	b	b	a	a	b	b	b	a	a	b	a	b	a	a	b	b	b	a	a	a	b	a	a	-	b	a	a	b	a	a	b	b	a	a	a	a	a	a	a	a	a	a
462	31.01_Jm4D_24562077	a	a	b	b	a	a	b	b	a	a	b	b	b	a	a	b	a	b	a	a	b	b	b	a	a	a	b	a	a	-	b	a	a	b	a	a	b	b	a	a	a	a	a	a	a	a	a	a
463	31.01_Jm4D_24648848	a	a	b	b	a	a	b	b	a	a	b	b	b	a	a	b	a	b	a	a	b	b	b	a	a	a	b	a	a	-	b	a	a	b	a	a	b	b	a	a	a	a	a	a	a	a	a	a
464	31.01_Jm4D_24838120	a	a	b	b	a	a	b	b	a	a	b	b	b	a	a	b	a	b	a	a	b	b	b	a	a	a	b	a	a	-	b	a	a	b	a	a	b	b	a	a	a	a	a	a	a	a	a	a
465	31.01_Jm4D_25101968	a	a	b	b	a	a	b	b	a	a	b	b	b	a	a	b	a	b	a	a	b	b	b	a	a	a	b	a	a	a	b	a	a	b	a	a	b	b	a	a	a	a	a	a	a	a	a	a
466	31.01_Jm4D_25235336	a	a	b	b	a	a	b	b	a	a	b	b	b	a	a	b	a	b	a	a	b	b	b	a	a	a	b	a	a	a	b	a	a	b	a	a	b	b	a	a	a	a	a	a	a	a	a	a
467	31.01_Jm4D_2546379	a	a	b	b	b	a	b	b	a	a	b	b	a	b	b	b	a	b	a	a	b	b	b	a	b	b	b	a	b	a	b	a	b	b	b	a	b	b	b	a	a	a	a	a	b	b	a	a
468	31.01_Jm4D_2567114	a	a	b	b	b	a	b	b	a	a	b	b	a	b	b	b	a	b	a	a	b	b	b	a	b	b	b	a	b	a	b	a	b	b	b	a	b	b	b	a	a	a	a	a	b	b	a	a
469	31.01_Jm4D_26168643	a	a	b	a	a	a	b	b	a	a	b	b	b	a	a	b	a	b	a	a	b	b	b	a	a	a	b	a	a	-	b	a	a	b	a	a	b	b	a	a	a	a	a	a	a	a	a	a
470	31.01_Jm4D_26359154	a	a	b	a	a	a	b	b	a	a	b	b	b	a	a	b	a	b	a	a	b	b	b	a	a	a	b	a	a	-	b	a	a	b	a	a	b	b	a	a	a	a	a	a	a	a	a	a
471	31.01_Jm4D_26669075	a	a	b	a	a	a	b	b	a	a	b	b	b	a	a	b	a	b	a	a	b	b	b	a	a	a	b	a	a	-	b	a	a	b	a	a	b	b	a	a	a	a	a	a	a	a	a	a
472	31.01_Jm4D_2693204	a	a	b	b	b	a	b	b	a	a	b	b	a	b	b	b	a	b	a	a	b	b	b	a	b	b	b	a	b	a	b	a	b	b	b	a	b	b	b	a	a	a	a	a	b	b	a	a
473	31.01_Jm4D_27654046	a	a	a	a	a	a	b	b	a	a	b	b	b	a	a	b	a	b	a	a	b	b	b	a	a	a	b	a	a	a	b	a	b	a	a	a	b	a	a	a	a	a	a	a	a	a	a	a
474	31.01_Jm4D_28265448	a	a	a	a	a	b	b	b	a	a	b	b	b	a	a	b	a	b	a	a	b	b	b	a	a	a	b	a	a	a	b	a	b	a	a	a	b	a	a	a	a	a	a	a	a	a	a	a
475	31.01_Jm4D_2846571	a	a	b	b	b	a	b	b	a	a	b	b	a	b	b	b	a	b	a	a	b	b	b	a	b	b	b	a	b	a	b	a	b	b	b	a	b	b	b	a	a	a	a	a	b	b	a	a
476	31.01_Jm4D_29013255	a	a	a	a	a	b	b	b	-	a	b	b	b	a	a	b	a	b	a	a	b	b	b	a	a	a	b	a	a	-	b	a	b	a	a	a	b	a	a	a	a	a	a	a	a	a	a	a
477	31.01_Jm4D_29141850	a	a	a	a	a	b	b	b	a	a	b	b	b	a	a	b	a	b	a	a	b	b	b	a	a	a	b	a	a	-	b	a	b	a	a	a	b	a	a	a	a	a	a	a	a	a	a	a
478	31.01_Jm4D_30614453	a	a	a	a	a	b	b	b	a	a	b	b	b	a	a	b	a	b	a	a	b	b	b	b	a	a	b	a	a	-	b	a	b	a	a	a	b	a	a	a	a	a	a	a	a	a	a	a
479	31.01_Jm4D_30614462	a	a	a	a	a	b	b	b	a	a	b	b	b	a	a	b	a	b	a	a	b	b	b	b	a	a	b	a	a	-	b	a	b	a	a	a	b	a	a	a	a	a	a	a	a	a	a	a
480	31.01_Jm4D_31295105	a	a	a	a	a	b	b	b	a	a	b	b	b	a	a	b	a	b	a	a	b	b	b	b	a	a	b	a	a	a	b	a	b	a	a	a	b	a	a	a	a	b	a	a	a	a	a	a
481	31.01_Jm4D_31295175	a	a	a	a	a	b	b	b	a	a	b	b	b	a	a	b	a	b	a	a	b	b	b	b	a	a	b	a	a	a	b	a	b	a	a	a	b	a	a	a	a	b	a	a	a	a	a	a
482	31.01_Jm4D_31466276	a	a	a	a	a	b	b	b	a	a	b	b	b	a	a	b	a	b	a	a	b	b	b	b	a	a	b	a	a	a	b	a	b	a	a	a	b	a	a	a	a	b	a	a	a	a	a	a
483	31.01_Jm4D_31872854	a	a	a	a	a	b	b	b	a	a	b	b	b	a	a	b	a	b	a	a	b	a	b	b	a	a	b	a	a	a	b	a	b	a	b	a	b	a	a	a	a	b	a	a	a	a	a	a
484	31.01_Jm4D_31873212	a	a	a	a	a	b	b	b	a	a	b	b	b	a	a	b	a	b	a	a	b	a	b	b	a	a	b	a	a	a	b	a	b	a	b	a	b	a	a	a	a	b	a	a	a	a	a	a
485	31.01_Jm4D_32297449	a	-	a	-	-	b	-	b	a	a	b	b	b	-	a	b	a	-	a	a	b	a	-	-	a	a	-	a	-	-	b	a	-	a	b	a	b	-	a	a	a	b	-	a	-	a	a	-
486	31.01_Jm4D_32606549	a	a	a	a	a	b	a	b	a	a	b	b	b	a	a	b	a	b	a	a	b	a	b	b	a	a	a	a	a	a	b	a	b	a	b	a	b	a	a	a	b	b	a	a	a	a	a	a
487	31.01_Jm4D_32606558	a	a	a	a	a	b	a	b	a	a	b	b	b	a	a	b	a	b	a	a	b	a	b	b	a	a	a	a	a	a	b	a	b	a	b	a	b	a	a	a	b	b	a	a	a	a	a	a
488	31.01_Jm4D_33057000	a	a	a	a	a	b	a	b	a	a	b	b	b	a	a	b	a	b	a	a	b	a	b	b	a	a	a	a	a	a	b	a	b	a	b	a	b	a	a	a	b	b	a	a	a	a	a	a
489	31.01_Jm4D_33368715	a	a	a	a	a	b	a	b	a	a	b	b	b	a	a	b	a	b	a	a	b	a	b	b	a	a	a	a	a	a	b	a	b	a	b	a	b	a	a	a	b	b	a	a	a	a	a	a
490	31.01_Jm4D_33368893	a	a	a	a	a	b	a	b	a	a	b	b	b	a	a	b	a	b	a	a	b	a	b	b	a	a	a	a	a	a	b	a	b	a	b	a	b	a	a	a	b	b	a	a	a	a	a	a
491	31.01_Jm4D_33423344	a	a	a	a	a	b	a	b	b	a	b	b	b	a	a	b	a	b	a	a	b	a	b	b	a	a	a	a	a	-	b	a	b	a	b	a	b	a	a	a	b	b	a	a	a	a	a	a
492	31.01_Jm4D_33456203	a	a	a	a	a	b	a	b	b	a	b	b	b	a	a	b	a	b	a	a	b	a	b	b	a	a	a	a	a	-	b	a	b	a	b	a	b	a	a	a	b	b	a	a	a	a	a	a
493	31.01_Jm4D_33821691	a	a	a	a	a	b	a	b	b	a	b	b	b	a	a	b	a	b	a	a	b	a	b	b	a	a	a	a	a	-	b	a	b	a	b	a	b	a	a	a	b	b	a	a	a	a	a	a
494	31.01_Jm4D_34917006	a	a	a	a	a	b	a	b	b	a	b	b	b	a	a	b	a	b	a	a	b	a	b	b	a	a	a	a	a	a	b	a	b	a	b	a	a	a	a	a	b	b	a	a	a	a	a	a
495	31.01_Jm4D_34989957	a	a	a	a	a	b	a	b	b	a	b	b	b	a	a	b	a	b	a	a	b	a	b	b	a	a	a	a	a	a	b	a	b	a	b	a	a	a	a	a	b	b	a	a	a	a	a	a
496	31.01_Jm4D_3505425	a	a	b	b	b	a	b	b	a	a	b	b	a	b	b	b	a	b	a	a	-	b	b	a	b	b	b	a	b	a	b	a	b	b	b	a	b	b	b	a	a	a	a	a	b	b	a	a
497	31.01_Jm4D_35092570	a	a	a	a	a	b	a	b	b	a	b	b	b	a	-	b	a	b	a	a	b	a	b	b	-	-	-	-	a	a	b	a	b	a	b	a	-	a	a	a	b	b	a	a	a	a	a	-
498	31.01_Jm4D_35371392	a	a	a	a	a	b	a	b	b	a	b	b	b	a	a	b	a	b	a	a	b	a	b	b	a	a	a	a	a	-	b	a	b	a	b	a	a	a	a	a	b	b	a	a	a	a	a	a
499	31.01_Jm4D_35379631	a	a	a	a	a	b	a	b	b	a	b	b	b	a	a	b	a	b	a	a	b	a	b	b	a	a	a	a	a	-	b	a	b	a	b	a	a	a	a	a	b	b	a	a	a	a	a	a
500	31.01_Jm4D_35379670	a	a	a	a	a	b	a	b	b	a	b	b	b	a	a	b	a	b	a	a	b	a	b	b	a	a	a	a	a	-	b	a	b	a	b	a	a	a	a	a	b	b	a	a	a	a	a	a
501	31.01_Jm4D_3768311	a	a	b	b	b	a	b	-	a	a	b	b	a	b	-	b	a	b	a	a	b	b	b	a	-	b	b	a	-	a	b	a	b	b	b	a	b	b	b	a	a	a	a	a	b	b	a	a
502	31.01_Jm4D_4053278	-	a	b	b	b	-	b	b	a	a	b	b	a	b	b	b	a	b	-	a	b	b	b	-	b	b	b	a	b	a	b	a	b	b	b	-	b	b	b	a	-	a	a	-	b	b	a	a
503	31.01_Jm4D_4718676	a	a	b	b	b	a	b	b	a	a	b	b	a	b	b	b	a	b	a	a	b	b	b	a	b	b	b	a	b	a	b	a	b	b	b	a	b	b	b	a	a	a	a	a	b	b	a	a
504	31.01_Jm4D_4801609	a	a	b	b	b	a	b	b	a	a	b	b	a	b	b	b	a	b	a	a	b	b	b	a	b	b	b	a	b	a	b	a	b	b	b	a	b	b	b	a	a	a	a	a	b	b	a	a
505	31.01_Jm4D_6033198	a	a	b	b	b	a	b	b	a	a	b	b	a	b	-	b	a	b	a	a	b	b	b	a	b	b	b	a	b	a	b	a	b	b	b	a	b	b	b	a	a	a	a	a	b	b	a	a
506	31.01_Jm4D_6033797	a	a	b	b	b	a	b	b	a	a	b	b	a	b	-	b	a	b	a	a	b	b	b	a	b	b	b	a	b	a	b	a	b	b	b	a	b	b	b	a	a	a	a	a	b	b	a	a
507	31.01_Jm4D_6154391	a	a	b	b	b	a	b	b	a	a	b	b	a	b	-	b	a	b	a	a	b	b	b	a	b	b	b	a	b	a	b	a	b	b	b	a	b	b	b	a	a	a	a	a	b	b	a	a
508	31.01_Jm4D_673829	a	a	b	b	b	a	b	b	a	a	b	b	a	b	b	b	a	b	a	a	b	b	b	a	b	b	b	a	b	a	a	a	b	b	b	a	b	b	b	a	a	a	a	a	b	b	a	a
509	31.01_Jm4D_728293	a	a	b	b	b	a	b	b	a	a	b	b	a	b	b	b	a	b	a	a	b	b	b	a	b	b	b	a	b	a	a	a	b	b	b	a	b	b	b	a	a	a	a	a	b	b	a	a
510	31.01_Jm4D_7516116	a	a	b	b	b	a	b	b	a	a	b	b	a	b	-	b	-	b	a	a	b	b	b	a	b	b	b	a	b	b	b	a	b	b	a	-	b	b	b	a	a	a	a	a	b	b	-	-
511	31.01_Jm4D_7516154	a	a	b	b	b	a	b	b	a	a	b	b	a	b	-	b	a	b	a	a	b	b	b	a	b	b	b	a	b	b	b	a	b	b	a	a	b	b	b	a	a	a	a	a	b	b	a	-
512	31.01_Jm4D_7820242	a	a	b	b	b	a	b	b	a	a	b	b	a	b	a	b	a	b	a	a	b	b	b	a	b	b	b	a	b	-	b	a	b	b	a	a	b	b	b	a	a	a	a	a	b	b	a	a
513	31.01_Jm4D_7869626	-	a	b	b	b	-	b	b	a	a	b	b	-	b	a	b	-	b	a	a	b	b	b	a	b	b	b	-	b	a	b	-	a	b	a	-	b	b	b	-	a	a	-	a	b	b	-	-
514	31.01_Jm4D_8152374	a	a	b	b	b	a	b	b	a	a	b	b	a	b	a	b	a	b	a	a	b	b	b	a	b	b	b	a	b	a	b	a	a	b	a	a	b	b	b	a	a	a	a	a	b	b	a	a
515	31.01_Jm4D_8854429	a	a	b	b	b	a	b	b	a	a	b	b	a	b	a	b	a	b	a	a	b	b	b	a	b	a	b	a	b	a	b	a	a	b	a	a	b	b	b	a	a	a	a	a	b	a	a	a
516	31.01_Jm4D_8920840	a	a	b	b	b	a	b	b	a	a	b	b	a	b	a	b	a	b	a	a	b	b	b	a	b	a	b	a	b	a	b	a	a	b	a	a	b	b	b	a	a	a	a	a	b	a	a	a
517	31.01_Jm4S_10124077	a	b	b	a	a	a	b	b	b	b	b	b	a	a	b	a	b	b	a	b	b	a	b	b	b	b	a	b	a	b	a	b	b	b	b	b	a	b	b	a	a	b	a	b	b	b	b	a
518	31.01_Jm4S_1068971	a	b	a	b	b	a	b	b	a	b	b	b	a	a	b	b	b	b	a	a	a	b	b	a	b	b	a	a	b	b	b	a	b	b	a	a	b	a	b	a	a	b	a	b	a	b	b	a
519	31.01_Jm4S_11095678	a	b	b	a	a	a	b	a	b	b	b	b	a	a	b	a	b	b	a	b	b	a	b	b	a	b	a	b	a	b	a	b	a	a	b	b	a	b	b	a	a	b	a	b	b	b	b	a
520	31.01_Jm4S_11191916	a	b	b	a	a	a	b	a	b	b	b	b	a	a	b	a	b	b	a	b	b	a	b	b	a	b	a	b	a	b	a	b	a	a	b	b	a	b	b	a	a	b	a	b	b	b	b	a
521	31.01_Jm4S_11212565	a	b	b	a	a	a	b	a	b	b	b	b	a	a	b	a	b	b	a	b	b	a	b	b	a	b	a	b	a	b	a	b	a	a	b	b	a	b	b	a	a	b	a	b	b	b	b	a
522	31.01_Jm4S_1144698	a	b	a	b	b	a	b	b	a	b	b	b	a	a	b	b	b	b	a	b	a	b	b	a	b	b	a	a	b	-	b	a	b	b	a	a	b	a	b	a	a	b	a	b	a	b	b	a
523	31.01_Jm4S_1144717	a	b	a	b	b	a	b	b	a	b	b	b	a	a	b	b	b	b	a	b	a	b	b	-	b	b	a	a	b	b	b	a	b	b	a	a	b	a	b	a	a	b	a	b	a	b	b	a
524	31.01_Jm4S_11825672	a	b	b	a	a	a	b	a	b	b	b	b	a	a	b	a	b	b	a	b	b	a	a	b	a	b	a	b	a	b	a	b	a	a	b	b	a	b	b	a	a	b	a	b	b	b	b	a
525	31.01_Jm4S_1183468	a	b	a	b	b	a	b	b	a	b	b	b	a	a	b	b	b	b	a	b	a	b	b	a	b	b	a	a	b	b	b	a	b	b	a	a	b	a	b	a	a	b	a	b	a	b	b	a
526	31.01_Jm4S_11929729	a	b	b	a	a	a	b	a	b	b	b	b	a	a	b	a	b	b	a	b	b	a	a	b	a	b	a	b	a	b	a	b	a	a	b	b	a	b	b	a	a	b	a	b	b	b	b	a
527	31.01_Jm4S_11940009	a	b	b	a	a	a	b	a	b	b	b	b	a	a	b	a	b	b	a	b	b	a	a	b	a	b	a	b	a	b	a	b	a	a	b	b	a	b	b	a	a	b	a	b	b	b	b	a
528	31.01_Jm4S_12603264	a	b	b	a	a	a	a	a	b	b	b	b	a	a	b	a	b	b	a	b	b	a	a	b	a	b	a	b	a	b	a	b	a	a	b	b	a	b	b	a	a	b	a	b	b	b	b	a
529	31.01_Jm4S_12605187	a	b	b	a	a	a	a	a	b	b	b	b	a	a	b	a	b	b	a	b	b	a	a	b	a	b	a	b	a	b	a	b	a	a	b	b	a	b	b	a	a	b	a	b	b	b	b	a
530	31.01_Jm4S_12910368	a	b	b	a	a	a	a	a	b	b	b	b	a	a	b	a	b	b	a	b	b	a	a	b	a	b	a	b	a	b	a	b	a	a	b	b	a	b	b	a	a	b	a	b	b	b	b	a
531	31.01_Jm4S_12910386	a	b	b	a	a	a	a	a	b	b	b	b	a	a	b	a	b	b	a	b	b	a	a	b	a	b	a	b	a	b	a	b	a	a	b	b	a	b	b	a	a	b	a	b	b	b	b	a
532	31.01_Jm4S_1413621	a	b	a	b	b	a	b	b	a	b	b	b	a	a	b	b	b	b	a	b	a	b	b	a	b	b	a	a	b	b	b	a	b	b	a	a	b	a	b	a	a	b	a	b	a	b	b	a
533	31.01_Jm4S_14380259	a	b	b	a	a	a	a	a	b	b	b	b	a	a	b	a	b	b	a	b	b	a	a	b	a	b	a	b	a	a	a	b	a	a	b	b	a	b	b	a	a	b	a	b	b	b	b	a
534	31.01_Jm4S_14408329	a	b	b	a	a	a	a	a	b	b	b	b	a	a	b	a	b	b	a	b	b	a	a	b	a	b	a	b	a	a	a	b	a	a	b	b	a	b	b	a	a	b	a	b	b	b	b	a
535	31.01_Jm4S_14409206	a	b	b	a	a	a	a	a	b	b	b	b	a	a	b	a	b	b	a	b	b	a	a	b	a	b	a	b	a	a	a	b	a	a	b	b	a	b	b	a	a	b	a	b	b	b	b	a
536	31.01_Jm4S_14530691	a	b	b	a	a	a	a	a	b	b	b	b	a	a	b	a	b	b	a	b	b	a	a	b	a	b	a	b	a	a	a	b	a	a	b	b	a	b	b	a	a	b	a	b	b	b	b	a
537	31.01_Jm4S_1467425	a	b	a	b	b	a	b	b	a	b	b	b	a	a	b	b	b	b	a	b	a	b	b	a	b	b	a	a	b	b	b	a	b	b	a	a	b	a	b	a	a	b	a	b	a	b	b	a
538	31.01_Jm4S_18013917	a	a	b	a	a	a	a	a	b	b	b	b	a	a	b	a	b	b	a	b	b	a	a	b	a	b	a	b	a	-	a	b	a	a	b	b	b	b	b	a	a	b	a	b	b	b	b	a
539	31.01_Jm4S_19110093	a	a	b	a	a	a	a	a	b	b	b	b	a	a	b	a	b	b	a	b	b	a	a	b	a	b	a	b	a	a	a	b	a	a	b	b	b	b	b	a	a	b	a	b	b	b	b	a
540	31.01_Jm4S_19523417	a	a	b	a	a	a	a	a	b	b	b	b	a	a	b	a	-	b	a	b	b	a	a	b	a	b	a	b	a	a	a	b	a	a	b	b	b	b	b	a	a	b	a	b	b	b	b	a
541	31.01_Jm4S_19523420	a	a	b	a	a	a	a	a	b	b	b	b	a	a	b	a	b	b	a	b	b	a	a	b	a	b	a	b	a	a	a	b	a	a	b	b	b	b	b	a	a	b	a	b	b	b	b	a
542	31.01_Jm4S_19809896	a	a	b	a	a	a	a	a	b	b	a	b	a	a	b	a	b	b	a	b	b	a	a	b	a	b	a	b	a	a	a	a	a	b	b	b	b	b	b	a	a	b	a	b	b	b	b	a
543	31.01_Jm4S_20150454	a	a	b	a	a	a	a	a	b	b	a	b	a	a	b	a	b	b	a	b	b	a	a	b	a	b	a	b	a	a	a	a	a	b	b	b	b	b	b	a	a	b	a	b	b	b	b	a
544	31.01_Jm4S_2094704	a	b	a	a	b	a	b	b	a	b	b	b	a	a	b	b	b	b	a	b	a	b	b	a	b	b	a	a	b	-	b	a	b	b	a	a	b	a	b	a	a	b	a	b	a	b	b	a
545	31.01_Jm4S_21081688	a	a	b	a	a	a	a	a	b	b	a	b	a	b	a	a	b	b	a	b	b	b	a	b	a	b	a	b	a	b	a	a	a	b	b	b	b	b	b	a	a	b	a	b	b	b	b	a
546	31.01_Jm4S_21109902	a	a	b	a	a	a	a	a	b	b	a	b	a	b	a	a	b	b	a	b	b	b	a	b	a	b	a	b	a	b	a	a	a	b	b	b	b	b	b	a	a	b	a	b	b	b	b	a
547	31.01_Jm4S_21179916	a	a	b	a	a	a	a	a	b	b	a	b	a	b	a	a	b	b	a	b	b	b	a	b	a	b	a	b	a	b	a	a	a	b	b	b	b	b	b	a	a	b	a	b	b	b	b	a
548	31.01_Jm4S_22053307	a	a	b	a	a	a	a	a	b	b	a	b	a	b	a	a	b	b	a	b	b	b	a	b	b	b	a	b	a	b	a	a	a	b	b	b	b	b	b	a	b	b	a	b	b	b	b	a
549	31.01_Jm4S_22931441	a	a	b	a	a	a	a	a	b	b	a	a	a	b	a	a	b	b	a	b	b	b	a	b	b	b	a	b	a	b	a	a	a	b	b	b	b	b	b	a	b	b	a	a	b	b	b	a
550	31.01_Jm4S_22973988	a	a	b	a	a	a	a	a	b	b	a	a	a	b	a	a	b	b	a	b	b	b	a	b	b	b	a	b	a	-	a	a	a	b	b	b	b	b	b	a	b	b	a	a	b	b	b	a
551	31.01_Jm4S_22974403	a	a	b	a	a	a	a	a	b	b	a	a	a	b	a	a	b	b	a	b	b	b	a	b	b	b	a	b	a	b	a	a	a	b	b	b	b	b	b	a	b	b	a	a	b	b	b	a
552	31.01_Jm4S_24470295	a	a	b	a	a	a	a	a	a	b	a	a	a	b	a	b	b	b	a	b	b	b	a	b	b	b	a	b	a	b	a	a	a	b	b	b	b	b	b	a	b	b	a	a	a	b	b	a
553	31.01_Jm4S_25798688	a	a	b	a	a	a	a	a	a	b	a	a	a	b	a	b	b	b	a	b	b	b	a	b	b	b	a	b	a	b	a	a	a	b	b	b	b	b	b	a	b	b	a	a	a	b	b	a
554	31.01_Jm4S_26030877	a	a	b	a	a	a	a	a	a	b	a	a	a	b	a	b	b	b	a	b	b	b	a	b	b	b	a	b	a	-	a	a	a	b	b	b	b	b	a	a	b	b	a	a	a	b	b	a
555	31.01_Jm4S_2627711	a	b	a	a	a	a	b	b	a	b	b	b	a	a	b	b	b	b	a	b	a	b	b	a	b	b	a	a	b	b	b	a	b	b	a	a	b	a	b	a	a	b	a	b	a	b	b	a
556	31.01_Jm4S_26349245	a	a	b	a	a	a	a	a	a	b	a	a	a	b	a	b	b	b	a	b	b	b	a	b	b	b	a	b	a	b	a	a	a	b	b	b	b	b	a	a	b	b	b	a	a	b	b	a
557	31.01_Jm4S_26405641	a	a	b	a	a	a	a	a	a	b	a	a	a	b	a	b	b	b	a	b	b	b	a	b	b	b	a	b	a	b	a	a	a	b	b	b	b	b	a	a	b	b	b	a	a	b	b	a
558	31.01_Jm4S_26424729	a	a	b	a	a	a	a	a	a	b	a	a	a	b	a	b	b	b	a	b	b	b	a	b	b	b	a	b	a	b	a	a	a	b	b	b	b	b	a	a	b	b	b	a	a	b	b	a
559	31.01_Jm4S_26455360	a	a	b	a	a	a	a	a	a	b	a	a	a	b	a	b	b	b	a	b	b	b	a	b	b	b	a	b	a	b	a	a	a	b	b	b	b	b	a	a	b	b	b	a	a	b	b	a
560	31.01_Jm4S_27025877	a	a	b	a	a	a	a	a	a	b	a	a	a	b	a	b	b	b	a	b	b	b	a	b	b	b	a	b	a	b	a	a	a	b	b	b	b	b	a	a	b	b	b	a	a	b	b	a
561	31.01_Jm4S_27026078	a	a	b	a	a	a	a	a	a	b	a	a	a	b	a	b	b	b	a	b	b	b	a	b	b	b	a	b	a	-	a	a	a	b	b	b	b	b	a	a	b	b	b	a	a	b	b	a
562	31.01_Jm4S_27074164	a	a	b	a	a	a	a	a	a	b	a	a	a	b	a	b	b	b	a	b	b	b	a	b	b	b	a	b	a	b	a	a	a	b	b	b	b	b	a	a	b	b	b	a	a	b	b	a
563	31.01_Jm4S_2749168	a	b	a	a	a	a	b	b	a	b	b	b	a	a	b	b	b	b	a	b	a	b	b	a	b	b	a	a	b	-	b	a	b	b	a	a	b	a	b	a	a	b	a	b	a	b	b	a
564	31.01_Jm4S_2866926	a	b	a	a	a	a	b	b	a	b	b	b	a	a	b	b	b	b	a	b	a	b	b	a	b	b	a	a	b	b	b	a	b	b	a	a	b	a	b	a	a	b	a	b	a	b	b	a
565	31.01_Jm4S_2948475	a	b	a	a	a	a	b	b	a	b	b	b	a	a	b	b	b	b	a	b	a	b	b	a	b	b	a	a	b	b	b	a	b	b	a	a	b	a	b	a	a	b	a	b	a	b	b	a
566	31.01_Jm4S_2949266	a	b	a	a	a	a	b	b	a	b	b	b	a	a	b	b	b	b	a	b	a	b	b	a	b	b	a	a	b	b	b	a	b	b	a	a	b	a	b	a	a	b	a	b	a	b	b	a
567	31.01_Jm4S_3300264	a	b	a	a	a	a	b	b	a	b	b	b	a	a	b	b	b	b	a	b	a	a	b	a	b	b	a	a	b	b	b	a	b	b	a	a	b	a	b	a	a	b	a	b	a	b	b	a
568	31.01_Jm4S_3545680	a	b	a	a	a	a	b	b	a	b	b	b	a	a	b	b	b	b	a	b	a	a	b	a	b	b	a	a	b	b	b	a	b	b	a	a	b	a	b	a	a	b	a	b	a	b	b	a
569	31.01_Jm4S_3545846	a	b	a	a	a	a	b	b	a	b	b	b	a	a	b	b	b	b	a	b	a	a	b	a	b	b	a	a	b	b	b	a	b	b	a	a	b	a	b	a	a	b	a	b	a	b	b	a
570	31.01_Jm4S_3690303	a	b	a	a	a	a	b	b	a	b	b	b	a	a	b	b	b	b	a	b	a	a	b	a	b	b	a	a	a	b	b	a	b	b	a	a	b	a	b	a	a	b	a	b	a	b	b	a
571	31.01_Jm4S_4166809	a	b	b	a	a	a	b	b	a	b	b	b	a	a	b	b	b	b	a	b	a	a	b	a	b	b	a	a	a	-	b	a	b	b	b	a	b	a	b	a	a	b	a	b	a	b	b	a
572	31.01_Jm4S_4388212	a	b	b	a	a	a	b	b	a	b	b	b	a	a	b	b	b	b	a	b	a	a	b	a	b	b	a	a	a	b	b	a	b	b	b	a	b	a	b	a	a	b	a	b	a	b	b	a
573	31.01_Jm4S_4389129	a	b	b	a	a	a	b	b	a	b	b	b	a	a	b	b	b	b	a	b	a	a	b	a	b	b	a	a	a	b	b	a	b	b	b	a	b	a	b	a	a	b	a	b	a	b	b	a
574	31.01_Jm4S_4592662	a	b	b	a	a	a	b	b	a	b	b	b	a	a	b	b	b	b	a	b	a	a	b	a	b	b	a	a	a	b	b	a	b	b	b	a	b	a	b	a	a	b	a	b	a	b	b	a
575	31.01_Jm4S_4947602	a	b	b	-	-	-	b	b	-	b	b	b	a	a	b	b	b	b	a	b	-	a	b	a	b	b	a	-	a	b	b	a	b	b	b	b	b	a	b	-	a	b	-	b	-	b	b	-
576	31.01_Jm4S_5275848	a	b	b	a	-	a	b	b	a	b	b	b	a	a	b	b	b	b	a	b	a	a	b	a	b	b	a	a	a	b	b	a	b	b	b	b	b	a	b	a	a	b	a	b	a	b	b	a
577	31.01_Jm4S_5614489	a	b	b	a	a	a	b	b	a	b	b	b	a	a	b	b	b	b	a	b	a	a	b	a	b	b	a	a	a	b	b	b	b	b	b	b	b	a	b	a	a	b	a	b	a	b	b	a
578	31.01_Jm4S_5737073	a	b	b	a	a	a	b	b	a	b	b	b	a	a	b	b	b	b	a	b	a	a	b	a	b	b	a	a	a	b	b	b	b	b	b	b	a	a	b	a	a	b	a	b	a	b	b	a
579	31.01_Jm4S_5737193	-	b	b	a	a	a	b	b	a	b	b	b	a	a	b	b	b	b	a	b	a	a	b	-	b	b	a	-	-	b	b	b	b	b	b	b	a	a	b	a	a	b	a	b	a	b	b	a
580	31.01_Jm4S_5750154	a	b	b	a	a	a	b	b	a	b	b	b	a	a	b	b	b	b	a	b	a	a	b	a	b	b	a	a	a	b	b	b	b	b	b	b	a	a	b	a	a	b	a	b	a	b	b	a
581	31.01_Jm4S_5750551	a	b	b	a	a	a	b	b	a	b	b	b	a	a	b	b	b	b	a	b	a	a	b	a	b	b	a	a	a	b	b	b	b	b	b	b	a	a	b	a	a	b	a	b	a	b	b	a
582	31.01_Jm4S_6063408	a	b	b	a	a	a	b	b	a	b	b	b	a	a	b	b	b	b	a	b	a	a	b	a	b	b	a	a	a	b	b	b	b	b	b	b	a	a	b	a	a	b	a	b	a	b	b	a
583	31.01_Jm4S_6072981	a	b	b	a	a	a	b	b	a	b	b	b	a	a	b	b	b	b	a	b	a	a	b	a	b	b	a	a	a	b	b	b	b	b	b	b	a	a	b	a	a	b	a	b	a	b	b	a
584	31.01_Jm4S_6103502	a	b	b	a	a	a	b	b	a	b	b	b	a	a	b	b	b	b	a	b	a	a	b	a	b	b	a	a	a	b	b	b	b	b	b	b	a	a	b	a	a	b	a	b	a	b	b	a
585	31.01_Jm4S_629438	a	b	a	b	b	a	b	b	a	b	b	b	a	b	b	b	b	b	a	a	a	b	b	a	b	b	a	a	b	b	b	a	b	b	a	a	b	a	b	a	a	b	a	b	a	b	b	a
586	31.01_Jm4S_647122	a	b	a	b	b	a	b	b	a	b	b	b	a	b	b	b	b	b	a	a	a	b	b	a	b	b	a	a	b	-	b	a	b	b	a	a	b	a	b	a	a	b	a	b	a	b	b	a
587	31.01_Jm4S_7349445	a	b	b	a	a	a	b	b	b	b	b	b	a	a	b	a	b	b	a	b	a	a	b	b	a	b	a	a	a	b	b	b	b	b	b	b	a	a	b	a	a	b	a	b	a	b	b	a
588	31.01_Jm4S_7349469	a	b	b	a	a	a	b	b	b	b	b	b	a	a	b	a	b	b	a	b	a	a	b	b	a	b	a	a	a	b	b	b	b	b	b	b	a	a	b	a	a	b	a	b	a	b	b	a
589	31.01_Jm4S_7848245	a	b	b	a	a	a	b	b	b	b	b	b	a	a	b	a	b	b	a	b	a	a	b	b	b	b	a	b	a	b	b	b	b	b	b	b	a	a	b	a	a	b	a	b	a	b	b	a
590	31.01_Jm4S_8731243	a	b	b	a	a	a	b	b	b	b	b	b	a	a	b	a	b	b	a	b	b	a	b	b	b	b	a	b	a	b	a	b	b	b	b	b	a	b	b	a	a	b	a	b	b	b	b	a
591	31.01_Jm4S_8900066	a	b	b	a	a	a	b	b	b	b	b	b	a	a	b	a	b	b	a	b	b	a	b	b	b	b	a	b	a	b	a	b	b	b	b	b	a	b	b	a	a	b	a	b	b	b	b	a
592	31.01_Jm4S_9245206	a	b	b	a	a	a	b	b	b	b	b	b	a	a	b	a	b	b	a	b	b	a	b	b	b	b	a	b	a	b	a	b	b	b	b	b	a	b	b	a	a	b	a	b	b	b	b	a
593	31.01_Jm5D_10066127	a	a	b	a	a	b	b	b	b	b	a	b	a	a	a	b	b	b	a	a	a	b	a	b	a	b	b	a	b	a	a	b	b	b	b	b	a	b	b	a	a	b	b	a	a	a	b	a
594	31.01_Jm5D_10402066	a	a	b	a	a	b	b	b	b	b	a	b	a	a	a	b	b	b	a	a	a	b	a	b	a	b	b	a	b	a	a	b	b	b	b	b	a	b	b	b	a	b	b	a	a	a	b	a
595	31.01_Jm5D_12316528	a	a	b	a	a	b	b	b	b	b	a	b	a	b	a	b	b	b	a	a	a	b	a	b	a	b	b	a	b	a	a	b	b	b	b	b	a	a	b	b	a	b	b	a	a	a	b	b
596	31.01_Jm5D_12317018	a	a	b	a	a	b	b	b	b	b	a	b	a	b	a	b	b	b	a	a	a	b	a	b	a	b	b	a	b	a	a	b	b	b	b	b	a	a	b	b	a	b	b	a	a	a	b	b
597	31.01_Jm5D_12334047	-	a	-	a	-	-	-	b	-	-	a	b	-	-	-	b	-	b	-	-	-	-	a	-	a	-	b	a	b	a	-	-	b	b	b	-	a	-	b	-	a	b	b	a	-	-	-	-
598	31.01_Jm5D_12335883	a	a	b	a	a	b	b	b	b	b	a	b	a	b	a	b	b	b	a	a	a	b	a	b	a	b	b	a	b	-	a	b	b	b	b	b	a	a	b	b	a	b	b	a	a	a	b	b
599	31.01_Jm5D_12588383	a	a	b	a	a	b	b	b	b	b	a	b	a	b	a	b	b	b	a	a	a	b	a	b	a	b	b	a	b	-	a	b	b	a	b	b	a	a	b	b	a	b	b	a	a	a	b	b
600	31.01_Jm5D_13064632	a	a	b	a	a	b	b	b	b	b	a	b	a	b	a	b	b	b	a	a	a	b	a	b	a	b	b	a	b	-	a	b	b	a	b	b	a	a	b	b	a	b	b	a	a	a	b	b
601	31.01_Jm5D_1378485	a	a	b	a	b	a	b	b	b	b	a	b	a	a	b	b	b	b	a	a	a	b	b	a	a	b	b	b	b	a	a	b	b	b	b	b	a	b	b	a	a	a	b	a	a	b	b	a
602	31.01_Jm5D_13850019	a	a	b	a	a	b	b	b	b	b	a	b	a	b	a	b	b	b	a	a	a	b	a	b	a	b	b	a	b	a	a	b	b	a	b	b	a	a	b	b	b	b	b	a	a	a	b	b
603	31.01_Jm5D_1414965	a	a	b	a	b	a	b	b	b	b	a	b	a	a	b	b	b	b	a	a	a	b	b	a	a	b	b	b	b	a	a	b	b	b	b	b	a	b	b	a	a	a	b	a	a	b	b	a
604	31.01_Jm5D_14285351	a	a	b	a	a	b	b	b	b	b	a	b	a	b	a	b	b	b	a	a	a	b	a	b	a	b	b	a	b	a	a	b	b	a	b	b	a	a	b	b	b	b	b	a	a	a	b	b
605	31.01_Jm5D_14568188	a	a	b	a	a	b	b	b	b	b	a	b	a	b	a	b	b	b	a	a	a	b	a	b	a	b	b	a	b	a	a	b	b	a	b	b	a	a	b	b	b	b	b	a	a	a	b	b
606	31.01_Jm5D_14588410	a	a	b	a	a	b	b	b	b	b	a	b	a	b	a	b	b	b	a	a	a	b	a	b	a	b	b	a	b	a	a	b	b	a	b	b	a	a	b	b	b	b	b	a	a	a	b	b
607	31.01_Jm5D_14588524	a	a	b	a	a	b	b	b	b	b	a	b	a	b	a	b	b	b	a	a	a	b	a	b	a	b	b	a	b	a	a	b	b	a	b	b	a	a	b	b	b	b	b	a	a	a	b	b
608	31.01_Jm5D_14782643	a	a	b	a	a	b	b	b	b	b	a	b	a	b	a	b	b	b	a	a	a	b	a	b	a	b	b	a	b	a	a	b	b	a	b	b	a	a	b	b	b	b	b	a	a	a	b	b
609	31.01_Jm5D_15192684	a	a	b	a	a	b	b	b	b	b	a	a	a	b	a	b	b	b	a	a	a	b	a	b	a	b	b	a	b	b	a	b	b	a	b	b	a	a	b	b	b	b	b	a	a	a	b	b
610	31.01_Jm5D_15192928	a	a	b	a	a	b	b	b	b	b	a	a	a	b	a	b	b	b	a	a	a	b	a	b	a	b	b	a	b	b	a	b	b	a	b	b	a	a	b	b	b	b	b	a	a	a	b	b
611	31.01_Jm5D_15316729	a	a	b	a	a	b	b	b	b	b	a	a	a	b	a	b	b	b	a	a	a	b	a	b	a	b	b	a	b	b	a	b	b	a	b	b	a	a	b	b	b	b	b	a	a	a	b	b
612	31.01_Jm5D_15343485	a	a	b	a	a	b	b	b	b	b	a	a	a	b	a	b	b	b	a	a	a	b	a	b	a	b	b	a	b	b	a	b	b	a	b	b	a	a	b	b	b	b	b	a	a	a	b	b
613	31.01_Jm5D_15352463	a	a	b	a	a	b	b	b	b	b	a	a	a	b	a	b	b	b	a	a	a	b	a	b	a	b	b	a	b	b	a	b	b	a	b	b	a	a	b	b	b	b	b	a	a	a	b	b
614	31.01_Jm5D_16080823	a	a	b	a	a	b	b	b	b	b	a	a	a	b	a	b	b	b	a	a	a	b	a	b	a	b	b	a	b	b	a	b	b	a	b	b	a	a	b	b	b	b	b	a	a	a	b	b
615	31.01_Jm5D_16876337	a	a	b	a	a	b	b	-	b	b	a	a	a	b	a	b	b	b	a	a	a	b	a	b	a	b	b	a	b	b	a	b	b	a	b	b	a	a	b	b	b	b	b	a	a	a	b	b
616	31.01_Jm5D_17059096	a	a	b	a	a	b	b	-	b	b	a	a	a	b	a	b	b	b	a	a	a	b	a	b	a	b	b	a	b	b	a	b	b	a	b	b	a	a	b	b	b	b	b	a	a	a	b	b
617	31.01_Jm5D_17497675	a	a	b	a	a	b	b	b	b	b	a	a	a	b	a	b	b	b	a	a	a	b	a	b	a	b	b	a	b	b	a	b	b	a	b	b	a	a	b	b	b	b	b	a	a	a	b	b
618	31.01_Jm5D_1914357	a	a	b	a	a	a	b	b	b	b	a	b	a	a	b	b	b	b	a	a	a	b	b	a	a	b	b	a	b	a	a	b	b	b	b	b	a	b	b	a	a	a	b	a	a	b	b	a
619	31.01_Jm5D_19195810	a	a	b	a	a	b	b	b	b	b	-	a	a	b	a	b	b	b	a	a	a	b	a	b	a	b	b	a	b	b	a	b	b	a	b	b	a	a	b	b	b	b	b	a	a	a	b	b
620	31.01_Jm5D_19935214	a	b	b	a	a	b	a	b	b	b	a	a	a	b	a	b	b	b	a	a	a	b	a	b	a	b	b	a	b	b	a	b	b	a	b	b	a	a	b	b	b	b	b	a	a	a	b	b
621	31.01_Jm5D_20131954	a	b	b	a	a	b	a	b	b	b	a	a	a	b	a	b	b	b	a	a	a	b	a	b	a	b	b	a	b	b	a	b	b	a	b	b	a	a	b	b	b	b	b	a	a	a	b	b
622	31.01_Jm5D_20682713	a	b	b	a	a	b	a	b	b	b	a	a	a	b	a	b	b	b	a	a	a	b	a	b	a	b	b	a	b	b	a	b	b	a	b	b	a	a	b	b	b	b	b	a	a	a	b	b
623	31.01_Jm5D_21421184	a	b	b	a	a	b	a	b	b	b	a	a	a	b	a	b	b	b	a	a	a	b	a	b	a	b	b	a	b	b	a	b	b	a	b	b	a	a	b	b	b	b	b	a	a	a	b	b
624	31.01_Jm5D_22043358	a	b	b	a	a	b	a	b	b	b	a	a	a	b	a	b	b	b	a	a	a	b	a	b	a	b	b	a	b	b	a	b	b	a	b	b	a	a	b	b	b	b	b	a	a	a	b	b
625	31.01_Jm5D_25456735	a	b	b	a	a	b	a	b	b	b	a	a	a	b	a	a	b	b	a	a	a	b	a	b	a	b	b	a	b	-	a	b	b	a	b	b	a	a	b	b	b	b	b	a	a	a	b	b
626	31.01_Jm5D_26963207	a	b	b	a	a	b	a	b	b	b	a	a	a	b	a	a	b	b	a	a	a	b	a	b	a	b	b	a	b	b	a	b	b	a	b	b	a	a	b	b	b	b	b	a	a	a	b	b
627	31.01_Jm5D_27431355	a	b	b	a	a	b	a	b	b	b	a	a	a	b	a	a	b	b	a	a	a	b	a	b	a	b	b	a	b	b	a	b	b	a	b	b	a	a	b	b	b	b	b	a	a	a	b	b
628	31.01_Jm5D_27431718	a	b	b	a	a	b	a	b	b	b	a	a	a	b	a	a	b	b	a	a	a	b	a	b	a	b	b	a	b	b	a	b	b	a	b	b	a	a	b	b	b	b	b	a	a	a	b	b
629	31.01_Jm5D_29179940	a	b	b	a	a	b	a	b	b	b	a	a	a	b	a	a	b	b	a	a	a	b	a	b	a	b	b	a	b	b	a	b	a	a	b	b	a	a	b	b	b	b	b	a	a	a	b	b
630	31.01_Jm5D_29638028	b	-	b	a	-	-	-	b	b	-	a	a	a	-	-	-	b	-	-	-	a	b	-	-	-	b	b	a	-	-	a	-	a	a	b	-	a	-	b	-	b	b	-	a	-	a	b	-
631	31.01_Jm5D_29638030	b	-	b	a	-	b	-	b	b	b	a	a	a	b	-	-	b	b	-	-	a	b	-	b	-	b	b	a	b	b	a	b	a	a	b	b	a	-	b	-	b	b	-	a	-	a	b	-
632	31.01_Jm5D_30493635	a	b	b	a	a	b	a	a	b	b	a	a	a	b	a	a	b	b	a	a	a	b	a	b	a	b	b	a	b	b	a	b	a	a	b	b	a	a	b	b	b	b	b	a	a	a	b	b
633	31.01_Jm5D_30870208	a	b	b	a	a	b	b	a	b	b	a	a	a	b	a	a	b	b	a	a	a	b	a	b	a	b	b	a	b	-	a	b	a	a	b	b	a	a	b	b	b	b	b	a	a	a	b	b
634	31.01_Jm5D_31582851	-	b	b	-	a	b	b	a	b	b	a	-	-	b	-	a	b	b	a	-	a	b	a	b	-	b	b	-	b	b	a	b	-	a	-	b	-	a	b	b	b	b	b	-	a	a	b	b
635	31.01_Jm5D_32677243	a	b	a	a	a	b	b	a	b	b	a	a	a	b	a	a	a	b	a	a	a	b	a	b	a	b	a	a	b	b	a	b	a	a	a	b	a	a	b	b	b	b	b	a	a	a	b	b
636	31.01_Jm5D_32993230	a	b	a	a	a	b	b	a	b	b	a	a	a	b	a	a	a	b	a	a	a	b	a	b	a	b	a	a	b	b	a	b	a	a	a	b	a	a	b	b	b	b	b	a	a	a	b	b
637	31.01_Jm5D_33770249	a	b	a	a	a	b	b	a	b	b	a	a	a	b	a	a	a	b	a	a	a	b	a	b	a	b	a	a	b	b	a	b	a	a	a	b	a	a	b	b	b	b	b	a	a	a	b	b
638	31.01_Jm5D_33855628	a	b	a	a	a	b	b	a	b	b	a	a	a	b	a	a	a	b	a	a	a	b	a	b	a	b	a	a	b	b	a	b	a	a	a	b	a	a	b	b	b	b	b	a	a	a	b	b
639	31.01_Jm5D_34754874	a	b	a	a	a	b	b	a	b	b	a	a	a	b	a	a	a	b	a	a	a	b	a	b	a	b	a	a	b	b	a	b	a	a	a	b	a	a	b	b	b	b	b	a	a	a	b	b
640	31.01_Jm5D_34992078	a	b	a	a	a	b	b	a	b	b	a	a	a	b	a	a	a	b	a	a	a	b	a	b	a	b	a	a	b	b	a	b	a	a	a	a	a	a	b	b	b	b	b	a	a	a	b	b
641	31.01_Jm5D_35329495	a	b	a	a	a	b	b	a	b	b	a	a	a	b	a	a	a	b	a	a	a	b	a	b	a	b	a	a	b	-	a	b	a	a	a	a	a	a	b	b	b	b	b	a	a	a	b	b
642	31.01_Jm5D_35618477	a	b	a	a	a	b	b	a	b	b	a	a	a	b	a	a	a	b	a	a	a	b	a	b	a	b	a	a	b	b	a	b	a	a	a	a	a	a	b	b	b	b	b	a	a	a	b	b
643	31.01_Jm5D_3801456	a	a	b	a	a	a	b	b	b	b	a	b	a	a	a	b	b	b	a	a	a	b	b	a	a	b	b	a	b	a	a	b	b	b	b	b	a	b	b	a	a	a	b	a	a	b	b	a
644	31.01_Jm5D_3801615	a	a	b	a	a	a	b	b	b	b	a	b	a	a	a	b	b	b	a	a	a	b	b	a	a	b	b	a	b	a	a	b	b	b	b	b	a	b	b	a	a	a	b	a	a	b	b	a
645	31.01_Jm5D_3809585	a	a	b	a	a	a	b	b	b	b	a	b	a	a	-	b	b	b	a	a	a	b	b	a	a	b	b	a	b	a	a	b	b	b	b	b	a	b	b	a	a	a	b	-	a	b	b	-
646	31.01_Jm5D_3964912	a	a	b	a	a	a	b	b	b	b	a	b	a	a	a	b	b	b	a	a	a	b	b	a	a	b	b	a	b	a	a	b	b	b	b	b	a	b	b	a	a	a	b	a	a	b	b	a
647	31.01_Jm5D_4514466	a	a	b	a	a	a	b	b	b	b	a	b	a	a	a	b	b	b	a	a	a	b	b	a	a	b	b	a	b	a	a	b	b	b	b	b	a	b	b	a	a	b	b	a	a	b	b	a
648	31.01_Jm5D_4581274	a	a	b	a	a	a	b	b	b	b	a	b	a	a	a	b	b	b	a	a	a	b	b	a	a	b	b	a	b	-	a	b	b	b	b	b	a	b	b	a	a	b	b	a	a	a	b	a
649	31.01_Jm5D_4788867	a	a	b	a	a	a	b	b	b	b	a	b	a	a	a	b	b	b	a	a	a	b	b	a	a	b	b	a	b	-	a	b	b	b	b	b	a	b	b	a	a	b	b	a	a	a	b	a
650	31.01_Jm5D_4921885	a	a	b	a	a	a	b	b	b	b	a	b	a	a	a	b	b	b	a	a	a	b	b	a	a	b	b	a	b	-	a	b	b	b	b	b	a	b	b	a	a	b	b	a	a	a	b	a
651	31.01_Jm5D_5312336	a	a	b	a	a	a	b	b	b	b	a	b	a	a	a	b	b	b	a	a	a	b	b	a	a	b	b	a	b	-	a	b	b	b	b	b	a	b	b	a	a	b	b	a	a	a	b	a
652	31.01_Jm5D_6364860	a	a	b	a	a	a	b	b	b	b	a	b	a	a	a	b	b	b	a	a	a	b	b	a	a	b	b	a	b	a	a	b	b	b	b	b	a	b	b	a	a	b	b	a	a	a	b	a
653	31.01_Jm5D_661380	a	a	b	a	b	a	b	b	b	b	a	b	a	a	b	b	b	b	a	a	a	b	b	a	a	b	b	b	b	a	a	b	b	b	b	b	a	b	b	a	a	a	b	a	a	b	b	a
654	31.01_Jm5D_662004	a	a	b	a	b	a	b	b	b	b	a	b	a	a	b	b	b	b	a	a	a	b	b	a	a	b	b	b	b	a	a	b	b	b	b	b	a	b	b	a	a	a	b	a	a	b	b	a
655	31.01_Jm5D_662195	a	a	b	a	b	a	b	b	b	b	a	b	a	a	b	b	b	b	a	a	a	b	b	a	a	b	b	b	b	a	a	b	b	b	b	b	a	b	b	a	a	a	b	a	a	b	b	a
656	31.01_Jm5D_6767999	a	a	b	a	a	a	b	b	b	b	a	b	a	a	a	b	b	b	a	a	a	b	b	a	a	b	b	a	b	a	a	b	b	b	b	b	a	b	b	a	a	b	b	a	a	a	b	a
657	31.01_Jm5D_6825217	a	a	b	a	a	a	b	b	b	b	a	b	a	a	a	b	b	b	a	a	a	b	b	a	a	b	b	a	b	a	a	b	b	b	b	b	a	b	b	a	a	b	b	a	a	a	b	a
658	31.01_Jm5D_7340495	a	a	b	a	a	a	b	b	b	b	a	b	a	a	a	b	b	b	a	a	a	b	b	b	a	b	b	a	b	a	a	b	b	b	b	b	a	b	b	a	a	b	b	a	a	a	b	a
659	31.01_Jm5D_7478835	a	a	b	a	a	a	b	b	b	b	a	b	a	a	a	b	b	b	a	a	a	b	b	b	a	b	b	a	b	a	a	b	b	b	b	b	a	b	b	a	a	b	b	a	a	a	-	a
660	31.01_Jm5D_7478972	a	a	b	a	a	a	b	b	b	b	a	b	a	a	a	b	b	b	a	a	a	b	b	b	a	b	b	a	b	a	a	b	b	b	b	b	a	b	b	a	a	b	b	a	a	a	b	a
661	31.01_Jm5D_7480803	a	a	b	a	a	a	b	b	b	b	a	b	a	a	a	b	b	b	a	a	a	b	b	b	a	b	b	a	b	a	a	b	b	b	b	b	a	b	b	a	a	b	b	a	a	a	b	a
662	31.01_Jm5D_7481371	a	a	b	a	a	a	b	b	b	b	a	b	a	a	a	b	b	b	a	a	a	b	b	b	a	b	b	a	b	a	a	b	b	b	b	b	a	b	b	a	a	b	b	a	a	a	b	a
663	31.01_Jm5D_7820025	a	a	b	a	a	a	b	b	b	b	a	b	-	a	a	b	b	b	a	a	a	b	b	b	a	b	b	a	b	-	a	b	b	b	b	b	a	b	b	a	a	b	b	a	a	a	b	a
664	31.01_Jm5D_7820110	a	a	b	a	a	a	b	b	b	b	a	b	a	a	a	b	b	b	a	a	a	b	b	b	a	b	b	a	b	a	a	b	b	b	b	b	a	b	b	a	a	b	b	a	a	a	b	a
665	31.01_Jm5D_7820298	a	a	b	a	a	a	b	b	b	b	a	b	a	a	a	b	b	b	-	a	a	b	b	b	a	b	b	a	b	a	a	b	b	b	b	b	a	b	b	a	a	b	b	a	a	a	b	a
666	31.01_Jm5D_815054	a	a	b	a	b	a	b	b	b	b	a	b	a	a	b	b	b	b	a	a	a	b	b	a	a	b	b	b	b	a	a	b	b	b	b	b	a	b	b	a	a	a	b	a	a	b	b	a
667	31.01_Jm5D_8270605	a	a	b	a	a	a	b	b	b	b	a	b	a	a	a	b	b	b	a	a	a	b	b	b	a	b	b	a	b	a	a	b	b	b	b	b	a	b	b	a	a	b	b	a	a	a	b	a
668	31.01_Jm5D_8300385	a	a	b	a	a	a	b	b	b	b	a	b	a	a	a	b	b	b	a	a	a	b	b	b	a	b	b	a	b	a	a	b	b	b	b	b	a	b	b	a	a	b	b	a	a	a	b	a
669	31.01_Jm5D_9506359	a	a	b	a	a	b	b	b	b	b	a	b	a	a	a	b	b	b	a	a	a	b	b	b	a	b	b	a	b	a	a	b	b	b	b	b	a	b	b	a	a	b	b	a	a	a	b	a
670	31.01_Jm5S_10547424	a	a	a	b	b	a	b	a	b	a	a	b	a	b	b	b	b	a	a	b	a	a	b	b	a	b	a	b	a	b	b	a	a	b	a	a	a	b	b	a	b	a	a	a	a	a	a	a
671	31.01_Jm5S_11037286	a	a	a	b	b	a	b	a	b	a	a	b	a	b	b	b	b	a	a	b	a	a	b	b	a	b	a	b	a	b	b	a	a	b	a	a	a	b	b	a	b	a	a	a	a	a	a	a
672	31.01_Jm5S_11832097	a	a	a	b	b	a	b	a	b	a	a	b	a	b	b	b	b	a	a	b	b	a	b	b	a	b	a	b	a	b	b	a	a	b	a	a	a	b	b	a	b	a	a	a	a	a	a	a
673	31.01_Jm5S_13143886	a	a	a	b	b	a	b	a	b	a	a	b	a	b	b	b	b	a	a	b	b	a	b	b	a	b	a	b	a	b	b	a	a	b	a	a	a	b	b	a	b	a	a	a	a	a	a	a
674	31.01_Jm5S_13444998	a	a	a	b	b	a	b	a	b	a	a	b	a	b	b	b	b	a	a	b	b	a	b	b	a	b	a	b	a	b	b	a	a	b	a	a	a	b	b	a	b	a	a	a	a	a	a	a
675	31.01_Jm5S_15653688	a	a	a	b	b	a	b	a	b	a	a	b	a	b	b	b	b	a	b	b	b	a	b	b	a	b	a	b	a	a	b	a	a	b	a	a	a	b	b	a	b	a	a	a	a	a	b	a
676	31.01_Jm5S_15856922	a	a	a	b	b	a	b	a	b	a	a	b	a	b	b	b	b	a	b	b	b	a	b	b	a	b	a	b	a	a	b	a	a	b	a	a	a	b	b	a	b	a	a	a	a	a	b	a
677	31.01_Jm5S_16453000	a	a	a	b	b	a	b	a	b	a	a	b	a	b	b	b	b	a	b	b	b	a	b	b	a	b	a	b	a	-	b	a	a	b	a	a	a	b	b	a	b	a	a	a	a	a	b	a
678	31.01_Jm5S_16453040	a	a	a	b	b	a	b	a	b	a	a	b	a	b	b	b	b	a	b	b	b	a	b	b	a	b	a	b	a	-	b	a	a	b	a	a	a	b	b	a	b	a	a	a	a	a	b	a
679	31.01_Jm5S_17107738	a	a	a	b	b	a	b	a	b	a	a	b	a	b	b	b	b	a	b	b	b	a	b	b	a	b	a	b	a	a	b	a	a	b	a	a	a	b	b	a	b	a	b	b	a	a	b	a
680	31.01_Jm5S_17107871	a	a	a	b	b	a	b	a	b	a	a	b	a	b	b	b	b	a	b	b	b	a	b	b	a	b	a	b	a	-	b	a	a	b	a	a	a	b	b	a	b	a	b	b	a	a	b	a
681	31.01_Jm5S_17107963	a	a	a	b	b	a	b	a	b	a	a	b	a	b	b	b	b	a	b	b	b	a	b	b	a	b	a	b	a	a	b	a	a	b	a	a	a	b	b	a	b	a	b	b	a	a	b	a
682	31.01_Jm5S_19129633	a	a	a	b	b	-	b	a	b	a	a	b	a	b	b	b	b	a	b	b	b	a	b	b	a	b	a	b	a	a	b	a	a	b	a	a	a	b	b	a	b	a	b	b	a	a	b	a
683	31.01_Jm5S_19134320	a	a	a	b	b	-	b	a	b	a	a	b	a	b	b	b	b	a	b	b	b	a	b	b	a	b	a	b	a	a	b	a	a	b	a	a	a	b	b	a	b	a	b	b	a	a	b	a
684	31.01_Jm5S_21368573	a	a	a	b	b	b	b	a	b	a	a	b	a	b	b	b	b	a	b	b	b	a	b	b	a	b	a	b	a	a	b	a	a	b	a	a	a	b	b	a	b	a	b	b	a	a	b	a
685	31.01_Jm5S_21786648	a	a	a	b	b	b	b	a	b	a	a	b	a	b	b	b	b	a	b	b	b	a	b	b	a	b	a	b	a	a	b	a	a	b	a	a	a	b	b	a	b	a	b	b	a	a	b	a
686	31.01_Jm5S_25165519	a	a	a	b	b	b	b	a	b	a	a	b	a	b	b	b	b	a	b	b	b	a	b	b	a	b	a	b	a	a	b	a	a	b	a	a	b	b	b	a	b	a	b	b	a	a	b	a
687	31.01_Jm5S_26978306	a	a	a	b	b	b	b	a	b	a	a	b	b	b	b	b	b	a	b	b	b	a	b	b	a	b	b	a	a	a	b	a	a	b	a	a	b	b	b	a	b	a	b	b	a	a	b	a
688	31.01_Jm5S_27458153	a	a	a	b	b	b	b	a	b	a	a	b	b	b	b	b	b	a	b	b	b	a	b	b	b	b	b	a	a	a	b	a	a	b	a	a	b	b	b	a	b	a	b	b	a	a	b	a
689	31.01_Jm5S_27849695	a	a	a	b	b	b	b	a	b	a	a	b	b	b	b	b	b	a	b	b	b	a	b	b	b	b	b	a	a	a	b	a	a	b	a	a	b	b	b	a	b	a	b	b	a	a	b	a
690	31.01_Jm5S_28137440	a	a	a	b	b	b	b	a	b	a	a	b	b	b	b	b	b	a	b	b	b	a	b	b	b	b	b	a	a	a	b	a	a	b	a	a	b	b	b	a	b	a	b	b	a	a	b	a
691	31.01_Jm5S_28144286	a	a	a	b	b	b	b	a	b	a	a	b	b	b	b	b	b	a	b	b	b	a	b	b	b	b	b	a	a	a	b	a	a	b	a	a	b	b	b	a	b	a	b	b	a	a	b	a
692	31.01_Jm5S_29135647	a	a	a	b	b	b	b	a	b	a	a	b	b	b	b	b	b	a	b	b	b	a	a	b	b	b	b	a	a	-	b	a	a	b	a	a	b	b	b	a	b	a	b	b	a	a	b	a
693	31.01_Jm5S_29376698	a	a	a	b	b	b	b	a	b	a	a	b	b	b	b	b	b	a	b	b	b	a	a	b	b	b	b	a	a	-	b	a	a	b	a	a	b	b	b	a	b	a	b	b	a	a	b	a
694	31.01_Jm5S_29583787	a	a	a	b	b	b	-	a	b	a	a	b	b	b	b	b	b	a	b	b	b	a	a	b	b	b	b	a	a	a	b	a	a	-	a	a	b	b	b	a	b	a	b	b	a	a	b	a
695	31.01_Jm5S_30400504	a	a	a	b	b	b	b	a	b	b	a	b	b	b	b	b	b	a	b	b	b	a	a	b	b	b	b	a	a	a	b	a	a	b	a	a	b	b	b	a	b	a	b	b	a	a	b	a
696	31.01_Jm5S_30920412	a	a	a	b	b	b	b	a	b	b	a	b	b	b	b	b	b	a	b	b	b	a	a	b	b	b	b	a	a	-	b	a	a	b	a	a	b	b	b	a	b	a	b	b	a	a	b	a
697	31.01_Jm5S_30920423	a	a	a	b	b	b	b	a	b	b	a	b	b	b	b	b	b	a	b	b	b	a	a	b	b	b	b	a	a	-	b	a	a	b	a	a	b	b	b	a	b	a	b	b	a	a	b	a
698	31.01_Jm5S_30943759	a	a	a	b	b	b	b	a	b	b	a	b	b	b	b	b	b	a	b	b	b	a	a	b	b	b	b	a	a	a	b	a	a	b	a	a	b	b	b	a	b	a	b	b	a	a	b	a
699	31.01_Jm5S_31772187	a	a	a	b	b	b	b	a	b	b	a	b	b	b	b	b	b	a	b	b	b	a	a	b	b	b	b	a	a	a	b	a	a	b	a	a	b	b	b	a	b	a	b	b	a	a	b	a
700	31.01_Jm5S_31772270	a	a	a	b	b	b	b	a	b	b	a	b	b	b	b	b	b	a	b	b	b	a	a	b	b	b	b	a	a	a	b	a	a	b	a	a	b	b	b	a	b	a	b	b	a	a	b	a
701	31.01_Jm5S_3218729	b	b	a	b	b	a	b	b	b	a	a	b	a	b	a	b	a	a	a	b	a	b	b	b	a	b	a	b	a	b	b	a	a	b	a	a	a	b	b	a	a	b	a	a	b	a	b	b
702	31.01_Jm5S_3476019	b	b	a	b	b	a	b	b	b	a	a	b	a	b	a	b	a	a	a	b	a	b	b	b	a	b	a	b	a	b	b	a	a	b	a	a	a	b	b	a	a	b	a	a	b	a	b	b
703	31.01_Jm5S_3508073	b	b	a	b	b	a	b	b	b	a	a	b	a	b	a	b	a	a	a	b	a	b	b	b	a	b	a	b	a	b	b	a	a	b	a	a	a	b	b	a	a	b	a	a	b	a	b	b
704	31.01_Jm5S_3508082	b	b	a	b	b	a	b	b	b	a	a	b	a	b	a	b	a	a	a	b	a	b	b	b	a	b	a	b	a	b	b	a	a	b	a	a	a	b	b	a	a	b	a	a	b	a	b	b
705	31.01_Jm5S_3598691	b	b	a	b	b	a	b	b	b	a	a	b	a	b	a	b	a	a	a	b	a	b	b	b	a	b	a	b	a	b	b	a	a	b	a	a	a	b	b	a	a	b	a	a	b	a	-	b
706	31.01_Jm5S_3599009	b	b	a	b	b	a	b	b	b	a	a	b	a	b	a	b	a	a	a	b	a	b	b	-	a	b	a	b	a	b	b	a	a	b	a	a	a	b	b	a	a	b	a	a	b	a	b	b
707	31.01_Jm5S_4114218	b	b	a	b	b	a	b	b	b	a	a	b	a	b	a	b	a	a	a	b	a	b	b	b	a	b	a	b	a	b	b	a	a	b	a	a	a	b	b	a	a	a	a	a	b	a	b	b
708	31.01_Jm5S_4680348	b	a	a	b	b	a	b	b	b	a	a	b	a	b	a	b	a	a	a	b	a	b	b	b	a	b	a	b	a	b	b	a	a	b	a	a	a	b	b	a	a	a	a	a	b	a	b	a
709	31.01_Jm5S_5290374	b	a	a	b	b	a	b	a	b	a	a	b	a	b	a	b	a	a	a	b	a	a	b	b	a	b	a	b	a	b	b	a	a	b	a	a	a	b	b	a	b	a	a	a	b	a	a	a
710	31.01_Jm5S_5290389	b	a	a	b	b	a	b	a	b	a	a	b	a	b	a	b	a	a	a	b	a	a	b	b	a	b	a	b	a	b	b	a	a	b	a	a	a	b	b	a	b	a	a	a	b	a	a	a
711	31.01_Jm5S_5362475	b	a	a	b	b	a	b	a	b	a	a	b	a	b	a	b	a	a	a	b	a	a	b	b	a	b	a	b	a	b	b	a	a	b	a	a	a	b	b	a	b	a	a	a	b	a	a	a
712	31.01_Jm5S_5470827	b	a	a	b	b	a	b	a	b	a	a	b	a	b	-	b	a	a	a	b	a	a	b	b	-	b	a	b	a	b	b	a	a	b	a	a	a	b	b	a	b	a	a	a	-	-	a	a
713	31.01_Jm5S_5471259	b	a	a	b	b	a	b	a	b	a	a	b	a	b	a	b	a	a	a	b	a	a	b	b	-	b	a	b	a	b	b	a	a	b	a	a	a	b	b	a	b	a	a	a	a	-	a	a
714	31.01_Jm5S_5992895	b	a	a	b	b	a	b	a	b	a	a	b	a	b	a	b	a	a	a	b	a	a	b	b	a	b	a	b	a	b	b	a	a	b	a	a	a	b	b	a	b	a	a	a	a	a	a	a
715	31.01_Jm5S_6337996	b	a	a	b	b	a	b	a	b	a	a	b	a	b	a	b	a	a	a	b	a	a	b	b	a	b	a	b	a	b	b	a	a	b	a	a	a	b	b	a	b	a	a	a	a	a	a	a
716	31.01_Jm5S_6533281	b	a	a	b	b	a	b	a	b	a	a	b	a	b	a	b	a	a	a	b	a	a	b	b	a	b	a	b	a	b	b	a	a	b	a	a	a	b	b	a	b	a	a	a	a	a	a	a
717	31.01_Jm5S_6615926	b	a	a	b	b	a	b	a	b	a	a	b	a	b	a	b	a	a	a	b	a	a	b	b	a	b	a	b	a	b	b	a	a	b	a	a	a	b	b	a	b	a	a	a	a	a	a	a
718	31.01_Jm5S_6958223	b	a	a	b	b	a	b	a	b	a	a	b	a	b	a	b	a	a	a	b	a	a	b	b	a	b	a	b	a	b	b	a	a	b	a	a	a	b	b	a	b	a	a	a	a	a	a	a
719	31.01_Jm5S_8082257	b	a	a	b	b	a	b	a	b	a	a	b	a	b	a	b	b	a	a	b	a	a	b	b	a	b	a	b	a	b	b	a	a	b	a	a	a	b	b	a	b	a	a	a	a	a	a	a
720	31.01_Jm5S_8507419	a	a	a	b	b	a	b	a	b	a	a	b	a	b	a	b	b	a	a	b	a	a	b	b	a	b	a	b	a	b	b	a	a	b	a	a	a	b	b	a	b	a	a	a	a	a	a	a
721	31.01_Jm5S_8623297	a	a	a	b	b	a	b	a	b	a	a	b	a	b	a	b	b	a	a	b	a	a	b	b	a	b	a	b	a	b	b	a	a	b	a	a	a	b	b	a	b	a	a	a	a	a	a	a
722	31.01_Jm5S_8724818	a	a	a	b	b	a	b	a	b	a	a	b	a	b	a	b	b	a	a	b	a	a	b	b	a	b	a	b	a	b	b	a	a	b	a	a	a	b	b	a	b	a	a	a	a	a	a	a
723	31.01_Jm6D_11431040	a	b	b	b	b	b	b	a	a	b	a	a	a	a	a	b	b	b	a	a	b	a	a	b	b	a	a	a	b	a	a	b	a	b	a	b	a	b	a	b	b	b	b	b	b	b	b	b
724	31.01_Jm6D_11431182	a	b	b	b	b	b	b	a	a	b	a	a	a	a	a	b	b	b	a	a	b	a	a	b	b	a	a	a	b	a	a	b	a	b	a	b	a	b	a	b	b	b	b	b	b	b	b	b
725	31.01_Jm6D_11431201	a	b	b	b	b	b	b	a	a	b	a	a	a	a	a	b	b	b	a	a	b	a	a	b	b	a	a	a	b	a	a	b	a	b	a	b	a	b	a	b	b	b	b	b	b	b	b	b
726	31.01_Jm6D_11664553	a	b	b	b	b	b	b	a	a	b	a	a	a	a	a	b	b	b	a	a	b	a	a	b	b	a	a	a	b	a	a	b	a	b	a	b	a	b	a	b	b	b	b	b	b	b	b	b
727	31.01_Jm6D_11664915	a	b	b	b	b	b	b	a	a	b	a	a	a	a	a	b	b	b	a	a	b	a	a	b	b	a	a	a	b	a	a	b	a	b	a	b	a	b	a	b	b	b	b	b	b	b	b	b
728	31.01_Jm6D_1274126	a	b	b	b	b	a	b	a	a	a	a	a	b	a	a	b	b	b	a	b	a	a	a	b	a	b	a	a	b	a	a	b	a	b	a	b	a	b	a	b	a	b	b	b	b	b	b	b
729	31.01_Jm6D_13138105	a	b	b	b	b	b	b	a	a	b	a	a	a	a	a	b	b	b	a	a	b	a	a	b	b	a	a	a	b	a	a	b	a	b	a	b	a	b	a	b	b	b	b	b	b	b	b	b
730	31.01_Jm6D_1356330	a	b	b	b	b	a	b	a	a	a	a	a	b	a	a	b	b	b	a	b	a	a	a	b	a	b	a	a	b	a	a	b	a	b	a	b	a	b	a	b	a	b	b	b	b	b	b	b
731	31.01_Jm6D_1518711	a	b	b	b	b	a	b	a	a	a	a	a	b	a	a	b	b	b	a	b	a	a	a	b	a	b	a	a	b	a	a	b	a	b	a	b	a	b	a	b	a	b	b	b	b	b	b	b
732	31.01_Jm6D_17349757	a	b	b	b	b	b	b	a	a	b	a	a	a	a	b	b	b	b	b	a	b	a	a	b	b	a	a	a	b	a	a	b	a	b	a	b	a	b	a	b	b	b	b	b	b	b	b	a
733	31.01_Jm6D_17381023	a	b	b	b	b	b	b	a	a	b	a	a	a	a	b	b	b	b	b	a	b	a	a	b	b	a	a	a	b	a	a	b	a	b	a	b	a	b	a	b	b	b	b	b	b	b	b	a
734	31.01_Jm6D_18476851	a	b	b	b	b	b	b	a	a	b	a	a	a	a	b	b	b	b	b	a	b	a	a	b	b	a	a	a	b	a	a	b	a	b	a	b	a	b	a	b	b	b	b	b	b	b	b	b
735	31.01_Jm6D_19361761	a	b	b	b	b	b	b	a	a	b	a	a	a	a	b	b	b	b	b	-	b	a	-	b	-	a	a	a	b	a	a	b	a	b	a	b	a	b	a	b	b	b	b	b	b	b	b	b
736	31.01_Jm6D_19442786	a	b	b	b	b	b	b	a	a	b	a	a	a	a	b	b	b	b	b	a	b	a	a	b	b	a	a	a	b	a	a	b	a	b	a	b	a	b	a	b	b	b	b	b	b	b	b	b
737	31.01_Jm6D_19442975	a	b	b	b	b	b	b	a	a	b	a	a	a	a	b	b	b	b	b	a	b	a	a	b	b	a	a	a	b	a	a	b	a	b	a	b	a	b	a	b	b	b	b	b	b	b	b	b
738	31.01_Jm6D_1956020	a	b	b	b	b	a	b	a	a	a	a	a	b	a	a	b	b	b	a	b	a	a	a	b	a	b	a	a	b	a	a	b	a	b	a	b	a	b	a	b	a	b	b	b	b	b	b	b
739	31.01_Jm6D_1956271	a	-	b	b	-	a	b	a	a	a	a	a	b	a	a	b	b	b	a	b	a	a	a	-	a	b	a	a	-	a	a	b	a	b	a	-	a	b	a	b	a	b	b	-	b	b	-	b
740	31.01_Jm6D_212119	a	b	b	b	b	a	b	a	a	a	a	a	b	a	a	a	b	b	a	b	a	a	a	b	a	b	a	a	b	a	a	b	a	b	a	b	a	b	a	b	a	b	b	b	b	b	b	b
741	31.01_Jm6D_2382497	a	b	b	b	b	a	b	a	a	a	a	a	b	a	a	b	b	b	a	b	a	a	a	b	a	b	a	a	b	a	a	b	a	b	a	b	a	b	a	b	a	b	b	b	b	b	b	b
742	31.01_Jm6D_23895380	a	b	b	b	b	b	b	a	a	b	a	a	a	a	b	b	b	b	b	a	b	a	a	b	b	a	a	a	b	a	a	b	a	b	a	b	a	b	a	b	b	b	b	b	a	b	b	b
743	31.01_Jm6D_23895501	a	b	b	b	b	b	b	a	a	b	a	a	a	a	b	b	b	b	b	a	b	a	a	b	b	a	a	a	b	a	a	b	a	b	a	b	a	b	a	b	b	b	b	b	a	b	b	b
744	31.01_Jm6D_23975750	a	b	b	b	b	b	b	a	a	b	a	a	a	a	b	b	b	b	b	a	b	a	a	b	b	a	a	a	b	a	a	b	a	b	a	b	a	b	a	b	b	b	b	b	a	b	b	b
745	31.01_Jm6D_24927566	a	b	b	b	b	b	b	a	a	b	a	a	a	a	b	b	b	b	b	a	b	a	a	b	b	a	a	a	b	a	a	b	a	b	a	b	a	a	a	b	b	b	b	b	a	b	b	b
746	31.01_Jm6D_25605587	a	b	b	b	b	b	b	b	a	b	a	a	a	a	b	b	b	b	b	a	b	a	a	b	b	a	a	a	b	a	a	b	a	b	a	b	a	a	a	b	b	b	b	b	a	b	b	b
747	31.01_Jm6D_26860171	a	-	b	b	b	-	b	-	a	-	a	a	a	a	-	b	b	b	-	a	b	a	a	b	-	a	a	a	b	a	a	b	a	-	a	b	a	a	a	a	b	b	-	b	a	b	a	-
748	31.01_Jm6D_28538164	a	b	b	b	b	b	b	b	a	b	a	a	a	a	b	b	b	b	b	a	b	a	a	b	b	a	a	a	b	a	a	b	a	b	a	b	a	a	b	a	b	b	b	b	a	b	a	b
749	31.01_Jm6D_28564784	a	b	b	b	b	b	b	b	a	b	a	a	a	a	b	b	b	b	b	a	b	a	a	b	b	a	a	a	b	a	a	b	a	b	a	b	a	a	b	a	b	b	b	b	a	b	a	b
750	31.01_Jm6D_28565284	a	b	b	b	b	b	b	b	a	b	a	a	a	a	b	b	b	b	b	a	b	a	a	b	b	a	a	a	b	a	a	b	a	b	a	b	a	a	b	a	b	b	b	b	a	b	a	b
751	31.01_Jm6D_2872353	a	b	b	b	b	a	b	a	a	a	a	a	b	a	a	b	b	b	a	b	a	a	a	b	a	b	a	a	b	a	a	b	a	b	a	b	a	b	a	b	a	b	b	b	b	b	b	b
752	31.01_Jm6D_2875460	a	b	b	b	b	a	b	a	a	a	a	a	b	a	a	b	b	b	a	b	a	a	a	b	a	b	a	a	b	a	a	b	a	b	a	b	a	b	a	b	a	b	b	b	b	b	b	b
753	31.01_Jm6D_2978016	a	b	b	b	b	a	b	a	a	a	a	a	b	a	a	b	b	b	a	b	a	a	a	b	a	b	a	a	b	a	a	b	a	b	a	b	a	b	a	b	a	b	b	b	b	b	b	b
754	31.01_Jm6D_30041431	a	b	b	b	b	b	b	b	a	b	a	a	a	a	b	b	b	b	b	a	b	a	a	b	b	a	a	a	b	a	a	b	a	b	b	b	a	a	b	a	b	b	b	b	a	a	a	b
755	31.01_Jm6D_30960706	a	b	b	b	b	b	b	b	a	b	a	a	a	a	b	b	b	b	b	a	b	b	a	a	b	a	b	a	b	a	a	b	a	b	b	b	a	a	b	a	b	a	b	b	a	a	a	b
756	31.01_Jm6D_31147836	a	b	b	b	b	b	b	b	a	b	a	a	a	a	b	b	b	b	b	a	b	b	-	a	b	-	b	a	b	-	a	b	a	b	b	b	a	-	b	-	b	a	b	b	a	-	-	b
757	31.01_Jm6D_3148541	a	b	b	b	b	a	b	a	a	a	a	a	b	a	a	b	b	b	a	b	a	a	a	b	a	b	a	a	b	a	a	b	a	b	a	b	a	b	a	b	a	b	b	b	b	b	b	b
758	31.01_Jm6D_31554818	a	b	b	b	b	b	b	b	a	b	a	a	a	a	b	b	b	b	b	a	b	b	a	a	b	a	b	a	b	a	a	b	a	b	b	b	a	a	b	a	b	a	b	b	a	a	a	b
759	31.01_Jm6D_31803877	a	b	b	b	b	b	b	b	a	b	a	a	a	a	b	b	b	b	b	a	b	b	a	a	b	a	b	a	b	a	a	b	a	b	b	b	a	a	b	a	b	a	b	b	a	a	a	b
760	31.01_Jm6D_31867343	a	b	b	b	b	b	b	b	a	b	a	a	a	a	b	b	b	b	b	a	b	b	a	a	b	a	b	a	b	a	a	b	a	b	b	b	a	a	b	a	b	a	b	b	a	a	a	b
761	31.01_Jm6D_32125781	a	b	b	b	b	b	b	b	a	b	a	a	a	a	b	b	b	b	b	-	b	b	-	a	b	a	b	-	b	a	a	b	a	b	b	b	a	a	b	a	b	a	b	b	a	a	a	b
762	31.01_Jm6D_32328547	a	b	b	b	b	b	b	b	a	b	a	a	a	a	b	b	b	b	b	a	b	b	a	a	b	a	b	a	b	a	a	b	a	b	b	b	a	a	b	a	b	a	b	a	a	a	a	b
763	31.01_Jm6D_32387043	a	b	b	b	b	b	b	b	a	b	a	a	a	a	b	b	b	b	b	a	b	b	a	a	b	a	b	a	b	a	a	b	a	b	b	b	a	a	b	a	b	a	b	a	a	a	a	b
764	31.01_Jm6D_33147277	a	b	b	b	b	b	b	b	a	a	a	a	a	a	b	b	b	b	b	a	b	b	a	a	b	a	b	a	b	a	a	b	a	b	b	b	a	a	b	a	b	a	b	a	a	a	a	b
765	31.01_Jm6D_33807678	a	b	b	b	b	b	b	b	a	a	a	a	a	a	b	b	b	b	b	a	b	b	a	a	b	a	b	a	b	a	a	b	a	b	b	b	a	a	b	a	b	a	b	a	a	a	a	b
766	31.01_Jm6D_34072696	a	b	b	b	b	b	b	b	a	a	a	a	a	a	b	b	b	b	b	a	b	b	a	a	b	a	b	a	b	a	a	b	a	b	b	b	a	a	b	a	b	a	b	a	a	a	a	b
767	31.01_Jm6D_34504944	a	b	b	b	b	b	b	b	a	a	a	a	a	a	b	b	b	b	b	a	b	b	a	a	b	a	b	a	b	-	a	b	a	b	b	b	b	a	b	a	b	a	b	a	a	a	a	b
768	31.01_Jm6D_35710660	a	b	b	b	b	b	a	b	b	a	a	a	a	a	b	b	b	b	b	a	a	b	a	a	b	a	b	a	b	a	a	b	a	b	b	b	b	a	b	a	b	a	b	a	a	a	a	b
769	31.01_Jm6D_360107	a	b	b	b	b	a	b	a	a	a	a	a	b	a	a	a	b	b	a	b	a	a	a	b	a	b	a	a	b	a	a	b	a	b	a	b	a	b	a	b	a	b	b	b	b	b	b	b
770	31.01_Jm6D_36128274	a	b	b	b	b	b	a	b	b	a	a	a	a	a	b	b	b	b	b	a	a	b	a	a	b	a	b	a	b	a	a	b	a	b	b	b	b	a	b	a	b	a	b	a	a	a	a	b
771	31.01_Jm6D_3677918	a	b	b	b	b	b	b	a	a	a	a	a	b	a	a	b	b	b	a	a	b	a	a	b	a	a	a	a	b	a	a	b	a	b	a	b	a	b	a	b	a	b	b	b	b	b	b	b
772	31.01_Jm6D_3678503	a	b	b	b	b	b	b	a	a	a	a	a	b	a	a	b	b	b	a	a	b	a	a	b	a	a	a	a	b	a	a	b	a	b	a	b	a	b	a	b	a	b	b	b	b	b	b	b
773	31.01_Jm6D_37134800	a	-	b	-	b	-	a	b	-	b	a	a	a	a	-	b	-	b	a	b	a	-	b	-	b	b	-	b	b	b	b	b	a	b	b	-	a	-	a	-	b	a	a	a	-	a	b	a
774	31.01_Jm6D_39024	a	b	b	b	b	a	b	a	a	a	a	a	b	a	a	a	b	b	a	b	a	a	a	b	a	b	a	a	b	a	a	b	a	b	a	b	a	b	a	b	a	b	b	b	b	b	b	b
775	31.01_Jm6D_4304782	a	b	b	b	b	b	b	a	a	a	a	a	b	a	a	b	b	b	a	a	b	a	a	b	a	a	a	a	b	a	a	b	a	b	a	b	a	b	a	b	a	b	b	b	b	b	b	b
776	31.01_Jm6D_4464872	a	b	b	b	b	b	b	a	a	a	a	a	b	a	a	b	b	b	a	a	b	a	a	b	a	a	a	a	b	a	a	b	a	b	a	b	a	b	a	b	a	b	b	b	b	b	b	b
777	31.01_Jm6D_4767919	a	b	b	b	b	b	b	a	a	a	a	a	b	a	a	b	b	b	a	a	b	a	a	b	a	a	a	a	b	a	a	b	a	b	a	b	a	b	a	-	a	b	b	b	b	b	b	b
778	31.01_Jm6D_666538	a	b	b	b	b	a	b	a	a	a	a	a	b	a	a	a	b	b	a	b	a	a	a	b	a	b	a	a	b	a	a	b	a	b	a	b	a	b	a	b	a	b	b	b	b	b	b	b
779	31.01_Jm6D_7024950	a	b	b	b	b	b	b	a	a	a	a	a	b	a	a	b	b	b	a	a	b	a	a	b	a	a	a	a	b	a	a	b	a	b	a	b	a	b	a	b	b	b	b	b	b	b	b	b
780	31.01_Jm6D_8236307	a	b	b	b	b	b	b	a	a	a	a	a	b	a	a	b	b	b	a	a	b	a	a	b	a	a	a	a	b	a	a	b	a	b	a	b	a	b	a	b	b	b	b	b	b	b	b	b
781	31.01_Jm6D_9417887	a	b	b	b	b	b	b	a	a	b	a	a	b	a	a	b	b	b	a	a	b	a	a	b	b	a	a	a	b	a	a	b	a	b	a	b	a	b	a	b	b	b	b	b	b	b	b	b
782	31.01_Jm6D_9418239	a	b	b	b	b	b	b	a	a	b	a	a	b	a	a	b	b	b	a	a	b	a	a	b	b	a	a	a	b	a	a	b	a	b	a	b	a	b	a	b	b	b	b	b	b	b	b	b
783	31.01_Jm6S_10641966	a	b	b	a	a	a	b	b	b	b	a	b	b	b	a	b	a	a	a	b	b	b	b	b	b	a	b	a	a	a	b	b	b	b	a	a	a	b	a	a	b	a	b	b	a	a	b	a
784	31.01_Jm6S_11850177	a	b	b	a	a	a	b	b	b	b	a	b	b	b	a	b	a	a	a	b	b	b	b	b	b	a	b	a	a	a	b	b	b	b	a	a	a	b	a	a	b	a	b	b	a	b	b	a
785	31.01_Jm6S_12508056	a	b	b	a	a	a	b	b	b	b	a	b	b	b	a	b	a	a	a	b	b	b	b	b	b	a	b	a	a	a	b	b	b	b	a	a	a	b	a	a	b	a	b	b	a	b	b	a
786	31.01_Jm6S_12578495	a	b	b	a	a	a	b	b	b	b	a	b	b	b	a	b	a	a	a	b	b	b	b	b	b	a	b	a	a	a	b	b	b	b	a	a	a	b	a	a	b	a	b	b	a	b	b	a
787	31.01_Jm6S_13787534	a	b	b	a	a	a	b	b	b	b	a	b	b	b	a	b	a	a	a	b	b	b	b	b	b	a	b	a	a	a	b	b	b	b	a	a	a	b	a	a	b	a	b	b	a	b	b	a
788	31.01_Jm6S_14014463	a	b	b	a	a	a	b	b	b	b	a	b	b	b	a	b	a	a	a	b	b	b	b	b	a	a	b	a	a	a	b	b	b	b	a	a	a	b	a	a	b	a	b	b	a	b	b	a
789	31.01_Jm6S_14105686	a	b	b	a	a	a	b	b	b	b	a	b	b	b	a	b	a	a	a	b	b	b	b	b	a	a	b	a	a	a	b	b	b	b	a	a	a	b	a	a	b	a	b	b	a	b	b	a
790	31.01_Jm6S_16512510	a	b	-	a	a	a	b	b	b	b	a	b	b	b	a	b	b	a	a	b	b	b	b	b	a	a	b	a	a	a	b	b	b	b	a	a	b	a	a	a	b	a	b	b	a	b	b	a
791	31.01_Jm6S_16522084	a	b	b	a	a	a	b	b	b	b	a	b	b	b	a	b	b	a	a	b	b	b	b	b	a	a	b	a	a	a	b	b	b	b	a	a	b	a	a	a	b	a	b	b	a	b	b	a
792	31.01_Jm6S_17119205	a	b	b	a	a	a	b	b	b	b	a	b	b	b	a	b	b	a	a	b	b	b	b	b	a	a	b	a	a	a	b	b	b	b	a	a	b	a	a	a	b	a	b	b	a	b	b	a
793	31.01_Jm6S_17119222	a	b	b	a	a	a	b	b	b	b	a	b	b	b	a	b	b	a	a	b	b	b	b	b	a	a	b	a	a	a	b	b	b	b	a	a	b	a	a	a	b	a	b	b	a	b	b	a
794	31.01_Jm6S_17159217	a	b	b	a	a	a	b	b	b	b	a	b	b	b	a	b	b	a	a	b	b	b	b	b	a	a	b	a	a	a	b	b	b	b	a	a	b	a	a	a	b	a	b	b	a	b	b	a
795	31.01_Jm6S_17226040	a	b	b	a	a	a	b	b	b	b	a	b	b	b	a	b	b	a	a	b	b	b	b	b	a	a	b	a	a	a	b	b	b	b	a	a	b	a	a	a	b	a	b	b	a	b	b	a
796	31.01_Jm6S_17252211	a	b	b	a	a	a	b	b	b	b	a	b	b	b	a	b	b	a	a	b	b	b	b	b	a	a	b	a	a	a	b	b	b	b	a	a	b	a	a	a	b	a	b	b	a	b	b	a
797	31.01_Jm6S_18263964	a	a	b	a	a	a	b	b	a	b	a	b	b	b	a	b	b	a	a	b	b	b	b	b	a	a	a	a	a	a	a	b	b	b	b	a	b	a	a	a	b	a	b	b	a	b	b	a
798	31.01_Jm6S_18572091	a	a	b	a	a	a	b	b	a	b	a	b	b	b	a	b	b	a	a	b	b	b	b	b	a	a	a	a	a	a	a	b	b	b	b	a	b	a	a	a	b	a	b	b	a	b	b	a
799	31.01_Jm6S_18770219	a	a	b	a	a	a	b	b	a	b	a	b	b	b	a	b	b	a	a	b	b	b	b	b	a	a	a	a	a	a	a	b	b	b	b	a	b	a	a	a	b	a	b	b	a	b	b	a
800	31.01_Jm6S_18876340	a	a	b	a	a	a	b	b	a	b	a	b	b	b	b	b	b	a	a	b	b	b	b	b	a	a	a	a	a	a	a	b	b	b	b	a	b	a	a	a	b	a	b	b	a	b	b	a
801	31.01_Jm6S_19049479	a	a	b	a	a	a	b	b	a	b	a	b	b	b	b	b	b	a	a	b	b	b	b	b	a	a	a	a	a	a	a	b	b	b	b	a	b	a	a	a	b	a	b	b	a	b	b	a
802	31.01_Jm6S_19228220	a	a	b	a	a	a	b	b	a	b	a	b	b	b	b	b	b	a	a	b	b	b	b	b	a	a	a	a	a	a	a	b	b	b	b	a	a	a	a	a	b	a	b	b	a	b	b	a
803	31.01_Jm6S_19352655	a	a	b	a	a	a	b	b	a	b	a	b	b	b	b	b	b	a	b	b	b	b	b	b	a	a	a	a	a	a	a	b	b	b	b	a	a	a	a	a	b	a	b	b	a	b	b	a
804	31.01_Jm6S_19352657	a	a	b	a	a	a	b	b	a	b	a	b	b	b	b	b	b	a	b	b	b	b	b	b	a	a	a	a	a	a	a	b	b	b	b	a	a	a	a	a	b	a	b	b	a	b	b	a
805	31.01_Jm6S_19401536	a	a	b	a	a	a	b	b	a	b	a	b	b	b	b	b	b	a	b	b	b	b	b	b	a	a	a	a	a	a	a	b	b	b	b	a	a	a	a	a	b	a	b	b	a	b	b	a
806	31.01_Jm6S_19559182	a	a	b	a	a	a	b	b	a	b	a	b	b	b	b	b	b	a	b	b	b	b	b	b	a	a	a	a	a	a	a	b	b	b	b	a	a	a	a	a	b	a	b	b	a	b	b	a
807	31.01_Jm6S_19604346	a	a	b	a	a	a	b	b	a	b	a	b	b	b	b	b	b	a	b	b	b	b	b	b	a	a	a	a	a	a	a	b	b	b	b	a	a	a	a	a	b	a	b	b	a	b	b	a
808	31.01_Jm6S_19684088	a	a	b	a	a	a	b	b	a	b	a	b	b	b	b	b	b	a	b	b	b	b	b	b	a	a	a	a	a	a	a	b	b	b	b	a	a	a	a	a	b	a	b	b	a	b	b	a
809	31.01_Jm6S_20335149	b	a	b	a	a	a	b	b	a	b	a	a	b	b	b	b	b	a	b	b	b	b	b	b	a	a	a	a	a	a	a	b	b	b	b	a	a	a	a	a	b	a	b	a	a	b	b	a
810	31.01_Jm6S_20826511	b	a	b	a	a	a	b	b	a	b	a	a	b	b	b	b	b	a	b	b	b	b	b	b	a	a	a	a	b	a	a	b	b	b	b	a	a	a	a	a	b	a	b	a	a	b	b	a
811	31.01_Jm6S_21047835	b	a	b	a	a	a	b	b	a	b	a	a	b	b	b	b	b	a	b	b	b	b	b	b	a	a	a	a	b	a	a	b	b	b	b	a	a	a	a	a	b	a	b	a	-	b	b	a
812	31.01_Jm6S_21047847	b	a	b	a	a	a	b	b	a	b	a	a	b	b	b	b	b	a	b	b	b	b	b	b	a	a	a	a	b	a	a	b	b	b	b	a	a	a	a	a	b	a	b	a	a	b	b	a
813	31.01_Jm6S_21520661	b	a	b	a	a	a	b	b	a	b	b	a	b	b	b	a	b	a	b	b	b	b	b	b	a	a	a	a	b	a	a	b	b	b	b	a	a	a	a	a	b	a	b	a	a	b	b	a
814	31.01_Jm6S_21780994	b	a	b	a	a	a	b	b	a	b	b	a	b	b	b	a	b	a	b	b	b	b	b	b	a	a	a	a	b	a	a	b	b	b	b	a	a	a	a	a	b	a	b	a	a	b	b	a
815	31.01_Jm6S_21842089	b	a	b	a	a	a	b	b	a	b	b	a	a	b	b	a	b	a	b	b	b	b	b	b	a	a	a	a	b	a	a	b	b	b	b	a	a	a	a	a	b	a	b	a	a	b	b	a
816	31.01_Jm6S_21849469	b	a	b	a	a	a	b	b	a	b	b	a	a	b	b	a	b	a	b	b	b	b	b	b	a	a	a	a	b	a	a	b	b	b	b	a	a	a	a	a	b	a	b	a	a	b	b	a
817	31.01_Jm6S_4532093	a	b	b	a	a	a	b	b	b	b	a	b	b	b	a	b	a	a	a	b	b	a	b	b	b	b	b	a	a	a	b	b	b	a	a	b	a	b	a	a	b	a	a	b	a	a	b	a
818	31.01_Jm6S_5260688	a	b	b	a	a	a	b	-	b	b	a	b	b	b	a	b	a	a	a	b	b	a	b	-	a	b	b	a	a	a	b	b	b	a	a	b	a	b	a	a	b	a	a	b	a	a	b	a
819	31.01_Jm6S_7944452	a	b	b	a	a	a	b	b	b	b	a	b	b	b	a	b	a	a	a	b	b	a	b	b	b	b	b	a	a	a	b	b	b	a	a	b	a	b	a	a	b	a	a	b	a	a	b	a
820	31.01_Jm6S_7944924	a	b	b	a	a	a	b	b	b	b	a	b	b	b	a	b	a	a	a	b	b	a	b	b	b	b	b	a	a	a	b	b	b	a	a	b	a	b	a	a	b	a	a	b	a	a	b	a
821	31.01_Jm6S_8405036	a	b	b	a	a	a	b	b	b	b	a	b	b	b	a	b	a	a	a	b	b	a	b	b	b	b	b	a	a	a	b	b	b	a	a	b	a	b	a	a	b	a	a	b	a	a	b	a
822	31.01_Jm7D_10605938	b	b	b	a	b	a	a	a	a	b	b	a	a	b	a	a	a	b	a	a	a	b	a	a	a	b	a	a	a	b	b	a	a	b	a	a	a	b	b	a	b	a	b	a	a	b	b	a
823	31.01_Jm7D_10606961	b	b	b	a	b	a	a	a	a	b	b	a	a	b	a	a	a	b	a	a	a	b	a	a	a	b	a	a	a	b	b	a	a	b	a	a	a	b	b	a	b	a	b	a	a	b	b	a
824	31.01_Jm7D_11830243	b	b	b	a	b	a	a	a	a	b	b	a	a	b	a	a	a	b	a	a	a	b	a	a	a	b	a	a	a	b	b	a	a	b	a	a	a	b	b	a	b	a	b	a	a	b	b	a
825	31.01_Jm7D_11983532	b	b	b	a	b	a	a	a	a	b	b	a	a	b	a	a	a	b	a	a	a	b	a	a	a	b	a	a	a	b	b	a	a	b	a	a	a	b	b	a	b	a	b	a	a	b	b	a
826	31.01_Jm7D_13182920	b	b	b	a	b	a	a	a	a	b	b	a	a	b	a	a	a	-	a	a	a	b	a	a	a	b	a	a	a	a	b	a	a	-	a	a	a	b	b	a	b	a	b	a	a	b	a	a
827	31.01_Jm7D_15513395	b	b	b	a	b	a	a	b	a	b	b	a	a	b	a	a	a	a	a	a	a	b	a	a	a	b	a	a	a	a	b	a	a	b	a	b	a	b	b	a	b	a	b	a	a	b	a	a
828	31.01_Jm7D_15954468	b	b	b	a	b	a	a	b	a	b	b	a	a	b	a	a	a	a	a	a	a	b	a	a	a	b	a	a	a	a	b	a	a	b	a	b	a	b	b	a	b	a	b	a	a	b	a	a
829	31.01_Jm7D_1633222	b	b	b	a	a	a	a	a	b	a	b	b	a	b	a	b	a	b	a	a	a	b	b	a	b	b	a	a	a	b	b	b	b	b	a	a	b	b	b	a	a	b	b	a	a	b	b	b
830	31.01_Jm7D_17063299	b	b	b	a	b	a	a	b	a	b	b	a	a	b	a	a	a	a	a	a	a	b	a	a	a	b	a	a	a	-	b	a	a	b	a	b	a	b	b	a	b	a	b	a	a	b	a	a
831	31.01_Jm7D_1713069	b	b	b	a	a	a	a	a	b	a	b	b	a	b	a	b	a	b	a	a	a	b	b	a	b	b	a	a	a	b	b	b	b	b	a	a	b	b	b	a	a	b	b	a	a	b	b	b
832	31.01_Jm7D_17797264	b	b	b	a	b	a	a	b	a	b	b	a	a	b	a	a	a	a	a	a	a	b	a	a	a	b	a	a	a	-	-	a	a	b	a	b	a	b	b	a	b	a	b	a	a	b	a	a
833	31.01_Jm7D_18121108	b	b	b	a	b	a	a	b	a	b	b	a	a	b	a	a	b	a	a	a	b	b	b	a	a	b	a	b	a	-	b	a	a	b	b	b	a	b	b	b	b	b	b	a	a	b	a	a
834	31.01_Jm7D_2802524	b	b	b	a	a	a	a	a	b	b	b	a	a	b	a	b	a	b	a	a	a	b	b	a	b	b	a	a	a	b	b	b	b	b	a	a	b	b	b	a	a	b	b	a	a	b	b	b
835	31.01_Jm7D_2975190	b	b	b	a	a	a	a	a	b	b	b	a	a	b	a	b	a	b	a	a	a	b	b	a	a	b	a	a	a	b	b	b	b	b	a	a	b	b	b	a	a	b	b	a	a	b	b	b
836	31.01_Jm7D_3289252	b	b	b	a	a	a	a	a	b	b	b	a	a	b	a	b	a	b	a	a	a	b	b	a	a	b	a	a	a	b	b	b	b	b	a	a	b	b	b	a	a	b	b	a	a	b	b	b
837	31.01_Jm7D_3827146	b	b	b	a	a	a	a	a	b	b	b	a	a	b	a	b	a	b	a	a	a	b	b	a	a	b	a	a	a	b	b	b	b	b	a	a	b	b	b	a	b	b	b	a	a	b	b	b
838	31.01_Jm7D_3830236	b	b	b	a	a	a	a	a	b	b	b	a	a	b	a	b	a	b	a	a	a	b	b	a	a	b	a	a	a	b	b	b	b	b	a	a	b	b	b	a	b	b	b	a	a	b	b	b
839	31.01_Jm7D_3857937	b	b	b	a	a	a	a	a	b	b	b	a	a	b	a	b	a	b	a	a	a	b	b	a	a	b	a	a	a	b	b	b	b	b	a	a	b	b	b	a	b	b	b	a	a	b	b	b
840	31.01_Jm7D_4074159	b	b	b	a	a	a	a	a	b	b	b	a	a	b	a	b	a	b	a	a	a	b	b	a	a	b	a	a	a	b	b	b	b	b	a	a	b	b	b	a	b	b	b	a	a	b	b	b
841	31.01_Jm7D_4074366	b	b	b	a	a	a	a	a	b	b	b	a	a	b	a	b	a	b	a	a	a	b	b	a	a	b	a	a	a	b	b	b	b	b	a	a	b	b	b	a	b	b	b	a	a	b	b	b
842	31.01_Jm7D_4273566	b	b	b	a	a	a	a	a	b	b	b	a	a	b	a	b	a	b	a	a	a	b	b	a	a	b	a	a	a	b	b	b	b	b	a	a	b	b	b	a	b	b	b	a	a	b	b	b
843	31.01_Jm7D_4294186	b	b	b	a	a	a	a	a	b	b	b	a	a	b	a	b	a	b	a	a	a	b	b	a	a	b	a	a	a	b	b	b	b	b	a	a	b	b	b	a	b	b	b	a	a	b	b	b
844	31.01_Jm7D_4294196	b	b	b	a	a	a	a	a	b	b	b	a	a	b	a	b	a	b	a	a	a	b	b	a	a	b	a	a	a	b	b	b	b	b	a	a	b	b	b	a	b	b	b	a	a	b	b	b
845	31.01_Jm7D_5111472	b	b	b	a	a	a	a	-	b	b	b	a	a	b	a	b	a	b	a	a	a	b	b	a	a	b	a	a	a	b	b	-	b	b	a	a	b	b	b	a	b	b	b	-	a	b	b	-
846	31.01_Jm7D_5528163	b	b	b	a	a	a	a	a	b	b	b	a	a	b	a	b	a	b	a	a	a	b	b	a	a	b	a	a	a	b	b	a	b	b	a	a	b	b	b	a	b	b	b	a	a	b	b	a
847	31.01_Jm7D_5528307	b	b	b	a	a	a	a	a	b	b	b	a	a	b	a	b	a	b	a	a	a	b	b	a	a	b	a	a	a	b	b	a	b	b	a	a	b	b	b	a	b	b	b	a	a	b	b	a
848	31.01_Jm7D_5892924	b	b	b	a	a	a	a	a	b	b	b	a	a	b	a	b	a	b	a	a	a	b	b	a	a	b	a	a	a	b	b	a	b	b	a	a	b	b	b	a	b	b	b	a	a	b	b	a
849	31.01_Jm7D_6090779	b	b	b	a	a	a	a	a	b	b	b	a	a	b	a	b	a	b	a	a	a	b	b	a	a	b	a	a	a	b	b	a	b	b	a	a	b	b	b	a	b	b	b	a	a	b	b	a
850	31.01_Jm7D_6093868	b	b	b	a	a	a	a	a	b	b	b	a	a	b	a	b	a	b	a	a	a	b	b	a	a	b	a	a	a	b	b	a	b	b	a	a	b	b	b	a	b	b	b	a	a	b	b	a
851	31.01_Jm7D_6094077	b	b	b	a	a	a	a	a	b	b	b	a	a	b	a	b	a	b	a	a	a	b	b	a	a	b	a	a	a	b	b	a	b	b	a	a	b	b	b	a	b	b	b	a	a	b	b	a
852	31.01_Jm7D_6282872	b	b	b	a	a	a	a	a	a	b	b	a	a	b	a	b	a	b	a	a	a	b	b	a	a	b	a	a	a	b	b	a	b	b	a	a	a	b	b	a	b	b	b	a	a	b	b	a
853	31.01_Jm7D_6428288	b	b	b	a	a	a	a	a	a	b	b	a	a	b	a	b	a	b	a	a	a	b	b	a	a	b	a	a	a	b	b	a	b	b	a	a	a	b	b	a	b	b	b	a	a	b	b	a
854	31.01_Jm7D_6587068	b	b	b	a	a	a	a	a	a	b	b	a	a	b	a	b	a	b	a	a	a	b	b	a	a	b	a	a	a	b	b	a	b	b	a	a	a	b	b	a	b	b	b	a	a	b	b	a
855	31.01_Jm7D_7443406	b	b	b	a	b	a	a	a	a	b	b	a	a	b	a	b	a	b	a	a	a	b	b	a	a	b	a	a	a	b	b	a	b	b	a	a	a	b	b	a	b	b	b	a	a	b	b	a
856	31.01_Jm7D_7443626	b	b	b	a	b	a	a	a	a	b	b	a	a	b	a	b	a	b	a	a	a	b	b	a	a	b	a	a	a	b	b	a	b	b	a	a	a	b	b	a	b	b	b	a	a	b	b	a
857	31.01_Jm7D_7782240	b	b	b	a	b	a	a	a	a	b	b	a	a	b	a	a	a	b	a	a	a	b	b	a	a	b	a	a	a	b	b	a	b	b	a	a	a	b	b	a	b	b	b	a	a	b	b	a
858	31.01_Jm7D_8523729	b	b	b	a	b	a	a	a	a	b	b	a	a	b	a	a	a	b	a	a	a	b	b	a	a	b	a	a	a	b	b	a	b	b	a	a	a	b	b	a	b	a	b	a	a	b	b	a
859	31.01_Jm7D_8523747	b	b	b	a	b	a	a	a	a	b	b	a	a	b	a	a	a	b	a	a	a	b	b	a	a	b	a	a	a	b	b	a	b	b	a	a	a	b	b	a	b	a	b	a	a	b	b	a
860	31.01_Jm7D_8523792	b	b	b	a	b	a	a	a	a	b	b	a	a	b	a	a	a	b	a	a	a	b	b	a	a	b	a	a	a	b	b	a	b	b	a	a	a	b	b	a	b	a	b	a	a	b	b	a
861	31.01_Jm7D_8660600	b	b	b	a	b	a	a	a	a	b	b	a	a	b	a	a	a	b	a	a	a	b	b	a	a	b	a	a	a	b	b	a	a	b	a	a	a	b	b	a	b	a	b	a	a	b	b	a
862	31.01_Jm7D_8970047	b	b	b	a	b	a	a	a	a	b	b	a	a	b	a	a	a	b	a	a	a	b	b	a	a	b	a	a	a	b	b	a	a	b	a	a	a	b	b	a	b	a	b	a	a	b	b	a
863	31.01_Jm7D_9019469	b	b	b	a	b	a	a	a	a	b	b	a	a	b	a	a	a	b	a	a	a	b	b	a	a	b	a	a	a	b	b	a	a	b	a	a	a	b	b	a	b	a	b	a	a	b	b	a
864	31.01_Jm7D_9019593	b	b	b	a	b	a	a	a	a	b	b	a	a	b	a	a	a	b	a	a	a	b	b	a	a	b	a	a	a	b	b	a	a	b	a	a	a	b	b	a	b	a	b	a	a	b	b	a
865	31.01_Jm7D_9127249	b	b	b	a	b	a	a	a	a	b	b	a	a	b	a	a	a	b	a	a	a	b	b	a	a	b	a	a	a	b	b	a	a	b	a	a	a	b	b	a	b	a	b	a	a	b	b	a
866	31.01_Jm7D_9127414	b	b	b	a	b	a	a	a	a	b	b	a	a	b	a	a	a	b	a	a	a	b	b	a	a	b	a	a	a	b	b	a	a	b	a	a	a	b	b	a	b	a	b	a	a	b	b	a
867	31.01_Jm7D_9127423	b	b	b	a	b	a	a	a	a	b	b	a	a	b	a	a	a	b	a	a	a	b	b	a	a	b	a	a	a	b	b	a	a	b	a	a	a	b	b	a	b	a	b	a	a	b	b	a
868	31.01_Jm7D_9410610	b	-	b	a	b	a	a	a	a	b	b	a	a	b	a	a	a	b	a	a	a	b	b	a	a	b	a	a	a	b	b	a	a	b	a	a	a	b	b	a	b	a	b	a	a	b	b	a
869	31.01_Jm7S_1120326	a	b	a	b	a	b	b	a	b	a	b	a	b	a	b	b	b	a	b	b	a	a	b	a	a	b	b	a	b	a	a	a	a	b	a	a	a	b	b	a	a	b	a	a	b	a	b	a
870	31.01_Jm7S_12994804	a	b	a	a	a	b	b	b	b	a	a	a	a	a	b	a	b	b	a	a	a	b	b	b	b	a	b	a	b	a	b	a	b	a	a	a	a	a	b	b	a	a	a	b	b	a	a	a
871	31.01_Jm7S_13770224	a	b	a	a	a	b	b	b	b	a	a	a	a	a	b	a	b	b	a	a	a	b	b	b	b	a	b	a	b	a	b	a	b	a	a	a	a	a	b	b	a	a	a	b	b	a	a	a
872	31.01_Jm7S_1483482	a	b	a	b	a	b	b	a	b	a	b	a	b	a	b	b	b	a	b	b	a	a	b	a	a	b	b	a	b	a	a	a	a	b	a	a	a	b	b	a	a	a	a	a	b	a	b	a
873	31.01_Jm7S_1597738	a	b	a	b	a	b	b	a	b	a	b	a	b	a	b	b	b	a	b	b	a	a	b	a	a	b	b	a	b	a	a	a	a	b	a	a	a	b	b	a	a	a	a	a	b	a	b	a
874	31.01_Jm7S_16329086	a	b	a	a	a	b	b	b	b	a	a	a	a	a	b	a	b	b	a	a	a	b	b	b	b	b	b	a	b	-	b	a	b	a	a	a	a	a	b	b	a	a	a	b	b	a	a	a
875	31.01_Jm7S_16329641	a	b	a	a	a	b	b	b	b	a	a	a	a	a	b	a	b	b	a	a	a	b	b	b	b	b	b	a	b	-	b	a	b	a	a	a	a	a	b	b	a	a	a	b	b	a	a	-
876	31.01_Jm7S_17064011	a	b	a	a	a	b	b	b	b	a	a	a	a	a	b	a	b	b	a	a	a	b	b	b	b	b	b	a	b	-	b	a	b	a	a	a	a	a	b	b	a	a	a	b	b	a	a	a
877	31.01_Jm7S_17687485	a	b	a	a	a	b	b	b	b	a	a	a	a	a	b	a	b	b	a	a	a	b	b	b	b	b	b	a	b	a	b	a	b	a	a	a	a	a	b	b	a	a	a	b	b	a	a	a
878	31.01_Jm7S_17687906	a	b	a	a	a	b	b	b	b	a	a	a	a	a	b	a	b	b	a	a	a	b	b	b	b	b	b	a	b	a	b	a	b	a	a	a	a	a	b	b	a	a	a	b	b	a	a	a
879	31.01_Jm7S_17896640	a	b	a	a	a	b	b	b	b	a	a	a	a	a	b	a	b	b	a	a	a	b	b	b	b	b	b	a	b	a	b	a	b	a	a	a	a	a	b	b	a	a	a	b	b	a	a	a
880	31.01_Jm7S_18847135	a	a	a	a	a	b	b	b	b	a	a	a	a	a	b	a	b	b	a	a	a	b	b	b	b	b	b	a	b	a	b	a	b	a	a	a	a	a	b	b	a	a	a	b	b	a	a	a
881	31.01_Jm7S_19274688	a	a	a	a	a	b	b	b	b	a	a	a	a	a	b	a	b	b	a	a	a	b	b	b	b	b	b	a	b	a	b	a	b	a	a	a	a	a	b	b	a	a	a	b	b	a	a	a
882	31.01_Jm7S_1940209	a	b	a	b	a	b	b	a	b	a	b	a	b	a	b	b	b	a	b	b	a	a	b	a	a	b	b	a	b	a	a	a	a	b	a	a	a	b	b	a	a	a	a	a	b	a	b	a
883	31.01_Jm7S_20128662	a	a	a	a	a	b	b	b	b	a	a	a	a	a	b	a	b	b	a	a	a	b	b	b	b	b	b	a	b	-	b	a	b	a	a	a	a	a	b	b	a	a	a	b	b	a	a	a
884	31.01_Jm7S_20235850	a	a	a	a	b	b	b	b	b	a	a	a	a	a	b	a	b	b	a	a	a	b	b	b	b	b	b	a	b	-	b	a	b	a	a	a	a	a	b	b	a	a	a	b	b	a	a	a
885	31.01_Jm7S_20353709	a	a	a	a	b	b	b	b	b	a	a	a	a	a	b	a	b	b	a	a	a	b	-	b	b	b	b	a	b	a	b	a	b	a	a	a	a	a	b	b	a	a	a	b	b	a	a	a
886	31.01_Jm7S_21303463	a	a	a	a	b	b	b	b	b	a	a	a	a	a	b	a	b	b	a	a	a	b	b	b	b	b	b	a	b	-	b	b	b	a	a	a	a	a	b	b	a	a	a	b	b	a	a	a
887	31.01_Jm7S_21757222	-	a	a	a	b	b	b	b	b	a	-	a	a	a	b	a	b	b	a	a	a	b	b	b	b	b	b	a	b	-	b	b	b	a	a	a	a	a	b	b	a	a	a	b	b	a	-	a
888	31.01_Jm7S_2483740	a	b	a	b	a	b	b	b	b	a	b	a	a	a	b	b	b	a	b	b	a	a	b	a	a	b	b	a	b	a	a	a	a	b	a	a	a	b	b	a	a	a	a	a	b	a	b	a
889	31.01_Jm7S_2515153	a	b	a	b	a	b	b	b	b	a	b	a	a	a	b	b	b	a	b	b	a	a	b	a	a	b	b	a	b	a	a	a	a	b	a	a	a	b	b	a	a	a	a	a	b	a	b	a
890	31.01_Jm7S_3810915	a	b	a	b	a	b	b	b	b	a	b	a	a	a	b	b	b	a	b	b	a	a	b	a	a	b	b	a	b	-	a	a	a	a	a	a	a	b	b	a	a	a	a	a	b	a	b	a
891	31.01_Jm7S_3975027	a	b	a	b	a	b	b	b	b	a	b	a	a	a	b	b	b	a	b	b	a	a	b	a	a	b	b	a	b	a	a	a	a	a	a	a	a	b	b	a	a	a	a	a	b	a	b	a
892	31.01_Jm7S_4803689	a	b	a	b	a	b	b	b	b	a	b	a	a	a	b	a	b	a	b	a	a	b	b	a	b	b	b	a	b	a	b	a	a	a	a	a	a	-	b	a	a	a	a	a	b	a	b	a
893	31.01_Jm7S_4915060	a	b	a	b	a	b	b	b	b	a	b	a	a	a	b	a	b	a	b	a	a	b	b	a	b	b	b	a	b	a	b	a	a	a	a	a	a	-	b	a	a	a	a	a	b	a	b	a
894	31.01_Jm7S_5387698	a	b	a	b	a	b	b	b	b	a	a	a	a	a	b	a	b	a	b	a	a	b	b	a	b	a	b	a	b	a	b	a	a	a	a	a	a	b	b	a	a	a	a	a	b	a	b	a
895	31.01_Jm7S_5860323	a	b	a	b	a	b	b	b	b	a	a	a	a	a	b	a	b	a	b	a	a	b	b	a	b	a	b	a	b	a	b	a	a	a	a	a	a	b	b	a	a	a	a	a	b	a	b	a
896	31.01_Jm7S_593894	a	b	a	b	a	b	b	a	b	a	b	a	b	a	b	b	b	a	b	b	a	a	b	a	a	b	b	a	b	a	a	a	a	b	a	a	a	b	b	a	a	b	a	a	b	a	b	a
897	31.01_Jm7S_6521485	a	b	a	b	a	b	b	b	b	a	a	a	a	a	-	a	-	a	b	a	a	-	b	a	b	a	b	a	b	a	b	a	b	a	a	a	a	-	b	a	a	a	a	a	b	a	b	a
898	31.01_Jm7S_6657927	a	b	a	b	a	b	b	b	b	a	a	a	a	a	b	a	b	a	b	a	a	b	b	a	b	a	b	a	b	a	b	a	b	a	a	a	a	b	b	a	a	a	a	a	b	a	b	a
899	31.01_Jm7S_6898633	a	b	a	b	a	b	b	b	b	a	a	a	a	a	b	a	b	a	b	a	a	b	b	a	b	a	b	a	b	a	b	a	b	a	a	a	a	b	b	a	a	a	a	a	b	a	b	a
900	31.01_Jm7S_8271025	a	b	a	a	a	b	b	b	b	a	a	a	a	a	b	a	b	a	b	a	a	b	b	a	b	a	b	a	b	a	b	a	b	a	a	a	a	b	b	a	a	a	a	a	b	a	b	a
901	31.01_Jm7S_9615757	a	b	a	a	a	b	b	b	b	a	a	a	a	a	b	a	b	b	b	a	a	b	b	b	b	a	b	a	b	-	b	a	b	a	a	a	a	b	b	b	a	a	a	b	b	a	a	a
902	31.01_Jm7S_9615784	a	b	a	a	a	b	b	b	b	a	a	a	a	a	b	a	b	b	b	a	a	b	b	b	b	a	b	a	b	-	b	a	b	a	a	a	a	b	b	b	a	a	a	b	b	a	a	a
903	31.01_Jm7S_985520	a	b	a	b	a	b	b	a	b	a	b	a	b	a	b	b	b	a	b	b	a	a	b	a	a	b	b	a	b	a	a	a	a	b	a	a	a	b	b	a	a	b	a	a	b	a	b	a
904	31.01_Jm8D_11362706	a	b	b	b	a	a	a	a	a	b	b	b	b	a	a	b	a	b	b	a	b	a	b	a	b	b	a	b	a	a	a	b	b	b	a	a	b	a	a	b	b	b	b	a	b	b	b	b
905	31.01_Jm8D_11524845	a	b	b	b	a	a	a	a	a	b	b	b	b	a	a	b	a	b	b	a	b	a	b	a	b	b	a	b	a	a	a	-	b	b	a	a	b	a	a	b	b	b	b	a	b	b	b	b
906	31.01_Jm8D_12571309	a	b	b	b	a	a	a	a	a	b	b	b	b	a	a	b	a	b	b	a	b	a	b	a	b	b	a	b	a	a	a	a	b	b	a	a	b	a	a	b	b	b	b	a	b	b	a	a
907	31.01_Jm8D_12571353	a	b	b	b	a	a	a	a	a	b	b	b	b	a	a	b	a	b	b	a	b	a	b	a	b	b	a	b	a	a	a	a	b	b	a	a	b	a	a	b	b	b	b	a	b	b	a	-
908	31.01_Jm8D_12840214	a	b	b	b	a	a	a	a	a	b	b	b	b	a	a	b	a	b	b	a	b	a	b	a	b	b	a	b	a	a	a	a	b	b	a	a	b	a	a	b	b	b	b	a	b	b	a	a
909	31.01_Jm8D_12840237	a	b	b	b	a	a	a	a	a	b	b	b	b	a	a	b	a	b	b	a	b	a	b	a	b	b	a	b	a	a	a	a	b	b	a	a	b	a	a	b	b	b	b	a	b	b	a	a
910	31.01_Jm8D_13040931	a	b	b	b	a	a	a	a	a	b	b	b	b	a	a	b	a	b	b	a	b	a	b	a	b	b	a	b	a	a	a	a	b	b	a	a	b	a	a	b	b	b	b	a	b	b	a	a
911	31.01_Jm8D_13550711	a	b	b	b	a	a	a	a	a	b	b	b	b	a	a	b	a	b	b	a	b	a	b	a	b	b	a	b	a	b	a	a	b	b	a	a	b	a	a	b	b	b	b	a	b	b	a	a
912	31.01_Jm8D_1368721	b	a	b	b	a	a	a	a	a	b	b	b	b	a	a	b	a	b	b	a	b	a	a	a	b	b	b	b	a	a	b	b	b	a	b	a	b	a	a	b	b	b	b	b	a	b	b	-
913	31.01_Jm8D_16390142	a	b	b	b	a	a	a	a	a	b	b	b	b	a	a	b	a	b	b	a	b	a	b	a	a	b	b	b	a	b	a	a	b	b	a	a	b	a	a	b	b	b	b	a	b	b	a	a
914	31.01_Jm8D_16390563	a	b	b	b	a	a	a	a	a	b	b	b	b	a	a	b	a	b	b	a	b	a	b	a	a	b	b	b	a	b	a	a	b	b	a	a	b	a	a	b	b	b	b	a	b	b	a	a
915	31.01_Jm8D_1723089	b	a	b	b	a	a	a	a	a	b	b	b	b	a	a	b	a	b	b	a	b	a	a	a	b	b	b	b	a	a	b	b	b	a	b	a	b	a	a	b	b	b	b	b	a	b	b	b
916	31.01_Jm8D_1861545	b	a	b	b	a	a	a	a	a	b	b	b	b	a	a	b	a	b	b	a	b	a	a	a	b	b	b	b	a	a	b	b	b	b	b	a	b	a	a	b	b	b	b	b	a	b	b	b
917	31.01_Jm8D_1970721	b	a	b	b	a	a	a	a	a	b	b	b	b	a	a	b	a	b	b	a	b	a	a	a	b	b	b	b	a	a	b	b	b	b	b	a	b	a	a	b	b	b	b	b	a	b	b	b
918	31.01_Jm8D_220627	b	a	b	b	a	a	a	a	a	b	b	b	b	a	a	b	a	b	b	a	b	a	a	a	b	b	b	b	a	a	b	b	b	a	b	a	b	a	a	b	b	a	b	b	a	b	b	b
919	31.01_Jm8D_22560606	a	b	b	b	a	a	a	a	a	b	b	b	b	a	a	b	b	b	b	a	b	a	b	a	a	a	a	b	a	b	a	a	b	b	a	a	b	a	a	b	b	b	b	a	b	b	a	a
920	31.01_Jm8D_2377567	b	a	b	b	a	a	a	a	a	b	b	b	b	a	a	b	a	b	b	a	b	a	a	a	b	b	b	b	a	a	b	b	b	b	a	a	b	a	a	b	b	b	b	b	a	b	b	b
921	31.01_Jm8D_25533257	a	b	b	b	a	a	b	a	a	b	b	b	b	a	a	b	b	b	b	a	b	a	b	a	a	a	a	b	a	b	a	a	b	b	a	a	b	a	a	b	b	b	b	a	b	b	a	a
922	31.01_Jm8D_25892095	a	b	b	b	a	a	b	a	a	b	b	b	b	a	a	b	b	b	b	a	b	a	b	a	a	a	a	b	a	a	a	a	b	b	a	a	b	a	a	b	b	b	b	a	b	b	a	a
923	31.01_Jm8D_25897733	a	b	b	b	a	a	b	a	a	b	b	b	b	a	a	b	b	b	b	a	b	a	b	a	a	a	a	b	a	a	a	a	b	b	a	a	b	a	a	b	b	b	b	a	b	b	a	a
924	31.01_Jm8D_26310447	a	b	b	b	a	a	b	a	a	b	b	b	b	a	a	b	b	b	b	a	b	a	b	a	a	a	a	b	a	-	a	a	b	b	a	a	b	a	a	b	b	b	b	a	b	b	a	a
925	31.01_Jm8D_27002281	a	b	b	b	a	a	b	a	a	b	b	b	b	a	a	b	b	b	b	a	b	a	b	a	a	a	a	b	a	a	a	a	b	b	a	a	b	a	a	b	b	b	b	a	b	b	a	a
926	31.01_Jm8D_27429737	a	b	b	b	a	b	b	a	a	b	b	b	b	a	a	b	b	b	b	a	b	a	b	a	a	a	a	b	a	-	a	a	b	b	a	a	b	a	a	b	b	b	b	a	b	b	a	a
927	31.01_Jm8D_27430603	a	b	b	b	a	b	b	a	a	b	b	b	b	a	a	b	b	b	b	a	b	a	b	a	a	a	a	b	a	-	a	a	b	b	a	a	b	a	a	b	b	b	b	a	b	b	a	a
928	31.01_Jm8D_27451475	a	b	b	b	a	b	b	a	a	b	b	b	b	a	a	b	b	b	b	a	b	a	b	a	a	a	a	b	a	-	a	a	b	b	a	a	b	a	a	b	b	b	b	a	b	b	a	a
929	31.01_Jm8D_27565752	a	b	b	b	a	b	b	a	a	b	b	b	b	a	a	b	b	b	b	a	b	a	b	a	a	a	a	b	a	a	a	a	b	b	a	a	b	a	a	b	b	b	b	a	b	-	a	a
930	31.01_Jm8D_28106941	a	b	b	b	a	b	b	a	a	b	b	b	b	a	a	b	b	b	b	a	b	a	b	a	a	a	a	b	a	a	a	a	b	b	a	b	b	a	a	b	b	b	b	a	b	b	a	-
931	31.01_Jm8D_29409753	a	b	b	b	a	b	b	a	a	b	b	b	b	a	a	b	b	b	b	a	b	a	b	a	a	a	a	b	a	a	a	a	a	b	a	b	b	a	a	-	b	b	b	a	b	b	a	a
932	31.01_Jm8D_29484615	a	b	b	b	a	b	b	a	a	b	b	b	b	a	a	b	b	b	b	a	b	a	b	a	a	a	a	b	a	a	a	a	a	b	a	b	b	a	a	b	b	b	b	a	b	b	a	a
933	31.01_Jm8D_29527184	a	b	b	b	a	b	b	a	a	b	b	b	b	a	a	b	b	b	b	a	b	a	b	a	a	a	a	b	a	a	a	a	a	b	a	b	b	a	a	b	b	b	b	a	b	b	a	a
934	31.01_Jm8D_2992335	b	b	b	b	a	a	a	a	a	b	b	b	b	a	a	b	a	b	b	a	b	a	b	a	b	b	b	b	a	a	b	b	b	b	a	a	b	a	a	b	b	b	b	b	a	b	b	b
935	31.01_Jm8D_2992540	b	b	b	b	a	a	a	a	a	b	b	b	b	a	a	b	a	b	b	a	b	a	b	a	b	b	b	b	a	a	b	b	b	b	a	a	b	a	a	b	b	b	b	b	a	b	b	b
936	31.01_Jm8D_2992543	b	b	b	b	a	a	a	a	a	b	b	b	b	a	a	b	a	b	b	a	b	a	b	a	b	b	b	b	a	a	b	b	b	b	a	a	b	a	a	b	b	b	b	b	a	b	b	b
937	31.01_Jm8D_30168857	a	b	b	b	a	b	b	a	a	a	b	b	b	a	a	b	b	b	b	a	b	a	b	b	a	a	a	b	a	-	a	a	a	b	a	b	b	a	a	b	b	b	b	a	b	b	a	a
938	31.01_Jm8D_3019371	b	b	b	b	a	a	a	a	a	b	b	b	b	a	a	b	a	b	b	a	b	a	b	a	b	b	b	b	a	a	b	b	b	b	a	a	b	a	a	b	b	b	b	b	a	b	b	b
939	31.01_Jm8D_30543781	a	b	b	b	a	b	b	a	a	a	b	b	b	a	a	b	b	b	b	a	b	a	b	b	a	a	a	b	a	-	a	a	a	b	a	b	b	a	a	a	b	b	b	a	b	b	a	a
940	31.01_Jm8D_30839581	a	b	b	b	a	b	b	a	a	a	b	b	b	a	a	b	b	b	b	a	b	a	b	b	a	a	a	b	a	a	a	a	a	b	a	b	b	a	a	a	b	b	b	a	b	b	a	a
941	31.01_Jm8D_31166152	a	b	b	b	a	b	b	a	a	a	b	b	b	a	a	b	b	b	b	a	b	a	b	b	a	a	a	b	b	-	a	a	a	b	a	b	b	a	a	a	b	b	b	a	b	b	a	a
942	31.01_Jm8D_31707341	a	b	b	b	a	b	b	a	a	a	b	b	b	a	a	b	b	b	b	b	b	a	b	b	a	a	a	b	b	b	a	a	a	b	a	b	b	a	a	a	b	b	b	a	b	b	a	a
943	31.01_Jm8D_32169465	a	b	b	b	a	b	b	a	a	a	b	b	b	a	a	b	b	a	b	b	b	a	b	b	a	a	a	b	b	b	a	a	a	b	a	b	b	a	a	a	b	b	b	a	b	b	a	a
944	31.01_Jm8D_33290726	a	b	b	b	a	b	b	a	a	a	b	b	b	a	a	a	b	a	b	b	b	a	b	b	a	a	a	b	b	b	a	a	a	b	a	b	b	a	a	a	b	b	b	a	b	b	a	a
945	31.01_Jm8D_33863503	a	b	b	b	a	b	b	a	a	a	b	b	b	a	a	a	b	a	b	b	b	a	b	b	a	a	b	b	b	b	a	a	a	b	a	b	b	a	a	a	b	b	b	a	b	b	a	a
946	31.01_Jm8D_34228724	a	b	b	b	a	b	b	a	a	a	b	b	b	a	a	a	b	a	b	b	b	a	b	b	a	a	b	b	b	b	a	a	a	b	a	b	b	a	a	a	b	b	b	a	b	b	a	a
947	31.01_Jm8D_342465	b	a	b	b	a	a	a	a	a	b	b	b	b	a	a	b	a	b	b	a	b	a	a	a	b	b	b	b	a	a	b	b	b	a	b	a	b	a	a	b	b	a	b	b	a	b	b	b
948	31.01_Jm8D_386437	b	a	b	b	a	a	a	a	a	b	b	b	b	a	a	b	a	b	b	a	b	a	a	a	b	b	b	b	a	a	b	b	b	a	b	a	b	a	a	b	b	a	b	b	a	b	b	b
949	31.01_Jm8D_3892516	b	b	b	b	a	a	a	a	a	b	b	b	b	a	a	b	a	b	b	a	b	a	b	a	b	b	b	b	a	a	b	b	b	b	a	a	b	a	a	b	b	b	b	b	a	b	b	b
950	31.01_Jm8D_4027076	b	b	b	b	a	a	a	a	a	b	b	b	b	a	a	b	a	b	b	a	b	a	b	a	b	b	b	b	a	a	b	b	b	b	a	a	b	a	a	b	b	b	b	b	a	b	b	b
951	31.01_Jm8D_4298270	b	b	b	b	a	a	a	a	a	b	b	b	b	a	a	b	a	b	b	a	b	a	b	a	b	b	b	b	a	a	b	b	b	b	a	a	b	a	a	b	b	b	b	b	a	b	b	b
952	31.01_Jm8D_4451198	b	b	b	b	a	a	a	a	a	b	b	b	b	a	a	b	a	b	b	a	b	a	b	a	b	b	b	b	a	a	b	b	b	b	a	a	b	a	a	b	b	b	b	b	a	b	b	b
953	31.01_Jm8D_4497901	b	b	b	b	a	a	a	a	a	b	b	b	b	a	a	b	a	b	b	a	b	a	b	a	b	b	b	b	a	a	b	b	b	b	a	a	b	a	a	b	b	b	b	b	a	b	b	b
954	31.01_Jm8D_4534649	b	b	b	b	a	a	a	a	a	b	b	b	b	a	a	b	a	b	b	a	b	a	b	a	b	b	b	b	a	a	b	b	b	b	a	a	b	a	a	b	b	b	b	b	a	b	b	-
955	31.01_Jm8D_4824140	b	b	b	b	a	a	a	a	a	b	b	b	b	a	a	b	a	b	b	a	b	a	b	a	b	b	b	b	a	a	a	b	b	b	a	a	b	a	a	b	b	b	b	b	a	b	b	b
956	31.01_Jm8D_5076458	b	b	b	b	a	a	a	a	a	b	b	b	b	a	a	b	a	b	b	a	b	a	b	a	b	b	b	b	a	-	a	b	b	b	a	a	b	a	a	b	b	b	b	b	a	b	b	b
957	31.01_Jm8D_5076936	b	b	b	b	a	a	a	a	a	b	b	b	b	a	a	b	a	b	b	a	b	a	b	a	b	b	b	b	a	-	a	b	b	b	a	a	b	a	a	b	b	b	b	b	a	b	b	b
958	31.01_Jm8D_5077645	b	b	b	b	a	a	a	a	a	b	b	b	b	a	a	b	a	b	b	a	b	a	b	a	b	b	b	b	a	a	a	b	b	b	a	a	b	a	a	b	b	b	b	b	a	b	b	b
959	31.01_Jm8D_5315171	b	b	b	b	a	a	a	a	a	b	b	b	b	a	a	b	a	b	b	a	b	a	b	a	b	b	b	b	a	-	a	b	b	b	a	a	b	a	a	b	b	b	b	b	a	b	b	b
960	31.01_Jm8D_5315485	b	b	b	b	a	a	a	a	a	b	b	b	b	a	a	b	a	b	b	a	b	a	b	a	b	b	b	b	a	a	a	b	b	b	a	a	b	a	a	b	b	b	b	b	a	b	b	b
961	31.01_Jm8D_5664038	b	b	b	b	a	a	a	a	a	b	b	b	b	a	a	b	a	b	b	a	b	a	b	a	b	b	b	b	a	-	a	b	b	b	a	a	b	a	a	b	b	b	b	b	a	b	b	b
962	31.01_Jm8D_6155801	b	b	b	b	a	a	a	a	a	b	b	b	b	a	a	b	a	b	b	a	b	a	b	a	b	b	b	b	a	-	a	b	b	b	a	a	b	a	a	b	b	b	b	b	a	b	b	b
963	31.01_Jm8D_650995	b	a	b	b	a	a	a	a	a	b	b	b	b	a	a	b	a	b	b	a	b	a	a	a	b	b	b	b	a	a	b	b	b	a	b	a	b	a	a	b	b	a	b	b	a	b	b	b
964	31.01_Jm8D_8059763	b	b	b	b	a	a	a	a	a	b	b	b	b	a	a	b	a	b	b	a	b	a	b	a	b	b	b	b	a	-	a	b	b	b	a	a	b	a	a	b	b	b	-	a	a	b	b	b
965	31.01_Jm8D_8836599	b	a	b	b	a	a	a	a	a	b	b	b	b	a	a	b	a	b	b	a	b	a	b	a	b	b	b	b	a	a	a	b	b	b	a	a	b	a	a	b	b	b	-	a	a	b	b	-
966	31.01_Jm8D_8837278	b	a	b	b	a	a	a	a	a	-	b	b	b	a	a	b	a	b	b	a	b	a	b	a	b	b	b	b	a	a	a	b	b	b	a	a	b	a	a	b	b	b	-	a	a	b	b	b
967	31.01_Jm8D_9048325	b	b	b	b	a	a	a	a	a	b	b	b	b	a	a	b	a	b	b	a	b	a	b	a	b	b	b	b	a	-	a	b	b	b	a	a	b	a	a	b	b	b	b	a	a	b	b	b
968	31.01_Jm8D_9048859	b	b	b	b	a	a	a	a	a	b	b	b	b	a	a	b	a	b	b	a	b	a	b	a	b	b	b	b	a	a	a	b	b	b	a	a	b	a	a	b	b	b	-	a	a	b	b	b
969	31.01_Jm8D_9379707	b	b	b	b	a	a	a	a	a	b	b	b	b	a	a	b	a	b	b	a	b	a	b	a	b	b	b	b	a	a	a	b	b	b	a	a	b	a	a	b	b	b	b	a	a	b	b	b
970	31.01_Jm8D_9681871	b	b	b	b	a	a	a	a	a	b	b	b	b	a	a	b	a	b	b	a	b	a	b	a	b	b	b	b	a	a	a	b	b	b	a	a	b	a	a	b	b	b	b	a	a	b	b	b
971	31.01_Jm8D_9681881	b	b	b	b	a	a	a	a	a	b	b	b	b	a	a	b	a	b	b	a	b	a	b	a	b	b	b	b	a	a	a	b	b	b	a	a	b	a	a	b	b	b	b	a	a	b	b	b
972	31.01_Jm8D_9681923	b	b	b	b	a	a	a	a	a	b	b	b	b	a	a	b	a	b	b	a	b	a	b	a	b	b	b	b	a	a	a	b	b	b	a	a	b	a	a	b	b	b	b	a	a	b	b	b
973	31.01_Jm8S_1429902	b	b	b	a	a	b	b	a	b	b	b	a	a	a	b	b	b	a	a	a	b	b	b	b	b	a	b	b	b	b	b	b	a	b	a	a	a	b	a	b	a	b	b	a	a	b	a	a
974	31.01_Jm8S_17031457	a	b	b	a	b	b	b	b	b	a	b	a	a	b	a	a	a	a	b	a	b	a	a	b	a	a	a	a	a	-	a	a	b	b	b	b	b	a	b	a	b	a	b	a	a	b	b	b
975	31.01_Jm8S_1740533	b	b	b	a	a	b	b	a	b	b	b	a	a	a	b	b	b	a	a	a	b	b	b	b	b	a	b	b	b	b	b	b	a	b	a	a	a	b	a	b	a	b	b	a	a	b	a	a
976	31.01_Jm8S_1740542	b	b	b	a	a	b	b	a	b	b	b	a	a	a	b	b	b	a	a	a	b	b	b	b	b	a	b	b	b	b	b	b	a	b	a	a	a	b	a	b	a	b	b	a	a	b	a	a
977	31.01_Jm8S_17652071	b	a	a	b	a	a	a	a	a	b	a	b	b	a	b	b	b	b	a	b	a	b	b	a	b	b	b	b	b	-	b	b	a	a	a	a	a	b	a	b	a	b	a	b	b	a	a	a
978	31.01_Jm8S_17935208	b	a	a	b	a	a	a	a	a	b	a	b	b	a	b	b	b	b	a	b	a	b	b	a	b	b	b	a	b	b	b	b	b	a	a	a	a	b	a	b	a	b	a	b	b	a	a	a
979	31.01_Jm8S_17975196	b	a	a	b	a	a	a	a	a	b	a	b	b	a	b	b	b	b	a	b	a	b	b	a	b	b	b	a	b	b	b	b	b	a	a	a	a	b	a	b	a	b	a	b	b	a	a	a
980	31.01_Jm8S_18047239	b	a	a	b	a	a	a	a	a	b	a	b	b	a	b	b	b	b	a	b	a	b	b	a	b	b	b	a	b	b	b	b	b	a	a	a	a	b	a	b	a	b	a	b	b	a	a	a
981	31.01_Jm8S_18690280	a	b	b	a	b	b	b	b	b	a	b	a	a	b	a	a	a	a	b	a	b	a	a	b	a	a	a	b	a	a	a	a	a	b	b	b	b	a	b	a	b	a	b	a	a	b	b	a
982	31.01_Jm8S_19150947	b	b	b	a	b	b	b	b	b	a	b	a	a	b	a	a	a	a	b	a	b	b	a	b	a	a	a	b	a	a	a	a	a	b	b	b	b	a	b	a	b	a	b	a	a	b	b	a
983	31.01_Jm8S_19150955	a	a	a	b	a	a	a	a	a	b	a	b	b	a	b	b	b	b	a	b	a	a	b	a	b	b	b	a	b	b	b	b	b	a	a	a	a	b	a	b	a	b	a	b	b	a	a	b
984	31.01_Jm8S_19155686	a	a	a	b	a	a	a	a	a	b	a	b	b	a	b	b	b	b	a	b	a	a	b	a	b	b	b	a	b	-	b	b	b	a	a	a	a	b	a	b	a	b	a	b	b	a	a	b
985	31.01_Jm8S_19155690	a	a	a	b	a	a	a	a	a	b	a	b	b	a	b	b	b	b	a	b	a	a	b	a	b	b	b	a	b	-	b	b	b	a	a	a	a	b	a	b	a	b	a	b	b	a	a	b
986	31.01_Jm8S_19390560	b	b	b	a	b	b	b	b	b	a	b	a	a	b	a	a	a	a	b	a	b	b	a	b	a	a	a	b	a	a	a	a	a	b	b	b	b	a	b	a	b	a	b	a	a	b	b	a
987	31.01_Jm8S_19390662	a	a	a	b	a	a	a	a	a	b	a	b	b	a	b	b	b	b	a	b	a	a	b	a	b	b	b	a	b	-	b	b	b	a	a	a	a	b	a	b	a	b	a	b	b	a	a	b
988	31.01_Jm8S_2007500	b	b	b	a	a	b	b	a	b	b	b	a	a	a	b	b	b	a	a	a	b	b	b	b	b	a	b	b	b	b	b	b	a	b	a	a	a	b	a	b	a	b	b	a	a	b	a	a
989	31.01_Jm8S_21137	b	b	b	a	a	b	b	b	b	b	b	a	a	a	b	b	a	a	b	a	b	b	b	b	b	a	b	b	b	b	b	b	a	b	a	a	b	b	a	b	a	b	b	a	a	b	a	a
990	31.01_Jm8S_2694258	b	b	b	a	a	b	b	a	b	b	b	a	a	a	b	b	b	a	a	a	b	b	b	b	b	a	b	b	b	b	b	b	a	b	a	a	a	b	a	b	a	b	b	a	a	b	a	a
991	31.01_Jm8S_3122577	b	b	b	a	a	b	b	a	b	b	b	a	a	a	b	b	b	a	a	a	b	b	b	b	b	a	b	b	b	-	b	b	a	b	a	a	a	b	a	b	a	b	b	a	a	b	a	a
992	31.01_Jm8S_3122578	a	a	a	b	b	a	a	b	a	a	a	b	b	b	a	a	a	b	b	b	a	a	a	a	a	b	a	a	a	-	a	a	b	a	b	b	b	a	b	a	b	a	a	b	b	a	b	b
993	31.01_Jm8S_3122615	b	b	b	a	a	b	b	a	b	b	b	a	a	a	b	b	b	a	a	a	b	b	b	b	b	a	b	b	b	-	b	b	a	b	a	a	a	b	a	b	a	b	b	a	a	b	a	a
994	31.01_Jm8S_3217653	b	b	b	a	a	b	b	a	b	b	b	a	a	a	b	b	b	a	a	a	b	b	b	b	b	a	b	b	b	b	b	b	a	b	a	a	a	b	a	b	a	b	b	a	a	b	a	a
995	31.01_Jm8S_3407769	b	b	b	a	a	b	b	a	a	b	b	a	a	a	b	b	b	a	a	a	b	b	b	b	b	a	b	b	b	-	b	b	a	b	a	a	a	b	a	b	a	b	b	a	a	b	a	a
996	31.01_Jm8S_480466	a	a	a	b	b	a	a	a	a	a	a	b	b	b	a	a	b	b	a	b	a	a	a	a	a	b	a	a	a	a	a	a	b	a	b	b	-	a	b	a	b	a	a	b	b	a	b	b
997	31.01_Jm8S_875167	b	b	b	a	a	b	b	b	b	b	b	a	a	a	b	b	a	a	b	a	b	b	b	b	b	a	b	b	b	-	b	b	a	b	a	a	a	b	a	b	a	b	b	a	a	b	a	a
998	31.01_Jm8S_942585	b	b	b	a	a	b	b	a	b	b	b	a	a	a	b	b	a	a	b	a	b	b	b	b	b	a	b	b	b	-	b	b	a	b	a	a	a	b	a	b	a	b	b	a	a	b	a	a
[truncated: 305 more columns]

## Sheet: Jr genome 31.01 x Serr
Serial number	Locus	AC103	AC109	AC111	AC112	AC113	AC116	AC119	AC11	AC120	AC121	AC122	AC123	AC125	AC126	AC129	AC12	AC130	AC133	AC134	AC135	AC138	AC139	AC13	AC141	AC142	AC145	AC146	AC148	AC151	AC153	AC154	AC157	AC15	AC160	AC163	AC164	AC166	AC168	AC16	AC175	AC176	AC179	AC182	AC184	AC185	AC186	AC188	AC189
1	31.01_Jr1D_10951178	.	b	b	a	b	.	b	b	.	b	b	a	b	a	b	b	b	a	b	.	b	b	.	b	a	a	a	.	b	.	b	b	a	.	a	b	.	a	b	b	.	.	b	b	b	b	b	.
2	31.01_Jr1D_11510423	a	b	b	a	b	a	b	b	a	b	b	a	b	a	b	b	b	a	b	a	b	b	a	b	a	a	a	a	b	a	b	b	a	a	a	b	a	a	b	b	a	a	b	b	b	b	b	a
3	31.01_Jr1D_1374723	a	a	b	a	b	b	b	b	a	a	a	b	b	b	a	b	b	a	b	a	a	b	a	a	a	a	a	b	b	a	b	b	b	a	b	b	a	a	b	b	b	b	a	a	a	b	a	a
4	31.01_Jr1D_15787257	a	b	b	a	b	a	b	b	a	b	b	a	b	a	b	a	b	a	a	a	b	b	b	b	b	b	a	a	b	a	b	a	a	a	a	b	b	a	b	b	a	a	b	b	b	b	b	a
5	31.01_Jr1D_1581746	a	a	b	a	b	b	b	b	a	a	a	b	b	b	a	b	b	a	b	a	a	b	a	a	a	a	a	b	b	a	b	b	b	a	b	b	a	a	b	b	b	b	a	a	a	b	a	a
6	31.01_Jr1D_16455947	a	b	b	a	b	a	b	b	a	b	b	a	b	a	b	a	b	a	a	a	b	b	b	b	b	b	a	a	b	a	b	a	a	a	a	b	b	a	b	b	a	a	b	b	b	b	b	a
7	31.01_Jr1D_16529834	a	b	b	a	b	a	b	b	a	b	b	a	b	a	b	a	b	a	a	a	b	b	b	b	b	b	a	a	b	a	b	a	a	a	a	b	b	a	b	b	a	a	b	b	b	b	b	a
8	31.01_Jr1D_16876251	a	b	b	a	b	a	a	b	a	b	b	a	b	a	b	a	b	a	a	a	b	b	b	b	b	b	a	a	b	a	b	a	a	a	a	b	b	a	b	b	a	a	b	b	b	b	b	a
9	31.01_Jr1D_1814034	a	b	b	a	b	b	b	b	a	a	a	b	b	b	a	b	b	a	b	a	a	b	a	a	a	a	a	b	b	a	b	b	b	a	b	b	a	a	b	b	b	b	a	a	a	b	a	a
10	31.01_Jr1D_18445376	a	a	b	a	b	a	a	b	b	b	b	a	a	a	b	a	b	a	a	a	b	b	b	.	b	.	a	a	b	a	b	a	a	a	a	b	b	a	b	b	a	a	.	b	b	b	.	a
11	31.01_Jr1D_19752954	a	a	b	a	b	a	a	b	b	b	b	a	b	b	b	a	b	a	a	a	b	b	b	b	b	b	a	a	b	a	b	a	a	a	a	b	b	a	b	b	a	a	b	b	b	b	b	a
12	31.01_Jr1D_2133363	a	b	b	a	b	b	b	b	a	a	a	b	b	b	a	b	b	a	b	a	a	b	a	a	a	a	a	b	b	a	b	b	b	a	b	b	a	a	b	b	b	b	a	a	a	b	a	a
13	31.01_Jr1D_2133556	a	b	b	a	b	b	b	b	a	a	a	b	b	b	a	b	b	a	b	a	a	b	a	a	a	a	a	b	b	a	b	b	b	a	b	b	a	a	b	b	b	b	a	a	a	b	a	a
14	31.01_Jr1D_2601605	a	b	b	a	b	b	b	b	a	a	a	b	b	a	a	b	b	a	b	a	b	b	a	a	a	a	a	b	b	a	b	b	b	a	b	b	a	a	b	b	b	b	a	a	a	b	a	a
15	31.01_Jr1D_26080761	a	a	b	a	b	a	a	b	b	b	b	a	b	b	b	a	b	a	a	a	a	b	b	b	b	b	a	a	b	b	a	a	a	a	a	b	b	a	b	b	a	b	b	b	b	b	b	a
16	31.01_Jr1D_26470687	a	a	b	a	b	a	a	b	b	b	b	a	a	b	b	a	a	a	a	a	a	b	b	b	b	b	a	a	b	b	a	a	a	a	a	b	b	a	b	b	a	b	b	b	b	b	b	a
17	31.01_Jr1D_26471184	a	a	b	a	b	a	a	b	b	b	b	a	a	b	b	a	a	a	a	a	a	b	b	b	b	b	a	a	b	b	a	a	a	a	a	b	b	a	b	b	a	b	b	b	b	b	b	a
18	31.01_Jr1D_2723317	a	b	b	a	b	b	b	b	a	a	a	b	b	a	a	b	b	a	b	a	b	b	a	a	a	a	a	b	b	a	b	b	b	a	b	b	a	a	b	b	b	b	a	a	a	b	a	a
19	31.01_Jr1D_2729885	a	b	b	a	b	b	b	b	a	a	a	b	b	a	a	b	b	a	b	a	b	b	a	a	a	a	a	b	b	a	b	b	b	a	b	b	a	a	b	b	b	b	a	a	a	b	a	a
20	31.01_Jr1D_29742609	a	a	b	a	b	a	a	b	b	b	b	a	a	b	b	a	a	a	a	b	a	b	b	b	b	b	a	a	b	b	a	a	a	a	a	b	b	a	b	b	a	b	b	b	b	b	b	a
21	31.01_Jr1D_31001172	a	a	b	a	.	a	a	b	b	b	b	a	a	b	b	a	a	a	a	b	a	b	b	b	b	b	a	a	b	b	a	a	a	a	a	b	b	a	b	b	a	b	b	b	b	b	b	a
22	31.01_Jr1D_3108104	a	b	b	a	b	a	b	b	a	a	a	b	b	a	a	b	b	a	b	a	b	b	a	a	a	a	a	b	b	a	b	b	b	a	b	b	a	a	b	b	b	b	a	a	a	b	a	a
23	31.01_Jr1D_34688077	a	a	b	a	b	a	a	a	b	b	b	a	a	b	b	a	a	a	a	b	a	b	b	b	b	b	a	a	b	b	a	a	a	a	a	b	b	a	b	b	a	b	b	b	b	b	b	a
24	31.01_Jr1D_35235498	a	a	b	a	b	a	a	a	b	b	b	a	a	b	b	a	a	b	a	b	a	b	b	b	b	b	a	a	b	b	a	a	a	a	a	b	b	a	b	b	a	b	b	b	b	b	b	b
25	31.01_Jr1D_35659573	a	a	b	a	b	a	a	a	b	b	b	a	a	b	b	a	a	b	a	b	a	b	b	b	b	b	a	a	b	.	a	a	a	a	a	b	b	a	b	b	a	b	b	b	b	b	b	b
26	31.01_Jr1D_36371400	a	a	b	a	b	a	a	a	b	b	b	a	a	b	b	a	a	b	a	b	a	b	b	b	b	b	a	a	b	.	a	a	a	a	a	b	b	a	b	b	a	b	b	b	b	b	b	b
27	31.01_Jr1D_37158974	b	b	a	a	a	b	b	b	a	b	a	b	b	a	a	b	b	a	b	a	b	a	a	a	a	a	b	b	a	a	b	b	b	b	b	a	b	b	a	a	b	a	a	a	a	a	a	a
28	31.01_Jr1D_3719902	b	b	b	.	b	a	b	b	b	a	b	b	b	a	a	b	b	.	b	b	b	b	b	a	a	.	b	b	b	a	b	b	b	a	b	b	b	a	b	b	b	b	a	.	a	b	.	b
29	31.01_Jr1D_3719993	b	b	b	.	b	a	b	b	b	a	b	b	b	a	a	b	b	.	b	b	b	b	b	a	a	.	b	b	b	a	b	b	b	a	b	b	b	a	b	b	b	b	a	.	a	b	.	b
30	31.01_Jr1D_37625293	a	b	a	a	a	b	b	b	a	b	a	b	b	a	a	b	b	a	b	a	b	a	a	a	a	a	b	b	a	a	b	b	b	b	b	a	b	b	a	a	b	a	a	a	a	a	a	a
31	31.01_Jr1D_37847068	a	b	a	a	a	b	b	b	a	b	a	b	b	a	a	b	b	a	b	a	b	a	a	a	a	a	b	b	a	a	b	b	b	b	b	a	b	b	a	a	b	a	a	a	a	a	a	a
32	31.01_Jr1D_37847214	a	b	a	a	a	b	b	b	a	b	a	b	b	a	a	b	b	a	b	a	b	a	a	a	a	a	b	b	a	a	b	b	b	b	b	a	b	b	a	a	b	a	a	a	a	a	a	a
33	31.01_Jr1D_37853089	a	b	a	a	a	b	b	b	a	b	a	b	b	a	a	b	b	a	b	a	b	a	a	a	a	a	b	b	a	a	b	b	b	b	b	a	b	b	a	a	b	a	a	a	a	a	a	a
34	31.01_Jr1D_38685431	a	b	a	a	a	b	b	b	a	b	a	b	b	a	a	b	b	a	b	a	b	a	b	a	a	a	b	b	a	a	b	b	b	b	b	a	b	b	a	a	b	a	a	a	a	a	a	a
35	31.01_Jr1D_4003331	a	b	b	a	b	a	b	b	a	a	a	b	b	a	a	b	b	a	b	a	b	b	a	a	a	a	a	b	b	a	b	b	b	a	b	b	a	a	b	b	b	b	a	a	a	b	a	a
36	31.01_Jr1D_40273986	a	b	a	a	a	b	b	b	a	b	a	b	b	a	a	b	a	a	b	a	b	a	b	a	a	a	b	b	a	a	b	b	a	b	b	a	b	a	a	a	b	a	a	a	a	a	a	a
37	31.01_Jr1D_40573427	a	b	a	a	a	b	b	b	a	b	a	b	b	a	a	b	a	a	b	a	b	a	b	a	a	a	b	b	a	a	b	b	a	b	b	a	b	a	a	a	b	a	a	a	a	a	a	a
38	31.01_Jr1D_40680070	a	b	a	a	a	b	b	b	a	b	a	b	b	a	a	b	a	a	b	a	b	a	b	a	a	a	b	b	a	a	b	b	a	b	b	a	b	a	a	a	b	a	a	a	a	a	a	a
39	31.01_Jr1D_40970756	a	b	a	a	a	b	b	b	a	b	b	b	b	a	a	b	a	a	b	a	b	a	b	a	a	a	b	b	a	a	b	b	a	b	b	a	b	a	a	a	b	a	a	a	a	a	a	a
40	31.01_Jr1D_41174165	a	b	a	a	a	b	b	b	a	b	b	b	b	a	a	b	a	a	b	a	b	a	b	a	a	a	b	b	a	a	b	b	a	b	b	a	b	a	a	a	b	a	a	a	b	a	a	a
41	31.01_Jr1D_41197907	a	b	a	a	a	b	b	b	a	b	b	b	b	a	a	b	a	a	b	a	b	a	b	a	a	a	b	b	a	a	b	b	a	b	b	a	b	a	a	a	b	a	a	a	b	a	a	a
42	31.01_Jr1D_41198348	a	b	a	a	a	b	b	b	a	b	b	b	b	a	a	b	a	a	b	a	b	a	b	a	a	a	b	b	a	a	b	b	a	b	b	a	b	a	a	a	b	a	a	a	b	a	a	a
43	31.01_Jr1D_41410552	a	b	a	a	a	b	b	b	a	b	b	b	b	a	a	b	a	a	b	a	b	a	b	a	a	a	b	b	a	a	b	b	a	b	b	a	b	a	a	a	b	a	a	a	b	a	a	a
44	31.01_Jr1D_41410789	a	b	a	a	a	b	b	b	a	b	b	b	b	a	a	b	a	a	b	a	b	a	b	a	a	a	b	b	a	a	b	b	a	b	b	a	b	a	a	a	b	a	a	a	b	a	a	a
45	31.01_Jr1D_42174807	a	a	a	a	a	b	b	b	a	b	b	b	b	a	a	b	a	a	b	a	b	a	b	a	a	a	b	b	a	a	b	b	a	b	b	a	b	a	a	a	b	a	a	a	b	a	a	a
46	31.01_Jr1D_42397639	a	a	a	a	a	b	b	b	a	b	b	b	b	a	a	b	a	a	b	a	b	a	b	a	a	a	b	b	a	a	b	b	a	b	b	a	b	a	a	a	b	a	a	a	b	a	a	a
47	31.01_Jr1D_42857727	a	a	a	a	a	b	b	b	a	b	b	b	b	a	a	b	a	a	b	a	b	a	b	a	a	a	b	b	a	a	b	b	a	b	b	a	b	a	a	a	b	a	a	a	b	a	a	a
48	31.01_Jr1D_42858184	a	a	a	a	a	b	b	b	a	b	b	b	b	a	a	b	a	a	b	a	b	a	b	a	a	a	b	b	a	a	b	b	a	b	b	a	b	a	a	a	b	a	a	a	b	a	a	a
49	31.01_Jr1D_43903308	a	a	a	a	a	b	b	b	a	b	b	b	b	a	a	b	a	.	b	a	b	a	b	a	a	a	b	b	a	a	b	b	a	b	b	a	a	a	a	a	a	a	a	b	b	a	a	a
50	31.01_Jr1D_44020596	a	a	a	a	a	b	b	b	a	b	b	b	b	a	a	b	a	b	b	a	b	a	b	a	a	a	b	b	a	a	b	b	a	b	b	a	a	a	a	a	a	a	a	b	b	a	a	a
51	31.01_Jr1D_44243785	a	a	a	a	a	b	b	b	a	b	b	b	b	a	a	b	a	b	b	a	b	a	b	a	a	a	b	b	a	a	b	b	a	b	b	a	a	a	a	a	a	a	a	b	b	a	a	a
52	31.01_Jr1D_44244089	a	a	a	a	a	b	b	b	a	b	b	b	b	a	a	b	a	b	b	a	b	a	b	a	a	a	b	b	a	a	b	b	a	b	b	a	a	a	a	a	a	a	a	b	b	a	a	a
53	31.01_Jr1D_44396742	a	a	a	a	a	b	b	b	a	b	b	b	b	a	a	b	a	b	b	a	b	a	b	a	a	a	b	b	a	a	b	b	a	b	b	a	a	a	a	a	a	a	a	b	b	a	a	a
54	31.01_Jr1D_45038678	a	a	a	a	a	a	b	a	a	b	b	b	b	a	a	b	a	b	b	a	b	a	b	a	a	a	b	b	a	a	b	b	a	b	b	a	a	a	a	a	a	a	a	b	b	a	a	a
55	31.01_Jr1D_45039065	a	a	a	a	a	a	b	a	a	b	b	b	b	a	a	b	a	b	b	a	b	a	b	a	a	a	b	b	a	a	b	b	a	b	b	a	a	a	a	a	a	a	a	b	b	a	a	a
56	31.01_Jr1D_45097614	a	a	a	a	a	a	b	a	a	b	b	b	b	a	a	b	a	b	b	a	b	a	b	a	a	a	b	b	a	a	b	b	a	b	b	a	a	a	a	a	a	a	a	b	b	a	a	a
57	31.01_Jr1D_45168032	a	a	a	a	a	a	b	a	a	b	b	b	b	a	a	b	a	b	b	a	b	a	b	a	a	b	b	b	a	a	b	b	a	b	b	a	a	a	a	a	a	a	a	b	b	a	a	a
58	31.01_Jr1D_45873209	a	a	a	a	a	a	b	a	a	b	b	b	b	a	a	b	a	b	b	a	b	a	b	a	a	b	b	b	a	a	b	b	a	b	b	a	a	a	a	a	a	a	a	b	b	a	a	a
59	31.01_Jr1D_45962908	a	a	a	a	a	a	b	a	a	b	b	b	b	a	a	b	a	b	b	a	b	a	b	a	a	b	b	b	a	a	b	b	a	b	b	a	a	a	a	a	a	a	a	b	b	a	a	a
60	31.01_Jr1D_46294020	a	a	a	a	a	a	b	a	a	b	b	b	b	a	a	b	a	b	b	a	b	a	b	a	a	b	b	a	a	a	b	a	a	b	b	a	a	a	a	a	a	a	a	b	b	a	a	a
61	31.01_Jr1D_47087900	a	a	a	a	a	a	b	a	a	b	b	b	b	b	a	b	a	b	b	a	b	a	b	a	a	b	b	a	a	a	b	a	a	b	b	a	a	a	a	a	a	a	a	b	b	a	a	a
62	31.01_Jr1D_47229583	a	a	a	a	a	a	b	a	a	b	b	b	b	b	a	b	a	b	b	a	b	a	b	a	a	b	b	a	a	a	b	a	a	b	b	a	a	a	a	a	a	a	a	b	b	a	a	a
63	31.01_Jr1D_48435771	a	a	a	a	a	a	b	a	a	b	b	a	a	b	a	b	a	b	b	a	b	a	b	a	a	b	b	a	a	a	b	a	b	b	b	a	a	a	a	a	a	a	a	b	b	a	a	a
64	31.01_Jr1D_48470070	a	a	a	a	a	a	b	.	a	b	b	a	a	b	a	b	a	b	b	a	b	a	b	a	a	b	b	a	a	a	b	a	b	b	b	a	a	a	a	a	a	a	a	b	b	a	a	a
65	31.01_Jr1D_48690604	a	a	a	a	a	a	b	a	a	b	b	a	a	b	a	b	a	b	b	a	b	a	b	a	a	b	b	a	a	a	b	.	b	b	b	a	a	a	a	a	a	a	a	b	b	a	a	a
66	31.01_Jr1D_49002378	a	a	a	a	a	a	b	a	a	b	b	a	a	b	a	b	a	b	b	a	b	a	.	a	a	b	b	a	b	a	a	a	b	b	b	a	a	a	a	a	a	a	a	b	b	a	a	a
67	31.01_Jr1D_49928029	a	a	a	a	a	a	b	a	a	b	b	a	a	b	a	b	a	.	.	a	b	a	b	a	a	b	b	a	b	a	a	a	b	b	b	a	a	a	.	a	a	a	a	b	b	b	a	a
68	31.01_Jr1D_50265560	a	a	a	a	a	a	b	a	a	b	b	a	a	b	a	b	a	b	b	a	b	a	b	a	a	b	b	a	b	a	a	a	b	b	b	a	a	a	a	a	a	a	b	b	b	a	a	a
69	31.01_Jr1D_50265666	a	a	a	a	a	a	b	a	a	b	b	a	a	b	a	b	a	b	b	a	b	a	b	a	a	b	b	a	b	a	a	a	b	b	b	a	a	a	a	a	a	a	b	b	b	a	a	a
70	31.01_Jr1D_50305520	a	a	a	a	a	a	b	a	a	b	b	a	a	b	a	b	a	b	b	a	b	a	b	a	a	b	b	a	b	a	a	a	b	b	b	a	a	a	a	a	a	a	b	b	b	a	a	a
71	31.01_Jr1D_51507010	.	.	.	a	a	a	b	a	.	.	.	a	.	.	.	.	.	.	.	a	b	b	.	a	.	.	b	a	.	a	a	a	b	b	a	a	.	a	b	.	.	a	.	b	.	.	a	a
72	31.01_Jr1D_51507048	a	a	a	a	a	a	b	a	a	b	b	a	a	b	a	b	a	b	b	a	b	b	b	a	a	b	b	a	b	a	a	a	b	b	a	a	a	a	b	a	a	a	b	b	b	a	a	a
73	31.01_Jr1D_51550855	a	a	a	a	a	a	b	a	a	b	b	a	a	b	a	b	a	b	b	a	b	b	b	a	a	b	b	a	b	a	a	a	b	b	a	a	a	a	b	a	a	a	b	b	b	a	a	a
74	31.01_Jr1D_51551369	a	a	a	a	a	a	b	a	a	b	b	a	a	b	a	b	a	b	b	a	b	b	b	a	a	b	b	a	b	a	a	a	b	b	a	a	a	a	b	a	a	a	b	b	b	a	a	a
75	31.01_Jr1D_5676810	a	b	b	a	b	a	b	b	a	a	a	b	b	a	a	b	b	a	b	a	b	b	a	a	a	a	a	b	b	a	b	b	b	a	b	b	a	a	b	b	a	b	a	b	a	b	a	a
76	31.01_Jr1D_5815625	a	b	b	a	b	a	b	b	a	a	a	b	b	a	a	b	b	a	b	a	b	b	a	a	a	a	a	b	b	a	b	b	b	a	b	b	a	a	b	b	a	b	a	b	a	b	a	a
77	31.01_Jr1D_6024297	a	b	b	a	b	a	b	b	a	a	a	b	b	a	a	b	b	a	b	a	b	b	a	a	a	a	a	b	b	a	b	b	b	a	b	b	a	a	b	b	a	b	a	b	a	b	a	a
78	31.01_Jr1D_6916562	a	b	b	a	b	a	b	b	a	a	a	b	b	a	a	b	b	a	b	a	b	b	a	a	a	a	a	b	b	a	b	b	b	a	a	b	a	a	b	b	a	b	.	b	a	b	b	a
79	31.01_Jr1D_6917109	a	b	b	a	b	a	b	b	a	a	a	b	b	a	a	b	b	a	b	a	b	b	a	a	a	a	a	b	b	a	b	b	b	a	a	b	a	a	b	b	a	b	.	b	a	b	b	a
80	31.01_Jr1D_7834783	a	b	b	a	b	a	b	b	a	a	b	b	b	a	a	b	b	a	b	a	b	b	a	a	a	a	a	b	b	a	b	b	b	a	a	b	a	a	b	b	a	b	b	b	a	b	b	a
81	31.01_Jr1D_7835262	a	b	b	a	b	a	b	b	a	a	b	b	b	a	a	b	b	a	b	a	b	b	a	a	a	a	a	b	b	a	b	b	b	a	a	b	a	a	b	b	a	b	b	b	a	b	b	a
82	31.01_Jr1D_8207022	a	b	b	a	b	a	b	b	a	a	b	b	b	a	a	b	b	a	b	a	b	b	a	a	a	a	a	b	b	a	b	b	b	a	a	b	a	a	b	b	a	b	b	b	a	b	b	a
83	31.01_Jr1D_8684071	a	b	b	a	b	a	b	b	a	a	b	b	b	a	a	b	b	a	b	a	b	b	a	a	a	a	a	b	b	a	b	b	b	a	a	b	a	a	b	b	a	b	b	b	a	b	b	a
84	31.01_Jr1D_8756098	a	b	b	a	b	a	b	b	.	a	b	b	b	a	a	b	b	a	b	a	b	b	a	a	a	a	a	b	b	a	b	b	b	a	a	b	a	a	b	b	a	b	b	b	a	b	b	a
85	31.01_Jr1D_9259088	a	b	b	a	b	a	b	b	a	b	b	b	b	a	a	b	b	a	b	a	b	b	a	a	a	a	a	a	b	a	b	b	a	a	a	b	a	a	b	b	a	b	b	b	b	b	b	a
86	31.01_Jr1D_9690683	a	b	b	a	b	a	b	b	a	b	b	b	b	a	b	b	b	a	b	a	b	b	a	a	a	a	a	a	b	a	b	b	a	a	a	b	a	a	b	b	a	b	b	b	b	b	b	a
87	31.01_Jr1D_9690955	a	b	b	a	b	a	b	b	a	b	b	b	b	a	b	b	b	a	b	a	b	b	a	a	a	a	a	a	b	a	b	b	a	a	a	b	a	a	b	b	a	b	b	b	b	b	b	a
88	31.01_Jr1S_14089028	b	b	a	b	a	b	b	a	a	a	a	b	.	a	a	a	a	a	b	b	.	b	a	b	b	b	a	a	b	a	b	.	a	a	a	a	a	a	b	a	b	a	a	a	b	b	b	a
89	31.01_Jr1S_16094339	b	b	a	b	a	b	b	a	a	a	a	b	.	a	a	a	a	a	b	b	.	b	a	b	b	b	a	a	b	a	a	.	a	a	a	a	a	a	b	a	b	a	a	a	b	b	b	a
90	31.01_Jr1S_16333072	b	b	a	b	a	b	b	a	a	a	a	b	.	a	a	a	a	a	b	b	.	b	a	b	b	b	a	a	b	a	a	.	a	a	a	a	a	a	b	a	b	a	a	a	b	b	b	a
91	31.01_Jr1S_17172177	b	b	a	b	a	b	b	a	a	a	a	b	.	a	a	a	a	a	b	b	.	b	a	b	b	b	b	a	b	a	a	.	b	a	a	a	a	a	b	a	b	a	a	a	b	b	b	a
92	31.01_Jr1S_17216689	b	b	a	b	a	b	b	a	a	a	a	b	.	a	a	a	a	a	b	b	.	b	a	b	b	b	b	a	b	a	a	.	b	a	a	a	a	a	b	a	b	a	a	a	b	b	b	a
93	31.01_Jr1S_17217084	b	b	a	b	a	b	b	a	a	a	a	b	.	a	.	a	.	a	b	b	.	b	a	b	b	b	b	.	b	a	a	.	b	.	a	.	a	a	b	a	b	a	a	a	b	b	b	.
94	31.01_Jr1S_18142587	b	b	a	b	a	a	b	b	a	a	a	b	.	a	a	a	a	a	b	b	.	b	a	b	b	b	b	a	b	b	a	.	b	a	a	a	a	a	b	a	b	a	a	a	b	b	b	a
95	31.01_Jr1S_18236106	b	b	a	b	a	a	b	b	a	a	a	b	.	a	a	a	a	a	b	b	.	b	a	b	b	b	b	a	b	b	a	.	b	a	a	a	a	a	b	a	b	a	a	a	b	b	b	a
96	31.01_Jr1S_18271204	b	b	a	b	a	a	b	b	a	a	a	b	.	a	a	a	a	a	b	b	.	b	a	b	b	b	b	a	b	b	a	.	b	a	a	a	a	a	b	a	b	a	a	.	b	b	b	a
97	31.01_Jr1S_18275076	b	b	.	b	a	a	b	b	a	a	a	b	.	a	a	a	a	a	b	b	.	b	a	b	b	b	b	a	b	b	a	.	b	a	a	a	a	a	b	a	b	a	a	.	b	b	b	a
98	31.01_Jr1S_18500893	b	b	a	b	a	a	b	b	a	a	a	b	.	a	a	a	a	a	b	b	.	b	a	b	b	b	b	a	b	b	a	.	b	a	a	a	a	a	b	a	b	a	a	a	b	b	b	a
99	31.01_Jr1S_18964215	b	b	a	b	a	a	b	b	a	a	a	b	a	a	a	a	a	a	b	b	.	b	a	b	b	b	b	a	b	b	a	.	b	a	a	a	a	a	b	a	b	a	a	a	b	b	b	a
100	31.01_Jr1S_19376349	b	b	a	b	a	a	b	b	a	a	a	a	a	a	a	a	a	a	b	a	.	b	a	b	b	b	b	a	b	b	a	.	b	a	a	a	a	a	b	a	b	a	a	a	b	b	b	a
101	31.01_Jr1S_19386879	b	b	a	b	a	a	b	b	a	a	a	a	a	a	a	a	a	a	b	a	.	b	a	b	b	b	b	a	b	b	a	.	b	a	a	a	a	a	b	a	b	a	a	a	b	b	b	a
102	31.01_Jr1S_19477387	b	b	a	b	a	a	b	b	a	a	a	a	a	a	a	a	a	a	b	a	.	b	a	b	b	b	b	a	b	b	a	.	b	a	a	a	a	a	b	a	b	a	a	a	b	b	b	a
103	31.01_Jr1S_19940580	b	b	a	b	a	a	b	b	a	a	a	a	a	a	a	a	a	a	b	a	b	b	a	b	b	b	b	a	b	b	a	.	b	a	a	a	a	b	b	a	b	a	a	a	a	b	b	a
104	31.01_Jr1S_20099714	b	b	a	b	a	a	b	b	a	a	a	a	a	a	a	a	a	a	b	a	b	b	a	b	b	b	b	a	b	b	a	.	b	a	a	a	a	b	b	a	b	a	b	a	a	b	b	a
105	31.01_Jr1S_20135784	b	b	a	b	a	a	b	b	a	a	a	a	a	a	a	a	a	a	b	a	b	b	a	b	b	b	b	a	b	b	a	.	b	a	a	a	a	b	b	a	b	a	b	a	a	b	b	a
106	31.01_Jr1S_20136192	b	b	a	b	a	a	b	b	a	a	a	a	a	a	a	a	a	a	b	a	b	b	a	b	b	b	b	a	b	b	a	.	b	a	a	a	a	b	b	a	b	a	b	a	a	b	b	a
107	31.01_Jr1S_20473578	b	b	a	b	a	a	b	b	a	a	b	.	a	a	a	a	a	.	b	a	b	b	a	b	b	b	b	a	b	b	a	.	b	a	a	a	a	b	b	a	b	a	b	a	a	b	b	a
108	31.01_Jr1S_21997058	b	b	a	a	a	a	b	b	a	a	b	a	a	a	a	a	a	a	b	a	b	b	a	b	b	b	b	a	b	b	a	.	b	a	a	a	a	b	b	a	b	b	b	a	a	b	b	a
109	31.01_Jr1S_22826937	b	b	a	a	a	a	b	b	a	a	b	a	a	a	a	a	a	a	b	a	b	b	a	b	b	b	b	a	b	b	a	.	b	a	a	a	a	b	b	a	a	b	b	a	a	b	b	a
110	31.01_Jr1S_23130338	b	b	a	a	a	a	b	b	a	a	b	a	a	a	a	a	a	a	b	a	b	b	a	b	b	b	b	a	b	b	a	.	b	b	a	a	a	b	b	a	a	b	b	a	a	b	b	a
111	31.01_Jr1S_23445305	b	b	a	a	a	a	b	b	a	a	b	a	a	a	a	a	a	a	b	a	b	b	a	b	b	b	b	a	b	b	a	.	b	b	a	a	a	b	b	a	a	b	b	a	a	b	b	a
112	31.01_Jr1S_23473480	b	b	a	a	a	a	b	b	a	a	b	a	a	a	a	a	a	a	b	a	b	b	a	b	b	b	b	a	b	b	a	.	b	b	a	a	a	b	b	a	a	b	b	a	a	b	b	a
113	31.01_Jr1S_23529469	b	.	a	a	a	a	.	.	a	a	.	a	a	a	a	a	a	a	b	a	b	b	a	.	.	b	.	a	.	.	a	.	b	.	a	a	a	.	b	a	a	b	.	a	a	.	.	a
114	31.01_Jr1S_23990091	b	b	a	a	a	a	b	b	a	a	b	a	a	a	a	a	a	a	b	a	b	b	a	b	b	b	b	a	b	b	a	.	b	b	a	a	a	b	b	a	a	b	b	a	a	b	b	a
115	31.01_Jr1S_24021122	b	b	a	a	a	a	b	b	a	a	b	a	a	a	a	a	a	a	b	a	b	b	a	b	b	b	b	a	b	b	a	.	b	b	a	a	a	b	b	a	a	b	b	a	a	b	b	a
116	31.01_Jr1S_24349307	b	b	a	b	a	a	b	b	a	a	b	a	a	a	a	a	a	a	b	a	b	b	a	b	b	b	b	a	b	b	a	.	b	b	a	a	a	b	b	a	a	b	b	a	a	b	b	a
117	31.01_Jr1S_24389297	b	b	a	b	a	a	b	b	a	a	b	a	a	a	a	a	a	a	b	a	b	b	a	b	.	b	b	a	b	b	a	.	b	b	a	a	a	b	b	a	a	b	b	a	a	b	b	a
118	31.01_Jr1S_24671803	b	b	a	b	a	a	b	b	a	b	b	a	a	a	a	a	a	a	b	a	b	b	a	b	b	b	b	a	b	b	a	.	b	b	a	a	a	b	b	a	a	b	b	a	a	b	b	a
119	31.01_Jr1S_24727113	b	b	a	b	a	a	b	b	a	b	b	a	a	a	a	a	a	a	b	a	b	b	a	b	b	b	b	a	b	b	a	.	b	b	a	a	a	b	b	a	a	b	b	a	a	b	b	a
120	31.01_Jr1S_25137898	b	a	a	b	a	a	b	b	a	b	b	a	a	a	a	a	a	a	a	a	b	b	a	b	b	a	b	a	b	b	a	.	b	b	a	a	a	b	b	a	a	b	b	a	a	b	b	a
121	31.01_Jr1S_25166860	b	a	a	b	a	a	b	b	a	b	b	a	a	a	a	a	a	a	a	a	b	b	a	b	b	a	b	a	b	b	a	.	b	b	a	a	a	b	b	a	a	b	b	a	a	b	b	a
122	31.01_Jr1S_25351341	b	a	a	b	a	a	b	b	a	b	b	a	a	a	a	a	a	a	a	a	b	b	a	b	b	a	b	a	b	b	a	.	b	b	a	a	a	b	b	a	a	b	b	a	a	b	b	a
123	31.01_Jr1S_25406559	b	a	a	.	a	a	.	.	a	b	.	a	a	a	a	a	a	a	a	a	b	b	a	.	.	a	.	a	.	b	a	.	b	b	a	a	a	.	b	a	a	b	b	a	a	.	b	a
124	31.01_Jr1S_25868500	b	a	a	b	a	a	b	b	a	b	b	a	b	b	a	a	a	a	a	a	b	b	a	b	b	a	b	a	b	b	a	.	b	b	a	a	a	b	b	a	a	b	b	a	a	b	b	a
125	31.01_Jr1S_25885958	b	a	a	b	a	a	b	b	a	b	b	a	b	b	a	a	a	a	a	a	b	b	a	b	b	a	b	a	b	b	a	.	b	b	a	a	a	b	b	a	a	b	b	a	a	b	b	a
126	31.01_Jr1S_26465987	b	a	a	b	a	a	b	b	a	b	b	a	b	b	a	a	a	a	a	a	b	b	a	b	b	a	b	a	b	b	a	.	b	b	a	a	a	b	b	a	a	b	b	a	a	b	b	a
127	31.01_Jr1S_26491439	b	a	a	b	a	a	b	b	a	b	b	a	b	b	a	a	a	a	a	a	b	b	a	b	b	a	b	a	b	b	a	.	b	b	a	a	a	b	b	a	a	b	b	a	a	b	b	a
128	31.01_Jr1S_26813229	b	a	a	b	a	a	b	b	a	b	b	a	b	b	a	a	a	a	a	a	b	b	a	b	b	a	b	a	b	b	a	.	b	b	a	a	a	b	b	a	a	a	b	a	a	b	b	a
129	31.01_Jr1S_26980976	b	a	a	b	a	a	b	b	a	b	b	a	b	b	a	a	a	a	a	a	b	b	a	b	b	a	b	a	b	b	a	.	b	b	a	a	a	b	b	a	a	a	b	a	a	b	b	a
130	31.01_Jr1S_27291038	b	a	a	b	a	a	b	b	a	b	b	a	b	b	a	a	a	a	a	a	b	b	a	b	b	a	a	a	b	b	a	.	b	b	a	a	a	b	b	a	a	a	b	a	a	b	b	a
131	31.01_Jr1S_27311639	b	a	a	b	a	a	b	b	a	b	b	a	b	b	a	a	a	a	a	a	b	b	a	b	b	a	a	a	b	b	a	.	b	b	a	a	a	b	b	a	a	a	b	a	a	b	b	a
132	31.01_Jr1S_27410828	b	a	a	b	a	a	b	b	a	b	b	a	b	b	a	a	a	a	a	a	b	b	a	b	b	a	a	a	b	b	a	.	b	b	a	a	a	b	b	a	a	a	b	a	a	b	b	a
133	31.01_Jr1S_27496461	b	a	a	b	a	a	b	b	a	b	b	a	b	b	a	a	a	a	a	a	b	b	a	b	b	a	a	a	b	b	a	.	b	b	a	a	a	b	b	a	a	a	b	a	a	b	b	a
134	31.01_Jr1S_27527660	b	a	a	b	a	a	b	b	a	b	b	a	b	b	a	a	a	a	a	a	b	b	a	b	b	a	a	a	b	b	a	.	b	b	a	a	a	b	b	a	a	a	b	a	a	b	b	a
135	31.01_Jr1S_28293897	b	a	a	b	a	a	b	b	a	b	b	a	b	b	a	a	a	a	a	a	b	b	a	b	b	a	a	a	b	b	a	.	b	b	a	a	a	b	b	a	a	a	b	a	a	b	b	a
136	31.01_Jr1S_28493457	b	a	a	b	a	a	b	a	a	b	b	a	b	b	a	a	a	a	a	a	b	b	a	b	b	a	a	a	b	b	a	.	b	b	a	a	a	b	b	a	a	a	b	a	a	b	b	a
137	31.01_Jr1S_29143923	b	a	a	b	a	a	b	a	a	b	b	a	b	b	a	a	a	a	a	a	b	b	a	b	b	a	a	a	b	b	a	.	b	b	a	a	a	b	b	a	a	a	b	a	a	b	b	a
138	31.01_Jr1S_29552574	b	a	a	b	a	a	b	a	a	b	b	a	b	b	a	a	a	a	a	a	b	b	a	b	b	a	a	a	b	b	a	.	b	b	a	a	a	b	b	a	a	a	b	a	a	b	b	a
139	31.01_Jr1S_29651008	b	a	a	b	a	a	b	a	a	b	b	a	b	b	a	a	a	a	a	a	b	b	a	b	b	a	a	a	.	b	a	.	b	b	a	a	a	b	b	a	a	a	b	a	a	b	b	a
140	31.01_Jr2D_10214847	a	b	a	a	.	b	b	b	a	b	a	a	a	a	b	b	b	b	b	.	a	b	b	b	b	b	b	a	a	a	a	.	.	b	.	b	a	.	b	a	b	b	b	.	a	b	.	b
141	31.01_Jr2D_10217104	a	b	a	a	a	b	b	b	a	b	a	a	a	a	b	b	b	b	b	a	a	b	b	b	b	b	b	a	a	a	a	.	a	b	a	b	a	a	b	a	b	b	b	a	a	b	a	b
142	31.01_Jr2D_10641049	a	b	.	.	a	a	b	b	.	b	.	.	a	.	b	b	b	b	b	a	a	b	b	b	b	b	b	a	.	.	a	.	a	b	a	b	.	a	b	.	b	b	b	a	.	b	a	b
143	31.01_Jr2D_10646663	a	b	a	a	a	a	b	b	a	b	a	a	a	a	b	b	b	b	b	a	a	b	b	b	.	b	b	a	.	a	a	.	a	b	a	b	a	a	b	a	b	b	b	a	a	b	a	b
144	31.01_Jr2D_10651307	a	b	a	a	a	a	b	b	a	b	a	a	a	a	b	b	b	b	b	a	a	b	b	b	b	b	b	a	a	a	a	.	a	b	a	b	a	a	b	a	b	b	b	a	a	b	a	b
145	31.01_Jr2D_10947268	a	b	a	a	a	a	b	b	a	b	a	a	a	a	b	b	b	b	b	a	a	b	b	b	b	b	b	a	a	a	a	.	a	b	a	b	a	a	b	a	b	b	b	a	a	b	a	b
146	31.01_Jr2D_12104846	a	b	a	a	a	a	b	b	a	b	a	a	a	a	b	b	b	b	b	a	a	b	b	b	.	b	b	a	a	a	a	.	a	b	a	b	a	a	b	a	b	b	b	a	a	b	a	b
147	31.01_Jr2D_1261029	b	b	b	a	b	b	b	b	a	a	b	b	a	a	a	a	a	b	b	a	b	b	b	b	b	a	b	a	a	a	a	b	b	b	a	a	b	a	b	a	b	a	b	a	b	b	a	b
148	31.01_Jr2D_14392551	a	b	a	a	a	a	b	a	a	b	a	a	a	a	b	b	b	b	b	a	a	b	b	b	b	b	b	a	a	a	a	.	a	b	a	b	a	a	b	a	b	b	b	a	b	b	b	b
149	31.01_Jr2D_14433406	a	b	a	a	a	a	b	a	a	b	a	a	a	a	b	b	b	b	b	a	a	b	b	b	b	b	b	a	a	a	a	.	a	b	a	b	a	a	b	a	b	b	b	a	b	b	b	b
150	31.01_Jr2D_1571786	b	b	b	a	b	b	b	b	a	a	b	b	a	a	a	a	a	b	b	a	b	b	b	b	b	a	b	a	a	a	a	b	b	b	a	a	b	a	b	a	b	a	b	a	b	b	a	b
151	31.01_Jr2D_15840670	b	b	a	a	a	a	b	a	a	b	a	a	a	a	b	b	b	b	b	a	a	b	b	b	b	b	b	a	a	a	a	.	a	b	a	b	a	a	b	a	b	b	b	a	b	b	b	b
152	31.01_Jr2D_16027055	b	b	a	a	a	a	b	a	a	b	a	a	a	a	b	b	b	b	b	a	a	b	b	b	b	b	b	a	a	a	a	.	a	b	a	b	a	a	b	a	b	b	b	a	b	b	b	b
153	31.01_Jr2D_1607413	b	b	b	a	b	b	b	b	a	a	b	b	a	a	a	a	a	b	b	a	b	b	b	b	b	a	b	a	a	a	a	b	b	b	a	a	b	a	b	a	b	a	b	a	b	b	a	b
154	31.01_Jr2D_17455750	b	b	a	b	a	a	b	a	a	b	a	a	a	a	b	b	b	b	b	a	a	a	b	b	b	b	b	a	a	a	b	.	a	b	a	b	a	a	b	a	b	b	b	a	b	b	b	b
155	31.01_Jr2D_18370826	b	b	a	b	a	a	b	a	a	b	a	a	a	a	b	b	b	b	b	a	a	a	b	b	b	b	b	a	a	a	b	.	a	b	a	b	a	a	b	a	b	b	b	a	b	b	b	b
156	31.01_Jr2D_18370969	b	b	a	b	a	a	b	a	.	b	a	a	a	a	b	b	b	b	b	.	.	a	b	b	b	b	b	a	.	a	b	.	.	b	a	b	a	a	b	a	b	b	b	a	b	b	b	b
157	31.01_Jr2D_18687366	b	b	a	b	a	a	b	a	a	b	a	a	a	a	b	b	b	b	b	a	a	a	b	b	b	b	b	a	a	a	b	.	a	b	a	b	a	a	b	a	.	b	b	a	b	b	b	b
158	31.01_Jr2D_19167790	b	b	a	b	a	a	b	a	a	b	a	a	a	a	b	b	b	b	b	a	a	a	b	b	b	b	b	a	a	a	b	.	a	b	a	b	a	a	b	a	.	b	b	a	b	b	b	b
159	31.01_Jr2D_2059030	b	b	b	a	b	b	b	b	a	a	b	b	a	a	a	a	a	b	b	a	b	b	b	b	b	a	b	a	a	a	a	b	b	b	a	a	b	a	b	a	b	a	b	a	b	b	a	b
160	31.01_Jr2D_2164953	b	b	b	a	b	b	b	b	a	a	b	b	a	a	a	a	a	b	b	a	b	b	b	b	b	a	b	a	a	a	a	b	b	b	a	a	b	a	b	a	b	a	b	a	b	b	a	b
161	31.01_Jr2D_2363494	b	b	b	a	b	b	b	b	a	a	b	b	a	a	a	a	a	b	b	a	b	b	b	b	b	a	b	a	a	a	a	b	b	b	a	a	b	a	b	a	b	a	b	a	b	b	a	b
162	31.01_Jr2D_2813117	b	b	b	a	a	b	b	b	a	a	b	b	a	a	a	a	a	b	b	a	b	b	b	b	b	a	b	a	a	a	a	b	a	b	a	a	b	a	b	a	b	a	b	a	b	b	a	b
163	31.01_Jr2D_28144521	b	b	a	b	a	b	b	a	a	a	a	a	a	a	b	b	b	b	b	a	a	a	b	b	b	b	b	b	a	a	b	b	a	b	a	a	b	a	b	a	b	b	b	a	b	b	b	b
164	31.01_Jr2D_30042960	b	b	a	b	a	b	b	a	a	a	a	a	a	a	b	b	b	b	a	a	a	a	b	b	b	b	b	b	a	a	b	b	a	b	a	a	b	a	b	a	b	b	b	a	b	b	b	b
165	31.01_Jr2D_30292973	b	b	a	b	a	b	b	a	a	a	a	a	a	a	b	b	a	b	a	a	a	a	b	b	b	b	b	b	a	a	b	b	a	b	a	a	b	a	b	a	b	b	b	a	b	b	b	b
166	31.01_Jr2D_30805489	b	b	a	b	a	b	b	a	a	a	a	a	a	a	b	b	a	b	a	a	a	a	b	b	b	b	b	b	a	a	b	b	a	b	a	a	b	a	b	a	b	b	b	a	b	b	b	b
167	31.01_Jr2D_31009610	b	b	a	b	a	b	b	a	a	a	a	a	a	a	b	b	a	b	a	a	a	a	b	b	b	b	b	b	a	a	b	b	a	b	a	a	b	a	b	a	b	b	b	a	b	b	b	b
168	31.01_Jr2D_31009912	b	b	a	b	a	b	b	a	a	a	a	a	a	a	b	b	a	b	a	a	a	a	b	b	b	b	b	b	a	a	b	b	a	b	a	a	b	a	b	a	b	b	b	a	b	b	b	b
169	31.01_Jr2D_33556509	b	b	a	b	a	b	b	a	a	a	a	a	a	a	b	b	a	b	a	a	a	a	b	b	b	b	b	b	a	b	b	.	a	b	a	a	b	a	a	a	b	b	b	a	b	b	b	b
170	31.01_Jr2D_33584774	b	b	a	b	a	b	b	a	a	a	a	a	a	a	b	b	a	b	a	a	a	a	b	b	b	b	b	b	a	b	b	.	a	b	a	a	b	a	a	a	b	b	b	a	b	b	b	b
171	31.01_Jr2D_3360882	b	b	b	a	a	b	b	b	a	a	b	b	a	a	a	a	a	b	b	a	b	b	b	b	b	a	b	a	a	a	a	b	a	b	a	a	b	a	b	a	b	a	b	a	b	b	a	b
172	31.01_Jr2D_34720553	b	b	a	b	a	b	b	b	a	a	a	a	a	a	b	b	a	b	a	a	a	a	b	b	b	b	b	b	a	b	b	b	a	b	a	a	b	a	a	a	b	b	b	a	b	b	b	b
173	31.01_Jr2D_36388220	b	b	a	b	a	b	b	b	a	a	a	a	a	a	b	b	a	b	a	a	a	a	b	b	b	b	b	b	a	b	b	b	a	b	a	a	b	a	a	a	b	b	b	a	b	b	b	b
174	31.01_Jr2D_36746522	b	b	a	b	a	b	b	b	a	a	a	a	a	a	b	b	a	b	a	a	a	a	b	b	b	b	b	b	a	b	b	b	a	b	b	a	b	a	a	a	b	b	b	a	b	b	b	b
175	31.01_Jr2D_37427554	b	b	a	b	a	b	b	b	a	a	a	a	a	a	b	b	a	b	a	a	a	a	b	b	b	b	b	b	a	b	b	b	a	b	b	a	b	a	a	a	b	b	b	a	b	b	b	b
176	31.01_Jr2D_37821157	b	b	a	b	a	b	b	b	a	a	a	a	a	a	b	b	a	b	a	a	a	a	b	b	b	b	b	b	a	b	b	b	a	b	b	a	b	a	a	a	b	b	b	a	b	b	b	b
177	31.01_Jr2D_38526808	b	b	a	b	a	b	b	b	a	a	a	a	a	a	b	b	a	a	a	a	a	a	b	b	b	b	b	b	a	b	b	b	a	b	b	a	b	a	a	a	b	b	b	a	a	b	b	a
178	31.01_Jr2D_3854214	b	b	b	a	a	b	b	b	a	a	b	b	a	a	a	a	a	b	b	a	b	b	b	b	b	a	b	a	a	a	a	b	a	b	a	a	b	a	b	a	b	a	b	a	b	b	a	b
179	31.01_Jr2D_3854228	b	b	b	a	a	b	b	b	a	a	b	b	a	a	a	a	a	b	b	a	b	b	b	b	b	.	b	a	.	a	a	b	a	b	a	a	b	a	b	a	b	a	b	a	b	b	a	b
180	31.01_Jr2D_38554621	b	b	a	b	a	b	b	b	a	a	a	a	a	a	b	b	a	a	a	a	a	a	b	b	b	b	b	b	a	b	b	b	a	b	b	a	b	a	a	a	b	b	b	a	a	b	b	a
181	31.01_Jr2D_3870038	.	b	.	a	a	.	b	.	a	a	.	.	a	a	a	a	a	b	b	a	b	.	.	.	.	a	.	a	a	a	a	b	a	.	a	a	b	a	b	a	b	a	b	a	b	.	a	.
182	31.01_Jr2D_3884429	b	b	b	a	a	b	b	b	a	a	b	b	a	a	a	a	a	b	b	a	b	b	b	b	b	a	b	a	a	a	a	b	a	b	a	a	b	a	b	a	b	a	b	a	b	b	a	b
183	31.01_Jr2D_39326906	b	b	b	b	a	b	b	b	a	a	a	a	a	a	b	b	a	a	a	a	a	a	b	b	a	b	b	b	a	b	b	b	a	b	b	a	b	a	a	a	b	b	b	a	a	b	b	a
184	31.01_Jr2D_40316713	b	a	b	b	a	b	b	b	a	a	a	a	a	a	b	b	a	a	a	a	a	a	b	b	a	b	b	b	a	b	b	b	a	b	b	b	b	a	a	a	b	b	a	b	a	b	b	a
185	31.01_Jr2D_40323215	b	a	b	b	a	b	b	b	a	a	a	a	a	a	b	b	a	a	a	a	a	a	b	b	a	b	b	b	a	b	b	b	a	b	b	b	b	a	a	a	b	b	a	b	a	b	b	a
186	31.01_Jr2D_40658079	b	a	b	b	a	b	b	b	a	b	a	a	a	a	b	b	a	a	a	a	a	a	b	b	a	b	b	b	a	b	b	b	a	b	b	b	a	a	a	a	b	b	a	b	a	b	b	a
187	31.01_Jr2D_40825657	b	a	b	b	a	b	b	b	a	b	a	a	a	a	b	b	a	a	a	a	b	a	b	b	a	b	b	b	a	b	b	.	a	b	b	b	a	a	a	a	b	b	a	b	a	b	b	a
188	31.01_Jr2D_40830172	b	a	b	b	a	b	b	b	a	b	a	a	a	a	b	b	a	a	a	a	b	a	b	b	a	b	b	b	a	b	b	.	b	b	b	b	a	a	a	a	b	b	a	b	a	b	b	a
189	31.01_Jr2D_40857218	b	a	b	b	a	b	b	b	a	b	a	a	a	a	b	b	a	a	a	a	b	a	b	b	a	b	b	b	a	b	b	b	b	b	b	b	a	a	a	a	b	b	a	b	a	b	b	a
190	31.01_Jr2D_40982078	b	a	b	b	a	b	b	b	a	b	a	a	a	a	b	b	a	a	a	a	b	a	b	b	a	b	b	b	a	b	b	b	b	b	b	b	a	a	a	a	b	b	.	b	a	b	b	a
191	31.01_Jr2D_41094269	b	a	b	b	a	b	b	b	a	b	a	a	a	a	b	b	a	a	a	a	b	a	b	b	a	b	.	b	a	b	b	b	b	b	b	b	a	a	a	a	b	b	a	b	a	b	b	a
192	31.01_Jr2D_41556819	b	a	b	b	a	b	b	b	a	b	a	a	a	a	b	b	a	a	a	a	b	a	b	b	a	b	b	b	.	b	b	b	b	b	b	b	a	a	a	a	b	b	a	b	a	b	b	a
193	31.01_Jr2D_41860282	b	a	b	b	a	b	b	b	a	b	a	a	a	a	b	b	a	a	a	a	b	a	b	b	a	b	b	b	a	b	b	b	b	b	b	b	a	a	a	a	b	b	a	b	a	b	b	a
194	31.01_Jr2D_41860434	b	a	b	b	a	b	b	b	a	b	a	a	a	a	b	b	a	a	a	a	b	a	b	b	a	b	b	b	a	b	b	b	b	b	b	b	a	a	a	a	b	b	a	b	a	b	b	a
195	31.01_Jr2D_42187485	b	a	b	b	a	b	b	b	a	b	a	a	a	a	b	b	a	a	a	a	b	a	b	b	a	b	b	b	a	b	b	.	b	b	b	b	a	a	a	a	b	b	a	b	a	b	b	a
196	31.01_Jr2D_42277542	b	a	b	b	a	b	b	b	a	b	a	a	a	a	b	b	a	a	a	a	b	a	b	b	a	b	b	b	a	b	b	.	b	b	b	b	a	a	a	a	b	b	a	b	a	b	b	a
197	31.01_Jr2D_4235025	b	b	b	a	a	b	b	b	a	a	b	b	a	a	b	a	a	b	b	a	b	b	b	b	b	a	b	a	a	a	a	b	a	b	a	a	b	a	b	a	b	a	b	a	b	b	a	b
198	31.01_Jr2D_42543827	b	a	b	b	a	a	b	b	a	b	a	a	a	a	b	b	a	a	a	a	b	a	b	b	a	b	b	b	a	b	b	.	b	b	b	b	a	a	a	a	b	b	a	b	a	b	b	a
199	31.01_Jr2D_43278210	b	a	b	b	a	a	b	b	a	b	a	a	a	a	b	b	a	a	a	a	b	a	b	b	a	b	b	b	a	b	a	b	b	b	b	b	a	a	a	a	b	b	a	b	a	b	b	a
200	31.01_Jr2D_43618387	b	a	b	b	a	a	b	b	a	b	a	a	a	a	b	b	a	a	a	a	b	a	b	b	a	b	b	b	a	b	a	b	b	b	b	b	a	a	a	a	b	b	a	b	a	b	b	a
201	31.01_Jr2D_43649254	b	a	b	b	a	a	b	b	a	b	a	a	a	a	b	b	a	a	a	a	b	a	b	b	a	b	b	b	a	b	a	b	b	b	b	b	a	a	a	a	b	b	a	b	a	b	b	a
202	31.01_Jr2D_4410756	b	b	b	a	a	b	b	b	a	a	b	b	a	a	b	a	a	b	b	a	b	b	b	b	b	a	b	a	a	a	a	b	a	b	a	a	b	a	b	a	b	a	b	a	b	b	a	b
203	31.01_Jr2D_5097359	b	b	b	a	a	b	b	b	a	a	b	b	a	a	b	a	a	b	b	a	b	b	b	b	b	a	b	a	a	a	a	b	a	b	a	a	b	a	b	a	b	a	b	a	b	b	a	b
204	31.01_Jr2D_6336168	a	b	b	a	a	b	b	b	a	a	b	a	a	a	b	a	a	b	b	a	a	b	b	b	b	a	b	a	a	a	a	b	a	b	a	a	a	a	b	a	b	a	b	a	a	b	a	b
205	31.01_Jr2D_6873697	a	b	b	a	a	b	b	b	a	a	a	a	a	a	b	a	b	b	b	a	a	b	b	b	b	a	b	a	a	a	a	b	a	b	a	a	a	a	b	a	b	.	b	a	a	b	a	b
206	31.01_Jr2D_752995	b	b	b	a	b	b	b	b	a	a	b	b	a	a	a	a	a	b	b	a	b	b	b	b	b	a	b	a	a	a	a	b	b	b	a	a	b	a	b	a	b	a	b	a	b	b	a	b
207	31.01_Jr2D_803895	b	b	b	a	b	b	b	b	a	a	b	b	a	a	a	a	a	b	b	a	b	b	b	b	b	a	b	a	a	a	a	b	b	b	a	a	b	a	b	a	b	a	b	a	b	b	a	b
208	31.01_Jr2D_825951	b	b	b	a	b	b	b	b	a	a	b	b	a	a	a	a	a	b	b	a	b	b	b	b	b	a	b	a	a	a	a	b	b	b	a	a	b	a	b	a	b	a	b	a	b	b	a	b
209	31.01_Jr2D_8412633	a	b	a	a	a	b	b	b	a	b	a	a	a	a	b	a	b	b	b	a	a	b	b	b	b	a	b	a	a	a	a	.	a	b	a	a	a	a	b	a	b	b	b	a	a	b	a	b
210	31.01_Jr2D_8577993	a	b	a	a	a	b	b	b	a	b	a	a	a	a	b	a	b	b	b	a	a	b	b	b	b	a	b	a	a	a	a	.	a	b	a	a	a	a	b	a	b	b	b	a	a	b	a	b
211	31.01_Jr2D_8881327	a	b	a	a	a	b	b	b	a	b	a	a	a	a	b	b	b	b	b	a	a	b	b	b	b	b	b	a	a	a	a	.	a	b	a	a	a	a	b	a	b	b	b	a	a	b	a	b
212	31.01_Jr2S_11821439	a	a	b	b	b	b	b	b	b	b	a	b	a	b	b	a	a	a	b	b	a	b	a	b	b	b	a	a	b	b	a	a	a	a	b	a	b	a	a	b	a	b	a	a	b	b	b	a
213	31.01_Jr2S_1186065	b	a	b	b	b	a	b	a	b	a	b	b	b	b	a	b	b	a	b	b	b	b	a	b	b	b	a	b	b	b	b	b	a	a	b	b	a	b	b	b	a	b	b	b	a	b	b	a
214	31.01_Jr2S_1194038	b	a	b	b	b	a	b	a	b	a	b	b	b	b	a	b	b	a	b	b	b	b	a	b	b	b	a	b	b	b	b	.	a	a	b	b	a	b	b	b	a	b	b	b	a	b	b	a
215	31.01_Jr2S_11947295	a	a	b	b	b	b	b	b	b	b	a	b	a	b	b	a	a	a	b	b	a	b	a	b	b	b	a	a	b	b	a	a	a	a	b	a	b	a	a	b	a	b	a	a	b	b	b	a
216	31.01_Jr2S_12618304	a	a	b	b	b	b	b	b	b	b	a	b	a	b	b	a	a	a	b	b	a	b	a	b	b	b	a	a	b	b	a	a	a	a	b	a	b	a	a	b	a	b	a	a	b	b	b	a
217	31.01_Jr2S_12635867	a	a	b	b	b	b	b	b	b	b	a	b	a	b	b	a	a	a	b	b	a	b	a	b	b	b	a	a	b	b	a	.	a	a	b	a	b	a	a	b	a	b	a	a	b	b	b	a
218	31.01_Jr2S_12984509	a	a	b	b	b	b	b	b	b	b	a	b	a	b	b	a	a	a	b	b	a	b	a	b	b	b	a	a	b	b	a	.	a	a	b	a	b	a	a	b	a	b	a	a	b	b	b	a
219	31.01_Jr2S_12986734	a	a	b	b	b	b	b	b	b	b	a	b	a	b	b	a	a	a	b	b	a	b	a	b	b	b	a	a	b	b	a	.	a	a	b	a	b	a	a	b	a	b	a	a	b	b	b	a
220	31.01_Jr2S_13230577	a	a	b	b	b	b	b	b	b	b	a	b	a	b	b	a	a	a	b	b	a	b	a	b	b	b	a	a	b	b	a	a	a	a	b	a	b	a	a	b	a	b	a	a	b	b	b	a
221	31.01_Jr2S_1360842	b	a	b	b	b	a	b	a	b	a	b	b	b	b	a	b	b	a	b	b	b	b	a	b	b	b	a	b	b	b	b	.	a	a	b	b	a	b	b	b	a	b	b	b	a	b	b	a
222	31.01_Jr2S_14050908	a	a	b	b	b	b	b	b	b	b	a	b	a	b	b	a	a	a	b	b	a	b	a	b	b	b	a	a	b	b	a	a	a	a	b	a	b	a	a	b	a	b	a	a	b	b	b	a
223	31.01_Jr2S_15164499	a	a	b	b	b	b	b	b	b	b	a	b	a	b	b	a	a	a	b	b	a	b	b	b	b	b	a	a	b	b	a	.	a	b	b	a	b	a	a	b	a	b	a	a	b	b	b	a
224	31.01_Jr2S_15170209	a	a	b	b	b	b	b	b	b	b	a	b	a	b	b	a	a	a	b	b	a	b	b	b	b	b	a	a	b	b	a	.	a	b	b	a	b	a	a	b	a	b	a	a	b	b	b	a
225	31.01_Jr2S_17141244	a	a	b	b	a	b	b	b	b	b	a	b	a	b	b	a	a	a	b	b	a	b	b	b	a	b	a	a	b	b	a	a	a	b	b	a	b	a	a	b	a	b	a	a	b	b	b	a
226	31.01_Jr2S_1719062	b	a	b	b	b	b	b	a	b	b	b	b	b	b	a	b	b	a	b	b	b	b	a	b	b	b	a	b	b	b	b	.	a	a	b	b	b	b	b	b	a	b	b	b	a	b	b	a
227	31.01_Jr2S_2317427	b	a	b	b	b	b	b	a	b	b	b	b	b	b	a	b	b	a	b	b	b	b	a	b	b	b	a	b	b	b	b	b	a	a	b	b	b	b	b	b	a	b	b	b	a	b	b	a
228	31.01_Jr2S_23377456	a	a	b	b	a	b	b	b	b	b	a	b	a	b	b	a	a	a	b	b	a	b	b	b	a	b	a	a	.	b	a	a	a	b	b	a	b	a	a	b	a	b	a	a	b	b	b	a
229	31.01_Jr2S_25106014	a	a	b	b	a	b	b	b	b	b	a	b	a	b	b	a	a	a	b	b	a	b	b	a	a	b	a	a	a	b	a	a	a	b	b	a	b	a	a	b	a	b	a	a	b	b	b	a
230	31.01_Jr2S_2560084	b	a	b	b	b	b	b	a	b	b	b	b	b	b	a	b	b	a	b	b	b	b	a	b	b	b	a	b	b	b	b	.	a	a	b	b	b	b	b	b	a	b	b	b	a	b	b	a
231	31.01_Jr2S_2560121	b	a	b	b	b	b	b	a	b	b	b	b	b	b	a	b	b	a	b	b	b	b	a	b	b	b	a	b	b	b	b	b	a	a	b	b	b	b	b	b	a	b	b	b	a	b	b	a
232	31.01_Jr2S_25702614	a	a	b	b	a	b	b	b	b	b	a	b	a	b	b	a	a	a	b	b	a	b	b	a	a	b	a	a	a	b	a	a	a	b	b	a	b	a	a	b	a	b	a	a	b	b	b	a
233	31.01_Jr2S_25749235	a	a	b	b	a	b	b	b	b	b	a	b	a	b	b	a	a	a	b	b	a	b	b	a	a	b	a	a	a	b	a	a	a	b	b	a	b	a	a	b	a	b	a	a	b	b	b	a
234	31.01_Jr2S_29501044	a	a	b	b	a	a	b	b	b	b	a	b	a	b	b	b	a	a	b	b	a	b	b	a	a	b	a	a	a	b	a	a	a	b	b	a	b	a	a	b	a	b	a	a	b	b	b	a
235	31.01_Jr2S_2951820	b	a	b	b	b	b	b	a	b	b	b	b	b	b	a	b	b	a	b	b	b	b	a	b	b	b	a	b	b	b	b	b	a	a	b	b	b	b	b	b	a	b	b	b	a	b	b	a
236	31.01_Jr2S_30064089	a	a	b	b	a	a	b	b	b	b	a	b	a	b	b	b	a	a	b	b	a	b	b	a	a	b	a	a	a	b	a	a	a	b	b	a	b	a	a	b	a	b	a	a	b	b	b	a
237	31.01_Jr2S_30064692	a	a	b	b	a	a	b	b	b	b	a	b	a	b	b	b	a	a	b	b	a	b	b	a	a	b	a	a	a	b	a	a	a	b	b	a	b	a	a	b	a	b	a	a	b	b	b	a
238	31.01_Jr2S_3012145	b	a	b	b	b	b	b	a	b	b	b	b	b	b	a	b	b	a	b	b	b	b	a	b	b	b	a	b	b	b	b	b	a	a	b	b	b	b	b	b	a	b	b	b	a	b	b	a
239	31.01_Jr2S_32309719	a	a	b	b	a	a	b	b	b	b	a	b	a	b	b	b	b	a	b	b	a	b	b	a	a	b	a	a	a	b	a	.	a	b	b	a	b	a	a	b	a	b	a	a	b	b	b	a
240	31.01_Jr2S_3234840	b	a	b	b	b	b	b	a	b	b	b	b	b	b	a	b	b	a	b	b	b	b	a	b	b	b	a	b	b	b	b	b	a	a	b	b	b	b	b	b	a	b	b	b	a	b	b	a
241	31.01_Jr2S_32692263	a	a	b	b	a	a	b	b	b	b	a	b	a	b	b	b	b	a	b	b	a	b	b	a	a	b	a	a	a	b	a	.	a	b	b	a	b	a	a	b	a	b	a	a	b	b	b	a
242	31.01_Jr2S_33250207	a	a	b	b	a	a	b	b	b	b	a	b	a	b	b	b	b	a	b	b	a	b	b	a	a	b	a	a	a	b	a	.	a	b	b	a	b	a	a	b	a	b	a	a	b	b	b	a
243	31.01_Jr2S_33668462	a	a	b	b	a	a	b	b	b	b	a	b	a	b	b	b	b	a	b	b	a	b	b	a	a	b	a	a	a	b	a	a	a	b	b	a	b	b	a	b	a	b	a	a	b	b	b	a
244	31.01_Jr2S_3470283	b	a	b	b	b	b	b	a	b	b	b	b	b	b	a	b	b	a	b	b	b	b	a	b	b	b	a	b	b	b	b	b	a	a	b	b	b	b	b	b	a	b	b	b	a	b	b	a
245	31.01_Jr2S_3470873	b	a	b	b	b	b	b	a	b	b	b	b	b	b	a	b	b	a	b	b	b	b	a	b	b	b	a	b	b	b	b	b	a	a	b	b	b	b	b	b	a	b	b	b	a	b	b	a
246	31.01_Jr2S_3470952	b	a	b	b	b	b	b	a	b	b	b	b	b	b	a	b	b	a	b	b	b	b	a	b	b	b	a	b	b	b	b	b	a	a	b	b	b	b	b	b	a	b	b	b	a	b	b	a
247	31.01_Jr2S_3541883	b	a	b	b	b	b	b	a	b	b	a	b	b	b	a	b	b	a	b	b	b	b	a	b	b	b	a	b	b	b	b	b	a	a	b	b	b	b	b	b	a	b	b	b	a	b	b	a
248	31.01_Jr2S_4365055	b	a	b	b	b	b	b	a	b	b	a	b	b	b	a	b	b	a	b	b	b	b	a	b	b	b	a	b	b	b	b	b	a	a	b	b	b	b	b	b	a	b	b	b	a	b	b	a
249	31.01_Jr2S_4397773	b	a	b	b	b	b	b	a	b	b	a	b	b	b	a	b	b	a	b	b	b	b	a	b	b	b	a	b	b	b	b	b	a	a	b	b	b	b	b	b	a	b	b	b	a	b	b	a
250	31.01_Jr2S_4680953	b	a	b	b	b	b	b	a	b	b	a	b	b	b	a	b	b	a	b	b	b	b	a	b	b	b	a	b	b	b	b	b	a	a	b	b	b	b	b	b	a	b	b	b	a	b	b	a
251	31.01_Jr2S_4720995	b	a	b	b	b	b	b	a	b	b	a	b	b	b	a	b	b	a	b	b	b	b	a	b	b	b	a	b	b	b	b	b	a	a	b	b	b	b	b	b	a	b	b	b	a	b	b	a
252	31.01_Jr2S_5151625	b	a	b	b	b	b	b	a	b	b	a	b	b	b	a	b	b	a	b	b	b	b	a	b	b	b	a	.	b	b	b	.	a	a	b	b	b	b	b	b	a	b	b	b	a	b	b	a
253	31.01_Jr2S_5155389	b	a	b	b	b	b	b	a	b	b	a	b	b	b	a	b	b	a	b	b	b	b	a	b	b	b	a	b	b	b	b	b	a	a	b	b	b	b	b	b	a	b	b	b	a	b	b	a
254	31.01_Jr2S_5156128	b	a	b	b	b	b	b	a	b	b	a	b	b	b	a	b	b	a	b	b	b	b	a	b	b	b	a	b	b	b	b	b	a	a	b	b	b	b	b	b	a	b	b	b	a	b	b	a
255	31.01_Jr2S_5175218	b	a	b	b	b	b	b	a	b	b	a	b	b	b	a	b	b	a	b	b	b	b	a	b	b	b	a	b	b	b	b	b	a	a	b	b	b	b	b	b	a	b	b	b	a	b	b	a
256	31.01_Jr2S_5219850	b	.	b	b	b	b	b	.	b	b	.	b	b	b	a	b	b	a	b	b	b	b	a	b	b	b	a	b	b	b	b	b	a	.	b	b	b	b	b	b	a	b	b	b	a	b	b	.
257	31.01_Jr2S_542171	b	a	b	b	b	a	b	a	b	a	b	b	b	b	a	a	b	a	b	b	b	b	a	b	b	b	a	b	b	b	b	b	a	a	b	b	a	b	b	b	a	b	b	b	a	b	b	a
258	31.01_Jr2S_5756048	a	a	b	b	b	b	b	a	b	b	a	b	b	b	a	a	b	a	b	b	b	b	a	b	b	b	a	b	b	b	b	b	a	a	b	b	b	b	b	b	a	b	b	b	a	b	b	a
259	31.01_Jr2S_5756051	a	a	b	b	b	b	b	a	b	b	a	b	b	b	.	a	b	a	b	b	b	b	.	b	b	b	a	b	b	b	b	b	a	a	b	b	b	b	b	b	a	b	b	b	a	b	b	a
260	31.01_Jr2S_5817677	a	a	b	b	b	b	b	a	b	b	a	b	b	b	a	a	b	a	b	b	b	b	a	b	b	b	a	b	b	b	b	b	a	a	b	b	b	b	b	b	a	b	b	b	a	b	b	a
261	31.01_Jr2S_6177898	a	a	.	b	b	.	.	a	b	b	a	b	b	b	a	a	.	a	b	b	b	.	a	b	.	b	a	b	b	b	b	b	a	a	b	a	.	b	a	b	a	b	b	.	a	b	b	a
262	31.01_Jr2S_7041049	a	a	b	b	b	b	b	a	b	b	a	b	b	b	a	a	a	a	b	b	b	b	a	b	b	b	a	b	b	b	a	b	a	a	b	a	b	b	a	b	a	b	b	b	a	b	b	a
263	31.01_Jr2S_7163905	a	.	b	b	b	b	b	a	b	b	.	b	b	b	a	.	.	a	b	b	b	b	a	b	b	b	a	b	b	b	a	b	a	.	b	a	b	b	.	b	a	b	b	b	a	b	b	.
264	31.01_Jr2S_7229628	a	a	b	b	b	b	b	a	b	b	a	b	b	b	a	a	a	a	b	b	b	b	a	b	b	b	a	b	b	b	a	b	a	a	b	a	b	b	a	b	a	b	b	b	a	b	b	a
265	31.01_Jr2S_7260377	a	a	b	b	b	b	b	a	b	b	a	b	b	b	a	a	a	a	b	b	b	b	a	b	b	b	a	b	b	b	a	b	a	a	b	a	b	b	a	b	a	b	b	b	a	b	b	a
266	31.01_Jr2S_7485916	a	a	b	b	b	b	b	a	b	b	a	b	b	b	a	a	a	a	b	b	a	b	a	b	b	b	a	b	b	b	a	b	a	a	b	a	b	b	a	b	a	b	b	b	a	b	b	a
267	31.01_Jr2S_770326	b	a	b	b	b	a	b	a	b	a	b	b	b	b	a	a	b	a	b	b	b	b	a	b	b	b	a	b	b	b	b	b	a	a	b	b	a	b	b	b	a	b	b	b	a	b	b	a
268	31.01_Jr2S_7728127	a	a	b	b	b	b	b	a	b	b	a	b	b	b	a	a	a	a	b	b	a	b	a	b	b	b	a	b	b	b	a	b	a	a	b	a	b	b	a	b	a	b	b	b	a	b	b	a
269	31.01_Jr2S_7898806	a	a	b	.	b	b	b	a	b	b	a	b	b	b	a	a	a	a	b	b	a	b	a	b	b	b	a	a	b	b	a	.	a	a	b	a	b	b	a	b	a	b	b	b	a	b	b	a
270	31.01_Jr3D_10126311	a	a	b	b	a	a	b	b	b	b	a	a	a	a	a	a	a	a	b	a	a	b	b	a	b	a	b	b	b	a	a	b	b	a	a	b	a	a	a	b	b	a	b	a	a	a	b	b
271	31.01_Jr3D_10242265	a	a	b	b	a	a	b	b	b	b	a	a	a	a	a	a	a	a	b	a	a	b	b	a	b	a	b	b	b	a	a	b	b	a	a	b	a	a	a	b	b	a	b	a	a	a	b	b
272	31.01_Jr3D_10719429	a	a	b	b	a	a	b	b	b	b	a	a	a	a	a	a	a	a	b	a	a	b	b	a	b	a	a	b	b	a	a	b	b	a	a	b	a	a	a	b	b	a	b	a	a	a	b	b
273	31.01_Jr3D_10756779	a	a	b	b	a	a	b	b	b	b	a	a	a	a	a	a	a	a	b	a	a	b	b	a	b	a	a	b	b	a	a	b	b	a	a	b	a	a	a	b	b	a	b	a	a	a	b	b
274	31.01_Jr3D_1114703	a	a	b	b	b	b	b	b	b	b	a	a	a	b	b	a	b	a	a	b	b	a	a	b	b	b	b	b	a	a	a	a	b	a	b	b	a	b	a	a	b	a	b	b	b	b	b	b
275	31.01_Jr3D_11643168	a	a	b	b	a	a	b	b	b	a	a	a	a	a	a	a	a	a	b	a	a	b	b	a	b	a	a	b	b	a	a	b	b	a	a	b	a	a	a	b	b	a	b	a	a	a	b	b
276	31.01_Jr3D_12383126	a	a	b	b	a	a	b	b	b	a	a	a	a	a	a	a	a	a	b	a	a	b	b	a	b	a	a	b	b	a	a	b	b	a	a	b	a	a	a	b	b	a	b	a	a	a	b	b
277	31.01_Jr3D_13825195	a	a	b	b	a	a	b	a	b	a	a	a	a	a	a	a	a	a	b	a	a	b	b	a	b	a	a	b	b	a	a	b	b	a	a	b	a	a	a	b	a	a	b	a	a	a	b	b
278	31.01_Jr3D_15962417	a	b	b	b	b	a	b	a	b	a	a	a	a	a	a	a	a	a	b	a	a	b	b	a	b	a	a	b	b	a	a	b	b	a	a	b	a	a	a	b	a	a	b	a	a	a	b	b
279	31.01_Jr3D_1623092	a	a	b	b	b	b	b	b	b	b	a	a	a	b	b	a	b	a	a	b	b	a	a	b	b	b	b	b	a	a	a	a	b	a	b	b	a	b	a	a	b	a	b	b	b	b	b	b
280	31.01_Jr3D_16946883	a	b	b	b	b	a	b	a	b	a	a	a	a	a	a	a	a	a	b	a	a	b	b	a	b	a	a	b	b	a	a	b	b	a	a	b	a	a	a	b	a	a	b	a	a	a	b	b
281	31.01_Jr3D_17155515	a	b	b	b	b	a	b	a	b	a	a	a	a	a	a	a	a	a	b	a	a	b	b	a	b	a	a	b	b	a	a	b	b	a	a	b	a	a	a	b	a	a	b	a	a	a	b	b
282	31.01_Jr3D_17495287	a	b	b	b	b	a	b	a	b	a	a	a	a	a	a	a	a	a	b	a	a	b	b	a	b	a	a	b	b	a	a	b	b	a	a	b	a	a	a	b	a	a	a	a	a	a	b	b
283	31.01_Jr3D_18022666	a	b	b	b	b	a	b	a	b	a	a	a	a	a	a	a	a	a	b	a	a	b	b	a	b	a	a	b	b	a	a	b	b	a	a	b	a	a	a	b	a	a	a	a	a	a	b	b
284	31.01_Jr3D_18023176	a	b	b	b	b	a	b	a	b	a	a	a	a	a	a	a	a	a	b	a	a	b	b	a	b	a	a	b	b	a	a	b	b	a	a	b	a	a	a	b	a	a	a	a	a	a	b	b
285	31.01_Jr3D_1876186	a	a	b	b	a	b	b	b	b	b	a	a	a	b	b	a	b	a	a	b	b	a	a	b	b	b	b	b	a	a	a	a	b	a	b	b	a	b	a	a	b	a	b	b	b	b	b	b
286	31.01_Jr3D_1908102	a	a	b	b	a	b	b	b	b	b	a	a	a	b	b	a	b	a	a	b	b	a	a	b	b	b	b	b	a	a	a	a	b	a	b	b	a	b	a	a	b	a	b	b	b	b	b	b
287	31.01_Jr3D_22503575	a	b	b	b	b	a	b	a	b	a	a	a	a	a	a	a	a	a	b	a	a	b	b	a	b	a	a	b	b	a	b	b	b	a	a	b	a	a	a	b	b	b	a	a	a	a	b	b
288	31.01_Jr3D_22503678	a	b	b	b	b	a	b	a	b	a	a	a	a	a	a	a	a	a	b	a	a	b	b	a	b	a	a	b	b	a	b	b	b	a	a	b	a	a	a	b	b	b	a	a	a	a	b	b
289	31.01_Jr3D_22569862	a	b	b	b	b	a	b	a	b	a	a	a	a	a	a	a	a	a	b	a	a	b	b	a	b	a	a	b	b	a	b	b	b	a	a	b	a	b	a	b	b	b	a	a	a	a	b	b
290	31.01_Jr3D_22711835	a	b	b	b	b	a	b	a	b	a	a	a	a	a	a	a	a	a	b	a	a	b	b	a	b	a	a	b	b	a	b	b	b	a	a	b	a	b	a	b	b	b	a	a	a	a	b	b
291	31.01_Jr3D_23758769	a	b	b	b	b	a	b	a	b	a	a	a	a	a	a	a	a	a	b	a	a	b	b	a	b	a	a	b	b	a	b	b	b	a	a	b	a	b	a	b	b	b	a	a	a	a	b	b
292	31.01_Jr3D_27325223	a	b	b	b	b	a	b	a	b	b	a	a	b	a	a	a	a	a	a	a	b	b	b	a	b	a	a	b	b	b	b	b	b	a	a	b	a	b	a	b	b	b	a	a	a	a	b	b
293	31.01_Jr3D_2808993	a	a	b	b	a	b	b	b	b	b	a	a	a	b	b	a	b	a	b	b	b	a	b	b	b	b	b	b	a	a	a	a	b	a	b	b	a	b	a	b	b	a	b	b	b	b	b	b
294	31.01_Jr3D_2841542	a	a	b	b	a	b	b	b	b	b	a	a	a	b	b	a	b	a	b	b	b	a	b	b	b	b	b	b	a	a	a	a	b	a	b	b	a	b	a	b	b	a	b	b	b	b	b	b
295	31.01_Jr3D_28728957	a	b	b	b	b	a	b	a	b	b	a	a	b	a	a	a	a	a	a	a	b	b	b	a	b	a	a	b	b	b	b	b	b	a	a	b	a	b	a	b	b	b	a	a	a	a	b	b
296	31.01_Jr3D_29337210	a	b	b	b	b	a	b	a	b	b	a	a	b	a	a	a	a	a	a	a	b	b	b	a	b	a	a	b	b	b	b	.	b	b	a	b	a	b	a	b	b	b	a	a	a	a	b	b
297	31.01_Jr3D_30756515	a	b	a	b	b	a	b	a	b	b	a	a	b	a	a	a	a	a	a	a	b	b	b	a	b	a	a	b	b	b	b	b	b	b	a	b	a	b	a	b	b	b	a	a	a	a	b	b
298	31.01_Jr3D_30872911	a	b	a	b	b	a	b	a	b	b	a	a	b	a	a	a	a	a	a	a	b	b	b	a	b	a	a	b	b	b	b	b	b	b	a	b	a	b	a	b	b	b	a	a	a	a	b	b
299	31.01_Jr3D_32088124	a	b	a	b	b	a	b	a	b	b	a	a	b	a	a	a	a	a	a	b	b	b	b	a	b	a	a	b	b	b	b	b	b	b	a	b	a	b	a	b	b	b	a	a	a	a	b	b
300	31.01_Jr3D_32939435	a	b	a	a	b	a	b	a	b	b	a	a	a	a	a	a	a	a	a	b	b	b	b	a	b	a	a	b	b	b	b	.	b	b	a	b	a	b	a	b	b	b	a	a	a	a	b	b
301	31.01_Jr3D_336244	a	a	b	b	b	b	b	b	b	b	a	a	a	b	b	a	b	a	a	b	b	a	a	b	b	b	b	b	a	a	a	a	b	a	b	b	a	b	a	a	b	b	b	b	b	b	b	b
302	31.01_Jr3D_33950449	a	b	a	a	b	a	b	a	b	b	a	a	a	a	a	a	a	a	a	b	b	b	b	a	b	a	b	b	b	b	b	.	b	b	a	b	a	b	a	b	b	b	a	a	b	a	b	b
303	31.01_Jr3D_34014380	a	b	a	a	b	a	b	a	b	b	a	a	a	a	a	a	a	a	a	b	b	b	b	a	b	a	b	b	b	b	b	b	b	b	a	b	a	b	a	b	b	b	a	a	b	a	b	b
304	31.01_Jr3D_35180005	a	a	a	a	b	a	b	a	b	b	a	a	a	a	a	a	a	a	a	b	b	b	b	a	b	a	b	b	b	b	b	b	b	b	a	a	a	b	a	b	b	b	a	b	b	b	b	a
305	31.01_Jr3D_3661525	a	a	b	b	a	b	b	b	b	b	a	a	a	a	b	a	b	a	b	a	b	a	b	b	b	b	b	b	a	a	a	a	b	a	b	b	a	b	a	b	b	a	b	b	a	b	b	b
306	31.01_Jr3D_3661817	a	a	b	b	a	b	b	b	b	b	a	a	a	a	b	a	b	a	b	a	b	a	b	b	b	b	b	b	a	a	a	a	b	a	b	b	a	b	a	b	b	a	b	b	a	b	b	b
307	31.01_Jr3D_3915843	a	a	b	b	a	b	b	b	b	b	a	a	a	a	b	a	b	a	b	a	b	a	b	b	b	b	b	b	a	a	a	a	b	a	b	b	a	b	a	b	b	a	b	b	a	b	b	b
308	31.01_Jr3D_4412184	a	a	b	b	a	b	b	b	b	b	a	a	a	a	b	a	b	a	b	a	b	a	b	b	b	b	b	b	a	a	a	.	b	a	b	b	a	b	a	b	b	a	b	b	a	b	b	b
309	31.01_Jr3D_4598187	a	a	b	b	a	b	b	b	b	b	a	a	a	a	b	a	b	a	b	a	b	a	b	b	b	b	b	b	a	a	a	b	b	a	b	b	a	b	a	b	b	a	b	b	a	b	b	b
310	31.01_Jr3D_4855708	a	a	b	b	a	b	b	b	b	b	a	a	a	a	b	a	b	a	b	a	b	a	b	b	b	b	b	b	a	a	a	b	b	a	a	b	a	b	a	b	b	a	b	b	a	b	b	b
311	31.01_Jr3D_5085088	a	a	b	b	a	b	b	b	b	b	a	a	a	a	b	a	b	a	b	a	b	a	b	b	b	b	b	b	a	a	a	b	b	a	a	b	a	b	a	b	b	a	b	b	a	b	b	b
312	31.01_Jr3D_519802	a	a	b	b	b	b	b	b	b	b	a	a	a	b	b	a	b	a	a	b	b	a	a	b	b	b	b	b	a	a	a	a	b	a	b	b	a	b	a	a	b	b	b	b	b	b	b	b
313	31.01_Jr3D_5629453	a	a	b	b	a	b	b	b	b	b	a	a	a	a	b	a	b	a	b	a	b	a	b	b	b	b	b	b	b	a	a	.	b	a	a	b	a	b	a	b	b	a	b	b	a	b	b	b
314	31.01_Jr3D_6045031	a	a	b	b	a	a	b	b	b	b	a	a	a	a	b	a	b	a	b	a	b	a	b	b	b	b	b	b	b	a	a	b	b	a	a	b	a	b	a	b	b	a	b	b	a	b	b	b
315	31.01_Jr3D_6104275	a	a	b	b	a	a	b	b	b	b	a	a	a	a	b	a	b	a	b	a	b	a	b	b	b	b	b	b	b	a	a	b	b	a	a	b	a	b	a	b	b	a	b	b	a	b	b	b
316	31.01_Jr3D_713164	a	a	b	b	b	b	b	b	b	b	a	a	a	b	b	a	b	a	a	b	b	a	a	b	b	b	b	b	a	a	a	a	b	a	b	b	a	b	a	a	b	a	b	b	b	b	b	b
317	31.01_Jr3D_730646	a	a	b	b	b	b	b	b	b	b	a	a	a	b	b	a	b	a	a	b	b	a	a	b	b	b	b	b	a	a	a	a	b	a	b	b	a	b	a	a	b	a	b	b	b	b	b	b
318	31.01_Jr3D_8087913	a	a	b	b	a	a	b	b	b	b	a	a	a	a	a	a	a	a	b	a	a	a	b	a	b	a	b	b	b	a	a	b	b	a	a	b	a	a	a	b	b	a	b	a	a	a	b	b
319	31.01_Jr3D_8564593	a	a	b	b	a	a	b	b	b	b	a	a	a	a	a	a	a	a	b	a	a	a	b	a	b	a	b	b	b	a	a	b	b	a	a	b	a	a	a	b	b	a	b	a	a	a	b	b
320	31.01_Jr3D_8996566	a	a	b	b	a	a	b	b	b	b	a	a	a	a	a	a	a	a	b	a	a	b	b	a	b	a	b	b	b	a	a	b	b	a	a	b	a	a	a	b	b	a	b	a	a	a	b	b
321	31.01_Jr3D_8996592	a	a	b	b	a	a	b	b	b	b	a	a	a	a	a	a	a	a	b	a	a	b	b	a	b	a	b	b	b	a	a	b	b	a	a	b	a	a	a	b	b	a	b	a	a	a	b	b
322	31.01_Jr3D_9336230	a	a	b	b	a	a	b	b	b	b	a	a	a	a	a	a	a	a	b	a	a	b	b	a	b	a	b	b	b	a	a	b	b	a	a	b	a	a	a	b	b	a	b	a	a	a	b	b
323	31.01_Jr3S_12134292	.	b	b	b	a	a	a	b	a	b	a	a	a	a	b	b	a	b	a	b	a	b	b	a	b	a	b	a	b	b	b	b	b	b	b	b	b	b	b	b	b	a	a	b	a	b	b	b
324	31.01_Jr3S_1305827	a	a	a	b	a	a	a	b	a	b	a	b	a	a	b	b	a	a	a	b	a	b	b	a	b	a	a	a	b	b	b	b	a	b	b	b	a	a	a	b	a	a	b	b	a	a	b	a
325	31.01_Jr3S_13182599	a	b	b	b	a	a	a	b	a	b	a	a	a	a	b	b	a	b	a	b	a	b	b	a	b	a	b	a	b	b	b	b	b	b	b	b	b	b	b	b	b	a	a	b	a	a	b	b
326	31.01_Jr3S_13182680	a	b	b	b	a	a	a	b	a	b	a	a	a	a	b	b	a	b	a	b	a	b	b	a	b	a	b	a	b	b	b	b	b	b	b	b	b	b	b	b	b	a	a	b	a	a	b	b
327	31.01_Jr3S_13183522	a	b	b	b	a	a	a	b	a	b	a	a	a	a	b	b	a	b	a	b	a	b	b	a	b	a	b	a	b	b	b	b	b	b	b	b	b	b	b	b	b	a	a	b	a	a	b	b
328	31.01_Jr3S_18060820	b	b	.	b	.	a	a	b	a	a	a	a	a	a	b	a	a	b	a	a	a	.	b	a	b	a	b	a	b	b	b	.	b	b	b	.	b	b	.	.	.	a	a	b	a	b	b	b
329	31.01_Jr3S_18447006	b	b	b	b	b	a	a	b	a	a	a	a	a	a	b	a	a	b	a	a	a	b	b	a	b	a	b	a	b	b	b	.	b	b	b	b	b	b	b	b	b	a	a	b	a	b	b	b
330	31.01_Jr3S_18637667	b	b	b	b	b	a	a	b	a	a	a	a	a	a	b	a	a	b	a	a	a	b	b	a	b	a	b	a	b	b	b	.	b	b	b	b	b	b	b	b	b	a	a	b	a	b	b	b
331	31.01_Jr3S_18638190	b	b	b	b	b	a	a	b	a	a	a	a	a	a	b	a	a	b	a	a	a	b	b	a	b	a	b	a	b	b	b	b	b	b	b	b	b	b	b	b	b	a	a	b	a	b	b	b
332	31.01_Jr3S_19112600	b	b	b	b	b	a	a	b	a	a	a	a	a	a	b	a	a	a	a	a	a	b	b	a	b	a	b	a	b	b	b	b	b	b	b	b	b	b	b	b	b	a	a	b	a	b	b	b
333	31.01_Jr3S_1911877	a	a	b	b	a	a	a	b	a	b	a	b	a	a	b	b	a	a	a	b	a	b	b	a	b	a	a	a	b	b	b	b	a	b	b	b	a	a	a	b	a	a	b	b	a	a	b	a
334	31.01_Jr3S_19364458	b	b	b	b	b	a	a	b	a	a	a	a	a	a	b	a	a	a	a	a	a	b	b	a	b	a	b	a	b	b	b	b	b	b	b	b	b	b	b	b	b	a	a	b	a	b	b	b
335	31.01_Jr3S_19727413	b	b	b	b	b	a	a	b	a	a	a	a	a	a	b	a	a	a	a	a	a	b	b	a	b	a	b	a	b	b	b	b	b	b	b	b	b	b	b	b	b	a	a	b	a	b	b	b
336	31.01_Jr3S_19757186	b	b	b	b	b	a	a	b	a	a	a	a	a	a	b	a	a	a	a	a	a	b	b	a	b	a	b	a	b	b	b	b	b	b	b	b	b	b	b	b	b	a	a	b	a	b	b	b
337	31.01_Jr3S_19757496	b	b	b	b	b	a	a	b	a	a	a	a	a	a	b	a	a	a	a	a	a	b	b	a	b	a	b	a	b	b	b	b	b	b	b	b	b	b	b	b	b	a	a	b	a	b	b	b
338	31.01_Jr3S_19763221	b	b	b	b	b	a	a	b	a	a	a	a	a	a	b	a	a	a	a	a	a	b	b	a	b	a	b	a	b	b	b	b	b	b	b	b	b	b	b	b	b	a	a	b	a	b	b	b
339	31.01_Jr3S_20033040	b	b	b	b	b	a	a	b	a	a	a	a	a	a	b	a	a	a	a	a	a	b	b	b	b	a	b	a	b	b	b	b	b	b	b	b	b	b	b	b	b	a	a	b	a	b	b	b
340	31.01_Jr3S_20555121	b	b	b	b	b	a	a	b	a	a	a	a	a	a	b	a	a	a	a	a	a	b	b	b	b	a	b	a	b	b	b	b	b	b	b	b	b	b	b	b	b	a	a	b	a	b	b	b
341	31.01_Jr3S_20732182	b	b	b	b	b	a	a	b	a	a	a	a	a	a	b	a	a	a	a	a	a	b	b	b	b	a	b	a	b	b	b	b	b	b	b	b	b	b	b	b	b	a	a	b	a	b	b	b
342	31.01_Jr3S_20878885	b	b	b	b	b	a	a	b	a	a	a	a	a	a	b	a	a	a	a	a	a	b	b	b	b	a	b	a	b	b	b	b	b	b	b	b	b	b	b	b	b	a	a	b	a	b	b	b
343	31.01_Jr3S_22117583	b	b	b	b	b	a	a	b	a	a	a	a	a	b	b	a	a	a	a	a	a	b	b	b	b	a	b	a	b	b	b	b	b	b	b	b	b	b	b	b	b	a	a	.	b	b	b	b
344	31.01_Jr3S_23317160	b	b	b	b	b	a	a	b	a	a	a	a	a	b	b	a	b	a	a	b	a	b	b	b	b	a	b	a	b	b	b	b	b	b	b	b	b	b	b	b	b	a	a	b	b	b	b	b
345	31.01_Jr3S_23987592	b	b	b	b	b	a	a	b	a	a	a	a	a	b	b	a	b	a	a	b	a	b	b	b	b	a	b	a	b	b	b	b	b	b	a	b	a	b	b	b	b	a	a	b	b	b	a	b
346	31.01_Jr3S_24334895	b	b	b	b	b	a	a	b	a	a	a	a	a	b	b	a	b	a	a	b	a	b	b	b	b	a	b	a	b	b	b	b	b	b	a	b	a	b	b	b	b	a	a	b	b	b	a	b
347	31.01_Jr3S_25029209	b	b	b	b	b	a	a	b	a	a	a	a	a	b	b	a	b	a	a	b	a	b	b	b	b	a	b	a	b	a	b	b	b	b	a	b	a	b	b	b	b	b	a	b	b	b	a	b
348	31.01_Jr3S_25098579	b	b	b	b	b	a	a	b	a	a	a	a	a	b	b	a	b	a	a	b	a	b	b	b	b	a	b	a	b	a	b	b	b	b	a	b	a	b	b	b	b	b	a	b	b	b	a	b
349	31.01_Jr3S_25418618	b	b	b	b	b	a	a	b	a	a	a	a	a	b	b	a	b	a	a	b	a	b	b	b	b	a	b	a	b	a	b	b	b	b	a	b	a	b	b	b	b	b	a	b	b	b	a	b
350	31.01_Jr3S_25563906	b	b	b	b	b	a	a	b	a	a	a	a	a	b	b	a	b	a	a	b	.	b	b	b	b	a	b	.	b	a	b	b	b	b	a	b	a	b	b	b	b	b	a	b	b	b	a	b
351	31.01_Jr3S_26104105	b	b	a	b	b	a	a	b	a	a	a	a	a	b	b	a	b	a	a	b	a	b	b	b	b	a	b	a	b	a	b	b	b	b	a	b	a	b	b	b	b	b	a	b	b	b	a	a
352	31.01_Jr3S_26348882	b	b	a	b	b	a	a	b	a	a	a	a	a	b	b	a	b	a	a	b	a	b	b	b	b	a	b	a	b	a	b	b	b	b	a	b	a	b	b	b	b	b	a	b	b	b	a	a
353	31.01_Jr3S_26782341	b	b	a	b	b	b	a	b	b	a	a	a	a	b	b	a	b	a	a	b	b	b	b	b	b	a	b	a	b	a	b	b	b	b	a	b	a	b	b	a	b	b	a	b	b	b	a	a
354	31.01_Jr3S_26782453	b	b	a	b	b	b	a	b	b	a	a	a	a	b	b	a	b	a	a	b	b	b	b	b	b	a	b	a	b	a	b	b	b	b	a	b	a	b	b	a	b	b	a	b	b	b	a	a
355	31.01_Jr3S_271463	a	a	a	b	a	a	a	b	a	b	a	b	a	a	b	b	a	a	a	b	a	b	b	a	b	a	a	a	b	b	b	b	a	b	a	b	a	a	a	b	a	a	b	b	a	a	b	a
356	31.01_Jr3S_3821327	a	b	b	b	a	a	a	b	a	b	a	a	a	a	b	b	a	b	a	b	a	b	b	a	b	a	a	a	b	b	b	b	a	b	b	b	a	b	a	b	b	a	a	b	a	a	b	a
357	31.01_Jr3S_4776268	a	b	b	b	a	a	a	b	a	b	a	a	a	a	b	b	a	b	a	b	a	b	b	a	b	a	a	a	b	b	b	b	a	b	b	b	b	b	a	b	b	a	a	b	a	a	b	a
358	31.01_Jr3S_5406035	a	b	b	b	a	a	a	b	a	b	a	a	a	a	b	b	a	b	a	b	a	b	b	a	b	a	a	a	b	b	b	b	a	b	b	b	b	b	a	b	b	a	a	b	a	a	b	a
359	31.01_Jr3S_6008866	a	b	b	b	a	a	a	b	a	b	a	a	a	a	b	b	a	b	a	b	a	b	b	a	b	a	a	a	b	b	b	.	a	b	b	b	b	b	a	b	b	a	a	b	a	a	b	b
360	31.01_Jr3S_6621710	a	b	b	b	a	a	a	b	a	b	a	a	a	a	b	b	a	b	a	b	a	b	b	a	b	a	a	a	b	b	b	b	a	b	b	b	b	b	a	b	b	a	a	b	a	a	b	b
361	31.01_Jr3S_8691305	a	b	b	b	a	a	a	b	a	b	a	a	a	a	b	b	a	b	a	b	a	b	b	a	b	a	a	a	b	b	b	.	a	b	b	b	b	b	b	b	b	a	a	b	a	a	b	b
362	31.01_Jr4D_13806678	a	b	a	a	b	a	a	a	a	a	a	b	a	a	b	a	a	a	.	b	b	a	a	a	b	a	b	a	b	a	a	b	b	b	b	a	a	a	b	a	a	b	b	b	a	a	a	b
363	31.01_Jr4D_14527573	a	b	a	a	b	a	a	a	a	a	a	b	a	a	b	a	a	a	b	b	b	a	a	a	b	a	b	a	b	a	a	b	b	b	b	a	a	a	b	a	a	b	b	b	a	.	a	b
364	31.01_Jr4D_14532355	a	b	a	a	b	a	a	a	a	a	a	b	a	a	b	a	a	a	b	b	b	a	a	a	b	a	b	a	b	a	a	b	b	b	b	a	a	a	b	a	a	b	b	b	a	a	a	b
365	31.01_Jr4D_14532474	a	b	a	a	b	a	a	a	a	a	a	b	a	a	b	a	a	a	b	b	b	a	a	a	b	a	b	a	b	a	a	b	b	b	b	a	a	a	b	a	a	b	b	b	a	a	a	b
366	31.01_Jr4D_16169986	a	b	a	a	b	a	a	a	a	a	a	b	a	a	b	a	a	a	b	b	b	a	a	a	b	a	b	a	a	a	a	b	b	b	b	a	a	a	b	a	a	b	b	b	b	a	a	b
367	31.01_Jr4D_16727856	a	b	a	a	b	a	a	a	a	a	a	b	a	a	b	a	a	a	b	b	b	a	a	a	b	a	b	a	a	a	a	b	b	b	b	a	a	a	b	a	a	b	b	b	b	a	a	b
368	31.01_Jr4D_18044684	a	b	a	a	b	a	a	a	a	a	a	b	a	a	b	a	a	a	b	b	b	a	a	a	b	a	b	a	a	a	a	b	b	b	b	a	a	a	b	a	a	b	b	b	b	a	a	b
369	31.01_Jr4D_18640151	a	b	a	a	b	a	a	a	a	a	a	b	a	a	b	a	a	a	b	b	b	a	a	a	b	a	b	a	a	a	a	b	b	b	b	a	a	a	b	a	a	b	b	b	b	a	a	b
370	31.01_Jr4D_22006533	a	b	a	a	b	a	a	b	a	a	a	b	a	a	b	a	a	a	b	b	b	a	a	a	b	a	b	a	a	a	a	b	b	b	b	a	a	a	a	a	a	b	b	b	b	a	a	b
371	31.01_Jr4D_22931758	a	b	a	a	b	a	a	b	a	a	a	b	a	a	b	a	a	a	b	b	b	a	a	a	b	a	b	a	a	a	a	b	b	b	b	a	a	a	a	a	a	b	b	b	b	a	a	b
372	31.01_Jr4D_25673249	a	b	a	a	b	a	a	b	a	a	a	b	a	a	a	a	a	a	a	b	a	a	a	a	b	a	b	a	b	a	a	a	a	a	b	a	a	a	a	a	a	b	b	b	b	a	a	b
373	31.01_Jr4D_28166312	a	b	a	b	b	a	a	b	a	a	a	b	a	a	a	a	a	a	a	b	.	a	a	a	.	a	b	a	b	a	a	a	.	a	b	a	.	a	b	a	a	b	a	b	b	a	a	b
374	31.01_Jr4D_28914589	a	b	a	b	a	a	a	b	a	a	a	b	a	a	a	a	a	a	a	b	b	a	a	a	b	a	b	a	b	a	a	a	b	a	b	a	b	a	b	a	b	b	a	b	b	a	a	b
375	31.01_Jr4D_29075343	a	b	a	b	a	a	a	b	a	a	b	b	a	a	a	a	a	a	a	b	b	a	a	a	b	a	b	a	b	a	a	a	b	a	b	a	b	a	b	a	b	b	a	b	b	a	a	b
376	31.01_Jr4D_29300819	a	b	a	b	a	a	a	b	a	a	b	b	a	a	a	a	a	a	a	b	b	a	a	b	b	a	b	a	b	a	a	a	b	a	b	a	b	a	b	a	b	b	a	b	b	a	a	b
377	31.01_Jr4D_29549350	a	b	a	b	a	a	a	b	a	a	b	b	a	a	a	a	a	a	a	b	b	a	a	b	b	a	b	a	b	a	a	a	b	a	b	a	b	a	b	a	b	b	a	b	b	a	a	b
378	31.01_Jr4D_30469098	a	b	a	b	a	a	a	b	a	b	b	b	a	b	a	a	a	a	a	b	b	a	a	b	b	a	b	a	b	a	a	a	b	a	b	a	b	a	b	a	b	b	a	b	b	a	a	b
379	31.01_Jr4D_31271839	a	b	a	b	a	a	a	b	a	b	b	b	a	b	a	a	a	a	a	b	b	a	a	b	b	a	b	a	b	b	a	a	b	a	b	a	b	a	b	a	b	b	a	b	b	a	a	b
380	31.01_Jr4D_31739298	a	b	a	b	a	a	a	a	a	b	b	b	a	b	a	a	a	a	a	b	b	a	a	b	b	a	b	a	b	b	a	a	b	a	b	a	.	a	b	a	b	b	a	b	b	a	a	b
381	31.01_Jr4D_32374751	a	b	b	b	a	a	a	a	a	b	b	b	a	b	a	a	a	.	a	b	b	a	a	b	b	b	b	a	b	b	a	a	b	a	a	a	a	a	b	a	b	b	a	b	b	a	a	b
382	31.01_Jr4D_33678076	a	b	b	b	a	a	a	a	a	a	b	b	a	b	a	b	a	b	a	b	b	a	a	b	a	b	b	a	b	b	a	a	b	a	a	a	a	a	b	a	b	b	a	b	b	a	a	b
383	31.01_Jr4D_33802259	a	b	b	b	a	a	a	a	a	a	b	b	a	b	a	b	a	b	a	b	b	a	a	b	a	b	b	a	b	b	a	a	b	a	a	a	a	a	b	a	b	b	a	b	b	a	a	b
384	31.01_Jr4D_35124573	a	b	b	b	a	a	a	a	a	a	b	b	b	b	a	b	a	b	a	b	b	a	a	b	a	a	b	b	b	b	a	a	b	a	a	a	a	a	b	a	b	b	a	b	b	a	a	b
385	31.01_Jr4D_3691857	b	a	a	b	b	a	a	a	b	a	a	a	b	b	b	b	b	a	b	b	b	a	b	a	a	b	b	a	b	a	a	b	b	b	b	a	a	a	a	a	a	b	b	a	b	a	b	b
386	31.01_Jr4D_374189	b	a	a	b	a	a	a	a	b	a	a	a	b	b	b	b	b	a	b	a	b	a	b	a	a	b	a	a	b	a	a	b	a	b	b	a	a	a	a	a	a	b	b	a	b	a	b	b
387	31.01_Jr4D_374255	b	a	a	b	a	a	a	a	b	a	a	a	b	b	b	b	b	a	b	a	b	a	b	a	a	b	a	a	b	a	a	b	a	b	b	a	a	a	a	a	a	b	b	a	b	a	b	b
388	31.01_Jr4D_457461	b	a	a	b	a	a	a	a	b	a	a	a	b	b	b	b	b	a	b	a	b	a	b	a	a	b	a	a	b	a	a	b	a	b	b	a	a	a	a	a	a	b	b	a	b	a	b	b
389	31.01_Jr4D_457599	b	a	a	b	a	a	a	a	b	a	a	a	b	b	b	b	b	a	b	a	b	a	b	a	a	b	a	a	b	a	a	b	a	b	b	a	a	a	a	a	a	b	b	a	b	a	b	b
390	31.01_Jr4D_5498577	b	a	a	b	b	a	a	a	b	a	a	a	b	b	b	b	b	a	b	b	b	a	b	a	a	b	b	a	b	a	a	b	b	b	b	a	a	a	a	a	a	b	b	a	a	a	b	b
391	31.01_Jr4D_5985071	b	a	a	b	b	a	a	a	b	a	a	b	b	b	b	b	b	a	b	b	b	a	b	a	a	b	b	a	b	a	a	b	b	b	b	a	a	a	a	a	a	b	b	a	a	a	b	b
392	31.01_Jr4D_693960	b	a	a	b	a	a	a	a	b	a	a	a	b	b	b	b	b	a	b	a	b	a	b	a	a	b	a	a	b	a	a	b	a	b	b	a	a	a	a	a	a	b	b	a	b	a	b	b
393	31.01_Jr4D_694168	b	a	a	b	a	a	a	a	b	a	a	a	b	b	b	b	b	a	b	a	b	a	b	a	a	b	a	a	b	a	a	b	a	b	b	a	a	a	a	a	a	b	b	a	b	a	b	b
394	31.01_Jr4D_7083707	b	a	a	b	b	a	a	a	a	a	a	b	b	b	b	b	b	a	b	b	b	a	b	a	a	b	b	a	b	a	a	b	b	b	b	a	a	a	a	a	a	b	b	a	a	a	b	b
395	31.01_Jr4D_8286876	b	b	a	b	b	a	a	a	a	a	a	b	b	b	b	b	b	a	b	b	b	a	b	a	b	b	b	a	b	a	a	b	b	b	b	a	a	a	b	a	a	b	b	a	a	a	b	b
396	31.01_Jr4D_8341128	b	b	a	b	b	a	a	a	a	a	a	b	b	b	b	b	b	a	b	b	b	a	b	a	b	b	b	a	b	a	a	b	b	b	b	a	a	a	b	a	a	b	b	a	a	a	b	b
397	31.01_Jr4D_8341306	b	b	a	b	b	a	a	a	a	a	a	b	b	b	b	b	b	.	b	b	.	a	b	a	.	b	b	a	b	a	a	b	b	b	b	a	a	a	b	a	a	b	b	a	a	a	b	b
398	31.01_Jr4D_9508494	b	b	a	a	b	a	a	a	a	a	a	b	b	b	b	b	a	a	b	b	b	a	b	a	b	b	b	a	b	a	a	b	b	b	b	a	a	a	b	a	a	b	b	b	a	a	b	b
399	31.01_Jr4S_10239918	a	b	a	b	a	b	b	a	b	a	.	a	b	.	a	a	a	b	b	a	.	a	.	a	.	a	b	a	.	a	a	a	a	b	a	a	a	.	a	.	.	b	b	b	a	b	a	b
400	31.01_Jr4S_10305241	a	b	a	b	a	b	b	a	b	a	b	a	b	b	a	a	a	b	b	a	b	a	b	a	b	a	b	a	b	a	a	a	a	b	a	a	a	b	a	b	b	b	b	b	a	b	a	b
401	31.01_Jr4S_11732514	a	b	a	b	a	b	b	a	b	a	b	a	b	b	a	a	a	b	b	a	b	a	b	a	b	a	b	a	b	a	b	a	a	b	a	a	a	b	a	b	a	b	b	b	a	b	a	b
402	31.01_Jr4S_1382395	a	b	a	a	a	a	b	b	b	b	b	b	b	b	a	b	a	b	a	a	b	b	b	b	b	b	b	b	b	a	a	b	a	a	b	a	a	b	a	b	b	b	b	b	b	b	b	b
403	31.01_Jr4S_1428183	a	b	a	a	a	a	b	b	b	b	b	b	b	b	a	b	a	b	a	a	b	b	b	b	b	b	b	b	b	a	a	.	a	a	b	a	a	b	a	b	b	b	b	b	b	b	b	b
404	31.01_Jr4S_14287210	a	b	a	b	a	b	b	a	b	a	b	a	b	b	a	a	a	b	b	a	b	a	b	a	b	a	b	a	a	a	b	a	a	b	a	a	a	b	a	a	a	b	b	b	a	b	a	b
405	31.01_Jr4S_14290645	a	b	a	b	a	b	b	a	b	a	b	a	b	b	a	a	a	b	b	a	b	a	b	a	b	a	b	a	a	a	b	a	a	b	a	a	a	b	a	a	a	b	b	b	a	b	a	b
406	31.01_Jr4S_14399267	a	b	a	b	a	b	b	a	b	a	b	a	b	b	a	a	a	b	b	a	b	a	b	a	b	a	b	a	a	a	b	a	a	b	a	a	a	b	a	a	a	b	b	b	a	b	a	b
407	31.01_Jr4S_1452591	a	b	a	a	a	a	b	b	b	b	b	b	b	b	a	b	a	b	a	a	b	b	b	b	b	b	b	b	b	a	a	.	a	a	b	a	a	b	a	b	b	b	b	b	b	b	b	b
408	31.01_Jr4S_14619607	a	b	a	b	a	b	b	a	b	a	b	a	b	b	b	a	a	b	b	a	b	a	b	a	b	a	b	a	a	a	b	a	a	b	a	a	a	b	a	a	a	b	b	b	a	b	a	b
409	31.01_Jr4S_1500250	a	b	a	a	a	a	b	b	b	b	b	b	b	b	a	b	a	b	a	a	b	b	b	b	b	b	b	b	b	a	a	.	a	a	b	a	a	b	a	b	b	b	b	b	b	b	b	b
410	31.01_Jr4S_1592147	a	b	a	a	a	a	b	b	b	b	b	b	b	b	a	b	a	b	a	a	b	b	b	b	b	b	b	b	b	a	a	.	a	a	b	a	a	b	a	b	b	b	b	b	b	b	b	b
411	31.01_Jr4S_1873600	a	b	a	a	a	a	b	b	b	b	b	b	b	b	a	b	a	b	a	a	b	b	b	b	b	b	b	b	b	a	a	.	a	a	b	a	a	b	a	b	b	b	b	b	b	b	b	b
412	31.01_Jr4S_20117343	a	b	a	b	a	b	b	a	b	a	b	a	b	b	b	a	a	b	b	a	b	a	b	a	b	a	b	a	a	a	b	a	a	b	a	a	a	b	a	a	a	b	b	b	a	b	a	b
413	31.01_Jr4S_21774245	a	b	a	b	a	b	b	a	b	b	b	a	b	b	b	a	a	a	b	a	b	a	b	a	b	a	b	a	a	a	b	a	a	b	a	a	a	b	a	a	b	b	b	b	a	b	a	b
414	31.01_Jr4S_22748175	a	b	a	b	a	b	b	a	b	b	b	a	b	b	b	a	a	a	b	a	b	a	b	a	b	a	b	a	a	a	b	a	a	b	a	a	a	b	a	a	b	b	b	b	a	b	a	b
415	31.01_Jr4S_24138597	a	b	a	b	a	b	b	a	b	a	b	a	b	b	b	a	a	a	b	a	b	a	b	a	b	.	b	a	a	a	b	a	a	b	a	a	a	a	a	b	b	b	b	b	a	b	a	b
416	31.01_Jr4S_24141988	a	b	a	b	a	b	b	a	b	a	b	a	b	b	b	a	a	a	b	a	b	a	b	a	b	a	b	a	a	a	b	a	a	b	a	a	a	a	a	b	b	b	b	b	a	b	a	b
417	31.01_Jr4S_24243956	a	.	a	.	a	.	.	a	.	a	b	a	.	b	.	a	a	a	b	a	.	a	b	a	b	a	b	a	a	a	.	a	a	.	a	a	a	a	a	b	.	.	b	.	a	b	a	b
418	31.01_Jr4S_25135462	a	b	a	b	a	b	b	a	b	a	b	a	b	b	b	a	a	a	b	a	b	a	b	a	b	a	b	a	a	a	b	a	a	b	a	a	a	a	a	b	b	b	b	b	a	b	a	b
419	31.01_Jr4S_25180291	a	b	a	b	a	b	b	a	b	a	b	a	b	b	b	a	a	a	b	a	b	a	b	a	b	a	b	a	a	a	b	a	a	b	a	a	a	a	a	b	b	b	b	b	a	b	a	b
420	31.01_Jr4S_25538522	a	b	a	b	a	b	b	a	b	a	b	a	b	b	b	b	a	a	b	a	b	a	b	a	b	a	b	a	a	b	b	a	a	b	a	a	b	a	a	b	b	b	b	b	a	b	a	b
421	31.01_Jr4S_2586900	a	b	a	a	a	a	b	b	b	b	b	b	b	b	a	b	a	b	a	a	b	b	b	b	b	b	b	b	b	a	a	.	a	a	b	a	a	b	a	b	b	b	b	b	a	b	b	b
422	31.01_Jr4S_2633963	a	b	a	a	a	a	b	b	b	b	b	b	b	b	a	b	a	b	a	a	b	b	b	b	b	b	b	b	b	a	a	.	a	a	b	a	a	b	a	b	b	b	b	b	a	b	b	b
423	31.01_Jr4S_27205290	a	b	a	b	a	b	b	a	a	a	b	a	b	b	b	b	a	a	b	a	b	a	b	a	b	a	a	a	a	b	b	a	a	a	a	a	b	a	a	b	b	a	b	a	a	b	a	a
424	31.01_Jr4S_28727892	a	b	a	b	a	b	b	a	a	a	b	a	b	b	b	b	a	a	b	a	a	a	b	a	a	a	a	b	a	b	b	a	a	a	a	a	b	a	a	b	b	a	b	a	a	b	a	a
425	31.01_Jr4S_28840211	a	b	a	b	a	b	b	a	a	a	b	a	b	b	b	b	a	a	b	a	a	a	b	a	a	a	a	b	a	b	b	a	a	a	a	a	b	a	a	b	b	a	b	a	a	b	a	a
426	31.01_Jr4S_2884187	a	b	a	a	a	a	b	a	b	b	b	b	b	b	a	b	a	b	a	a	b	b	b	b	b	b	b	b	b	a	a	.	a	a	b	a	a	b	a	b	b	b	b	b	a	b	b	b
427	31.01_Jr4S_4372152	a	b	a	a	a	b	b	a	b	b	b	b	b	b	a	b	a	b	a	a	b	a	b	a	b	a	b	b	b	a	a	.	a	b	b	a	a	b	a	b	b	b	b	b	a	b	b	b
428	31.01_Jr4S_4420023	a	b	a	a	a	b	b	a	b	b	b	b	b	b	a	b	a	b	a	a	b	a	b	a	b	a	b	b	b	a	a	b	a	b	b	a	a	b	a	b	b	b	b	b	a	b	b	b
429	31.01_Jr4S_5166298	a	b	a	a	a	b	b	a	b	b	b	b	b	b	a	b	a	b	a	a	b	a	b	a	b	a	b	b	b	a	a	a	a	b	b	a	a	b	a	b	b	b	a	b	a	b	b	b
430	31.01_Jr4S_6230005	a	b	a	a	a	b	b	a	b	b	b	b	b	b	a	a	a	b	a	a	b	a	b	a	b	a	b	b	b	a	a	a	a	b	b	a	a	b	a	b	b	b	b	b	a	b	a	b
431	31.01_Jr4S_6378996	a	b	a	a	a	b	b	a	b	b	b	b	b	b	a	a	a	b	a	a	b	a	b	a	b	a	b	b	b	a	a	a	a	b	b	a	a	b	a	b	b	b	b	b	a	b	a	b
432	31.01_Jr4S_654501	a	b	a	a	a	a	b	b	b	b	b	b	a	b	a	a	a	b	a	a	b	b	b	b	b	b	b	b	b	a	a	.	a	a	b	a	b	b	a	b	b	b	b	b	b	b	b	b
433	31.01_Jr4S_6562269	a	b	a	a	a	b	b	a	b	b	b	b	b	b	a	a	a	b	a	a	b	a	b	a	b	a	b	b	b	a	a	a	a	b	b	a	a	b	a	b	b	b	b	b	a	b	a	b
434	31.01_Jr4S_6692018	a	b	a	a	a	b	b	a	b	b	b	b	b	b	a	a	a	b	a	a	b	a	b	a	b	a	b	b	b	a	a	a	a	b	b	a	a	b	a	b	b	b	b	b	a	b	a	b
435	31.01_Jr4S_697803	a	b	a	a	a	a	b	b	b	b	b	b	a	b	a	a	a	b	a	a	b	b	b	b	b	b	b	b	b	a	a	.	a	a	b	a	b	b	a	b	b	b	b	b	b	b	b	b
436	31.01_Jr4S_8106861	a	b	a	a	a	b	b	a	b	b	b	b	b	b	a	a	a	b	b	a	b	a	b	a	b	a	b	b	b	a	a	a	a	b	b	a	a	b	a	b	b	b	b	b	a	b	a	b
437	31.01_Jr4S_8395872	a	b	a	a	a	b	b	a	b	b	b	b	b	b	a	a	a	b	b	a	b	a	b	a	b	a	b	b	b	a	a	a	a	b	b	a	a	b	a	b	b	b	a	b	a	b	a	b
438	31.01_Jr4S_8745299	a	b	a	a	a	b	b	a	b	b	b	b	b	b	a	a	a	b	b	a	b	a	b	a	b	a	b	a	b	a	a	a	a	b	b	a	a	b	a	b	b	b	a	b	a	b	a	b
439	31.01_Jr4S_970756	a	b	a	a	a	a	b	b	b	b	b	b	b	b	a	a	a	b	a	a	b	b	b	b	b	b	b	b	b	a	a	b	a	a	b	a	a	b	a	b	b	b	b	b	b	b	b	b
440	31.01_Jr4S_9743652	a	b	a	b	a	b	b	a	b	b	b	b	b	b	a	a	a	b	b	a	b	a	b	a	b	a	b	a	b	a	a	a	a	b	a	a	a	b	a	b	b	b	b	b	a	b	a	b
441	31.01_Jr5D_10066072	.	a	.	a	a	a	b	a	b	b	a	b	b	b	a	b	b	a	b	b	b	a	a	b	a	b	b	a	b	b	b	a	a	b	a	b	b	b	b	b	b	a	a	a	a	a	b	b
442	31.01_Jr5D_10275044	a	a	a	a	a	a	b	a	b	b	a	b	b	b	a	b	b	a	b	b	b	a	a	b	a	b	b	a	b	b	b	a	a	b	a	b	b	b	b	b	b	a	a	a	a	a	b	b
443	31.01_Jr5D_10589200	a	a	a	a	a	a	b	a	b	b	a	b	b	b	a	b	b	a	b	b	b	a	a	b	a	b	b	a	b	b	b	a	a	b	a	b	b	b	b	b	b	a	a	a	a	a	b	b
444	31.01_Jr5D_11619398	a	a	b	b	a	a	b	a	b	b	a	b	b	b	a	b	b	a	b	b	b	a	a	b	a	b	b	a	b	b	b	a	a	b	a	b	b	b	b	b	b	a	a	a	a	a	b	b
445	31.01_Jr5D_11619520	a	a	b	b	a	a	b	a	b	b	a	b	b	b	a	b	b	a	b	b	b	a	a	b	a	b	b	a	b	b	b	a	a	b	a	b	b	b	b	b	b	a	a	a	a	a	b	b
446	31.01_Jr5D_11785215	a	a	b	b	a	a	b	a	b	b	a	b	b	b	a	b	b	a	b	b	b	a	a	b	a	b	b	a	b	b	b	a	a	b	a	b	b	b	b	b	b	a	a	a	a	a	b	b
447	31.01_Jr5D_12370514	a	a	b	b	a	a	b	a	b	b	a	b	b	b	a	b	b	a	b	b	b	a	a	b	a	b	b	a	b	b	b	a	a	b	a	b	b	b	b	b	b	a	a	a	a	a	b	b
448	31.01_Jr5D_13199017	a	a	b	b	a	a	b	a	b	b	a	b	b	b	a	b	b	a	b	b	b	a	a	b	a	b	b	a	b	b	b	a	b	b	a	b	b	b	b	b	b	a	a	a	a	a	b	b
449	31.01_Jr5D_13406188	a	a	b	b	a	a	b	a	b	b	a	b	b	b	a	b	b	a	b	b	b	a	a	b	a	b	b	a	b	b	b	a	b	b	a	b	b	b	b	b	b	a	a	a	a	a	b	b
450	31.01_Jr5D_13655610	a	a	b	b	a	a	b	a	b	b	a	b	b	b	a	b	b	a	b	b	b	a	a	b	a	b	b	a	b	b	b	a	b	b	a	b	b	b	b	b	b	a	a	a	a	a	b	b
451	31.01_Jr5D_13880582	a	a	b	b	a	a	b	a	b	b	a	b	b	b	a	b	b	a	b	b	b	a	a	b	a	b	b	a	b	b	b	a	b	b	a	b	b	b	b	b	b	a	a	a	a	a	b	b
452	31.01_Jr5D_14453041	a	a	b	.	a	.	.	a	.	b	.	b	b	b	a	.	b	.	b	.	b	a	a	.	a	b	b	.	b	b	.	a	.	b	.	b	b	b	b	b	b	.	.	.	.	.	b	b
453	31.01_Jr5D_17273327	a	b	b	b	a	a	b	a	b	b	a	b	b	a	a	b	a	a	b	b	b	a	a	a	a	b	a	a	b	b	b	a	b	b	a	b	b	b	b	b	b	a	a	a	a	a	b	b
454	31.01_Jr5D_1734707	a	a	a	a	a	b	a	b	b	b	b	a	a	b	b	b	b	b	b	b	a	a	a	b	b	a	b	a	b	a	b	a	a	b	a	a	a	a	b	a	a	a	b	a	b	b	a	a
455	31.01_Jr5D_1735019	a	a	a	a	a	b	a	b	b	b	b	a	a	b	b	b	b	b	b	b	a	a	a	b	b	a	b	a	b	a	b	a	a	b	a	a	a	a	b	a	a	a	b	a	b	b	a	a
456	31.01_Jr5D_18149892	a	b	b	b	a	a	b	a	b	b	a	b	b	a	a	b	a	a	b	b	b	b	a	a	a	b	a	a	b	b	b	b	b	b	a	b	b	b	b	b	b	a	a	a	a	a	b	b
457	31.01_Jr5D_18533504	a	b	b	b	a	a	b	a	b	b	a	b	b	a	a	b	a	a	b	b	b	b	a	a	a	b	a	a	b	b	b	b	b	b	a	b	b	b	b	b	b	a	a	a	a	a	b	b
458	31.01_Jr5D_19808792	a	b	a	b	a	a	b	a	b	b	a	b	b	a	b	b	a	a	b	b	b	b	a	a	a	b	a	a	b	b	b	b	b	b	a	b	b	b	b	b	b	a	a	a	a	a	b	b
459	31.01_Jr5D_20408576	a	b	a	b	a	a	b	a	b	b	a	b	b	a	b	b	a	a	b	b	b	b	a	a	a	b	a	a	b	b	b	b	b	b	a	b	b	b	b	b	b	a	a	a	a	a	b	b
460	31.01_Jr5D_2203877	a	a	a	a	a	b	a	b	b	b	b	a	a	.	b	b	b	b	b	b	a	a	a	b	b	a	b	a	b	a	b	a	a	b	a	a	a	a	b	a	a	a	b	a	b	b	a	a
461	31.01_Jr5D_22851813	a	b	a	b	a	a	b	a	b	b	a	b	b	a	b	b	a	a	b	b	b	b	a	a	a	b	a	a	b	b	b	b	b	b	a	b	b	b	b	b	b	a	a	a	a	a	b	b
462	31.01_Jr5D_2403281	a	a	a	a	b	b	a	b	b	b	b	.	a	b	b	b	b	a	b	b	a	a	a	.	.	a	b	a	b	b	b	a	a	b	a	a	a	a	b	a	a	a	b	a	b	b	a	a
463	31.01_Jr5D_2412830	a	a	a	a	b	b	a	b	b	b	b	.	a	b	b	b	b	a	b	b	a	a	a	.	.	a	b	a	b	b	b	a	a	b	a	a	a	a	b	a	a	a	b	a	b	b	a	a
464	31.01_Jr5D_2502814	a	a	a	a	a	b	a	b	b	b	b	a	a	b	b	b	b	a	b	b	a	a	a	b	b	a	b	a	b	b	b	a	a	b	a	a	a	a	b	a	a	a	b	a	b	b	a	a
465	31.01_Jr5D_25901841	a	b	a	b	a	a	b	a	b	b	b	b	a	a	b	b	a	a	b	b	b	b	a	a	a	b	a	a	b	b	b	b	b	b	a	b	b	b	b	b	b	a	a	a	a	a	b	b
466	31.01_Jr5D_26923306	a	b	a	b	a	a	b	b	b	b	b	b	a	a	b	b	a	a	b	b	b	b	a	a	a	b	a	a	b	b	b	b	b	b	a	b	b	b	b	b	b	a	a	b	a	a	b	b
467	31.01_Jr5D_2693559	a	a	a	a	a	a	a	a	b	b	b	a	a	b	b	b	b	a	b	b	a	a	a	b	b	a	b	a	b	b	b	a	a	b	a	a	a	a	b	a	a	a	b	a	b	b	a	a
468	31.01_Jr5D_27146426	a	b	a	b	a	a	b	b	b	b	b	b	a	a	b	b	a	a	b	b	b	b	a	a	a	b	a	a	b	b	b	b	b	b	a	b	b	b	b	b	b	a	a	b	a	a	b	b
469	31.01_Jr5D_27953880	a	b	a	b	a	a	b	b	b	b	b	b	a	a	b	b	a	a	b	b	b	b	a	a	a	b	a	a	b	b	a	b	b	b	a	b	b	b	b	b	b	a	a	b	a	a	b	b
470	31.01_Jr5D_29018015	a	b	a	b	a	a	b	b	b	b	b	b	a	a	b	b	a	a	b	b	a	b	a	a	a	b	a	a	b	b	a	b	b	b	a	b	b	b	b	b	b	a	a	b	a	a	b	b
471	31.01_Jr5D_2916040	a	a	a	a	a	a	a	a	b	b	b	a	a	b	b	b	b	a	b	b	a	a	.	b	b	a	b	a	b	b	b	a	a	b	a	a	a	a	b	a	a	a	b	a	b	b	a	a
472	31.01_Jr5D_29203655	a	b	a	b	a	a	b	b	b	b	b	b	a	a	b	b	a	a	b	b	a	b	a	a	a	b	a	a	b	b	a	b	b	b	a	b	b	b	b	b	b	a	a	b	a	a	b	b
473	31.01_Jr5D_29215854	a	b	a	b	a	a	b	b	b	b	b	b	a	a	b	b	a	a	b	b	a	b	a	a	a	b	a	a	b	b	a	b	b	b	a	b	b	b	b	b	b	a	a	b	a	a	b	b
474	31.01_Jr5D_29609879	a	b	a	b	b	a	b	b	b	b	b	b	a	a	b	b	a	a	b	b	a	b	a	a	a	b	a	a	b	b	a	b	b	b	a	b	b	b	b	b	b	a	a	b	a	a	b	b
475	31.01_Jr5D_29889016	a	b	a	b	b	a	b	b	b	b	b	b	a	a	b	b	a	a	b	b	a	b	a	a	a	b	a	a	b	b	a	b	b	b	a	b	b	b	b	b	b	a	a	b	a	a	b	b
476	31.01_Jr5D_3003656	a	a	a	a	a	a	a	a	b	b	b	a	a	b	b	b	b	a	b	b	a	a	.	b	b	a	b	a	b	b	b	a	a	b	a	a	a	a	b	a	a	a	b	a	b	b	a	a
477	31.01_Jr5D_30110118	a	b	a	b	b	a	b	b	b	b	b	b	a	a	b	b	a	a	b	b	a	b	a	a	a	b	a	a	b	b	a	b	b	b	a	b	b	b	b	b	b	a	a	b	a	a	b	b
478	31.01_Jr5D_30147280	a	b	a	b	b	a	b	b	b	b	b	b	a	a	b	b	a	a	b	b	a	b	a	a	a	b	a	a	b	b	a	b	b	b	a	b	b	b	b	b	b	a	a	b	a	a	b	b
479	31.01_Jr5D_31110195	a	b	a	b	b	a	b	b	b	b	b	b	a	a	b	b	a	a	b	b	a	b	a	a	a	b	a	a	b	b	a	b	b	b	a	b	b	b	b	b	a	a	a	b	a	a	a	b
480	31.01_Jr5D_31249697	a	b	a	b	b	a	b	b	b	b	b	b	a	a	b	b	a	a	b	b	a	b	a	a	a	b	a	a	b	b	a	b	b	b	a	b	b	b	b	b	a	a	a	b	a	a	a	b
481	31.01_Jr5D_32292001	a	b	a	b	b	a	b	b	b	b	b	b	a	a	b	b	a	a	b	a	a	a	a	a	a	b	b	a	b	a	a	b	a	b	a	a	b	a	b	b	a	a	a	b	b	a	a	b
482	31.01_Jr5D_3269847	a	a	a	a	a	a	a	a	b	b	b	a	a	b	b	b	b	a	b	b	a	a	a	b	b	a	b	a	b	b	b	a	a	b	a	a	a	a	b	a	a	a	b	a	b	b	a	a
483	31.01_Jr5D_3919565	a	a	a	a	a	a	b	a	b	b	b	a	a	b	b	b	b	a	b	b	a	a	a	b	b	a	b	a	b	b	b	a	a	b	a	b	a	a	b	a	a	a	b	a	b	b	a	a
484	31.01_Jr5D_4486916	a	a	a	a	a	a	b	a	b	b	b	a	a	b	b	b	b	a	b	b	a	a	a	b	b	a	b	a	b	b	b	a	a	b	a	b	a	a	b	a	a	a	b	a	b	b	a	a
485	31.01_Jr5D_4893307	a	a	a	a	a	a	b	a	b	b	b	a	a	b	b	b	b	a	b	b	a	a	a	b	a	a	b	a	b	b	b	a	a	b	a	b	a	b	b	a	a	a	b	a	b	b	a	a
486	31.01_Jr5D_5013595	a	a	a	a	a	a	b	a	b	b	b	a	a	b	b	b	b	a	b	b	a	a	a	b	a	a	b	a	b	b	b	a	a	b	a	b	a	b	b	a	a	a	b	a	b	b	a	a
487	31.01_Jr5D_5343637	a	a	a	a	a	a	b	a	b	b	b	a	b	b	b	b	b	a	b	b	a	a	a	b	a	a	b	a	b	b	b	a	a	b	a	b	a	b	b	a	b	a	b	a	b	b	a	a
488	31.01_Jr5D_5578254	a	a	a	a	a	a	b	a	b	b	b	a	b	b	b	b	b	a	b	b	a	a	a	b	a	a	b	a	b	b	b	a	a	b	a	b	a	b	b	a	b	a	b	a	b	b	a	a
489	31.01_Jr5D_6149029	a	a	a	a	a	a	b	a	b	b	b	a	b	b	b	b	b	a	b	b	a	a	a	b	a	a	b	a	b	b	b	a	a	b	a	b	a	b	b	a	b	a	b	a	a	b	a	a
490	31.01_Jr5D_633720	a	a	a	a	a	b	a	b	b	b	b	a	a	b	b	b	b	b	b	b	a	a	a	b	b	a	b	a	b	a	b	a	a	b	a	a	a	a	b	a	a	a	b	a	b	b	a	a
491	31.01_Jr5D_6915697	a	a	a	a	a	a	b	a	b	b	a	a	b	b	a	b	b	a	b	b	b	a	a	b	a	a	b	a	b	b	b	a	a	b	a	b	b	b	b	b	b	a	b	a	a	b	a	a
492	31.01_Jr5D_6970197	a	a	a	a	a	a	.	a	b	b	a	a	.	b	a	.	.	a	b	b	.	a	a	b	a	a	b	a	.	b	b	a	a	b	a	b	b	b	.	b	.	a	b	a	a	.	a	a
493	31.01_Jr5D_7102833	a	a	a	a	a	a	b	a	b	b	a	a	b	b	a	b	b	a	b	b	b	a	a	b	a	a	b	a	b	b	b	a	a	b	a	b	b	b	b	b	b	a	b	a	a	b	a	a
494	31.01_Jr5D_7931906	a	a	a	a	a	a	b	a	b	b	a	a	b	b	a	b	b	a	b	b	b	a	a	b	a	b	b	a	b	b	b	a	a	b	a	b	b	b	b	b	b	a	a	a	a	a	a	b
495	31.01_Jr5D_8136071	a	a	a	a	a	a	b	a	b	b	a	a	b	b	a	b	b	a	b	b	b	a	a	b	a	b	b	a	b	b	b	a	a	b	a	b	b	b	b	b	b	a	a	a	a	a	a	b
496	31.01_Jr5D_8267520	a	a	a	a	a	a	b	a	b	b	a	a	b	b	a	b	b	a	b	b	b	a	a	b	a	b	b	a	b	b	b	a	a	b	a	b	b	b	b	b	b	a	a	a	a	a	a	b
497	31.01_Jr5D_8523780	a	a	a	a	a	a	b	a	b	b	a	a	b	b	a	b	b	a	b	b	b	a	a	b	a	b	b	a	b	b	b	a	a	b	a	b	b	b	b	b	b	a	a	a	a	a	a	b
498	31.01_Jr5D_8523883	.	.	.	a	a	.	b	.	b	b	a	a	b	b	.	b	b	a	b	b	b	.	.	b	a	b	b	a	b	b	b	.	a	b	a	b	b	b	b	b	b	a	a	a	a	.	.	b
499	31.01_Jr5D_8523932	a	a	a	a	a	a	b	a	b	b	a	a	.	b	a	.	.	a	b	b	.	a	a	b	a	.	b	a	.	b	b	a	a	b	a	b	b	b	.	b	.	a	a	a	a	a	a	.
500	31.01_Jr5D_8531530	a	a	a	a	a	a	b	a	b	b	a	a	b	b	a	b	b	a	b	b	b	a	a	b	a	b	b	a	b	b	b	a	a	b	a	b	b	b	b	b	b	a	a	a	a	a	a	b
501	31.01_Jr5D_8812384	a	a	a	a	a	a	b	a	b	b	a	a	b	b	a	b	b	a	b	b	b	a	a	b	a	b	b	a	b	b	b	a	a	b	a	b	b	b	b	b	b	a	a	a	a	a	a	b
502	31.01_Jr5D_9262681	a	a	a	a	a	a	b	a	b	b	a	a	b	b	a	b	b	a	b	b	b	a	a	b	a	b	b	a	b	b	b	a	a	b	a	b	b	b	b	b	b	a	a	a	a	a	b	b
503	31.01_Jr5D_9553666	a	a	a	a	a	a	b	a	b	b	a	a	b	b	a	b	b	a	b	b	b	a	a	b	a	b	b	a	b	b	b	a	a	b	a	b	b	b	b	b	b	a	a	a	a	a	b	b
504	31.01_Jr5S_10024156	a	b	b	a	a	b	a	b	a	a	a	a	a	b	a	b	a	a	b	a	a	a	b	b	b	a	a	a	a	a	b	b	a	a	b	b	b	a	b	a	b	b	b	b	b	a	a	b
505	31.01_Jr5S_10174724	a	b	b	a	a	b	a	b	a	a	a	a	a	b	a	b	a	a	b	a	a	a	b	b	b	a	a	a	a	a	b	b	a	a	b	b	b	a	b	a	b	b	b	b	b	a	a	b
506	31.01_Jr5S_10175571	a	b	b	a	a	b	a	b	a	a	a	a	a	b	a	b	a	a	b	a	a	a	b	b	b	a	a	a	a	a	b	b	a	a	b	b	b	a	b	a	b	b	b	b	b	a	a	b
507	31.01_Jr5S_10552016	a	b	b	a	a	b	a	b	a	a	a	a	a	b	a	b	a	a	b	a	a	a	b	b	b	a	a	a	a	a	b	b	a	a	b	b	b	a	b	a	b	b	b	b	b	a	a	b
508	31.01_Jr5S_12032138	a	b	b	a	a	b	a	b	a	a	a	a	a	b	a	b	a	a	b	a	a	a	b	b	b	a	a	a	a	a	b	b	a	a	b	b	b	b	b	a	b	b	b	b	b	a	a	b
509	31.01_Jr5S_12035705	a	b	b	a	a	b	a	b	a	a	a	a	a	b	a	b	a	a	b	a	a	a	b	b	b	a	a	a	a	a	b	b	a	a	b	b	b	b	b	a	b	b	b	b	b	a	a	b
510	31.01_Jr5S_13105909	a	b	b	a	a	b	a	b	a	a	a	a	a	b	a	b	a	a	b	a	a	a	b	b	b	a	a	a	a	a	b	b	a	a	b	b	b	b	b	a	b	b	b	b	b	a	a	b
511	31.01_Jr5S_13965987	a	b	b	a	a	b	a	b	a	a	a	a	a	b	a	b	a	a	b	a	a	a	b	b	b	a	a	a	a	a	b	b	a	a	b	b	b	b	b	a	b	b	b	b	b	a	a	b
512	31.01_Jr5S_14910826	a	b	b	a	a	b	a	b	a	a	a	a	a	b	a	b	a	a	b	a	a	a	b	b	b	a	a	a	a	a	b	b	a	a	b	b	b	b	b	a	b	b	b	b	b	a	a	b
513	31.01_Jr5S_14911129	a	b	b	a	a	b	a	b	a	a	a	a	a	b	a	b	a	a	b	a	a	a	b	b	b	a	a	a	a	a	b	b	a	a	b	b	b	b	b	a	b	b	b	b	b	a	a	b
514	31.01_Jr5S_14978919	a	b	b	a	a	b	a	b	a	a	a	a	a	b	a	b	a	a	b	a	a	a	b	b	b	a	a	a	a	a	b	b	a	a	b	b	b	b	b	a	b	b	b	b	b	a	a	b
515	31.01_Jr5S_14980175	a	b	b	a	a	b	a	b	a	a	a	a	a	b	a	b	a	a	b	a	a	a	b	b	b	a	a	a	a	a	b	b	a	a	b	b	b	b	b	a	b	b	b	b	b	a	a	b
516	31.01_Jr5S_15928282	a	b	b	a	a	b	a	b	a	a	a	a	a	b	a	b	a	a	b	a	a	a	b	b	b	a	a	a	a	a	b	b	a	a	b	b	b	b	b	a	b	b	b	b	b	a	a	b
517	31.01_Jr5S_18463612	a	b	b	a	a	b	a	b	a	a	a	a	a	b	b	b	a	a	b	a	a	a	b	b	b	a	a	a	a	a	b	b	b	b	a	b	b	b	b	a	b	b	b	b	b	a	a	b
518	31.01_Jr5S_2061634	a	a	b	b	a	b	a	b	a	a	a	a	a	a	a	b	a	b	a	a	a	a	b	a	b	a	a	a	a	a	a	.	b	b	a	b	a	a	b	a	b	b	a	a	a	b	b	b
519	31.01_Jr5S_231007	a	a	b	b	a	b	a	b	a	a	a	a	a	a	a	b	a	b	a	a	a	a	b	a	a	b	a	a	a	a	a	b	b	b	a	b	a	a	b	a	b	b	a	.	a	b	b	a
520	31.01_Jr5S_2342466	a	a	b	b	a	b	a	b	a	a	a	a	a	a	a	b	a	b	a	a	a	a	b	a	b	a	a	a	a	a	a	.	b	b	a	b	a	a	b	a	b	b	a	a	a	b	b	b
521	31.01_Jr5S_24838324	a	b	b	a	b	b	a	a	b	b	a	a	a	b	b	b	a	a	b	a	a	a	b	b	b	a	a	a	a	a	b	a	b	b	a	b	b	b	b	a	b	b	a	b	b	a	a	b
522	31.01_Jr5S_2508253	a	a	b	b	a	b	a	b	a	a	a	a	a	a	a	b	a	b	a	a	a	a	b	a	b	a	a	a	a	a	a	b	b	b	a	b	a	a	b	a	b	b	a	a	a	b	b	b
523	31.01_Jr5S_27287654	a	b	b	a	b	b	a	a	b	b	a	a	a	b	b	a	a	a	b	a	a	a	b	b	b	a	a	a	a	a	b	a	b	b	a	b	b	b	b	a	b	b	a	b	b	a	a	b
524	31.01_Jr5S_27287730	a	b	b	a	b	b	a	a	b	b	a	a	a	b	b	a	a	a	b	a	a	a	b	b	b	a	a	a	a	a	b	.	b	b	a	b	b	b	b	a	b	b	a	b	b	a	a	b
525	31.01_Jr5S_28852359	a	b	b	a	b	b	a	a	b	b	a	a	a	b	b	a	a	a	b	a	a	a	b	b	b	a	a	a	a	a	b	.	b	b	a	b	b	b	b	b	b	b	a	b	a	a	a	b
526	31.01_Jr5S_29177583	a	b	b	a	b	b	a	a	b	b	a	a	a	b	b	a	a	b	b	a	a	a	b	b	b	a	a	a	a	a	b	.	b	b	a	b	b	b	b	b	b	b	a	b	a	a	a	b
527	31.01_Jr5S_29282356	a	b	b	a	b	b	a	a	b	b	a	a	a	b	b	a	a	b	b	a	a	a	b	b	b	a	a	a	a	a	b	.	b	b	a	b	b	b	b	b	b	b	a	b	a	a	a	b
528	31.01_Jr5S_29282477	a	b	b	a	b	b	a	a	b	b	a	a	a	b	b	a	a	b	b	a	a	a	b	b	b	a	a	a	a	a	b	a	b	b	a	b	b	b	b	b	b	b	a	b	a	a	a	b
529	31.01_Jr5S_30310326	a	b	b	b	b	b	a	a	b	b	a	a	a	b	b	a	a	b	b	a	a	a	b	b	b	a	a	a	a	a	b	a	b	b	a	b	b	b	b	b	b	b	a	b	a	a	a	b
530	31.01_Jr5S_30476794	a	b	b	b	b	b	a	a	b	b	a	a	a	b	b	a	a	b	b	a	a	a	b	b	b	a	a	a	a	a	b	a	b	b	a	b	b	b	b	b	b	b	a	b	a	a	a	b
531	31.01_Jr5S_30476915	a	b	b	b	b	b	a	a	b	b	a	a	a	b	b	a	a	b	b	a	a	a	b	b	b	a	a	a	a	a	b	a	b	b	a	b	b	b	b	b	b	b	a	b	a	a	a	b
532	31.01_Jr5S_31052799	a	b	b	b	b	b	a	a	b	b	a	a	a	b	b	a	a	b	b	a	a	a	b	b	b	a	a	a	a	a	b	a	b	b	a	b	b	b	b	b	b	b	a	b	a	a	a	b
533	31.01_Jr5S_31403434	a	b	b	b	b	b	a	a	b	b	a	a	a	b	b	a	a	b	b	a	a	a	b	b	b	a	a	a	a	a	b	a	b	b	a	b	b	b	a	b	b	b	a	b	a	a	a	b
534	31.01_Jr5S_31606995	a	b	b	b	b	b	a	a	b	b	a	a	a	b	b	a	a	b	b	a	a	a	b	b	b	a	a	a	a	a	b	a	b	b	a	b	b	b	a	b	b	b	a	b	a	a	a	b
535	31.01_Jr5S_3196864	a	b	b	b	a	b	a	b	a	a	a	a	a	a	a	b	b	b	a	a	a	a	b	a	b	a	a	a	a	a	a	b	a	b	a	b	a	a	b	a	b	b	a	a	a	b	b	b
536	31.01_Jr5S_3211683	a	b	b	b	a	b	a	b	a	a	a	a	a	a	a	b	b	b	a	a	a	a	b	a	b	a	a	a	a	a	a	b	a	b	a	b	a	a	b	a	b	b	a	a	a	b	b	b
537	31.01_Jr5S_3359649	a	b	b	b	a	b	a	b	a	a	a	a	a	a	a	b	b	b	a	a	a	a	b	a	b	a	a	a	a	a	a	b	a	b	a	b	a	a	b	a	b	b	a	a	a	b	b	b
538	31.01_Jr5S_354711	a	a	b	b	a	b	a	b	a	a	a	a	a	a	a	b	a	b	a	a	a	a	b	a	a	b	a	a	a	a	a	b	b	b	a	b	a	a	b	a	b	b	a	.	a	b	b	a
539	31.01_Jr5S_3632420	a	b	b	b	a	b	a	b	a	a	a	a	a	a	a	b	b	b	a	a	a	a	b	a	b	a	a	a	a	a	a	.	a	b	a	b	a	a	b	a	b	b	a	a	a	b	b	b
540	31.01_Jr5S_3714221	a	b	b	b	a	b	a	b	a	a	a	a	a	a	a	b	b	b	a	a	a	a	b	a	b	a	a	a	a	a	a	.	a	b	a	b	a	a	b	a	b	b	a	a	a	b	b	b
541	31.01_Jr5S_3741654	a	b	b	b	a	b	a	b	a	a	a	a	a	a	a	b	b	b	a	a	a	a	b	a	b	a	a	a	a	a	a	b	a	b	a	b	a	a	b	a	b	b	a	a	a	b	b	b
542	31.01_Jr5S_3745827	a	b	b	b	a	b	a	b	a	a	.	a	a	a	a	b	b	b	a	a	a	a	b	a	b	.	a	a	a	a	a	b	a	b	.	b	a	a	b	a	b	b	a	a	a	b	b	b
543	31.01_Jr5S_3745951	a	b	b	b	a	b	a	b	a	a	.	a	a	a	a	b	b	b	a	a	a	a	b	a	b	.	a	a	a	a	a	b	a	b	a	b	a	a	b	a	b	b	a	a	a	b	b	b
544	31.01_Jr5S_3754704	a	b	b	b	a	b	a	b	a	a	a	a	a	a	a	b	b	b	a	a	a	a	b	a	b	a	a	a	a	a	a	b	a	b	a	b	a	a	b	a	b	b	a	a	a	b	b	b
545	31.01_Jr5S_3873350	a	b	b	b	a	b	a	b	a	a	a	a	a	a	a	b	b	b	a	a	a	a	b	a	b	a	a	a	a	a	a	b	a	b	a	b	a	a	b	a	b	b	a	a	b	b	b	b
546	31.01_Jr5S_4237288	a	b	b	b	a	b	a	.	a	a	a	a	a	a	a	.	b	.	a	a	a	a	b	a	b	a	a	a	a	a	a	.	a	b	a	.	a	a	b	a	b	b	a	a	b	b	.	b
547	31.01_Jr5S_4802656	a	b	b	b	a	b	a	b	a	a	a	a	a	a	a	b	b	b	a	a	a	a	b	a	b	a	a	a	a	a	a	b	a	b	a	b	a	a	b	a	b	b	a	a	b	b	b	b
548	31.01_Jr5S_5196605	a	b	b	b	a	b	a	b	a	a	a	a	a	a	a	b	b	b	a	a	a	a	b	a	b	a	a	a	a	a	a	.	a	b	a	b	a	a	b	a	b	b	a	a	b	b	b	b
549	31.01_Jr5S_5196954	a	b	b	b	a	b	a	b	a	a	a	a	a	a	a	b	b	b	a	a	a	a	b	a	b	a	a	a	a	a	a	.	a	b	a	b	a	a	b	a	b	b	a	a	b	b	b	b
550	31.01_Jr5S_5309617	a	b	b	b	a	b	a	b	a	a	a	a	a	a	a	b	b	b	a	a	a	a	b	a	b	a	a	a	a	a	a	.	a	b	a	b	a	a	b	a	b	b	a	a	b	b	b	b
551	31.01_Jr5S_580007	a	a	b	b	a	b	a	b	a	a	a	a	a	a	a	b	.	b	a	a	.	a	b	a	a	b	a	a	.	a	a	b	b	b	a	b	a	a	b	a	b	b	a	.	a	b	b	a
552	31.01_Jr5S_5923338	a	b	b	b	a	b	a	b	a	a	a	a	a	b	a	b	b	b	a	a	a	a	b	a	b	a	a	a	a	a	a	b	a	b	a	b	a	a	b	a	b	b	a	a	b	b	a	b
553	31.01_Jr5S_5924770	a	b	b	b	a	b	a	b	a	a	a	a	a	b	a	b	b	b	a	a	a	a	b	a	b	a	a	a	a	a	a	b	a	b	a	b	a	a	b	a	b	b	a	a	b	b	a	b
554	31.01_Jr5S_6002072	a	b	b	b	a	b	a	b	a	a	a	a	a	b	a	b	b	b	a	a	a	a	b	a	b	a	a	a	a	a	b	b	a	b	a	b	a	a	b	a	b	b	b	a	b	b	a	b
555	31.01_Jr5S_6515272	a	b	b	b	a	b	a	b	a	a	a	a	a	b	a	b	b	a	a	a	a	a	b	a	b	a	a	a	a	a	b	b	a	b	a	b	a	a	b	a	b	b	b	a	b	a	a	b
556	31.01_Jr5S_6515375	a	b	b	b	a	b	a	b	a	a	.	a	a	b	a	b	b	a	a	a	a	a	b	a	b	.	a	a	a	a	b	b	a	b	a	b	a	.	b	a	b	b	b	a	b	a	a	b
557	31.01_Jr5S_6859353	a	b	b	b	a	b	a	b	a	a	a	a	a	b	a	b	b	a	b	a	a	a	b	b	b	a	a	a	a	a	b	b	a	b	a	b	a	a	b	a	b	b	b	a	b	a	a	b
558	31.01_Jr5S_6860749	a	b	b	b	a	b	a	b	a	a	a	a	a	b	a	b	b	a	b	a	a	a	b	b	b	a	a	a	a	a	b	.	a	b	a	b	a	a	b	a	b	b	b	a	b	a	a	b
559	31.01_Jr5S_6861010	a	b	b	b	a	b	a	b	a	a	a	a	a	b	a	b	b	a	b	a	a	a	b	b	b	a	a	a	a	a	b	.	a	b	a	b	a	a	b	a	b	b	b	a	b	a	a	b
560	31.01_Jr5S_6932404	a	b	b	b	a	b	a	b	a	a	a	a	a	b	a	b	b	a	b	a	a	a	b	b	b	a	a	a	a	a	b	b	a	b	a	b	a	a	b	a	b	b	b	a	b	a	a	b
561	31.01_Jr5S_6933196	a	b	b	b	a	b	a	b	a	a	a	a	a	b	a	b	b	a	b	a	a	a	b	b	b	a	a	a	a	a	b	b	a	b	a	b	a	a	b	a	b	b	b	a	b	a	a	b
562	31.01_Jr5S_7006453	a	b	b	b	a	b	a	b	a	a	a	a	a	b	a	b	b	a	b	a	a	a	b	b	b	a	a	a	a	a	b	b	a	b	a	b	a	a	b	a	b	b	b	a	b	a	a	b
563	31.01_Jr5S_7654539	a	b	b	a	a	b	a	b	a	a	a	a	a	b	a	b	b	a	b	a	a	a	b	b	b	a	a	a	a	a	b	b	a	b	a	b	a	a	b	a	b	b	b	a	b	a	a	b
564	31.01_Jr5S_853834	a	a	b	b	a	b	a	b	a	a	a	a	a	a	a	b	.	b	a	a	a	a	b	a	b	b	a	a	a	a	a	b	b	b	a	b	a	a	b	a	b	b	a	.	a	b	b	a
565	31.01_Jr5S_8566866	a	b	b	a	a	b	a	b	a	a	a	a	a	b	a	b	b	a	b	a	a	a	b	b	b	a	a	a	a	a	b	b	a	b	a	b	.	a	b	a	b	b	b	.	b	a	a	b
566	31.01_Jr5S_9245418	a	b	b	a	a	b	a	b	a	a	a	a	a	b	a	b	b	a	b	a	a	a	b	b	b	a	a	a	a	a	b	b	a	b	b	b	b	a	b	a	b	b	b	b	b	a	a	b
567	31.01_Jr6D_10259257	a	a	a	b	b	a	a	a	a	b	a	a	a	b	a	a	a	a	a	a	a	a	b	a	a	a	a	a	b	a	b	a	b	b	b	a	a	a	b	a	a	b	a	a	b	b	b	a
568	31.01_Jr6D_10259647	a	a	a	b	b	a	a	a	a	b	a	a	a	b	a	a	a	a	a	a	a	a	b	a	a	a	a	a	b	a	b	a	b	b	b	a	a	a	b	a	a	b	a	a	b	b	b	a
569	31.01_Jr6D_1072575	a	a	a	b	b	a	a	a	b	a	b	a	a	a	b	a	b	a	a	a	b	a	b	b	b	a	a	a	b	a	a	b	b	a	a	a	a	a	b	a	a	a	b	b	b	b	b	a
570	31.01_Jr6D_11253383	a	a	a	b	b	a	a	a	a	b	a	a	a	b	a	a	a	a	a	a	a	a	b	a	a	a	a	a	b	a	b	a	b	b	b	a	a	a	b	a	a	b	a	a	b	b	b	a
571	31.01_Jr6D_11370834	a	a	a	b	b	a	a	a	a	b	a	a	a	b	a	b	a	a	a	a	a	a	b	a	a	a	a	a	b	a	b	a	b	b	b	a	a	a	b	a	a	b	a	a	b	b	b	a
572	31.01_Jr6D_11398915	a	a	a	b	b	a	a	a	a	b	a	a	a	b	a	b	a	a	a	a	a	a	b	a	a	a	a	a	b	a	b	.	b	b	b	a	a	a	b	a	a	b	a	a	b	b	b	a
573	31.01_Jr6D_11399137	a	a	a	b	b	a	a	a	a	b	a	a	a	b	a	b	a	a	a	a	a	a	b	a	a	a	a	a	b	a	b	a	b	b	b	a	a	a	b	a	a	b	a	a	b	b	b	a
574	31.01_Jr6D_14169394	a	a	a	b	b	a	a	a	a	b	a	a	a	b	a	b	a	a	a	a	a	a	b	a	a	a	a	a	b	a	b	a	b	b	b	a	b	b	b	a	a	b	a	a	a	b	b	a
575	31.01_Jr6D_14169691	a	a	a	b	b	a	a	a	a	b	a	a	a	b	a	b	a	a	a	a	a	a	b	a	a	a	a	a	b	a	b	.	b	b	b	a	b	b	b	a	a	b	a	a	a	b	b	a
576	31.01_Jr6D_18756751	b	a	a	b	b	a	a	a	a	b	a	a	a	b	a	b	a	a	a	a	a	a	b	a	a	a	a	a	b	a	b	.	b	b	b	a	b	b	b	a	a	b	a	a	a	b	b	a
577	31.01_Jr6D_19498130	b	a	a	b	b	a	a	a	a	b	a	a	a	b	a	b	a	a	a	a	a	a	b	a	a	a	a	a	b	a	b	a	b	b	b	a	b	b	b	a	a	b	a	a	a	b	b	a
578	31.01_Jr6D_24877865	b	b	a	b	a	a	a	a	a	b	a	a	a	b	b	b	a	a	a	a	a	a	a	a	a	a	a	b	a	a	b	a	b	b	b	a	b	b	b	a	a	a	a	a	b	b	b	a
579	31.01_Jr6D_24878135	b	b	a	b	a	a	a	a	a	b	a	a	a	b	b	b	a	a	a	a	a	a	a	a	a	a	a	b	a	a	b	a	b	b	b	a	b	b	b	a	a	a	a	a	b	b	b	a
580	31.01_Jr6D_2673758	a	a	a	b	b	a	a	a	b	a	b	a	a	a	b	a	b	a	a	a	b	a	b	b	a	a	a	a	b	a	a	b	b	a	a	a	a	a	b	a	a	a	b	b	b	b	b	a
581	31.01_Jr6D_2678769	a	a	a	b	b	a	a	a	b	a	b	a	a	a	b	a	b	a	a	a	b	a	b	b	a	a	a	a	b	a	a	b	b	a	a	a	a	a	b	a	a	a	b	b	b	b	b	a
582	31.01_Jr6D_26844063	b	b	a	b	a	a	b	a	a	b	a	a	a	b	b	b	a	a	a	a	a	a	a	a	a	a	a	b	a	a	b	a	b	b	b	a	b	b	b	a	a	a	a	a	b	b	b	a
583	31.01_Jr6D_26993514	b	b	a	b	a	a	b	a	a	b	a	a	a	b	b	b	a	a	a	a	a	a	a	a	a	a	a	b	a	a	b	.	b	b	b	a	b	b	b	a	a	a	a	a	b	b	b	a
584	31.01_Jr6D_27148290	b	b	a	b	a	a	b	a	a	b	a	a	a	b	b	b	a	a	a	a	a	a	a	a	a	a	a	b	a	a	b	.	b	b	b	a	b	b	b	a	a	a	a	a	b	b	b	a
585	31.01_Jr6D_27150189	b	b	a	b	a	a	b	a	a	b	a	a	a	b	b	b	a	a	a	a	a	a	a	a	a	a	a	b	a	a	b	a	b	b	b	a	b	b	b	a	a	a	a	a	b	b	b	a
586	31.01_Jr6D_27266918	b	b	a	b	a	a	b	a	a	b	a	a	a	b	b	b	a	a	a	a	a	a	a	a	a	a	a	b	a	a	b	.	b	b	b	a	b	b	b	a	a	a	a	a	b	b	b	a
587	31.01_Jr6D_28856047	b	b	a	b	a	a	b	.	a	b	b	a	a	b	b	b	a	a	a	a	a	a	a	b	a	a	a	b	a	a	b	a	b	b	b	a	b	b	b	a	a	a	a	a	b	b	b	a
588	31.01_Jr6D_29287774	b	b	a	b	a	a	b	b	a	b	b	a	a	b	b	b	a	a	a	a	a	a	a	b	a	a	a	b	a	a	b	a	b	b	b	a	b	b	b	a	a	a	a	a	b	b	b	a
589	31.01_Jr6D_29417124	b	b	a	b	a	a	b	b	a	b	b	a	a	b	b	b	a	a	a	a	a	a	a	b	a	a	a	b	a	a	b	a	b	b	b	a	b	b	b	a	a	a	a	a	b	b	b	a
590	31.01_Jr6D_29736086	b	b	a	b	a	a	b	b	a	b	b	a	a	b	b	b	a	a	a	a	a	a	a	b	a	a	a	b	a	a	b	a	b	b	b	a	b	b	b	a	a	a	a	a	b	b	b	a
591	31.01_Jr6D_30785565	b	b	a	b	a	b	b	b	a	b	b	a	a	b	b	b	a	a	a	a	a	b	a	b	a	a	a	b	a	a	b	a	b	b	b	b	b	b	b	a	a	a	a	a	b	b	b	a
592	31.01_Jr6D_30984962	b	b	a	b	a	b	b	b	a	b	b	a	a	b	b	b	a	a	a	a	a	b	a	b	b	a	a	b	a	a	b	a	b	b	b	b	b	b	b	a	a	a	a	a	b	b	b	a
593	31.01_Jr6D_31600812	b	b	a	b	a	b	b	b	a	b	b	b	a	b	b	b	a	a	a	a	a	b	a	b	b	a	a	b	a	a	a	a	b	b	b	b	b	b	b	a	a	a	a	a	b	b	b	a
594	31.01_Jr6D_32596211	b	b	a	a	a	b	b	b	b	b	b	b	a	b	b	b	b	a	a	a	a	b	a	b	b	a	a	b	a	a	a	a	b	a	b	b	b	b	b	a	a	a	a	a	b	b	b	a
595	31.01_Jr6D_32915543	b	b	a	a	a	b	b	b	b	b	b	b	a	b	b	b	b	a	a	a	a	b	a	b	b	a	a	b	a	a	a	a	b	a	b	b	b	b	b	a	a	a	a	a	b	b	b	a
596	31.01_Jr6D_32924536	b	.	a	a	a	b	b	b	b	b	b	b	a	b	b	b	b	a	a	a	a	b	a	b	b	a	a	b	a	a	a	a	b	a	b	b	b	b	b	a	a	a	a	a	b	b	b	a
597	31.01_Jr6D_33816243	b	b	a	a	a	b	b	b	b	b	b	b	a	b	b	b	b	a	a	a	a	b	a	b	b	a	a	b	a	a	a	a	b	a	b	b	b	b	b	a	a	a	a	a	b	b	b	a
598	31.01_Jr6D_34054524	b	b	a	a	a	b	b	b	b	b	b	b	a	b	b	b	b	a	a	a	a	b	a	b	b	a	a	b	a	a	a	b	b	a	b	b	b	b	b	a	a	a	a	a	b	b	b	a
599	31.01_Jr6D_34144917	b	b	a	a	a	b	b	b	b	b	b	b	a	b	b	b	b	a	a	a	a	b	a	b	b	a	a	b	a	a	a	b	b	a	b	b	b	b	b	a	a	a	a	a	b	b	b	a
600	31.01_Jr6D_34157163	b	b	a	a	a	b	b	b	b	b	b	b	a	b	b	b	.	a	a	a	a	b	a	b	b	a	a	b	a	a	a	b	b	a	b	b	b	b	b	a	a	a	a	a	b	b	b	a
601	31.01_Jr6D_34157263	b	b	a	a	a	b	b	b	b	b	b	b	a	b	b	b	b	a	a	a	a	b	a	b	b	a	a	b	a	a	a	b	b	a	b	b	b	b	b	a	a	a	a	a	b	b	b	a
602	31.01_Jr6D_34178929	b	b	a	a	a	b	b	b	b	b	b	b	a	b	b	b	b	a	a	a	a	b	a	b	b	a	a	b	a	a	a	b	b	a	b	b	b	b	b	a	a	a	a	a	b	b	b	a
603	31.01_Jr6D_34481042	b	b	a	a	a	b	b	b	b	b	b	b	a	b	b	b	b	a	a	a	a	b	a	b	b	a	a	b	a	a	a	b	b	a	b	b	b	b	b	a	a	a	a	a	b	b	b	a
604	31.01_Jr6D_34509145	b	b	a	a	a	b	b	b	b	b	b	b	a	b	b	b	b	a	a	a	a	b	a	b	b	a	a	b	a	a	a	b	b	a	b	b	b	b	b	a	a	a	a	a	b	b	b	a
605	31.01_Jr6D_34657663	b	b	a	a	a	b	b	b	b	b	b	b	a	b	b	b	b	a	a	a	b	b	a	b	b	a	a	b	a	a	a	b	b	a	b	b	b	b	b	a	a	a	a	a	b	b	b	a
606	31.01_Jr6D_35413080	b	b	.	a	a	b	.	.	b	b	b	b	a	b	b	b	b	a	a	a	b	b	a	b	b	a	a	b	a	a	.	b	b	b	.	b	b	b	b	a	.	a	a	a	b	.	b	.
607	31.01_Jr6D_36409047	b	b	a	a	a	b	b	b	b	b	b	b	a	b	a	b	b	a	a	a	b	b	a	b	b	a	a	b	a	a	a	b	b	b	b	b	b	b	b	a	a	a	a	a	b	b	b	a
608	31.01_Jr6D_36820506	b	b	a	a	a	b	b	b	b	b	b	b	a	b	a	b	b	a	a	a	b	b	a	b	b	a	a	b	a	a	a	b	b	b	b	b	b	b	b	a	a	a	a	a	b	b	b	a
609	31.01_Jr6D_36906988	b	b	a	a	a	b	b	b	b	b	b	b	a	b	a	b	b	a	a	a	b	b	a	b	b	a	a	b	a	a	a	b	b	b	b	b	b	b	b	a	a	a	a	a	b	b	b	a
610	31.01_Jr6D_37106106	b	b	a	a	a	b	b	b	b	b	b	b	b	b	a	b	b	a	a	a	b	b	a	b	b	a	a	b	a	a	a	b	b	b	b	b	b	b	b	a	a	a	a	a	b	b	b	a
611	31.01_Jr6D_37805455	b	b	a	a	a	b	b	b	b	b	b	b	b	b	a	b	b	a	a	a	b	b	a	b	b	a	a	b	a	a	a	b	b	b	b	b	b	b	b	a	a	a	a	a	b	b	b	a
612	31.01_Jr6D_3782028	a	a	a	b	b	a	a	a	b	a	a	a	a	b	b	a	a	a	a	a	b	a	b	b	a	a	a	a	b	a	b	b	b	b	a	a	a	a	b	a	a	a	a	b	b	b	b	a
613	31.01_Jr6D_3825765	a	a	a	b	b	a	a	a	b	a	a	a	a	b	b	a	a	a	a	a	b	a	b	b	a	a	a	a	b	a	b	b	b	b	a	a	a	a	b	a	a	a	a	b	b	b	b	a
614	31.01_Jr6D_3940515	a	a	a	b	b	a	a	a	b	a	a	a	a	b	b	a	a	a	a	a	b	a	b	b	a	a	a	a	b	a	b	b	b	b	a	a	a	a	b	a	a	a	a	b	b	b	b	a
615	31.01_Jr6D_4385189	a	a	a	b	b	a	a	a	b	a	a	a	a	b	b	a	a	a	a	a	b	a	b	b	a	a	a	a	b	a	b	b	b	b	a	a	a	a	b	a	a	a	a	b	b	b	b	a
616	31.01_Jr6D_5206228	a	a	a	b	b	a	a	a	b	b	a	a	a	b	b	a	a	a	a	a	b	a	b	b	a	a	a	a	b	a	b	a	b	b	a	a	a	a	b	a	a	a	a	b	b	b	b	a
617	31.01_Jr6D_5253795	a	a	a	b	b	a	a	a	b	b	a	a	a	b	b	a	a	a	a	a	b	a	b	b	a	a	a	a	b	a	b	a	b	b	a	a	a	a	b	a	a	a	a	b	b	b	b	a
618	31.01_Jr6D_7029982	a	a	a	b	b	a	a	a	b	b	a	a	a	b	b	a	a	a	a	a	b	a	b	b	a	a	a	a	b	a	b	.	b	b	a	a	a	a	b	a	a	b	a	a	b	b	b	a
619	31.01_Jr6D_741354	a	a	a	b	b	a	a	a	b	a	b	a	a	a	b	a	b	a	a	a	b	a	b	b	b	a	a	a	b	a	a	b	b	a	a	a	a	a	b	a	a	a	b	b	b	b	b	a
620	31.01_Jr6D_8294394	a	a	a	b	b	a	a	a	b	b	a	a	a	b	b	a	a	a	a	a	b	a	b	b	a	a	a	a	b	a	b	a	b	b	a	a	a	a	b	a	a	b	a	a	b	b	b	a
621	31.01_Jr6D_8550475	a	a	a	b	b	a	a	a	b	b	a	a	a	b	b	a	a	a	a	a	b	a	b	b	a	a	a	a	b	a	b	a	b	b	b	a	a	a	b	a	a	b	a	a	b	b	b	a
622	31.01_Jr6D_8969163	a	a	a	b	b	a	a	a	a	b	a	a	a	b	b	a	a	a	a	a	b	a	b	b	a	a	a	a	b	a	b	a	b	b	b	a	a	a	b	a	a	b	a	a	b	b	b	a
623	31.01_Jr6D_8975312	a	a	a	b	b	a	a	a	a	b	a	a	a	b	b	a	a	a	a	a	b	a	b	b	a	a	a	a	b	a	b	a	b	b	b	a	a	a	b	a	a	b	a	a	b	b	b	a
624	31.01_Jr6D_8975607	a	a	a	b	b	a	a	a	a	b	a	a	a	b	b	a	a	a	a	a	b	a	b	b	a	a	a	a	b	a	b	a	b	b	b	a	a	a	b	a	a	b	a	a	b	b	b	a
625	31.01_Jr6D_9306228	a	a	a	b	b	a	a	a	a	b	a	a	a	b	b	a	a	a	a	a	b	a	b	b	a	a	a	a	b	a	b	.	b	b	b	a	a	a	b	a	a	b	a	a	b	b	b	a
626	31.01_Jr6D_9444209	a	a	a	b	b	a	a	a	a	b	a	a	a	b	b	a	a	a	a	a	b	a	b	a	a	a	a	a	b	a	b	.	b	b	b	a	a	a	b	a	a	b	a	a	b	b	b	a
627	31.01_Jr6D_9743023	a	a	a	b	b	a	a	a	a	b	a	a	a	b	b	a	a	a	a	a	a	a	b	a	a	a	a	a	b	a	b	a	b	b	b	a	a	a	b	a	a	b	a	a	b	b	b	a
628	31.01_Jr6S_11890700	a	a	b	a	a	a	b	a	b	b	b	a	b	a	a	a	b	a	b	b	a	b	b	a	b	a	b	b	b	b	b	b	b	a	b	b	b	b	a	a	a	a	b	a	b	a	b	b
629	31.01_Jr6S_13476646	a	a	b	a	a	a	b	a	b	b	b	a	b	b	a	a	b	a	b	b	a	b	b	a	b	a	b	b	b	b	b	b	b	b	a	b	b	b	b	a	a	a	b	a	b	a	b	b
630	31.01_Jr6S_14029922	a	a	b	a	a	a	b	a	b	b	b	a	b	b	a	a	b	a	b	b	a	b	b	a	b	a	b	b	b	b	b	b	b	b	a	b	b	b	b	a	a	a	b	a	b	a	b	b
631	31.01_Jr6S_14285680	a	a	b	a	a	a	b	a	b	b	b	a	b	b	a	a	b	a	b	b	a	b	b	a	b	a	b	b	b	b	.	b	b	b	a	b	a	b	b	a	a	a	b	a	.	a	b	b
632	31.01_Jr6S_14308461	a	a	b	a	a	a	b	a	b	b	b	a	b	b	a	a	b	a	b	b	a	b	b	a	b	a	b	b	b	b	b	b	b	b	a	b	a	b	b	a	a	a	b	a	b	a	b	b
633	31.01_Jr6S_14639539	a	a	b	a	a	a	b	a	b	b	b	a	b	b	a	a	b	a	b	a	a	b	b	a	b	a	b	b	b	b	b	b	b	b	a	b	a	b	b	a	a	a	b	a	b	a	b	b
634	31.01_Jr6S_14821734	a	a	b	a	a	a	b	a	b	b	b	a	b	b	a	a	b	a	b	a	a	b	b	a	b	a	b	b	b	b	b	b	b	b	a	b	a	b	b	a	a	a	b	a	b	a	b	b
635	31.01_Jr6S_15207652	a	a	b	a	a	a	b	a	b	b	b	a	b	b	a	a	b	a	b	a	a	b	b	a	b	a	b	b	b	b	b	.	b	b	a	b	a	b	b	a	a	a	b	a	b	a	b	b
636	31.01_Jr6S_15674823	a	a	b	a	a	a	b	a	b	b	.	a	b	b	a	a	b	a	b	a	a	b	b	a	b	a	b	b	b	b	b	b	b	b	a	b	a	b	b	a	a	a	b	a	b	a	b	b
637	31.01_Jr6S_15870123	a	a	b	a	a	a	b	a	b	b	b	a	b	b	a	a	b	a	b	a	a	b	b	a	b	a	b	b	b	b	b	b	b	b	a	b	a	b	b	a	a	a	b	a	b	a	b	b
638	31.01_Jr6S_15870464	a	a	b	a	a	a	b	a	b	b	b	a	b	b	a	a	b	a	b	a	a	b	b	a	b	a	b	b	b	b	b	b	b	b	a	b	a	b	b	a	a	a	b	a	b	a	b	b
639	31.01_Jr6S_16053757	a	a	.	a	a	a	b	a	.	.	.	a	b	.	a	a	b	a	b	a	a	.	.	a	.	a	b	.	b	.	b	b	.	.	a	.	a	b	b	a	b	a	b	a	.	a	b	.
640	31.01_Jr6S_16405831	a	a	b	a	a	a	b	a	b	b	b	a	b	b	a	a	b	a	b	a	a	b	b	a	b	a	b	b	b	b	b	b	b	b	a	b	a	b	b	a	b	a	b	a	b	a	b	b
641	31.01_Jr6S_16497015	a	a	b	a	a	a	b	a	b	b	b	a	b	b	a	a	b	a	b	a	a	b	b	a	b	a	b	b	b	b	b	b	b	b	a	b	a	b	b	a	b	a	b	a	b	a	b	b
642	31.01_Jr6S_16513204	a	a	b	a	a	a	b	a	b	b	b	a	b	b	a	a	b	a	b	a	a	b	b	a	b	a	b	b	b	b	b	b	b	b	a	b	a	b	b	a	b	a	b	a	b	a	b	b
643	31.01_Jr6S_16582255	a	a	b	a	a	a	b	a	b	b	b	a	b	b	a	a	b	a	b	a	a	b	b	a	b	a	b	b	b	b	b	b	b	b	a	b	a	b	b	a	b	a	b	a	b	a	b	b
644	31.01_Jr6S_16803120	a	a	b	a	a	a	b	a	b	b	b	a	b	b	a	a	b	a	b	a	a	b	b	a	b	a	b	b	b	b	b	b	b	b	a	b	a	b	b	a	b	a	b	a	b	a	b	b
645	31.01_Jr6S_16823840	a	a	b	a	a	a	b	a	b	b	b	a	b	b	a	a	b	a	b	a	a	b	b	a	b	a	b	b	b	b	b	b	b	b	a	b	a	b	b	a	b	a	b	a	b	a	b	b
646	31.01_Jr6S_18263147	a	a	b	a	b	a	b	a	b	b	a	a	b	b	b	a	b	a	b	a	a	b	b	a	b	a	b	b	b	a	b	b	b	b	a	b	a	b	b	a	b	a	a	b	b	a	a	b
647	31.01_Jr6S_18577440	a	a	b	a	b	a	b	a	b	b	a	a	b	b	b	a	b	a	b	a	a	b	b	a	b	a	b	b	b	a	b	b	b	b	a	b	a	b	b	a	b	a	a	b	b	a	a	b
648	31.01_Jr6S_18975628	a	a	b	a	b	a	b	a	b	b	a	a	b	b	b	a	b	a	b	a	a	b	b	a	b	a	b	b	b	a	b	b	b	b	a	b	a	b	b	a	b	a	a	b	b	a	a	b
649	31.01_Jr6S_19680680	a	a	b	a	b	a	b	a	b	b	a	a	b	b	b	a	b	a	b	a	a	b	b	a	b	a	b	b	b	a	b	b	b	b	a	b	a	a	b	a	b	a	a	b	b	a	a	b
650	31.01_Jr6S_20371788	a	a	b	a	b	a	b	a	b	b	a	a	b	b	b	a	b	a	a	a	a	b	b	a	b	a	b	a	b	a	b	b	b	b	a	b	a	a	a	a	b	a	a	b	b	a	a	b
651	31.01_Jr6S_21201973	a	a	b	a	b	a	b	a	b	b	a	a	b	b	b	b	b	a	a	a	a	b	b	a	b	a	b	a	b	a	b	b	b	b	a	b	a	a	a	a	b	a	a	b	b	a	a	b
652	31.01_Jr6S_21250393	a	a	b	a	b	a	b	a	b	b	a	a	b	b	b	b	b	a	a	a	a	b	b	a	b	a	b	a	b	a	b	b	b	b	a	b	a	a	a	a	b	a	a	b	b	a	a	b
653	31.01_Jr6S_21305239	a	a	b	a	b	a	b	a	b	b	a	a	b	b	b	b	b	a	a	a	a	b	b	a	b	a	b	a	b	a	b	b	b	b	a	b	a	a	a	a	b	a	a	b	b	a	a	b
654	31.01_Jr6S_21307821	a	a	b	a	b	a	b	a	b	b	a	a	b	b	b	b	b	a	a	a	a	b	b	a	b	a	b	a	b	a	b	b	b	b	a	b	a	a	a	a	b	a	a	b	b	a	a	b
655	31.01_Jr6S_21452408	a	a	b	a	b	a	b	a	b	b	a	a	b	b	b	b	b	a	a	a	a	b	b	a	b	a	b	a	b	a	b	b	b	b	a	b	a	a	a	a	b	a	a	b	b	a	a	b
656	31.01_Jr6S_21452677	a	a	b	a	b	a	b	a	b	b	a	a	b	b	b	b	b	a	a	a	.	b	b	a	b	a	b	a	b	a	b	b	b	b	a	b	a	a	a	a	b	a	a	b	b	a	a	b
657	31.01_Jr6S_21473917	a	a	b	a	b	a	b	a	b	b	a	a	b	b	b	b	b	a	a	a	a	b	b	a	b	a	b	a	b	a	b	b	b	b	a	b	a	a	a	a	b	a	a	b	b	a	a	b
658	31.01_Jr6S_21474223	a	a	b	a	b	a	b	a	b	b	a	a	b	b	b	b	b	a	a	a	a	b	b	a	b	a	b	a	b	a	b	b	b	b	a	b	a	a	a	a	b	a	a	b	b	a	a	b
659	31.01_Jr6S_21798284	a	a	b	a	b	a	b	a	b	b	a	a	a	b	b	b	b	a	a	a	a	b	b	a	b	a	b	a	b	a	b	b	b	b	a	b	a	a	a	a	b	a	a	b	b	a	a	b
660	31.01_Jr6S_21972368	a	a	b	a	b	a	b	a	b	b	a	a	a	b	b	b	b	a	a	a	a	b	b	a	b	a	b	a	b	a	b	b	b	b	a	b	a	a	a	a	b	a	a	b	b	a	a	b
661	31.01_Jr6S_21991689	a	a	b	a	b	a	b	a	b	b	a	a	a	b	b	b	b	a	a	a	a	b	b	a	b	a	b	a	b	a	b	b	b	b	a	b	a	a	a	a	b	a	a	b	b	a	a	b
662	31.01_Jr6S_22200594	a	a	b	a	b	a	b	a	b	b	a	a	a	b	b	b	b	a	a	a	a	b	b	a	.	a	b	a	b	a	b	b	b	b	a	b	a	a	a	a	b	a	a	b	b	a	a	b
663	31.01_Jr6S_22810998	a	a	b	a	b	a	b	a	b	b	a	a	a	b	b	b	b	a	a	a	a	b	b	a	b	a	b	a	b	a	b	b	b	b	a	b	a	a	a	a	b	a	a	b	b	a	a	b
664	31.01_Jr6S_2285850	a	a	b	a	a	a	b	a	b	b	b	a	b	b	a	a	b	a	b	b	b	a	b	a	b	a	b	b	b	b	b	b	b	a	b	b	b	b	b	a	a	a	b	a	b	a	b	b
665	31.01_Jr6S_2286337	a	a	b	a	a	a	b	a	b	b	b	a	b	b	a	a	b	a	b	b	b	a	b	a	b	a	b	b	b	b	b	b	b	a	b	b	b	b	b	a	a	a	b	a	b	a	b	b
666	31.01_Jr6S_23122966	a	a	b	a	b	a	b	a	b	b	a	a	a	b	b	b	b	a	a	a	a	b	b	.	b	.	b	a	b	a	b	b	b	b	a	b	a	a	a	a	b	a	a	b	b	a	a	b
667	31.01_Jr6S_23458482	a	a	b	a	b	a	b	a	b	b	a	a	a	b	b	b	b	a	a	a	a	b	b	a	b	a	b	a	b	a	b	b	b	b	a	b	a	a	a	a	b	a	a	b	b	a	a	b
668	31.01_Jr6S_23855351	a	a	b	a	b	a	b	a	b	b	a	a	b	b	b	b	b	a	a	a	a	b	b	a	b	a	b	a	b	a	b	b	b	b	a	b	a	a	a	b	b	a	a	b	b	a	a	b
669	31.01_Jr6S_24188568	a	a	b	a	b	a	b	a	b	b	a	a	b	b	b	b	b	a	a	a	a	b	b	a	b	a	b	a	b	a	b	b	b	b	a	b	a	a	a	b	b	a	a	b	b	a	a	b
670	31.01_Jr6S_4532789	a	a	b	a	a	a	b	a	b	b	b	a	b	a	a	a	b	a	b	b	b	a	b	a	b	a	b	b	a	b	b	b	b	a	b	b	b	b	a	a	a	a	b	a	b	a	b	b
671	31.01_Jr6S_8970432	a	a	b	a	a	a	b	a	b	b	b	a	b	a	a	a	b	a	b	b	a	b	b	a	b	a	b	b	a	b	b	b	b	a	b	b	b	b	a	a	a	a	b	a	b	a	b	b
672	31.01_Jr7D_12359946	a	b	b	a	a	b	a	b	a	a	b	b	b	b	a	a	a	b	a	a	b	a	b	b	a	b	a	a	a	b	b	a	b	a	a	a	b	a	b	b	b	b	a	a	a	b	a	b
673	31.01_Jr7D_13932701	a	b	b	a	a	b	a	b	a	a	b	b	b	b	a	a	a	b	a	a	b	a	b	b	a	b	a	a	a	b	b	a	b	a	a	a	b	a	b	b	b	b	b	a	a	b	a	b
674	31.01_Jr7D_14185081	a	b	b	a	a	b	a	b	a	a	b	b	b	b	a	a	a	b	a	a	b	a	b	b	a	b	a	a	a	b	b	a	b	a	a	a	b	a	b	b	b	b	b	a	a	b	a	b
675	31.01_Jr7D_1508095	b	b	a	a	b	a	a	b	a	a	a	b	b	b	a	b	b	a	b	a	b	a	a	b	b	a	b	a	b	b	b	a	a	a	a	b	a	b	a	b	b	a	a	b	b	b	a	b
676	31.01_Jr7D_1522500	b	b	a	a	b	a	a	b	a	a	a	b	b	b	a	b	b	a	b	a	b	a	a	b	b	a	b	a	b	b	b	a	a	a	a	b	a	b	a	b	b	a	a	b	b	b	a	b
677	31.01_Jr7D_3272654	b	b	a	a	b	a	b	b	a	a	b	b	b	b	a	b	b	a	b	a	b	a	b	b	a	a	b	a	b	b	b	a	a	a	a	b	a	b	b	b	b	a	a	b	b	b	a	b
678	31.01_Jr7D_3538108	b	b	a	a	b	a	b	b	a	a	b	b	b	b	a	b	b	a	b	a	b	a	b	b	a	a	b	a	b	b	b	a	a	a	a	b	b	b	b	b	b	a	a	b	b	b	a	b
679	31.01_Jr7D_3541460	b	b	a	a	b	a	b	b	a	a	b	b	b	b	a	b	b	a	b	a	b	a	b	b	a	a	b	a	b	b	b	a	a	a	a	b	b	b	b	b	b	a	a	b	b	b	a	b
680	31.01_Jr7D_3652523	b	b	a	a	b	a	b	b	a	a	b	b	b	b	a	b	b	a	b	a	b	a	b	b	a	a	b	a	b	b	b	a	a	a	a	b	b	b	b	b	b	a	a	b	b	b	a	b
681	31.01_Jr7D_3730045	b	b	a	a	b	a	b	b	a	a	b	b	b	b	a	b	b	a	b	a	b	a	b	b	a	a	b	a	b	b	b	a	a	a	a	b	b	b	b	b	b	a	a	b	b	b	a	b
682	31.01_Jr7D_4093844	b	b	a	a	b	a	b	b	a	a	b	a	b	b	a	b	b	a	a	a	b	a	b	b	a	a	b	a	b	b	b	a	a	a	a	b	b	.	b	b	b	a	a	b	b	b	a	b
683	31.01_Jr7D_4345160	b	b	a	a	b	a	.	.	a	a	.	a	b	.	a	.	.	a	a	a	.	a	b	.	a	a	b	a	.	b	.	a	a	a	a	b	b	.	.	.	.	a	a	b	b	.	a	b
684	31.01_Jr7D_4718665	b	b	a	a	b	a	b	b	a	a	b	a	b	b	a	b	b	a	a	a	b	a	b	b	a	a	b	a	b	b	b	a	a	a	a	b	b	a	b	b	b	a	a	b	b	b	a	b
685	31.01_Jr7D_4932625	b	b	a	a	.	b	b	.	a	a	b	a	b	.	a	b	b	a	a	a	b	a	b	b	a	a	b	a	b	b	b	a	a	a	a	b	.	a	b	b	b	a	a	b	b	b	a	b
686	31.01_Jr7D_4964466	b	b	a	a	b	b	b	b	a	a	b	a	b	b	a	b	b	a	a	a	b	a	b	b	a	a	b	a	b	b	b	a	a	a	a	b	b	a	b	b	b	a	a	b	b	b	a	b
687	31.01_Jr7D_4974630	b	b	a	a	b	b	b	b	a	a	b	a	b	b	a	b	b	a	a	a	b	a	b	b	a	a	b	a	b	b	b	a	a	a	a	b	b	a	b	b	b	a	a	b	b	b	a	b
688	31.01_Jr7D_5678768	b	b	b	a	b	b	b	b	a	a	b	a	b	b	a	b	b	a	a	a	b	a	b	b	a	a	b	a	b	b	b	a	b	a	a	b	b	a	b	b	b	b	a	b	b	b	a	b
689	31.01_Jr7D_5678932	b	b	b	a	b	b	b	b	a	a	b	a	b	b	a	b	b	a	a	a	b	a	b	b	a	a	b	a	b	b	b	a	b	a	a	b	b	a	b	b	b	b	a	b	b	b	a	b
690	31.01_Jr7D_5679180	b	b	b	a	b	b	b	b	a	a	b	a	b	b	a	b	b	a	a	a	b	a	b	b	a	a	b	a	b	b	b	a	b	a	a	b	b	a	b	b	b	b	a	b	b	b	a	b
691	31.01_Jr7D_5797496	b	b	b	a	b	b	b	b	a	a	b	a	b	b	a	b	b	a	a	a	b	a	b	b	a	a	b	a	b	b	b	a	b	a	a	b	b	a	b	b	b	b	a	b	b	b	a	b
692	31.01_Jr7D_580996	b	b	a	a	b	a	a	b	a	a	a	b	b	b	a	b	b	a	b	a	b	a	a	b	b	a	b	a	b	b	b	a	a	a	b	b	a	b	a	b	b	a	a	b	b	b	a	b
693	31.01_Jr7D_6215725	b	b	b	a	b	b	b	b	a	a	b	a	b	b	a	a	b	a	a	a	b	a	b	b	a	a	b	a	b	b	b	.	b	a	a	b	b	a	b	b	b	b	a	b	b	b	a	b
694	31.01_Jr7D_6364700	b	b	b	a	b	b	b	b	a	a	b	a	b	b	a	a	b	a	a	a	b	a	b	b	a	a	b	a	b	b	b	.	b	a	a	b	b	a	b	b	b	b	a	b	b	b	a	b
695	31.01_Jr7D_6707523	b	b	b	a	b	b	b	b	a	a	b	a	b	b	a	a	b	a	a	a	b	a	b	b	a	a	a	a	b	b	b	a	b	a	a	b	b	a	b	b	b	b	a	b	b	b	a	b
696	31.01_Jr7D_7100454	b	b	b	a	b	b	b	b	a	a	b	a	b	b	a	a	b	a	a	a	b	a	b	b	a	a	a	a	a	b	b	a	b	a	a	a	b	a	b	b	b	b	a	b	b	b	a	b
697	31.01_Jr7D_7100670	b	.	.	a	.	b	.	b	a	a	b	a	.	b	a	a	b	a	a	a	b	a	b	.	a	a	a	a	a	.	b	a	.	a	a	a	b	a	b	.	b	.	a	.	.	b	a	.
698	31.01_Jr7D_7703146	b	b	b	a	b	b	b	b	a	a	b	a	b	b	a	a	b	a	a	a	b	a	b	b	a	a	a	a	a	b	b	a	b	a	a	a	b	a	b	b	b	b	a	b	b	b	a	b
699	31.01_Jr7D_9609123	b	b	b	a	b	b	b	b	a	a	b	b	b	b	a	a	a	b	a	a	b	a	b	b	a	a	a	a	a	b	b	a	b	a	a	a	b	a	b	b	b	b	a	b	b	b	a	b
700	31.01_Jr7D_9867195	b	b	b	a	b	b	b	b	a	a	b	b	b	b	a	a	a	b	a	a	b	a	b	b	a	a	a	a	a	b	b	a	b	a	a	a	b	a	b	b	b	b	a	b	b	b	a	b
701	31.01_Jr7S_10320893	a	b	a	a	b	b	b	b	a	a	b	b	b	b	b	b	b	b	a	b	b	a	a	b	b	a	b	a	a	b	b	b	a	a	a	b	a	a	a	b	a	b	a	a	a	b	a	a
702	31.01_Jr7S_10426595	a	b	a	a	b	b	b	b	a	a	b	b	b	b	b	b	b	b	a	b	b	a	a	b	b	a	b	a	a	b	b	b	a	a	a	b	a	a	a	b	a	b	a	a	a	b	a	a
703	31.01_Jr7S_12716674	a	b	a	a	b	b	b	b	a	a	a	b	b	b	b	b	b	a	a	b	b	a	a	b	b	a	b	a	a	b	b	b	a	a	a	b	a	a	a	b	a	b	a	a	a	b	a	a
704	31.01_Jr7S_13855162	a	b	a	a	b	b	b	b	a	a	a	b	b	b	b	b	b	a	a	b	b	a	a	b	b	a	b	a	a	b	b	b	a	a	a	b	a	a	a	b	a	b	a	a	a	b	a	a
705	31.01_Jr7S_1441678	b	b	a	b	a	b	b	a	b	a	b	b	a	b	a	a	b	b	a	a	a	b	a	b	b	b	b	a	a	b	a	b	a	a	a	b	b	b	a	b	a	b	a	a	b	b	a	a
706	31.01_Jr7S_1477998	b	b	a	b	a	b	b	a	b	a	b	b	a	b	a	a	b	b	a	a	a	b	a	b	b	b	b	a	a	b	a	b	a	a	a	b	b	b	a	b	a	b	a	a	b	b	a	a
707	31.01_Jr7S_15802846	a	b	a	a	b	b	b	b	a	a	a	b	b	b	b	b	b	a	a	b	b	a	a	b	b	a	b	a	a	b	b	b	a	a	a	b	a	a	a	b	a	b	a	a	a	b	a	a
708	31.01_Jr7S_1628667	b	b	a	b	a	b	b	a	b	a	b	b	a	b	a	a	b	b	a	a	a	b	a	b	b	b	b	a	a	b	a	b	a	a	a	b	b	b	a	b	a	b	a	a	b	b	a	a
709	31.01_Jr7S_17508341	a	b	b	a	b	b	b	b	a	a	a	b	b	b	b	b	a	a	a	b	b	a	a	b	b	a	b	a	a	b	b	b	a	a	a	b	a	a	a	b	a	b	a	a	a	b	a	a
710	31.01_Jr7S_17741562	a	b	b	a	b	b	b	b	a	a	a	b	b	b	b	b	a	a	a	b	b	a	a	b	a	a	b	a	a	b	b	b	a	a	a	b	a	a	a	b	a	b	a	a	a	b	a	a
711	31.01_Jr7S_17787156	a	b	b	a	b	b	b	b	a	a	a	b	b	b	b	b	a	a	a	b	b	a	a	b	a	a	b	a	a	b	b	b	a	a	a	b	a	a	a	b	a	b	a	a	a	b	a	a
712	31.01_Jr7S_18033692	a	b	b	a	b	b	b	b	a	a	a	b	b	b	b	b	a	a	a	b	b	a	b	b	a	a	b	a	a	b	b	b	a	a	a	b	a	a	a	b	a	b	a	a	a	b	a	a
713	31.01_Jr7S_18084614	a	b	b	a	b	b	b	b	a	a	a	b	b	b	b	b	a	a	a	b	b	a	b	b	a	a	b	a	a	b	b	b	a	.	a	b	a	a	a	b	a	b	a	a	a	b	a	a
714	31.01_Jr7S_18110868	a	b	b	a	b	b	b	b	a	a	a	b	b	b	b	b	a	a	a	b	b	a	b	b	a	a	b	a	a	b	b	b	a	a	a	b	a	a	a	b	a	b	a	a	a	b	a	a
715	31.01_Jr7S_1845087	b	b	a	b	a	b	b	a	b	a	b	b	a	b	a	a	b	b	a	a	a	b	a	b	b	b	b	a	a	b	a	b	a	a	a	b	b	b	a	b	a	b	a	a	b	b	a	a
716	31.01_Jr7S_18563609	a	b	b	a	b	b	b	b	a	a	a	b	b	b	b	b	a	a	a	b	b	a	b	b	a	a	b	a	a	b	b	b	a	a	a	b	a	a	a	b	a	b	a	a	a	b	a	a
717	31.01_Jr7S_19540360	a	b	b	.	b	b	b	.	.	a	.	b	b	b	b	b	.	.	.	.	b	a	b	b	.	.	.	a	a	.	b	b	a	a	.	b	a	a	a	b	.	b	a	a	a	b	.	a
718	31.01_Jr7S_19540695	a	b	b	a	b	b	b	b	a	a	a	b	b	b	b	b	a	a	a	b	b	a	b	b	a	a	b	a	a	b	b	b	a	a	a	b	a	a	a	b	a	b	a	a	a	b	a	a
719	31.01_Jr7S_20991622	a	b	b	a	b	b	b	b	a	a	a	b	b	b	b	b	a	a	a	b	b	a	b	b	a	a	a	a	a	b	b	b	a	a	a	b	a	a	a	b	a	b	a	a	a	b	a	a
720	31.01_Jr7S_21335571	a	b	b	a	b	b	b	b	a	a	a	b	b	b	b	b	a	a	a	b	b	a	b	b	a	a	a	a	a	b	b	b	a	a	b	b	a	a	a	b	a	b	a	a	a	b	a	a
721	31.01_Jr7S_22050345	a	b	b	a	b	b	b	b	a	b	a	b	b	b	b	b	a	a	a	b	b	a	b	b	a	a	a	a	a	b	b	b	a	a	b	b	a	a	a	b	a	b	a	a	a	b	a	a
722	31.01_Jr7S_2400221	b	b	a	b	a	b	b	a	b	a	b	b	a	b	a	a	b	b	a	a	a	b	a	b	b	b	b	a	a	b	a	b	a	a	a	b	b	b	a	b	a	b	a	a	a	b	a	a
723	31.01_Jr7S_2556014	b	b	a	b	a	b	b	a	b	a	b	b	a	b	a	a	b	b	a	a	a	b	a	b	b	b	b	a	a	b	a	b	a	a	a	b	b	b	a	b	a	b	a	a	a	b	a	a
724	31.01_Jr7S_2556647	b	b	a	b	a	b	b	a	b	a	b	b	a	b	a	a	b	b	a	a	a	b	a	b	b	b	b	a	a	b	a	b	a	a	a	b	b	b	a	b	a	b	a	a	a	b	a	a
725	31.01_Jr7S_2863825	b	b	a	b	a	b	b	a	b	a	b	b	a	b	a	a	b	b	a	a	b	b	a	b	b	b	b	a	a	b	a	b	a	a	a	b	b	b	a	b	a	b	a	a	a	b	a	a
726	31.01_Jr7S_2992454	b	b	a	b	b	b	b	a	b	a	b	b	a	b	a	a	b	b	a	a	b	b	a	b	b	b	b	a	a	b	a	b	a	a	a	b	b	b	a	b	a	b	a	a	a	b	a	a
727	31.01_Jr7S_3067554	b	b	a	b	b	b	b	a	b	a	b	b	a	b	a	a	b	b	a	a	b	b	a	b	b	b	b	a	a	b	a	b	a	a	a	b	a	a	a	b	a	b	a	a	a	b	a	a
728	31.01_Jr7S_4045324	b	b	a	b	b	b	b	a	b	a	b	b	a	b	a	a	b	b	a	a	b	a	a	b	b	b	b	a	a	b	a	b	a	a	a	b	a	a	a	b	a	b	a	a	a	b	a	a
729	31.01_Jr7S_4129978	b	b	a	b	b	b	b	a	b	a	b	b	a	b	a	a	b	b	a	a	b	a	a	b	b	b	b	a	a	b	a	b	a	a	a	b	a	a	a	b	a	b	a	a	a	b	a	a
730	31.01_Jr7S_4984134	b	b	a	b	b	b	b	a	b	a	b	b	b	b	b	b	b	b	a	a	b	a	a	b	b	b	b	a	a	b	a	b	a	a	a	b	a	a	a	b	a	b	a	a	a	b	a	a
731	31.01_Jr7S_5976163	a	b	a	b	b	b	b	a	b	a	b	b	b	b	b	b	b	b	a	a	b	a	a	b	b	b	b	a	a	b	a	b	a	a	a	b	a	a	a	b	a	b	a	a	a	b	a	a
732	31.01_Jr7S_6382884	a	b	a	b	b	b	b	a	b	a	b	b	b	b	b	b	b	b	a	a	b	a	a	b	b	b	b	a	a	b	a	b	a	a	a	b	a	a	a	b	a	b	a	a	a	b	a	a
733	31.01_Jr7S_651748	b	b	a	b	a	b	b	a	b	a	b	b	a	b	a	a	b	b	a	a	a	b	a	b	b	b	b	a	a	b	a	b	a	a	a	b	b	b	a	b	a	b	a	a	b	b	a	b
734	31.01_Jr7S_7169345	a	b	a	a	b	b	b	a	b	a	b	b	b	b	b	b	b	b	a	a	b	a	a	b	b	b	b	a	a	b	a	b	a	a	a	b	a	a	a	b	a	b	a	a	a	b	a	a
735	31.01_Jr7S_7406449	a	b	a	a	b	b	b	a	b	a	b	b	b	b	b	b	b	b	a	a	b	a	a	b	b	b	b	a	a	b	a	b	a	a	a	b	a	a	a	b	a	b	a	a	a	b	a	a
736	31.01_Jr7S_7511328	a	b	a	a	b	b	b	a	b	a	b	b	b	b	b	b	b	b	a	a	b	a	a	b	b	b	b	a	a	b	a	b	a	a	a	b	a	a	a	b	a	b	a	a	a	b	a	a
737	31.01_Jr7S_7709305	a	b	a	a	b	b	b	a	b	a	b	b	b	b	b	b	b	b	a	a	b	a	a	b	b	b	b	a	a	b	a	b	a	a	a	b	a	a	a	b	a	b	a	a	a	b	a	a
738	31.01_Jr7S_7723134	a	b	a	a	b	b	b	a	b	a	b	b	b	b	b	b	b	b	a	a	b	a	a	b	b	b	b	a	a	b	a	b	a	a	a	b	a	a	a	b	a	b	a	a	a	b	a	a
739	31.01_Jr7S_9643798	a	b	a	a	b	b	b	b	a	a	b	b	b	b	b	b	b	b	a	b	b	a	a	b	b	a	b	a	a	b	b	b	a	a	a	b	a	a	a	b	a	b	a	a	a	b	a	a
740	31.01_Jr8D_10925792	a	a	a	a	b	b	a	a	b	b	a	b	b	a	a	b	a	b	a	a	b	b	b	a	a	a	b	b	b	b	b	a	b	a	b	a	a	a	a	a	a	a	a	a	b	b	b	a
741	31.01_Jr8D_11094794	a	a	a	a	b	b	a	a	b	b	a	b	b	a	a	b	a	b	a	a	b	b	b	a	a	a	b	b	b	b	b	a	b	a	b	a	a	a	a	a	a	a	a	a	b	b	b	a
742	31.01_Jr8D_11111128	a	a	a	a	b	b	a	a	b	b	a	b	b	a	a	b	a	b	a	a	b	b	b	a	a	a	b	b	b	b	b	a	b	a	b	a	a	a	a	a	a	a	a	a	b	b	b	a
743	31.01_Jr8D_11113429	a	a	a	a	b	b	a	a	b	b	a	b	b	a	a	b	a	b	a	a	b	b	b	a	a	a	b	b	b	b	b	a	b	a	b	a	a	a	a	a	a	a	a	a	b	b	b	a
744	31.01_Jr8D_1246466	a	a	b	a	b	b	a	b	a	b	a	b	a	a	a	b	a	b	a	a	b	a	b	b	a	b	b	b	b	b	a	a	a	b	b	a	a	a	a	a	a	a	b	b	b	b	b	a
745	31.01_Jr8D_1452340	a	a	b	a	b	b	a	b	a	b	a	b	a	a	a	b	a	b	a	a	b	a	b	b	a	b	b	b	b	b	a	a	a	b	b	a	a	a	a	a	a	a	b	b	b	b	b	a
746	31.01_Jr8D_14656837	a	a	a	a	b	b	a	a	b	b	a	b	b	a	a	b	a	b	a	a	b	b	b	a	b	a	b	b	b	b	b	.	b	a	a	a	a	a	a	a	b	b	a	a	b	b	b	a
747	31.01_Jr8D_16531275	a	a	a	a	b	b	a	a	b	b	a	b	b	a	a	b	a	b	a	a	b	b	b	a	b	a	b	b	b	b	b	.	b	a	a	a	b	.	b	a	b	b	a	a	b	b	b	a
748	31.01_Jr8D_20574321	a	a	a	a	a	b	a	a	b	a	a	b	b	a	a	b	b	b	a	a	b	b	b	a	b	a	b	b	b	a	b	.	b	a	a	a	b	a	b	a	b	b	a	a	b	b	b	a
749	31.01_Jr8D_2486803	a	a	b	a	b	b	a	b	a	b	a	b	a	a	a	b	a	b	a	a	b	a	b	b	a	a	b	b	b	b	b	a	a	b	b	a	a	a	a	a	a	a	b	b	b	b	b	a
750	31.01_Jr8D_27279990	a	a	a	a	a	b	a	a	b	a	a	b	b	a	b	b	b	b	a	a	b	b	b	a	b	a	b	a	b	a	b	.	b	a	a	a	b	a	b	a	b	b	a	a	b	a	a	b
751	31.01_Jr8D_27282366	a	a	a	a	a	b	a	a	b	a	a	b	b	a	b	b	b	b	a	a	b	b	b	a	b	a	b	a	b	a	b	.	b	a	a	a	b	a	b	a	b	b	a	a	b	a	a	b
752	31.01_Jr8D_27440852	a	a	a	a	a	b	a	a	b	a	.	b	b	a	b	b	b	b	a	a	b	b	b	.	b	.	b	a	b	a	b	.	b	.	.	a	b	a	b	.	b	b	a	a	b	.	a	b
753	31.01_Jr8D_27466268	a	a	a	a	a	b	a	a	b	a	a	b	b	a	b	b	b	b	a	a	b	b	b	a	b	a	b	a	b	a	b	.	b	a	a	a	b	a	b	a	b	b	a	a	b	a	a	b
754	31.01_Jr8D_2766481	a	a	b	a	b	b	a	b	a	b	a	b	a	a	a	b	a	b	a	a	b	a	b	b	a	a	b	b	b	b	b	.	a	b	b	a	a	a	a	a	a	a	b	b	b	b	b	a
755	31.01_Jr8D_2807316	a	a	b	a	b	b	a	b	a	b	a	b	a	a	a	b	a	b	a	a	b	a	b	b	a	a	b	b	b	b	b	a	a	b	b	a	a	a	a	a	a	a	b	b	b	b	b	a
756	31.01_Jr8D_28656014	a	a	a	a	a	b	a	a	b	a	a	b	a	a	b	b	b	b	a	a	b	b	b	a	b	b	b	a	b	a	b	.	b	a	a	a	b	a	b	a	b	b	a	a	b	a	a	b
757	31.01_Jr8D_28656271	a	a	a	a	a	b	a	a	b	a	a	b	a	a	b	b	b	b	a	a	b	b	b	a	b	b	b	a	b	a	b	.	b	a	a	a	b	a	b	a	b	b	a	a	b	a	a	b
758	31.01_Jr8D_29930562	a	a	b	a	a	b	b	a	b	a	b	b	a	a	b	b	b	b	a	a	b	b	b	a	b	b	b	a	b	a	b	.	b	a	b	a	b	a	b	a	b	a	a	a	b	a	a	b
759	31.01_Jr8D_3218562	a	a	b	a	b	b	a	b	a	b	a	b	a	a	a	b	a	b	a	a	b	a	b	b	a	a	b	b	b	b	b	a	a	b	b	a	a	a	a	a	a	a	b	b	b	b	b	a
760	31.01_Jr8D_4287942	a	a	b	a	b	b	a	a	b	b	a	b	b	a	a	b	a	b	a	a	b	a	b	a	a	a	b	b	b	b	b	a	a	b	b	a	a	a	a	a	a	a	a	b	b	b	b	a
761	31.01_Jr8D_4447637	a	a	b	a	b	b	a	a	b	b	a	b	b	a	a	b	a	b	a	a	b	a	b	a	a	a	b	b	b	b	b	.	a	b	b	a	a	a	a	a	a	a	a	b	b	b	b	a
762	31.01_Jr8D_5836131	a	a	b	a	b	b	a	a	b	b	a	b	b	a	a	b	a	b	a	a	b	a	b	a	a	a	b	b	b	b	b	.	a	a	b	a	a	a	a	a	a	a	a	b	b	b	b	a
763	31.01_Jr8D_7366668	a	a	b	a	b	b	a	a	b	b	a	b	b	a	a	b	a	b	a	a	b	a	b	a	a	a	b	b	b	b	b	a	b	a	b	a	a	a	a	a	a	a	a	a	b	b	b	a
764	31.01_Jr8D_8785920	a	a	b	a	b	b	a	a	b	b	a	b	b	a	a	b	a	b	a	a	b	a	b	a	a	a	b	b	b	b	b	a	b	a	b	a	a	a	a	a	a	a	a	a	b	b	b	a
765	31.01_Jr8S_1092748	b	a	a	b	a	b	a	a	b	b	a	a	a	b	a	a	a	a	a	b	a	b	b	b	.	a	b	a	a	a	.	a	b	b	a	a	b	a	a	a	a	a	b	a	a	a	a	a
766	31.01_Jr8S_1092761	b	a	a	b	a	b	a	a	b	b	a	a	a	b	a	a	a	a	a	b	a	b	b	b	b	a	b	a	a	a	b	a	b	b	a	a	b	a	a	a	a	a	b	a	a	a	a	a
767	31.01_Jr8S_1092803	b	a	a	b	a	b	a	a	b	b	a	a	a	b	a	a	a	a	a	b	a	b	b	b	b	a	b	a	a	a	b	a	b	b	a	a	b	a	a	a	a	a	b	a	a	a	a	a
768	31.01_Jr8S_11451523	b	a	a	b	a	b	b	b	a	b	a	a	a	b	a	a	a	b	a	b	a	a	b	b	b	a	b	a	a	a	a	a	b	b	a	b	b	a	a	b	a	b	b	a	b	a	a	b
769	31.01_Jr8S_11562092	b	a	a	b	a	b	b	b	a	b	a	a	a	b	a	a	a	b	a	b	a	a	b	b	b	a	b	a	a	a	a	a	b	b	a	b	b	a	a	b	a	b	b	a	b	a	a	b
770	31.01_Jr8S_1166012	b	a	a	b	a	b	a	a	b	b	a	a	a	b	a	a	a	a	a	b	a	b	b	b	b	a	b	a	a	a	b	a	b	b	a	a	b	a	a	a	a	a	b	a	a	a	a	a
771	31.01_Jr8S_12729153	b	a	a	b	a	b	b	b	a	b	a	a	a	b	a	a	a	b	a	b	a	a	b	b	b	a	b	a	a	a	a	a	b	b	a	b	b	a	a	b	a	b	b	a	b	a	a	b
772	31.01_Jr8S_12729296	b	a	a	b	a	b	b	b	a	b	a	a	a	b	a	a	a	b	a	b	a	a	b	b	b	a	b	a	a	a	a	a	b	b	a	b	b	a	a	b	a	b	b	a	b	a	a	b
773	31.01_Jr8S_1285935	b	a	a	b	a	b	a	a	b	b	a	a	a	b	a	a	a	a	a	b	a	a	b	b	b	a	b	a	a	a	b	a	b	b	a	a	b	a	a	a	a	a	b	a	a	a	a	a
774	31.01_Jr8S_13022865	b	a	a	b	a	b	b	b	a	b	a	a	a	b	a	a	a	b	a	b	a	a	b	b	b	a	b	a	a	a	a	a	b	b	a	b	b	a	a	b	a	b	b	a	b	a	a	b
775	31.01_Jr8S_13116731	b	a	a	b	a	b	b	b	a	b	a	a	a	b	a	a	a	b	a	b	a	a	b	b	b	a	b	a	a	a	a	a	b	b	a	b	b	a	a	b	a	b	b	a	b	a	a	b
776	31.01_Jr8S_13751626	b	a	a	b	a	b	b	b	a	b	a	a	a	b	a	a	a	b	a	b	a	a	b	b	b	a	b	a	a	a	a	a	b	b	a	b	b	a	a	b	a	b	b	a	b	a	a	b
777	31.01_Jr8S_13902018	b	a	a	b	a	b	b	b	a	b	a	a	a	b	a	a	a	b	a	b	a	a	b	b	b	a	b	a	a	a	a	a	a	b	a	b	b	a	a	b	a	b	b	a	b	a	a	b
778	31.01_Jr8S_13979120	b	a	a	b	a	b	b	b	a	b	a	a	a	b	a	a	a	b	a	b	a	a	b	b	b	a	b	a	a	a	a	a	a	b	a	b	b	a	a	b	a	b	b	a	b	a	a	b
779	31.01_Jr8S_14080437	b	a	a	b	a	b	b	b	a	b	a	a	a	b	a	a	a	b	a	b	a	a	b	b	b	a	b	a	a	a	a	a	a	b	a	b	b	a	a	b	a	b	b	a	b	a	a	b
780	31.01_Jr8S_14518690	b	a	a	b	a	b	b	b	a	b	a	a	a	b	a	a	a	b	a	b	a	a	b	b	b	a	b	a	a	a	a	.	a	b	a	b	b	a	a	b	a	b	b	a	b	a	a	b
781	31.01_Jr8S_14518817	b	a	a	b	a	b	b	b	a	b	a	a	a	b	a	a	a	b	a	b	a	a	b	b	b	a	b	a	a	a	a	a	a	b	a	b	b	a	a	b	a	b	b	a	b	a	a	b
782	31.01_Jr8S_14628632	b	a	a	b	a	b	b	b	a	b	a	a	a	b	a	a	a	b	a	b	a	a	b	b	b	a	b	a	a	a	a	a	a	b	a	b	b	a	a	b	a	b	b	a	b	a	a	b
783	31.01_Jr8S_16858911	b	a	a	b	b	b	b	b	a	b	a	a	b	b	a	a	b	b	a	b	a	a	.	b	b	a	b	a	a	a	a	a	a	b	a	b	b	a	a	b	b	b	b	a	b	a	a	b
784	31.01_Jr8S_16963141	b	a	a	b	b	b	b	b	a	b	a	a	b	b	a	a	b	b	a	b	a	a	.	b	b	a	b	a	a	a	a	a	a	b	a	b	b	a	a	b	b	b	b	a	b	a	a	b
785	31.01_Jr8S_17415497	b	a	a	b	b	b	b	b	a	b	a	a	b	b	a	a	b	b	a	b	a	a	a	b	b	a	b	a	a	a	a	a	a	b	a	b	b	a	a	b	b	b	b	a	b	a	a	b
786	31.01_Jr8S_17740138	b	a	a	b	b	b	b	b	a	a	a	a	b	b	a	a	b	b	a	b	a	a	a	b	b	a	b	a	a	a	a	a	a	b	a	b	b	a	a	b	b	b	b	a	b	a	a	b
787	31.01_Jr8S_18378037	b	a	a	b	b	b	b	b	a	a	a	a	b	b	a	a	b	b	a	b	a	a	a	b	b	a	b	a	a	a	a	.	a	b	a	b	b	a	a	b	b	b	b	a	b	a	a	b
788	31.01_Jr8S_18399578	b	a	a	b	b	b	b	b	a	a	a	a	b	b	a	a	b	b	a	b	a	a	a	b	b	a	b	a	a	a	a	a	a	b	a	b	b	a	a	b	b	b	b	a	b	a	a	b
789	31.01_Jr8S_18399722	b	a	a	b	b	b	b	b	a	a	a	a	b	b	a	a	b	b	a	b	a	a	a	b	b	a	b	a	a	a	a	a	a	b	a	b	b	a	a	b	b	b	b	a	b	a	a	b
790	31.01_Jr8S_18410445	b	a	a	b	b	b	b	b	a	a	a	a	b	b	a	a	b	b	a	b	a	a	a	b	b	a	b	a	a	a	a	.	a	b	a	b	b	a	a	b	b	b	b	a	b	a	a	b
791	31.01_Jr8S_18470483	b	a	a	b	b	b	b	b	a	a	a	a	b	b	a	a	b	b	a	b	a	a	a	b	b	a	b	a	a	a	a	a	a	b	a	b	b	a	a	b	b	b	b	a	b	a	a	b
792	31.01_Jr8S_18470837	b	a	a	b	b	b	b	b	a	a	a	a	b	b	a	a	b	b	a	b	a	a	a	b	b	a	b	a	a	a	a	a	a	b	a	b	b	a	a	b	b	b	b	a	b	a	a	b
793	31.01_Jr8S_18517705	b	a	a	b	b	b	b	b	a	a	a	a	b	b	a	a	b	b	a	b	a	a	a	b	b	a	b	a	a	a	a	a	a	b	a	b	b	a	a	b	b	b	b	a	b	a	a	b
794	31.01_Jr8S_18737491	b	a	a	b	b	b	b	b	a	a	a	a	b	b	a	a	b	b	a	b	a	a	a	b	b	a	b	a	a	a	a	.	a	b	a	b	b	a	a	b	b	b	b	a	b	a	a	b
795	31.01_Jr8S_18964229	b	a	a	b	b	b	b	b	a	a	a	a	b	b	a	a	b	b	a	b	a	a	a	b	b	a	b	a	a	a	a	a	a	b	a	b	b	a	a	b	b	b	b	a	b	a	a	b
796	31.01_Jr8S_2638064	b	a	a	b	a	b	a	b	b	b	a	a	a	b	a	a	a	a	a	b	a	a	b	b	b	a	b	a	a	a	b	a	b	b	a	a	b	a	a	a	a	a	b	a	a	a	a	a
797	31.01_Jr8S_2917448	b	a	a	b	a	b	.	b	b	b	a	a	a	b	a	.	a	b	a	b	.	.	b	b	b	a	b	a	a	a	b	a	b	b	a	a	b	.	.	a	a	.	b	.	a	.	.	a
798	31.01_Jr8S_325608	b	a	a	b	a	b	a	a	b	b	a	a	a	b	a	b	a	a	a	b	a	b	b	b	b	a	b	a	a	a	b	a	b	b	a	a	b	a	a	a	a	a	b	a	a	a	a	a
799	31.01_Jr8S_3554217	b	a	a	b	a	b	a	b	b	b	a	a	a	b	a	a	a	b	a	b	a	a	b	b	b	a	b	a	a	a	a	a	b	b	a	a	b	a	a	a	a	a	b	a	a	a	a	a
800	31.01_Jr8S_384647	b	a	a	b	a	b	a	a	b	b	a	a	a	b	a	b	a	a	a	b	a	b	b	b	b	a	b	a	a	a	b	a	b	b	a	a	b	a	a	a	a	a	b	a	a	a	a	a
801	31.01_Jr8S_421189	b	a	a	b	a	b	a	a	b	b	a	a	a	b	a	b	a	a	a	b	a	b	b	b	b	a	b	a	a	a	b	a	b	b	a	a	b	a	a	a	a	a	b	a	a	a	a	a
802	31.01_Jr8S_537029	b	.	.	b	.	b	a	.	b	b	.	.	.	b	a	b	.	.	a	b	.	b	b	b	b	.	b	.	.	a	b	.	b	b	a	.	b	a	a	.	.	a	b	a	.	a	a	.
803	31.01_Jr8S_5785048	b	a	a	b	a	b	a	b	b	b	a	a	a	b	a	a	a	b	a	b	a	a	b	b	b	a	b	a	a	a	a	a	b	b	a	a	b	a	a	a	a	a	b	a	a	a	a	a
804	31.01_Jr8S_7076632	b	a	a	b	a	b	a	b	b	b	a	a	a	b	a	a	a	b	a	b	a	a	b	b	b	a	b	a	a	a	a	a	b	b	a	a	b	a	a	a	a	b	b	a	a	a	a	a
805	31.01_Jr8S_7625224	.	a	a	b	a	b	b	b	b	b	a	a	a	b	.	a	a	b	a	b	a	a	b	b	b	a	b	a	a	a	a	a	b	.	a	a	b	a	a	a	a	b	b	a	b	a	a	b
806	31.01_Jr8S_7625257	b	a	a	b	a	b	b	b	b	b	a	a	a	b	a	a	a	b	a	b	a	a	b	b	b	a	b	a	a	a	a	a	b	b	a	a	b	a	a	a	a	b	b	a	b	a	a	.
807	31.01_Jr8S_826058	b	a	a	b	a	b	a	a	b	b	a	a	a	b	a	a	a	a	a	b	a	b	b	b	b	a	b	a	a	a	b	a	b	b	a	a	b	a	a	a	a	a	b	a	a	a	a	a
[truncated: 305 more columns]

## Sheet: Jm genome 31.09 x Serr
Serial number	Locus	AD165	AD307	AD565	AD279	AD17	AD87	AD361	AD654	AD558	AD333	AD304	AD764	AD275	AD607	AD783	AD22	AD251	AD568	AD589	AD67	AD570	AD656	AD192	AD493	AD83	AD791	AD63	AD625	AD393	AD191	AD574	AD629	AD786	AD117	AD773	AD508	AD16	AD442	AD423	AD767	AD509	AD499	AD96	AD559	AD602	AD19	AD582	AD771
1	31.09_Jm1D_1054055	a	a	b	a	a	b	b	a	b	a	b	a	a	b	a	a	a	a	b	b	b	a	a	a	b	a	b	a	b	b	b	b	b	a	b	b	b	a	b	a	a	b	b	b	a	a	a	a
2	31.09_Jm1D_10936255	a	a	b	b	a	b	a	a	b	a	b	a	b	b	a	a	a	b	b	b	b	a	b	a	b	a	b	b	b	b	b	b	b	a	b	a	b	b	a	a	a	b	b	a	a	b	a	a
3	31.09_Jm1D_11516230	a	a	b	b	a	b	a	a	b	a	b	a	b	b	a	a	a	b	b	b	b	a	b	a	b	a	b	b	b	b	b	b	b	a	b	a	b	b	a	a	a	b	b	a	a	b	a	a
4	31.09_Jm1D_12687965	a	a	b	b	a	b	a	a	b	a	b	a	b	b	a	a	a	b	b	b	b	a	b	a	b	a	b	b	b	a	b	b	b	a	b	a	b	b	a	a	a	b	b	a	a	b	a	a
5	31.09_Jm1D_14132620	a	a	b	b	a	b	a	a	b	a	b	a	b	b	a	a	a	b	b	b	b	a	b	a	b	a	b	b	b	a	b	b	b	a	b	a	b	b	a	a	a	b	b	a	a	b	a	a
6	31.09_Jm1D_14133004	a	a	b	b	a	b	a	a	b	a	b	a	b	b	a	a	a	b	b	b	b	a	b	a	b	a	b	b	b	a	b	b	b	a	b	a	b	b	a	a	a	b	b	a	a	b	a	a
7	31.09_Jm1D_14152376	a	a	b	b	a	b	a	a	b	a	b	a	b	b	a	a	a	b	b	b	b	a	b	a	b	a	b	b	b	a	b	b	b	a	b	a	b	b	a	a	a	b	b	a	a	b	a	a
8	31.09_Jm1D_14184949	a	a	b	b	a	b	a	a	b	a	b	a	b	b	a	a	a	b	b	b	b	a	b	a	b	a	b	b	b	a	b	b	b	a	b	a	b	b	a	a	a	b	b	a	a	b	a	a
9	31.09_Jm1D_14831923	a	a	b	b	a	b	a	a	b	a	b	a	b	b	a	a	a	b	b	b	b	a	b	a	b	a	b	b	b	a	b	b	b	a	b	a	b	b	a	a	a	b	b	a	a	b	a	a
10	31.09_Jm1D_1500159	a	a	b	a	a	b	b	a	b	a	b	a	a	b	a	a	a	a	b	b	b	a	a	a	b	a	b	a	b	b	b	b	b	a	b	b	b	a	b	a	a	b	b	b	a	a	a	a
11	31.09_Jm1D_16150079	a	a	b	b	a	b	a	a	b	a	b	a	b	b	a	a	a	b	b	b	b	a	b	a	b	a	b	b	b	a	b	b	b	a	b	a	b	b	a	a	a	b	b	a	a	b	a	a
12	31.09_Jm1D_16239219	a	a	b	b	a	b	a	a	b	a	b	a	b	b	a	a	a	b	b	b	b	a	b	a	b	a	b	b	b	a	b	b	b	a	b	a	b	b	a	a	a	b	b	a	a	b	a	a
13	31.09_Jm1D_17434612	a	a	b	b	a	b	a	a	b	a	b	a	b	b	a	a	a	b	b	b	b	a	b	a	b	a	b	b	b	a	b	b	b	a	b	a	b	b	a	a	a	b	b	a	a	b	a	a
14	31.09_Jm1D_17543954	a	a	b	b	a	b	a	a	b	a	b	a	b	b	a	a	a	b	b	b	b	a	b	a	b	a	b	b	b	a	b	b	b	a	b	a	b	a	a	a	a	b	b	a	a	b	a	a
15	31.09_Jm1D_17558038	a	a	b	b	a	b	a	a	b	a	b	a	b	b	a	a	a	b	b	b	b	a	b	a	b	a	b	b	b	a	b	b	b	a	b	a	b	a	a	a	a	b	b	a	a	b	a	a
16	31.09_Jm1D_1864199	a	a	b	a	a	b	b	a	b	a	b	a	a	b	a	a	a	a	b	b	b	a	a	a	b	a	b	a	b	b	b	b	b	a	b	b	b	a	b	a	a	b	b	b	a	a	a	a
17	31.09_Jm1D_18734855	a	a	b	b	a	b	a	a	b	a	b	a	b	b	a	a	a	b	b	b	b	a	b	a	b	a	b	b	b	a	b	b	b	a	b	a	b	b	a	a	a	b	b	a	a	b	a	a
18	31.09_Jm1D_18811712	a	a	b	b	a	b	a	a	b	a	b	a	b	b	a	a	a	b	b	b	b	a	b	a	b	a	b	b	b	a	b	b	b	a	b	a	b	b	a	a	a	b	b	a	a	b	a	a
19	31.09_Jm1D_18819452	a	a	b	b	a	b	a	a	b	a	b	a	b	b	a	a	a	b	b	b	b	a	b	a	b	a	b	b	b	a	b	b	b	a	b	a	b	b	a	a	a	b	b	a	a	b	a	a
20	31.09_Jm1D_19863337	a	a	b	b	a	b	a	a	b	a	b	a	b	b	a	a	a	b	b	b	b	a	b	a	b	a	b	b	b	a	b	b	b	a	b	a	b	b	a	a	a	b	b	a	a	b	a	a
21	31.09_Jm1D_22619831	a	a	b	b	a	b	a	a	b	a	b	a	b	b	a	a	b	b	b	b	b	a	b	a	a	a	b	b	b	a	b	b	b	a	b	a	b	b	a	a	a	b	b	a	a	b	a	a
22	31.09_Jm1D_2348357	a	a	b	a	a	b	b	a	b	a	b	a	a	b	a	a	a	a	b	b	b	a	a	a	b	a	b	a	b	b	b	b	b	a	b	b	b	a	b	a	a	b	b	b	a	a	a	a
23	31.09_Jm1D_24857478	a	a	b	b	a	b	a	b	b	a	b	a	b	b	a	a	b	b	b	b	b	a	b	a	a	a	b	b	b	a	b	b	b	a	b	a	b	b	a	a	a	b	b	a	a	b	a	a
24	31.09_Jm1D_27256655	a	a	b	b	a	b	a	b	b	a	b	a	b	b	a	a	b	b	b	b	b	a	b	a	a	a	b	b	b	a	b	a	b	a	b	a	b	b	a	a	a	b	b	a	a	b	a	a
25	31.09_Jm1D_28292123	a	a	b	b	a	b	a	b	b	a	b	a	b	b	a	a	b	b	b	b	b	a	b	a	a	a	b	b	b	a	b	a	b	a	b	a	b	b	a	a	a	b	b	a	a	b	a	a
26	31.09_Jm1D_28348011	a	a	b	b	a	b	a	b	b	a	b	a	b	b	a	a	b	b	b	b	b	a	b	a	a	a	b	b	b	a	b	a	b	a	b	a	b	b	a	a	a	b	b	a	a	b	a	a
27	31.09_Jm1D_28958730	a	a	b	b	a	b	a	b	b	a	b	a	b	b	a	a	b	b	b	b	b	a	b	a	a	a	b	b	b	a	b	a	b	a	b	a	b	b	a	a	a	b	b	a	a	b	a	a
28	31.09_Jm1D_32195911	a	a	b	b	a	b	a	b	b	a	b	a	b	b	a	a	b	b	b	b	b	a	b	a	a	a	b	b	b	a	b	a	b	a	b	a	b	b	a	a	a	b	b	a	a	b	a	a
29	31.09_Jm1D_32681855	a	a	b	b	a	b	a	b	b	a	b	a	b	b	a	a	b	b	b	b	b	a	b	a	a	a	b	b	b	a	b	a	b	a	b	a	b	b	a	a	a	b	b	a	a	b	a	a
30	31.09_Jm1D_32953920	a	a	b	b	a	b	a	b	b	a	b	a	b	b	a	a	b	b	b	b	b	a	b	a	a	a	b	b	b	a	b	a	b	a	b	a	b	b	a	a	a	b	b	a	a	b	a	a
31	31.09_Jm1D_33170161	a	a	b	b	a	b	a	b	b	a	b	a	b	b	a	a	b	b	b	b	b	a	b	a	a	a	b	b	b	a	b	a	b	a	b	a	b	b	a	a	a	b	b	a	a	b	a	a
32	31.09_Jm1D_33483346	a	a	b	b	a	b	a	b	b	a	b	a	b	b	a	a	b	b	b	b	b	a	b	a	a	a	b	b	b	a	b	a	b	a	b	a	b	b	a	a	a	b	b	a	a	b	a	a
33	31.09_Jm1D_33820271	a	a	b	b	a	b	a	b	b	a	b	a	b	b	a	a	b	b	b	b	b	a	b	a	a	a	b	b	b	a	a	a	b	a	b	a	b	b	a	a	a	b	b	a	a	b	a	a
34	31.09_Jm1D_34572952	a	a	b	b	a	b	a	b	b	a	b	a	b	b	a	a	b	a	b	b	b	a	b	a	a	a	b	b	b	a	a	a	b	a	b	a	b	b	a	a	a	b	b	a	a	b	b	a
35	31.09_Jm1D_35751121	a	a	b	b	a	b	b	b	b	a	b	a	b	b	a	a	b	a	b	b	b	a	b	a	a	a	b	b	b	a	a	a	b	a	b	a	b	b	a	a	a	b	b	a	a	b	b	a
36	31.09_Jm1D_35833546	a	a	b	b	a	b	b	b	b	a	b	a	b	b	a	a	b	a	b	b	b	a	b	a	a	a	b	b	b	a	a	a	b	a	b	a	b	b	a	a	a	b	b	a	a	b	b	a
37	31.09_Jm1D_36483601	a	a	b	a	a	b	b	b	b	a	b	a	b	b	a	a	b	a	b	b	b	a	b	a	a	a	b	b	b	a	a	a	b	b	b	a	b	b	a	a	a	b	b	a	a	b	b	a
38	31.09_Jm1D_3649800	a	a	b	a	a	b	a	a	b	a	b	a	a	b	a	a	a	a	b	b	b	a	a	a	b	a	b	a	b	b	b	b	b	a	b	b	b	b	b	a	a	b	b	b	a	a	a	a
39	31.09_Jm1D_36553860	a	a	b	a	a	b	b	b	b	a	b	a	b	b	a	a	b	a	b	b	b	a	b	a	a	a	b	b	b	a	a	a	b	b	b	a	b	b	a	a	a	b	b	a	a	b	b	a
40	31.09_Jm1D_36680983	a	a	b	a	a	b	b	b	b	a	b	a	b	b	a	a	b	a	b	b	b	a	b	a	a	a	b	b	b	a	a	a	b	b	b	a	b	b	a	a	a	b	b	a	a	b	b	a
41	31.09_Jm1D_37270817	a	a	b	a	a	b	b	b	b	a	b	a	b	b	a	b	b	a	b	b	b	a	b	a	a	a	b	b	b	a	a	a	b	b	b	a	b	b	a	a	a	b	b	a	a	b	b	a
42	31.09_Jm1D_37885568	a	a	b	a	a	b	b	b	b	a	b	b	b	b	a	b	b	a	b	b	b	a	b	a	a	a	b	b	b	a	a	b	b	b	b	a	b	b	a	a	a	a	b	a	a	b	b	a
43	31.09_Jm1D_38058560	a	a	b	a	a	b	b	b	b	a	b	b	b	b	a	b	b	a	b	b	b	a	b	a	a	a	b	b	b	a	a	b	b	b	b	a	b	b	a	a	a	a	b	a	a	b	b	a
44	31.09_Jm1D_38349183	a	a	b	a	a	b	b	b	b	a	b	b	b	b	a	b	b	a	b	b	b	a	b	a	a	a	b	b	b	a	a	b	b	b	b	a	b	b	a	a	a	a	b	a	a	b	b	a
45	31.09_Jm1D_38693763	a	a	b	a	a	b	b	b	b	a	b	b	b	b	a	b	b	a	b	b	b	a	b	a	a	a	b	b	b	a	a	b	a	b	b	a	b	b	a	a	a	a	b	a	a	b	b	a
46	31.09_Jm1D_38694215	a	a	b	a	a	b	b	b	b	a	b	b	b	b	a	b	b	a	b	b	b	a	b	a	a	a	b	b	b	a	a	b	a	b	b	a	b	b	a	a	a	a	b	a	a	b	b	a
47	31.09_Jm1D_38772972	a	a	b	a	a	b	b	b	b	a	b	b	b	b	a	b	b	a	b	b	b	a	b	a	a	a	b	b	b	a	a	b	a	b	b	a	b	b	a	a	a	a	b	a	a	b	b	a
48	31.09_Jm1D_38773061	a	a	b	a	a	b	b	b	b	a	b	b	b	b	a	b	b	a	b	b	b	a	b	a	a	a	b	b	b	a	a	b	a	b	b	a	b	b	a	a	a	a	b	a	a	b	b	a
49	31.09_Jm1D_38773222	a	a	b	a	a	b	b	b	b	a	b	b	b	b	a	b	b	a	b	b	b	a	b	a	a	a	b	b	b	a	a	b	a	b	b	a	b	b	a	a	a	a	b	a	a	b	b	a
50	31.09_Jm1D_39281473	a	a	b	a	a	b	b	b	b	a	b	b	b	b	a	b	b	a	b	b	b	a	b	a	a	a	b	a	b	a	a	b	a	b	b	a	b	b	a	a	a	a	b	a	a	b	b	a
51	31.09_Jm1D_39281705	a	a	b	a	a	b	b	b	b	a	b	b	b	b	a	b	b	a	b	b	b	a	b	a	a	a	b	a	b	a	a	b	a	b	b	a	b	b	a	a	a	a	b	a	a	b	b	a
52	31.09_Jm1D_39426725	a	a	b	a	a	b	b	b	b	a	b	b	b	b	a	b	b	a	b	b	b	a	b	a	a	a	b	a	b	a	a	b	a	b	b	a	b	b	a	a	a	a	b	a	a	b	b	a
53	31.09_Jm1D_39748222	a	a	b	a	a	b	b	b	b	a	b	b	b	b	a	b	b	a	b	b	b	a	b	a	a	a	b	a	b	a	a	b	a	b	b	a	b	b	a	a	a	a	b	b	a	b	b	a
54	31.09_Jm1D_4029370	a	a	b	a	a	b	a	a	b	a	b	a	a	b	a	a	a	a	b	b	b	a	a	a	b	a	b	a	b	b	b	b	b	a	b	b	b	b	b	a	a	b	b	b	a	a	a	a
55	31.09_Jm1D_4029574	a	a	b	a	a	b	a	a	b	a	b	a	a	b	a	a	a	a	b	b	b	a	a	a	b	a	b	a	b	b	b	b	b	a	b	b	b	b	b	a	a	b	b	b	a	a	a	a
56	31.09_Jm1D_41028924	a	a	b	a	a	b	b	b	b	a	a	b	b	b	a	b	b	a	b	b	b	a	b	a	a	a	b	a	b	a	a	b	a	b	b	a	b	b	a	b	a	a	b	b	a	b	b	a
57	31.09_Jm1D_41532495	a	a	b	a	a	b	b	b	b	a	a	b	b	b	a	b	b	a	b	b	b	a	b	a	a	a	b	a	b	a	a	b	a	b	b	a	b	b	a	b	a	a	b	b	a	b	b	a
58	31.09_Jm1D_41662300	a	a	b	a	a	b	b	b	b	a	a	b	b	b	a	b	b	a	b	b	b	a	b	a	a	a	b	a	b	a	a	b	a	b	b	a	b	b	a	b	a	a	b	b	a	b	b	a
59	31.09_Jm1D_41734067	a	a	b	a	a	b	b	b	b	a	a	b	b	b	a	b	b	a	b	b	b	a	b	a	a	a	b	a	b	a	a	b	a	b	b	a	b	b	a	b	a	a	b	b	a	b	b	a
60	31.09_Jm1D_42094583	a	a	b	a	a	b	b	b	b	a	a	b	a	b	a	b	b	a	b	b	b	a	b	a	a	a	b	a	b	a	b	b	a	b	b	a	b	b	a	b	a	a	b	b	a	b	b	a
61	31.09_Jm1D_42325618	a	a	b	a	a	b	b	b	b	a	a	b	a	b	a	b	b	a	b	b	b	a	b	a	a	a	b	a	b	a	b	b	a	b	b	a	b	b	a	b	a	a	b	b	a	b	b	a
62	31.09_Jm1D_42538461	a	a	b	a	a	b	b	b	b	a	a	b	a	b	a	b	b	a	b	b	b	a	b	a	a	a	b	a	b	b	b	b	a	b	b	a	a	b	a	b	a	a	b	b	a	b	b	a
63	31.09_Jm1D_43215339	a	a	b	a	a	b	b	b	b	a	a	b	a	b	a	b	b	a	b	b	b	b	b	a	a	a	b	a	b	b	b	b	a	b	b	a	a	b	a	b	a	a	b	b	a	b	b	a
64	31.09_Jm1D_43915890	a	a	b	a	a	b	b	b	b	a	a	b	a	b	a	b	b	a	b	b	b	b	b	a	a	a	b	a	b	b	b	b	a	b	b	a	a	b	a	b	a	a	b	b	a	b	b	a
65	31.09_Jm1D_44002137	a	a	b	a	a	b	b	b	b	a	a	b	a	b	a	b	b	a	b	b	b	b	b	a	a	a	b	a	b	b	b	b	a	b	b	b	a	b	a	b	a	a	b	b	a	b	b	a
66	31.09_Jm1D_44002801	a	a	b	a	a	b	b	b	b	a	a	b	a	b	a	b	b	a	b	b	b	b	b	a	a	a	b	a	b	b	b	b	a	b	b	b	a	b	a	b	a	a	b	b	a	b	b	a
67	31.09_Jm1D_44029614	a	a	b	a	a	b	b	b	b	a	a	b	a	b	a	b	b	a	b	b	b	b	b	a	a	a	b	a	b	b	b	b	a	b	b	b	a	b	a	b	a	a	b	b	a	b	b	a
68	31.09_Jm1D_44454222	a	a	b	a	a	b	b	b	b	a	a	b	a	b	a	b	b	a	b	b	b	b	b	a	a	a	b	a	b	b	b	b	a	b	b	a	a	b	a	b	a	a	b	b	a	b	b	a
69	31.09_Jm1D_44731211	a	a	b	a	a	b	b	b	b	a	a	b	a	b	a	b	b	a	b	b	b	b	b	a	a	a	b	a	b	b	b	b	a	b	b	a	a	b	a	b	a	a	b	b	a	b	b	a
70	31.09_Jm1D_45917707	a	a	b	a	a	b	b	b	b	a	a	b	a	b	a	b	b	a	b	b	b	b	b	a	a	a	b	a	b	b	b	b	a	b	b	a	a	a	a	b	a	a	b	b	a	b	b	a
71	31.09_Jm1D_46277508	a	a	b	a	a	b	b	b	b	a	a	b	a	b	a	b	b	a	b	b	b	b	b	a	a	a	b	a	b	b	b	b	a	b	b	a	a	a	a	b	a	a	b	b	a	b	b	a
72	31.09_Jm1D_46506319	a	a	b	a	a	b	b	b	b	a	a	b	a	b	a	b	b	a	b	b	b	b	b	a	a	a	b	a	b	b	b	b	a	b	b	a	a	a	a	b	a	a	b	b	a	b	b	a
73	31.09_Jm1D_46545528	a	a	b	a	a	b	b	b	b	a	a	b	a	b	a	b	b	a	b	b	b	b	b	a	a	a	b	a	b	b	b	b	a	b	b	a	a	a	a	b	a	a	b	b	a	b	b	a
74	31.09_Jm1D_46593776	a	a	b	a	a	b	b	b	b	a	a	b	a	b	a	b	b	a	b	b	b	b	b	a	a	a	b	a	b	b	b	b	a	b	b	a	a	a	a	b	a	a	b	b	a	b	b	a
75	31.09_Jm1D_47268267	a	a	b	a	a	b	b	b	b	b	a	b	a	b	a	b	b	a	b	b	b	b	b	a	a	a	a	a	b	b	b	b	a	b	b	a	a	a	a	b	a	a	b	b	a	b	b	a
76	31.09_Jm1D_47454986	a	a	b	a	a	b	b	b	b	b	a	b	a	b	a	b	b	a	b	b	b	b	b	a	a	a	a	a	b	b	b	b	a	b	b	a	a	a	a	b	a	a	b	b	b	b	b	a
77	31.09_Jm1D_47460120	a	a	b	a	a	b	b	b	b	b	a	b	a	b	a	b	b	a	b	b	b	b	b	a	a	a	a	a	b	b	b	b	a	b	b	a	a	a	a	b	a	a	b	b	b	b	b	a
78	31.09_Jm1D_47703892	a	a	b	a	a	b	b	b	b	b	a	b	a	b	a	b	b	a	b	b	b	b	b	a	a	a	a	a	b	b	b	b	a	b	b	a	a	a	a	b	a	a	b	b	b	b	b	a
79	31.09_Jm1D_47704123	a	a	b	a	a	b	b	b	b	b	a	b	a	b	a	b	b	a	b	b	b	b	b	a	a	a	a	a	b	b	b	b	a	b	b	a	a	a	a	b	a	a	b	b	b	b	b	a
80	31.09_Jm1D_47951730	b	a	b	a	a	b	b	b	b	b	a	b	a	b	a	b	b	a	b	b	b	b	b	a	a	a	a	a	b	b	b	b	a	b	b	a	a	a	a	b	a	a	b	b	b	b	b	a
81	31.09_Jm1D_48322015	b	a	b	a	a	b	b	b	b	b	a	b	a	b	a	b	b	a	b	b	b	b	b	a	a	a	a	a	b	b	b	b	a	b	b	a	a	a	a	b	a	a	b	b	b	b	b	a
82	31.09_Jm1D_49537617	b	a	b	a	a	b	b	b	b	b	a	b	a	b	a	b	b	a	b	b	b	b	b	a	a	a	a	a	b	b	b	a	a	b	b	a	a	a	a	b	a	a	b	b	b	b	b	a
83	31.09_Jm1D_49704672	b	a	b	a	a	b	b	b	b	b	a	b	a	b	a	b	b	a	b	b	b	b	b	a	a	a	a	a	b	b	b	a	a	b	b	a	a	a	a	b	a	a	b	b	b	b	b	a
84	31.09_Jm1D_49737044	b	a	b	a	a	b	b	b	b	b	a	b	a	b	a	b	b	a	b	b	b	b	b	a	a	a	a	a	b	b	b	a	a	b	b	a	a	a	a	b	a	a	b	b	b	b	b	a
85	31.09_Jm1D_5415615	a	a	b	a	a	b	a	a	b	a	b	a	a	b	a	a	a	b	b	b	b	a	a	a	b	a	b	b	b	b	b	b	b	a	b	b	b	b	b	a	a	b	b	a	a	a	a	a
86	31.09_Jm1D_5415858	a	a	b	a	a	b	a	a	b	a	b	a	a	b	a	a	a	b	b	b	b	a	a	a	b	a	b	b	b	b	b	b	b	a	b	b	b	b	b	a	a	b	b	a	a	a	a	a
87	31.09_Jm1D_5972895	a	a	b	a	a	b	a	a	b	a	b	a	a	b	a	a	a	b	b	b	b	a	a	a	b	a	b	b	b	b	b	b	b	a	b	b	b	b	b	a	a	b	b	a	a	a	a	a
88	31.09_Jm1D_8254069	a	a	b	b	a	b	a	a	b	a	b	a	a	b	a	a	a	b	b	b	b	a	b	a	b	a	b	b	b	b	b	b	b	a	b	a	b	b	b	a	a	b	b	a	a	b	a	a
89	31.09_Jm1D_8731779	a	a	b	b	a	b	a	a	b	a	b	a	a	b	a	a	a	b	b	b	b	a	b	a	b	a	b	b	b	b	b	b	b	a	b	a	b	b	b	a	a	b	b	a	a	b	a	a
90	31.09_Jm1D_8976714	a	a	b	b	a	b	a	a	b	a	b	a	a	b	a	a	a	b	b	b	b	a	b	a	b	a	b	b	b	b	b	b	b	a	b	a	b	b	b	a	a	b	b	a	a	b	a	a
91	31.09_Jm1D_9359929	a	a	b	b	a	b	a	a	b	a	b	a	a	b	a	a	a	b	b	b	b	a	b	a	b	a	b	b	b	b	b	b	b	a	b	a	b	b	a	a	a	b	b	a	a	b	a	a
92	31.09_Jm1D_9784179	a	a	b	b	a	b	a	a	b	a	b	a	a	b	a	a	a	b	b	b	b	a	b	a	b	a	b	b	b	b	b	b	b	a	b	a	b	b	a	a	a	b	b	a	a	b	a	a
93	31.09_Jm1D_9990893	a	a	b	b	a	b	a	a	b	a	b	a	a	b	a	a	a	b	b	b	b	a	b	a	b	a	b	b	b	b	b	b	b	a	b	a	b	b	a	a	a	b	b	a	a	b	a	a
94	31.09_Jm1S_10528217	a	a	a	a	a	b	b	a	a	a	b	a	b	b	a	b	a	a	a	b	a	b	a	b	a	a	b	b	b	a	a	b	a	a	b	b	b	b	a	b	a	b	a	b	b	a	b	a
95	31.09_Jm1S_1289107	b	a	b	a	a	b	b	a	a	a	b	a	b	b	b	b	b	a	a	a	a	b	b	b	a	a	b	b	a	a	b	b	a	a	a	b	a	b	a	b	b	a	b	b	a	b	b	a
96	31.09_Jm1S_1455219	b	a	b	a	a	b	b	a	a	a	b	a	b	b	b	b	b	a	a	a	a	b	b	b	a	a	b	b	a	a	b	b	a	a	a	b	a	b	a	b	b	a	b	b	a	b	b	a
97	31.09_Jm1S_1665006	b	a	b	a	a	b	b	a	a	a	b	a	b	b	b	b	b	a	a	a	a	b	b	b	a	a	b	b	a	a	b	b	a	a	a	b	a	b	a	b	b	a	b	b	a	b	b	a
98	31.09_Jm1S_16678628	a	a	a	a	a	b	b	a	a	a	b	a	b	b	a	b	a	a	a	b	a	b	a	b	a	a	b	b	b	a	a	b	a	a	b	b	b	b	a	b	a	b	a	b	b	a	b	a
99	31.09_Jm1S_16928306	a	a	a	a	a	b	b	a	a	a	b	a	b	b	a	b	a	a	a	b	a	b	a	b	a	a	b	b	b	a	a	b	a	a	b	b	b	b	a	b	a	b	a	b	b	a	b	a
100	31.09_Jm1S_17666617	a	a	b	a	a	b	b	a	a	a	b	a	b	b	a	b	a	a	a	b	a	b	a	b	a	a	a	b	b	a	a	b	a	a	b	b	b	b	a	b	a	b	a	b	b	a	b	a
101	31.09_Jm1S_17670536	a	a	b	a	a	b	b	a	a	a	b	a	b	b	a	b	a	a	a	b	a	b	a	b	a	a	a	b	b	a	a	b	a	a	b	b	b	b	a	b	a	b	a	b	b	a	b	a
102	31.09_Jm1S_1788864	b	a	b	a	a	b	b	a	a	a	b	a	b	b	b	b	b	a	a	a	a	b	b	b	a	a	b	b	a	a	b	b	a	a	a	b	b	b	a	b	b	a	b	b	a	b	b	a
103	31.09_Jm1S_18097061	a	a	b	a	a	b	b	a	a	a	b	a	b	b	a	b	a	a	a	b	a	b	a	b	a	a	a	b	b	a	a	b	a	a	b	b	b	b	a	b	a	b	a	b	b	a	b	a
104	31.09_Jm1S_18394283	a	a	b	a	a	b	b	a	a	a	b	a	b	b	a	b	a	a	a	b	a	b	a	b	a	a	a	b	b	a	a	b	a	a	b	b	b	b	a	b	a	b	a	b	b	a	b	a
105	31.09_Jm1S_18601216	a	a	b	a	a	b	b	a	a	a	b	a	b	a	a	b	a	a	a	b	a	b	a	b	a	a	a	b	b	a	a	b	a	a	b	b	b	b	a	b	a	b	a	b	b	a	b	a
106	31.09_Jm1S_19377654	a	a	b	b	a	b	a	a	a	a	b	a	b	a	a	b	a	a	a	b	a	b	a	b	a	a	a	b	b	a	a	b	a	a	b	b	b	b	a	b	a	b	a	a	b	a	b	a
107	31.09_Jm1S_19610137	a	a	b	b	a	b	a	a	a	a	b	a	b	a	a	b	a	a	-	b	a	b	a	b	a	a	a	b	b	a	a	b	-	a	b	b	b	b	a	b	a	b	a	a	b	a	b	a
108	31.09_Jm1S_19613325	a	a	b	b	a	b	a	a	a	a	b	a	b	a	a	b	a	a	a	b	a	b	a	b	a	a	a	b	b	a	a	b	a	a	b	b	b	b	a	b	a	b	a	a	b	a	b	a
109	31.09_Jm1S_19783721	a	a	b	b	a	b	a	a	a	a	b	a	b	a	a	b	a	a	a	b	a	b	a	b	a	a	a	b	b	a	a	b	a	a	b	b	b	b	a	b	a	b	a	a	b	a	b	a
110	31.09_Jm1S_19999998	a	a	b	b	a	b	a	a	a	a	b	a	b	a	a	b	a	a	a	b	a	b	a	b	a	a	a	b	b	a	a	b	a	a	b	b	b	b	a	b	a	b	a	a	b	a	b	a
111	31.09_Jm1S_20523246	a	a	b	b	a	b	a	a	a	a	b	a	b	a	a	b	a	a	a	b	a	b	a	b	a	a	a	b	b	a	a	b	a	a	b	b	b	b	a	b	a	b	a	a	b	a	b	a
112	31.09_Jm1S_20648652	a	a	b	b	a	b	a	a	a	a	b	a	b	a	a	b	a	a	a	b	a	b	a	b	a	a	a	b	b	a	a	b	a	a	b	b	b	b	a	b	a	b	a	a	b	a	b	a
113	31.09_Jm1S_20794456	a	a	b	b	a	b	a	a	a	a	b	a	b	a	a	b	a	a	a	b	a	b	a	b	a	a	a	b	b	a	a	b	a	a	b	b	b	b	a	b	a	b	a	a	b	a	b	a
114	31.09_Jm1S_21172361	a	a	a	b	a	b	a	a	a	a	b	a	b	a	a	b	a	a	a	b	a	b	a	b	a	a	a	b	b	a	a	b	a	a	b	b	b	b	a	b	a	b	a	a	b	a	b	a
115	31.09_Jm1S_21722600	a	a	a	b	a	b	a	a	a	a	b	a	b	a	a	b	a	a	a	b	a	b	a	b	a	a	a	b	b	a	a	b	a	a	b	b	b	b	a	b	a	b	a	a	b	a	b	a
116	31.09_Jm1S_21999534	a	a	a	b	a	b	a	a	a	a	b	a	b	a	a	b	a	a	a	b	a	b	a	b	a	a	a	b	b	a	a	b	a	a	b	b	b	b	a	b	a	b	a	a	b	a	b	a
117	31.09_Jm1S_22381410	a	a	a	b	a	b	a	a	a	a	b	a	b	a	a	b	a	a	a	b	a	b	a	b	a	a	a	b	b	a	a	b	a	a	b	b	b	b	a	b	a	b	a	a	b	a	b	a
118	31.09_Jm1S_22616874	a	a	a	b	a	b	a	a	a	a	b	a	b	a	a	b	a	a	a	b	a	b	a	b	a	a	a	b	b	a	a	b	a	a	b	b	b	b	a	b	a	b	a	a	b	a	b	a
119	31.09_Jm1S_22676011	a	a	a	b	a	b	a	a	a	a	b	a	b	a	a	b	a	a	a	b	a	b	a	b	a	a	a	b	b	a	a	b	a	a	b	b	b	b	a	b	a	b	a	a	b	a	b	a
120	31.09_Jm1S_23151294	a	a	a	b	a	b	a	a	a	a	b	a	b	a	a	b	a	a	a	b	a	b	a	b	a	a	a	b	b	a	a	b	a	a	b	b	b	b	a	b	a	b	a	a	b	a	b	a
121	31.09_Jm1S_23303547	a	a	a	b	b	b	a	a	a	a	b	a	b	a	a	b	a	a	a	b	a	b	a	b	a	a	a	b	b	a	a	b	a	a	b	b	b	b	a	b	a	b	a	a	b	a	b	a
122	31.09_Jm1S_23306537	a	a	a	b	b	b	a	a	a	a	b	a	b	a	a	b	a	a	a	b	a	b	a	b	a	a	a	b	b	a	a	b	a	a	b	b	b	b	a	b	a	b	a	a	b	a	b	a
123	31.09_Jm1S_23524756	a	a	a	b	b	b	a	a	a	a	b	a	b	a	a	b	a	a	a	b	a	b	a	b	a	a	a	b	b	a	a	b	a	a	b	b	b	b	a	b	a	b	a	a	b	a	b	a
124	31.09_Jm1S_23524896	a	a	a	b	b	b	a	a	a	a	b	a	b	a	a	b	a	a	a	b	a	b	a	b	a	a	a	b	b	a	a	b	a	a	b	b	b	b	a	b	a	b	a	a	b	a	b	a
125	31.09_Jm1S_23721493	a	a	a	b	b	b	a	a	a	a	b	a	b	a	a	b	a	a	a	b	a	b	a	b	a	a	a	b	b	a	a	a	a	a	b	b	b	b	a	b	a	b	a	a	b	a	b	a
126	31.09_Jm1S_23804223	a	a	a	b	b	b	a	a	a	a	b	a	b	a	a	b	a	a	a	b	a	b	a	b	a	a	a	b	b	a	a	a	a	a	b	b	b	b	a	b	a	b	a	a	b	a	b	a
127	31.09_Jm1S_23827119	a	a	a	b	b	b	a	a	a	a	b	a	b	a	a	b	a	a	a	b	a	b	a	b	a	a	a	b	b	a	a	a	a	a	b	b	b	b	a	b	a	b	a	a	b	a	b	a
128	31.09_Jm1S_23960246	a	a	a	b	b	b	a	a	a	a	b	a	b	a	a	b	a	a	a	b	a	b	a	b	a	a	a	b	b	a	a	a	a	a	b	b	b	b	a	b	a	b	a	a	b	a	b	a
129	31.09_Jm1S_24104071	a	a	b	b	b	b	a	a	a	a	b	a	b	a	a	b	a	a	a	b	a	b	a	b	a	a	a	b	b	a	a	a	a	a	b	b	b	b	a	b	a	b	a	a	b	a	b	a
130	31.09_Jm1S_24369962	a	a	b	b	b	b	a	a	a	a	b	a	b	a	a	b	a	a	a	b	a	b	a	b	a	a	a	b	b	a	a	a	a	a	b	b	b	b	a	b	a	b	a	a	b	a	b	a
131	31.09_Jm1S_24959683	a	a	b	b	b	b	a	a	a	a	b	a	b	a	a	b	a	a	a	b	a	b	a	b	a	a	b	b	b	a	a	a	a	a	b	b	b	b	a	b	a	b	a	a	b	a	b	a
132	31.09_Jm1S_24965392	a	a	b	b	b	b	a	a	a	a	b	a	b	a	a	b	a	a	a	b	a	b	a	b	a	a	b	b	b	a	a	a	a	a	b	b	b	b	a	b	a	b	a	a	b	a	b	a
133	31.09_Jm1S_25879883	a	a	b	b	b	b	a	a	a	a	b	a	b	a	a	b	a	a	a	b	a	b	a	b	b	a	b	b	b	a	b	a	a	a	b	a	b	b	a	b	a	b	a	a	b	a	b	b
134	31.09_Jm1S_26107358	a	a	b	b	b	b	a	a	a	b	b	a	b	a	a	b	a	a	a	b	a	b	a	b	b	a	b	b	b	a	b	a	a	a	b	a	b	b	a	b	a	b	a	a	b	a	b	b
135	31.09_Jm1S_26174378	a	a	b	b	b	b	a	a	a	b	b	a	b	a	a	b	a	a	a	b	a	b	a	b	b	a	b	b	b	a	b	a	a	a	b	a	b	b	a	b	a	b	a	a	b	a	b	b
136	31.09_Jm1S_26222655	a	a	b	b	b	b	a	a	a	b	b	a	b	a	a	b	a	a	a	b	a	b	a	b	b	a	b	b	b	a	b	a	a	a	b	a	b	b	a	b	a	b	a	a	b	a	b	b
137	31.09_Jm1S_26660242	a	a	b	b	b	b	a	a	a	b	b	a	b	a	a	b	a	b	a	b	a	b	a	b	b	b	b	b	b	a	b	a	a	a	b	a	b	b	a	b	a	b	a	a	b	b	b	b
138	31.09_Jm1S_2751962	b	a	b	a	a	b	b	a	a	a	b	a	b	b	a	b	b	a	a	a	a	b	b	b	a	a	b	b	a	a	b	b	a	a	b	b	b	b	a	b	a	a	b	b	a	b	b	a
139	31.09_Jm1S_27557242	a	a	b	b	b	b	a	a	a	b	b	a	b	a	a	b	a	b	a	b	a	a	a	b	b	b	b	b	b	a	b	a	a	a	b	a	b	b	a	b	a	b	a	a	b	b	b	b
140	31.09_Jm1S_27601201	a	a	b	b	b	b	a	a	a	b	b	a	b	a	a	b	a	b	a	b	a	a	a	b	b	b	b	b	b	a	b	a	a	a	b	a	b	b	a	b	a	b	a	a	b	b	b	b
141	31.09_Jm1S_27710679	a	a	b	b	b	b	a	a	a	b	b	a	b	a	a	b	a	b	a	b	a	a	a	b	b	b	b	b	b	a	b	a	a	a	b	a	b	b	a	b	a	b	a	a	b	b	b	b
142	31.09_Jm1S_28632565	a	a	b	b	b	b	a	a	a	b	b	a	b	a	a	b	a	b	a	a	a	a	a	b	b	b	b	b	b	a	b	a	a	a	b	a	b	b	a	b	a	b	a	a	b	a	b	b
143	31.09_Jm1S_28868311	a	a	b	b	b	b	a	a	a	b	b	a	b	a	a	b	a	b	a	a	a	a	a	b	b	b	b	b	b	b	b	a	a	b	b	a	b	b	a	b	a	b	a	a	b	a	b	b
144	31.09_Jm1S_28868838	a	a	b	b	b	b	a	a	a	b	b	a	b	a	a	b	a	b	a	a	a	a	a	b	b	b	b	b	b	b	b	a	a	b	b	a	b	b	a	b	a	b	a	a	b	a	b	b
145	31.09_Jm1S_28870026	a	a	b	b	b	b	a	a	a	b	b	a	b	a	a	b	a	b	a	a	a	a	a	b	b	b	b	b	b	b	b	a	a	b	b	a	b	b	a	b	a	b	a	a	b	a	b	b
146	31.09_Jm1S_29022767	a	a	b	b	b	b	a	a	a	b	b	a	b	a	a	b	a	b	a	a	a	a	a	b	b	b	b	b	b	b	b	a	a	b	b	a	b	b	a	b	a	b	a	a	b	a	b	b
147	31.09_Jm1S_29170472	a	a	b	b	b	b	a	a	a	b	b	a	b	a	a	b	a	b	a	a	a	a	a	b	b	b	b	b	b	b	b	a	a	b	b	a	b	b	a	b	a	b	a	a	b	a	b	b
148	31.09_Jm1S_29402456	a	a	a	b	b	b	a	a	b	b	b	a	b	a	a	b	a	b	a	a	a	a	a	b	b	b	b	b	b	b	b	a	a	b	b	a	b	b	a	b	a	b	a	a	b	a	b	b
149	31.09_Jm1S_2968155	b	a	b	a	a	b	b	a	a	a	b	a	b	b	a	b	b	a	a	b	a	b	b	b	a	a	b	b	a	a	b	b	a	a	b	b	b	b	a	b	a	a	b	b	a	b	b	a
150	31.09_Jm1S_29733226	a	a	a	b	b	b	a	a	b	b	b	a	b	a	a	b	a	b	a	a	a	a	a	b	b	b	b	b	b	b	b	a	a	b	b	a	b	b	a	b	a	b	a	a	b	a	b	b
151	31.09_Jm1S_3561175	b	a	b	a	a	b	b	a	a	a	b	a	b	b	a	b	b	a	a	b	a	b	b	b	a	a	b	b	a	a	b	b	a	a	b	b	b	b	a	b	a	a	b	b	a	b	b	a
152	31.09_Jm1S_4673671	b	a	b	a	a	b	b	a	a	a	b	a	a	b	a	b	a	a	a	b	a	b	b	b	a	a	b	b	b	a	b	b	a	a	b	b	b	b	a	b	a	a	b	b	a	b	b	a
153	31.09_Jm1S_4765379	a	a	b	a	a	b	b	a	a	a	b	a	a	b	a	b	a	a	a	b	a	b	a	b	a	a	b	b	b	a	b	b	a	a	b	b	b	b	a	b	a	a	b	b	a	b	b	a
154	31.09_Jm1S_5110840	a	a	b	a	a	b	b	a	a	a	b	a	b	b	a	b	a	a	a	b	a	b	a	b	a	a	b	b	b	a	a	b	a	a	b	b	b	b	a	b	a	a	b	b	a	a	b	a
155	31.09_Jm1S_5565204	a	a	a	a	a	b	b	a	a	a	b	a	b	b	a	b	a	a	a	b	a	b	a	b	a	a	b	b	b	a	a	b	a	a	b	b	b	b	a	b	a	a	b	b	a	a	b	a
156	31.09_Jm1S_5640381	a	a	a	a	a	b	b	a	a	a	b	a	b	b	a	b	a	a	a	b	a	b	a	b	a	a	b	b	b	a	a	b	a	a	b	b	b	b	a	b	a	a	b	b	a	a	b	a
157	31.09_Jm1S_5640569	a	a	a	a	a	b	b	a	a	a	b	a	b	b	a	b	a	a	a	b	a	b	a	b	a	a	b	b	b	a	a	b	a	a	b	b	b	b	a	b	a	a	b	b	a	a	b	a
158	31.09_Jm1S_5874817	a	a	a	a	a	b	b	a	a	a	b	a	b	b	a	b	a	a	a	b	a	b	a	b	a	a	b	b	b	a	a	b	a	a	b	b	b	b	a	b	a	a	b	b	a	a	b	a
159	31.09_Jm1S_9750562	a	a	a	a	a	b	b	a	a	a	b	a	b	b	a	b	a	a	a	b	a	b	a	b	a	a	b	b	b	a	a	b	a	a	b	b	b	b	a	b	a	b	a	b	b	a	b	a
160	31.09_Jm1S_9832967	a	a	a	a	a	b	b	a	a	a	b	a	b	b	a	b	a	a	a	b	a	b	a	b	a	a	b	b	b	a	a	b	a	a	b	b	b	b	a	b	a	b	a	b	b	a	b	a
161	31.09_Jm2D_10643429	a	a	b	b	b	b	a	b	b	a	a	b	a	a	b	b	a	b	a	a	b	a	a	b	b	b	b	a	b	b	b	b	a	a	b	a	a	b	b	a	a	b	a	a	a	a	a	b
162	31.09_Jm2D_10747413	a	a	b	b	b	b	a	b	b	a	a	b	a	a	b	b	a	b	a	a	b	a	a	b	b	b	b	a	b	b	b	b	a	a	b	a	a	b	b	a	a	b	a	a	a	a	a	b
163	31.09_Jm2D_12218483	a	a	b	b	b	b	a	b	b	a	a	b	a	b	b	b	a	b	a	a	b	a	a	b	b	b	b	a	b	b	b	b	a	a	b	a	b	b	b	a	b	b	a	b	a	a	b	b
164	31.09_Jm2D_1290604	b	b	b	b	b	b	a	a	b	b	a	b	a	a	b	b	b	a	a	a	b	a	b	b	b	b	a	a	b	b	a	b	a	a	b	a	a	a	b	a	a	b	a	a	b	a	a	b
165	31.09_Jm2D_1300202	b	b	b	b	b	b	a	a	b	b	a	b	a	a	b	b	b	a	a	a	b	a	b	b	b	b	a	a	b	b	a	b	a	a	b	a	a	a	b	a	a	b	a	a	b	a	a	b
166	31.09_Jm2D_13146202	a	a	b	b	b	a	a	b	b	a	a	b	a	b	b	b	a	b	a	a	b	a	a	b	b	b	b	a	b	b	b	b	a	a	b	a	b	b	a	a	b	a	a	b	a	a	b	b
167	31.09_Jm2D_14099716	a	a	b	b	b	a	a	b	b	a	a	b	a	b	b	b	a	b	a	a	b	a	a	b	b	b	b	a	b	b	b	b	a	a	b	a	b	b	a	a	b	a	a	b	a	a	b	b
168	31.09_Jm2D_1448870	b	b	b	b	b	b	a	a	b	b	a	b	a	a	b	b	b	a	a	a	b	a	b	b	b	b	a	a	b	b	a	b	a	a	b	a	a	a	b	a	a	b	a	a	b	a	a	b
169	31.09_Jm2D_17570128	a	a	b	b	b	a	a	b	b	a	b	b	a	b	b	a	a	b	a	a	b	a	a	b	b	b	b	a	b	b	a	b	a	a	b	a	b	b	a	a	b	a	a	b	a	a	b	b
170	31.09_Jm2D_18068589	a	a	b	b	b	a	a	b	b	a	b	b	a	b	b	a	a	b	a	a	b	a	a	b	b	b	b	a	b	b	a	b	a	a	b	a	b	b	a	a	b	a	a	b	a	a	b	b
171	31.09_Jm2D_19150695	a	a	b	b	b	a	a	b	b	a	b	b	a	b	b	a	a	b	a	a	b	a	a	b	b	b	b	a	b	b	a	b	a	a	b	a	b	b	a	a	b	a	a	b	a	a	b	b
172	31.09_Jm2D_20225003	a	a	b	b	b	a	a	b	b	a	b	b	a	b	b	a	a	b	a	a	b	a	a	b	b	b	b	a	b	b	a	b	a	a	b	a	b	b	a	a	b	a	a	b	a	a	b	b
173	31.09_Jm2D_21073101	a	a	b	b	b	a	a	b	b	a	b	b	a	b	b	a	a	b	a	a	b	a	a	b	b	b	b	a	b	b	a	b	a	a	b	a	b	b	a	a	b	a	a	b	a	a	b	b
174	31.09_Jm2D_21090640	a	a	b	b	b	a	a	b	b	a	b	b	a	b	b	a	a	b	a	a	b	a	a	b	b	b	b	a	b	b	a	b	a	a	b	a	b	b	a	a	b	a	a	b	a	a	b	b
175	31.09_Jm2D_22148181	a	a	b	b	b	a	a	b	b	a	b	b	a	b	b	a	a	b	a	a	b	a	a	b	b	b	b	a	b	b	a	b	b	a	b	a	b	b	a	a	b	a	a	b	a	a	b	b
176	31.09_Jm2D_22630951	a	a	b	b	b	a	a	b	b	a	b	b	a	b	b	a	a	b	a	a	b	a	a	b	b	b	b	a	b	b	a	b	b	a	b	a	b	b	a	a	b	a	a	b	a	a	b	b
177	31.09_Jm2D_2292347	b	b	b	b	b	b	a	a	b	b	a	b	a	a	b	b	b	a	a	a	b	a	b	b	b	b	a	a	b	b	a	b	a	a	b	a	a	a	b	a	a	b	a	a	a	a	a	b
178	31.09_Jm2D_2292505	b	b	b	b	b	b	a	a	b	b	a	b	a	a	b	b	b	a	a	a	b	a	b	b	b	b	a	a	b	b	a	b	a	a	b	a	a	a	b	a	a	b	a	a	a	a	a	b
179	31.09_Jm2D_23244059	a	a	b	b	b	a	a	b	b	a	b	b	a	b	b	a	a	b	b	a	b	a	a	b	b	b	b	a	b	b	a	b	b	a	b	a	b	b	a	a	b	a	a	b	a	a	b	b
180	31.09_Jm2D_2550649	b	b	b	b	b	b	a	a	b	b	a	b	a	a	b	b	b	a	a	a	b	a	b	b	b	b	a	a	b	b	a	b	a	a	b	a	a	a	b	a	a	b	a	a	a	a	a	b
181	31.09_Jm2D_31154007	a	a	b	b	b	a	a	b	b	a	b	b	a	b	b	a	a	b	b	a	a	a	a	b	b	b	b	a	b	b	a	b	b	a	a	a	b	b	a	a	b	a	a	b	a	a	b	b
182	31.09_Jm2D_31833599	a	a	b	b	b	a	a	b	b	a	b	b	a	b	b	a	a	b	b	a	a	a	a	b	b	b	b	a	b	b	a	b	b	a	a	a	b	b	a	a	b	a	a	b	a	a	b	b
183	31.09_Jm2D_3226969	b	b	b	b	b	b	a	a	b	b	a	b	a	a	b	b	b	a	a	a	b	a	b	b	b	b	a	a	b	b	b	b	a	a	b	a	a	a	b	a	a	b	a	a	a	a	a	b
184	31.09_Jm2D_32299983	a	a	b	b	b	a	a	b	b	a	b	b	a	b	b	a	a	b	b	a	a	a	a	b	b	b	b	a	b	b	a	b	b	a	a	a	b	b	a	a	b	a	a	b	a	a	b	b
185	31.09_Jm2D_33006771	a	a	b	b	b	a	a	b	b	a	b	b	a	b	b	a	a	b	b	a	a	a	a	a	b	b	b	a	b	b	a	b	b	a	a	a	b	b	a	a	b	a	a	b	a	a	b	b
186	31.09_Jm2D_33007833	a	a	b	b	b	a	a	b	b	a	b	b	a	b	b	a	a	b	b	a	a	a	a	a	b	b	b	a	b	b	a	b	b	a	a	a	b	b	a	a	b	a	a	b	a	a	b	b
187	31.09_Jm2D_3415938	b	b	b	b	b	b	a	a	b	b	a	b	a	a	b	b	b	a	a	a	b	a	b	b	b	b	a	a	b	b	b	b	a	a	b	a	a	a	b	a	a	b	a	a	a	a	a	b
188	31.09_Jm2D_3458700	b	b	b	b	b	b	a	a	b	b	a	b	a	a	b	b	b	a	a	a	b	a	b	b	b	b	a	a	b	b	b	b	a	a	b	a	a	a	b	a	a	b	a	a	a	a	a	b
189	31.09_Jm2D_34595424	a	a	b	b	b	a	a	b	b	a	b	b	a	b	b	a	a	b	b	a	a	a	a	a	b	b	a	a	b	b	a	b	b	a	a	a	b	b	a	a	b	a	a	b	a	a	b	b
190	31.09_Jm2D_3560607	b	b	b	b	b	b	a	a	b	b	a	b	a	a	b	b	b	a	a	a	b	a	b	b	b	b	a	a	b	b	b	b	a	a	b	a	a	a	b	a	a	b	a	a	a	a	a	b
191	31.09_Jm2D_3575275	b	b	b	b	b	b	a	a	b	b	a	b	a	a	b	b	b	a	a	a	b	a	b	b	b	b	a	a	b	b	b	b	a	a	b	a	a	a	b	a	a	b	a	a	a	a	a	b
192	31.09_Jm2D_3576803	b	b	b	b	b	b	a	a	b	b	a	b	a	a	b	b	b	a	a	a	b	a	b	b	b	b	a	a	b	b	b	b	a	a	b	a	a	a	b	a	a	b	a	a	a	a	a	b
193	31.09_Jm2D_3591055	b	b	b	b	b	b	a	a	b	b	a	b	a	a	b	b	b	a	a	a	b	a	b	b	b	b	a	a	b	b	b	b	a	a	b	a	a	a	b	a	a	b	a	a	a	a	a	b
194	31.09_Jm2D_36010267	a	a	b	b	b	a	a	b	b	a	b	b	a	b	b	a	a	b	b	a	a	a	a	a	b	b	a	a	b	a	a	b	b	a	a	a	a	b	a	a	b	a	a	b	a	a	b	b
195	31.09_Jm2D_36406616	a	a	b	b	b	a	a	b	b	a	b	b	a	b	b	a	a	b	b	a	a	a	a	a	b	b	a	a	b	a	a	b	b	a	a	a	a	b	a	a	b	a	a	b	a	a	b	b
196	31.09_Jm2D_36904003	a	a	b	b	b	a	a	b	b	a	b	b	a	b	b	a	a	b	b	a	a	a	a	a	b	b	a	a	b	a	a	b	b	a	a	a	a	b	a	a	b	a	a	b	a	a	b	b
197	31.09_Jm2D_36904543	a	a	b	b	b	a	a	b	b	a	b	b	a	b	b	a	a	b	b	a	a	a	a	a	b	b	a	a	b	a	a	b	b	a	a	a	a	b	a	a	b	a	a	b	a	a	b	b
198	31.09_Jm2D_37100343	a	a	b	b	b	a	a	b	b	a	b	b	a	b	b	a	a	b	b	a	a	a	a	a	b	b	a	a	b	a	a	b	b	a	a	a	a	b	a	a	b	a	a	b	a	a	b	b
199	31.09_Jm2D_374062	b	b	b	b	b	b	a	a	b	b	a	b	a	a	b	b	b	a	a	a	b	a	b	b	b	b	a	a	b	b	a	b	a	a	b	a	a	a	b	a	a	b	a	a	b	a	a	b
200	31.09_Jm2D_3778491	b	b	b	b	b	b	a	a	b	b	a	b	a	a	b	b	b	a	a	a	b	a	b	b	b	b	a	a	b	b	b	b	a	a	b	a	a	a	b	a	a	b	a	a	a	a	a	b
201	31.09_Jm2D_37945430	a	a	b	b	b	a	a	b	b	a	b	b	a	a	b	a	a	b	b	a	a	a	a	a	b	b	a	a	b	a	a	b	b	a	a	a	a	b	a	a	b	a	a	b	a	a	b	b
202	31.09_Jm2D_38057127	a	a	b	b	b	a	a	b	b	a	b	b	a	a	b	a	a	b	b	a	a	a	a	a	b	b	a	a	b	a	a	b	b	a	a	a	a	b	a	a	b	a	a	b	a	a	b	b
203	31.09_Jm2D_3808911	b	b	b	b	b	b	a	a	b	b	a	b	a	a	b	b	b	a	a	a	b	a	b	b	b	b	a	a	b	b	b	b	a	a	b	a	a	a	b	a	a	b	a	a	a	a	a	b
204	31.09_Jm2D_38452813	a	a	b	b	b	a	a	b	b	a	b	b	a	a	b	a	a	b	b	a	a	a	a	a	b	b	a	a	b	a	a	b	b	a	a	a	a	b	a	a	b	a	a	b	a	a	b	b
205	31.09_Jm2D_38892180	b	a	b	b	b	a	a	b	b	a	b	b	a	a	b	a	a	b	b	b	a	a	a	a	b	b	a	a	b	a	a	b	b	a	a	a	a	b	a	a	b	a	a	b	a	a	b	b
206	31.09_Jm2D_38915166	b	a	b	b	b	a	a	b	b	a	b	b	a	a	b	a	a	b	b	b	a	a	a	a	b	b	a	a	b	a	a	b	b	a	a	a	a	b	a	a	b	a	a	b	a	a	b	b
207	31.09_Jm2D_39834640	b	a	b	b	b	a	a	b	b	a	b	b	a	a	b	a	a	b	b	a	a	a	a	a	a	b	a	a	b	a	a	b	b	a	a	a	a	b	a	a	b	a	a	b	a	a	b	b
208	31.09_Jm2D_40210175	b	a	b	b	b	a	a	b	b	a	b	b	a	a	b	a	a	b	b	a	a	a	a	a	a	b	a	a	b	a	a	b	b	a	a	a	a	b	a	a	b	a	a	b	a	a	b	b
209	31.09_Jm2D_40210297	b	a	b	b	b	a	a	b	b	a	b	b	a	a	b	a	a	b	b	a	a	a	a	a	a	b	a	a	b	a	a	b	b	a	a	a	a	b	a	a	b	a	a	b	a	a	b	b
210	31.09_Jm2D_40218973	b	a	b	b	b	a	a	b	b	a	b	b	a	a	b	a	a	b	b	a	a	a	a	a	a	b	a	a	b	a	a	b	b	a	a	a	a	b	a	a	b	a	a	b	a	a	b	b
211	31.09_Jm2D_40245973	b	a	b	b	b	a	a	b	b	a	b	b	a	a	b	a	a	b	b	a	a	a	a	a	a	b	a	a	b	a	a	b	b	a	a	a	a	b	a	a	b	a	a	b	a	a	b	b
212	31.09_Jm2D_40306523	b	a	b	b	b	a	a	b	b	a	b	b	a	a	b	a	a	b	b	a	a	a	a	a	a	b	a	a	b	a	a	b	b	a	a	a	a	b	a	a	b	a	a	b	a	a	b	b
213	31.09_Jm2D_40364948	b	a	b	b	b	a	a	b	b	a	b	b	a	a	b	a	a	b	b	a	a	a	a	a	a	b	a	a	b	a	a	b	b	a	a	a	a	b	a	b	b	a	a	b	a	a	b	b
214	31.09_Jm2D_4093945	b	b	b	b	b	b	a	b	b	b	a	b	a	a	b	b	b	a	a	a	b	a	b	b	b	b	a	a	b	b	b	b	a	a	b	a	a	a	b	a	a	b	a	a	a	a	a	b
215	31.09_Jm2D_41512155	b	b	b	b	b	a	a	b	b	a	b	b	a	a	b	a	a	b	b	a	a	a	a	a	a	b	a	a	b	a	a	b	b	a	a	a	a	b	a	b	b	a	a	b	a	a	b	b
216	31.09_Jm2D_4158064	b	b	b	b	b	b	a	b	b	b	a	b	a	a	b	b	b	a	a	a	b	a	b	b	b	b	a	a	b	b	b	b	a	a	b	a	a	a	b	a	a	b	a	a	a	a	a	b
217	31.09_Jm2D_42984960	b	a	b	b	b	a	a	b	b	a	b	b	a	a	b	a	a	b	b	a	a	a	a	a	a	b	a	a	b	a	a	b	b	a	a	b	a	b	a	a	b	a	a	b	b	a	b	b
218	31.09_Jm2D_4299804	b	b	b	b	b	b	a	b	b	b	a	b	a	a	b	b	b	a	a	a	b	a	b	b	b	b	a	a	b	b	b	b	a	a	b	a	a	a	b	a	a	b	a	a	a	a	a	b
219	31.09_Jm2D_43235145	b	a	b	b	b	a	a	b	b	a	b	b	a	a	b	a	a	b	b	a	a	a	a	a	a	b	a	a	b	a	a	b	b	a	a	b	a	b	a	a	a	a	a	b	b	a	b	b
220	31.09_Jm2D_4922615	b	b	b	b	b	b	a	b	b	b	a	b	a	a	b	b	b	a	a	a	b	a	b	b	b	b	a	a	b	b	b	b	a	a	b	a	a	a	b	a	a	b	a	a	a	a	a	b
221	31.09_Jm2D_6017732	b	a	b	b	b	b	a	b	b	a	a	b	a	a	b	b	b	a	a	a	b	a	a	b	b	b	b	a	b	b	b	b	a	a	b	a	a	a	b	a	a	b	a	a	a	a	a	b
222	31.09_Jm2D_6264932	b	a	b	b	b	b	a	b	b	a	a	b	a	a	b	b	b	a	a	a	b	a	a	b	b	b	b	a	b	b	b	b	a	a	b	a	a	a	b	a	a	b	a	a	a	a	a	b
223	31.09_Jm2D_6597803	b	a	b	b	b	b	a	b	b	a	a	b	a	a	b	b	b	a	a	a	b	a	a	b	b	b	b	a	b	b	b	b	a	a	b	a	a	a	b	a	a	b	a	a	a	a	a	b
224	31.09_Jm2D_7334597	b	a	b	b	b	b	a	b	b	a	a	b	a	a	b	b	b	a	a	a	b	a	a	b	b	b	b	a	b	b	b	b	a	a	b	a	a	a	b	a	a	b	a	a	a	a	a	b
225	31.09_Jm2D_7702819	b	a	b	b	b	b	a	b	b	a	a	b	a	a	b	b	b	a	a	a	b	a	a	b	b	b	b	a	b	b	b	b	a	a	b	a	a	a	b	a	a	b	a	a	a	a	a	b
226	31.09_Jm2D_781562	b	b	b	b	b	b	a	a	b	b	a	b	a	a	b	b	b	a	a	a	b	a	b	b	b	b	a	a	b	b	a	b	a	a	b	a	a	a	b	a	a	b	a	a	b	a	a	b
227	31.09_Jm2D_8472955	a	a	b	b	b	b	a	b	b	a	a	b	a	a	b	b	b	b	a	a	b	a	a	b	b	b	b	a	b	b	b	b	a	a	b	a	a	a	b	a	a	b	a	a	a	a	a	b
228	31.09_Jm2D_8814635	a	a	b	b	b	b	a	b	b	a	a	b	a	a	b	b	b	b	a	a	b	a	a	b	b	b	b	a	b	b	b	b	a	a	b	a	a	a	b	a	a	b	a	a	a	a	a	b
229	31.09_Jm2D_8814888	a	a	b	b	b	b	a	b	b	a	a	b	a	a	b	b	b	b	a	a	b	a	a	b	b	b	b	a	b	b	b	b	a	a	b	a	a	a	b	a	a	b	a	a	a	a	a	b
230	31.09_Jm2D_8885069	a	a	b	b	b	b	a	b	b	a	a	b	a	a	b	b	b	b	a	a	b	a	a	b	b	b	b	a	b	b	b	b	a	a	b	a	a	a	b	a	a	b	a	a	a	a	a	b
231	31.09_Jm2D_9281144	a	a	b	b	b	b	a	b	b	a	a	b	a	a	b	b	b	b	a	a	b	a	a	b	b	b	b	a	b	b	b	b	a	a	b	a	a	a	b	a	a	b	a	a	a	a	a	b
232	31.09_Jm2D_9859212	a	a	b	b	b	b	a	b	b	a	a	b	a	a	b	b	b	b	a	a	b	a	a	b	b	b	b	a	b	b	b	b	a	a	b	a	a	a	b	a	a	b	a	a	a	a	a	b
233	31.09_Jm2S_10005186	b	b	b	a	a	a	b	a	b	a	a	b	a	b	a	b	a	a	a	b	a	b	b	b	a	b	b	a	b	b	a	b	a	a	a	b	b	a	b	b	a	a	a	a	a	b	a	b
234	31.09_Jm2S_1012678	b	b	a	a	b	a	a	a	a	a	b	b	b	b	b	b	b	a	a	b	b	a	b	b	a	b	b	a	b	b	a	b	a	a	a	b	a	b	b	b	a	b	a	a	a	a	a	a
235	31.09_Jm2S_1156905	b	b	b	a	b	a	a	a	a	a	b	b	b	b	b	b	b	a	a	b	b	-	b	b	a	b	b	a	b	b	a	b	a	a	a	b	a	b	b	b	a	b	a	a	a	a	a	a
236	31.09_Jm2S_13029495	b	b	b	a	a	a	b	a	b	a	a	a	a	b	a	b	a	a	a	b	a	b	b	a	a	b	b	a	b	b	a	b	a	a	a	b	b	a	b	b	b	a	a	a	a	b	a	b
237	31.09_Jm2S_13606855	b	b	b	a	a	a	b	a	b	a	a	a	a	b	a	b	a	a	a	b	a	b	b	a	a	b	b	a	b	b	a	b	a	a	a	b	b	a	b	b	b	a	a	a	a	b	a	b
238	31.09_Jm2S_16461341	b	b	b	a	a	a	b	a	b	a	a	a	a	b	a	b	a	a	a	b	a	a	b	a	a	b	b	a	b	b	a	b	a	a	a	b	b	a	b	b	b	a	b	a	a	b	a	b
239	31.09_Jm2S_16749906	b	b	b	a	a	a	b	a	b	a	a	a	a	b	a	b	a	a	a	b	a	a	b	a	a	b	b	a	b	b	a	b	a	a	a	b	b	a	b	b	b	a	b	a	a	b	a	b
240	31.09_Jm2S_16750203	b	b	b	a	a	a	b	a	b	a	a	a	a	b	a	b	a	a	a	b	a	a	b	a	a	b	b	a	b	b	a	b	a	a	a	b	b	a	b	b	b	a	b	a	a	b	a	b
241	31.09_Jm2S_16815302	b	b	b	a	a	a	b	a	b	a	a	a	a	b	a	b	a	a	a	b	a	a	b	a	a	b	b	a	b	b	a	b	a	a	a	b	b	a	b	b	b	a	b	a	a	b	a	b
242	31.09_Jm2S_17788317	b	b	b	a	a	a	b	a	b	a	a	a	a	b	a	b	a	a	a	b	a	a	b	a	a	b	b	a	b	b	a	b	a	a	a	b	b	a	b	b	b	a	b	a	a	b	a	b
243	31.09_Jm2S_17788653	b	b	b	a	a	a	b	a	b	a	a	a	a	b	a	b	a	a	a	b	a	a	b	a	a	b	b	a	b	b	a	b	a	a	a	b	b	a	b	b	b	a	b	a	a	b	a	b
244	31.09_Jm2S_1934147	b	b	b	a	b	a	a	a	a	a	b	b	b	b	b	b	b	a	a	b	a	a	b	b	a	b	b	a	b	b	a	b	a	a	a	b	a	b	b	b	a	b	a	a	a	b	a	a
245	31.09_Jm2S_22591382	b	b	b	a	a	a	b	a	b	a	a	a	a	b	a	b	a	a	a	b	a	a	b	a	a	b	b	a	b	b	a	b	a	a	a	b	b	a	b	b	b	a	b	a	a	b	a	b
246	31.09_Jm2S_24047203	b	b	b	a	a	a	b	a	b	a	a	a	a	a	a	b	a	a	a	b	a	a	b	a	a	b	b	a	b	b	a	b	a	a	a	b	b	a	b	b	b	a	b	a	a	b	a	b
247	31.09_Jm2S_24307152	b	b	b	a	a	a	b	a	b	a	a	a	a	a	a	b	a	a	a	b	a	a	b	a	a	b	b	a	b	b	a	b	a	a	a	b	b	a	b	b	b	a	b	a	a	b	a	b
248	31.09_Jm2S_2444068	b	b	b	a	b	a	a	a	a	a	b	b	b	b	b	b	b	a	a	b	a	a	b	b	a	b	b	a	b	b	a	b	a	a	a	b	b	b	b	b	a	b	a	a	a	b	a	a
249	31.09_Jm2S_24995844	b	b	b	a	a	a	b	a	b	a	a	a	a	a	a	b	a	a	a	b	a	a	b	a	a	b	b	a	b	b	a	b	a	a	a	b	b	a	b	b	b	a	b	a	a	b	a	b
250	31.09_Jm2S_25638811	b	b	b	a	a	a	b	a	b	a	a	a	a	a	a	b	a	a	a	b	a	a	b	a	a	b	b	a	b	b	a	b	a	a	a	b	b	a	b	b	b	a	b	a	a	b	a	b
251	31.09_Jm2S_27106286	b	b	b	a	a	a	b	a	b	a	a	a	a	a	a	b	a	a	a	b	a	a	b	a	a	b	b	a	b	b	a	b	a	a	a	b	b	a	b	b	b	a	b	a	a	b	a	b
252	31.09_Jm2S_2766058	b	b	b	a	b	a	a	a	a	a	b	b	b	b	b	b	b	a	a	b	a	a	b	b	a	b	b	a	b	b	a	b	a	a	a	b	b	b	b	b	a	b	a	a	a	b	a	a
253	31.09_Jm2S_27721562	b	b	b	a	a	a	b	a	b	a	a	a	a	a	a	b	a	a	a	b	a	a	b	a	a	b	b	a	b	b	a	b	a	a	a	b	b	a	b	b	b	a	b	a	a	b	a	b
254	31.09_Jm2S_27818100	b	b	b	a	a	a	b	a	b	a	a	a	a	a	a	b	a	a	a	b	a	a	b	a	a	b	b	a	b	b	a	b	a	a	a	b	b	a	b	b	b	a	b	a	a	b	a	b
255	31.09_Jm2S_2809733	b	b	b	a	b	a	a	a	a	a	b	b	b	b	b	b	b	a	a	b	a	a	b	b	a	b	b	a	b	b	a	b	a	a	a	b	b	b	b	b	a	b	a	a	a	b	a	a
256	31.09_Jm2S_28316919	b	b	b	a	a	a	b	a	b	a	a	a	a	a	a	b	a	a	a	b	a	a	b	a	a	b	b	a	b	b	a	b	a	a	a	b	b	a	b	b	b	a	b	a	a	b	a	b
257	31.09_Jm2S_28955352	b	b	b	a	a	a	b	a	b	a	a	a	b	a	a	b	a	a	a	b	a	a	b	a	a	b	b	a	b	b	a	b	a	a	a	b	b	a	b	b	b	a	b	a	a	b	a	b
258	31.09_Jm2S_29199192	b	b	b	a	a	a	b	a	b	a	a	a	b	a	a	b	a	a	a	b	a	a	b	a	a	b	b	a	b	b	a	b	a	a	a	b	b	a	b	b	b	a	b	a	a	b	a	b
259	31.09_Jm2S_29325429	b	b	b	a	a	a	b	a	b	a	a	a	b	a	a	b	a	a	a	b	a	a	b	a	a	b	b	a	b	b	a	b	a	a	a	b	b	a	b	b	b	a	b	a	a	b	a	b
260	31.09_Jm2S_29326120	b	b	b	a	a	a	b	a	b	a	a	a	b	a	a	b	a	a	a	b	a	a	b	a	a	b	b	a	b	b	a	b	a	a	a	b	b	a	b	b	b	a	b	a	a	b	a	b
261	31.09_Jm2S_30077659	b	b	b	a	a	a	b	a	b	a	a	a	b	a	a	b	a	a	a	b	a	a	b	a	a	b	b	a	b	b	a	b	a	a	a	b	b	a	b	b	b	a	b	a	a	b	a	b
262	31.09_Jm2S_30077992	b	b	b	a	a	a	b	a	b	a	a	a	b	a	a	b	a	a	a	b	a	a	b	a	a	b	b	a	b	b	a	b	a	a	a	b	b	a	b	b	b	a	b	a	a	b	a	b
263	31.09_Jm2S_31016000	b	b	b	a	a	a	b	a	b	a	a	a	b	a	a	b	a	a	a	b	a	a	b	a	a	b	b	b	b	b	a	b	a	a	a	b	b	a	b	b	b	a	b	a	a	b	a	b
264	31.09_Jm2S_32049425	b	b	b	a	a	a	b	a	b	a	a	a	b	a	a	b	a	a	a	b	a	a	b	a	a	b	b	b	b	b	b	b	a	a	a	b	b	a	b	b	b	a	b	a	a	b	a	b
265	31.09_Jm2S_32242848	b	b	b	a	a	a	b	a	b	a	a	a	b	a	a	b	a	a	a	b	a	a	b	a	a	b	b	b	b	b	b	b	a	a	a	b	b	a	b	b	b	a	b	a	a	b	a	b
266	31.09_Jm2S_32814863	b	b	b	a	a	a	b	a	b	a	a	a	b	a	a	b	a	a	a	b	a	a	b	a	a	b	b	b	b	b	b	b	a	a	a	a	b	a	b	b	b	a	b	a	a	b	a	b
267	31.09_Jm2S_32857570	b	b	b	a	a	a	b	a	b	a	a	a	b	a	a	b	a	a	a	b	a	a	b	a	a	b	b	b	b	b	b	b	a	a	a	a	b	a	b	b	b	a	b	a	a	b	a	b
268	31.09_Jm2S_32935590	b	b	b	a	a	a	b	a	b	a	a	a	b	a	a	b	a	a	a	b	a	a	b	a	a	b	b	b	b	b	b	b	a	a	a	a	b	a	b	b	b	a	b	a	a	b	a	b
269	31.09_Jm2S_33175925	b	b	b	a	a	a	b	a	b	a	a	a	b	a	a	a	a	a	a	b	a	a	b	a	a	b	b	b	b	b	b	b	a	a	a	a	b	a	b	b	b	a	b	a	a	b	a	b
270	31.09_Jm2S_33821247	a	b	b	a	a	a	b	a	b	a	a	a	b	a	a	a	a	a	a	b	a	a	b	a	a	b	a	b	b	a	b	b	a	a	a	a	b	a	b	b	b	a	b	a	a	b	a	b
271	31.09_Jm2S_33897513	a	b	b	a	a	a	b	a	b	a	a	a	b	a	a	a	a	a	a	b	a	a	b	a	a	b	a	b	b	a	b	b	a	a	a	a	b	a	b	b	b	a	b	a	a	b	a	b
272	31.09_Jm2S_34040510	a	b	b	a	a	a	b	a	b	a	a	a	b	a	a	a	a	a	a	b	a	a	b	a	a	b	a	b	b	a	b	b	a	a	a	a	b	a	b	b	b	a	b	a	a	b	a	b
273	31.09_Jm2S_3405174	b	b	b	a	b	a	a	a	a	a	b	b	a	b	a	b	b	a	a	b	a	b	b	b	a	b	b	a	b	b	a	b	a	a	a	b	b	b	b	b	a	b	a	a	a	b	a	b
274	31.09_Jm2S_3442174	b	b	b	a	b	a	a	a	a	a	b	b	a	b	a	b	b	a	a	b	a	b	b	b	a	b	b	a	b	b	a	b	a	a	a	b	b	b	b	b	a	b	a	a	a	b	a	b
275	31.09_Jm2S_3442446	b	b	b	a	b	a	a	a	a	a	b	b	a	b	a	b	b	a	a	b	a	b	b	b	a	b	b	a	b	b	a	b	a	a	a	b	b	b	b	b	a	b	a	a	a	b	a	b
276	31.09_Jm2S_34474629	a	b	b	a	a	a	b	a	b	a	a	a	b	a	a	a	a	a	a	b	a	a	b	a	a	b	a	b	b	a	b	b	a	a	a	a	b	a	b	b	b	a	b	a	a	b	a	b
277	31.09_Jm2S_349184	b	b	a	a	b	a	a	a	a	a	b	b	b	b	b	b	b	a	a	b	b	a	b	b	a	b	b	b	b	b	a	b	a	a	a	b	a	b	b	b	a	b	a	a	b	a	a	a
278	31.09_Jm2S_3944100	b	b	b	a	b	a	a	a	a	a	b	b	a	b	a	b	b	a	a	b	a	b	b	b	a	b	b	a	b	b	a	b	a	a	a	b	b	b	b	b	a	b	a	a	a	b	a	b
279	31.09_Jm2S_5049420	b	b	b	a	b	a	a	a	b	a	b	b	a	b	a	b	b	a	a	b	a	b	b	b	a	b	b	a	b	b	a	b	a	a	a	b	b	b	b	b	a	b	a	a	a	b	a	b
280	31.09_Jm2S_5049903	b	b	b	a	b	a	a	a	b	a	b	b	a	b	a	b	b	a	a	b	a	b	b	b	a	b	b	a	b	b	a	b	a	a	a	b	b	b	b	b	a	b	a	a	a	b	a	b
281	31.09_Jm2S_5049968	b	b	b	a	b	a	a	a	b	a	b	b	a	b	a	b	b	a	a	b	a	b	b	b	a	b	b	a	b	b	a	b	a	a	a	b	b	b	b	b	a	b	a	a	a	b	a	b
282	31.09_Jm2S_5050165	b	b	b	a	b	a	a	a	b	a	b	b	a	b	a	b	b	a	a	b	a	b	b	b	a	b	b	a	b	b	a	b	a	a	a	b	b	b	b	b	a	b	a	a	a	b	a	b
283	31.09_Jm2S_5055580	b	b	b	a	b	a	a	a	b	a	b	b	a	b	a	b	b	a	a	b	a	b	b	b	a	b	b	a	b	b	a	b	a	a	a	b	b	b	b	b	a	b	a	a	a	b	a	b
284	31.09_Jm2S_5304736	b	b	b	a	b	a	a	a	b	a	b	b	a	b	a	b	b	a	a	b	a	b	b	b	a	b	b	a	b	b	a	b	a	a	a	b	b	b	b	b	a	b	a	a	a	b	a	b
285	31.09_Jm2S_6031334	b	b	b	a	a	a	a	a	b	a	b	b	a	b	a	b	b	a	a	b	a	b	b	b	a	b	b	a	b	b	a	b	a	a	a	b	b	a	b	b	a	a	a	a	a	b	a	b
286	31.09_Jm2S_6632049	b	b	b	a	a	a	a	a	b	a	b	b	a	b	a	b	b	a	a	b	a	b	b	b	a	b	b	a	b	b	a	b	a	a	a	b	b	a	b	b	a	a	a	a	a	b	a	b
287	31.09_Jm2S_6632141	b	b	b	a	a	a	a	a	b	a	b	b	a	b	a	b	b	a	a	b	a	b	b	b	a	b	b	a	b	b	a	b	a	a	a	b	b	a	b	b	a	a	a	a	a	b	a	b
288	31.09_Jm2S_6873852	b	b	b	a	a	a	a	a	b	a	b	b	a	b	a	b	b	a	a	b	a	b	b	b	a	b	b	a	b	b	a	b	a	a	a	b	b	a	b	b	a	a	a	a	a	b	a	b
289	31.09_Jm2S_7148288	b	b	b	a	a	a	a	a	b	a	b	b	a	b	a	b	a	a	a	b	a	b	b	b	a	b	b	a	b	b	a	b	a	a	a	b	b	a	b	b	a	a	a	a	a	b	a	b
290	31.09_Jm2S_7427135	b	b	b	a	a	a	a	a	b	a	b	b	a	b	a	b	a	a	a	b	a	b	b	b	a	b	b	a	b	b	a	b	a	a	a	b	b	a	b	b	a	a	a	a	a	b	a	b
291	31.09_Jm2S_7728771	b	b	b	a	a	a	a	a	b	a	a	b	a	b	a	b	a	a	a	b	a	b	b	b	a	b	b	a	b	b	a	b	a	a	a	b	b	a	b	b	a	a	a	a	a	b	a	b
292	31.09_Jm2S_7885811	b	b	b	a	a	a	a	a	b	a	a	b	a	b	a	b	a	a	a	b	a	b	b	b	a	b	b	a	b	b	a	b	a	a	a	b	b	a	b	b	a	a	a	a	a	b	a	b
293	31.09_Jm2S_8497981	b	b	b	a	a	a	b	a	b	a	a	b	a	b	a	b	a	a	a	b	a	b	b	b	a	b	b	a	b	b	a	b	a	a	a	b	b	a	b	b	a	a	a	a	a	b	a	b
294	31.09_Jm2S_8513896	b	b	b	a	a	a	b	a	b	a	a	b	a	b	a	b	a	a	a	b	a	b	b	b	a	b	b	a	b	b	a	b	a	a	a	b	b	a	b	b	a	a	a	a	a	b	a	b
295	31.09_Jm2S_8603047	b	b	b	a	a	a	b	a	b	a	a	b	a	b	a	b	a	a	a	b	a	b	b	b	a	b	b	a	b	b	a	b	a	a	a	b	b	a	b	b	a	a	a	a	a	b	a	b
296	31.09_Jm2S_865063	b	b	a	a	b	a	a	a	a	a	b	b	b	b	b	b	b	a	a	b	b	a	b	b	a	b	b	a	b	b	a	b	a	a	a	b	a	b	b	b	a	b	a	a	a	a	a	a
297	31.09_Jm2S_9145873	b	b	b	a	a	a	b	a	b	a	a	b	a	b	a	b	a	a	a	b	a	b	b	b	a	b	b	a	b	b	a	b	a	a	a	b	b	a	b	b	a	a	a	a	a	b	a	b
298	31.09_Jm2S_922614	b	b	a	a	b	a	a	a	a	a	b	b	b	b	b	b	b	a	a	b	b	a	b	b	a	b	b	a	b	b	a	b	a	a	a	b	a	b	b	b	a	b	a	a	a	a	a	a
299	31.09_Jm2S_922691	b	b	a	a	b	a	a	a	a	a	b	b	b	b	b	b	b	a	a	b	b	a	b	b	a	b	b	a	b	b	a	b	a	a	a	b	a	b	b	b	a	b	a	a	a	a	a	a
300	31.09_Jm2S_987191	b	b	a	a	b	a	a	a	a	a	b	b	b	b	b	b	b	a	a	b	b	a	b	b	a	b	b	a	b	b	a	b	a	a	a	b	a	b	b	b	a	b	a	a	a	a	a	a
301	31.09_Jm3D_11057267	b	a	b	a	b	a	b	b	b	a	a	b	a	a	b	a	b	a	a	b	a	a	a	b	b	a	b	a	b	b	b	b	a	a	a	a	a	b	a	a	b	a	b	a	a	b	b	a
302	31.09_Jm3D_11845596	b	a	b	a	b	a	b	b	b	a	a	b	a	a	b	a	b	a	a	b	a	a	a	b	b	a	b	a	b	b	b	b	a	a	a	a	a	b	a	a	b	a	b	a	a	b	b	a
303	31.09_Jm3D_11961069	b	a	b	a	b	a	b	b	b	a	a	b	a	a	b	a	b	a	a	b	a	a	a	b	b	a	b	a	b	b	b	b	a	a	a	a	a	b	a	a	b	a	b	a	a	b	b	a
304	31.09_Jm3D_1237626	b	a	b	a	b	a	b	b	b	a	b	b	a	a	b	a	b	b	a	a	b	a	b	b	b	a	a	a	b	a	b	b	b	b	b	a	b	b	a	a	b	a	a	a	b	b	b	a
305	31.09_Jm3D_12608016	b	a	b	a	b	a	b	b	b	b	a	b	a	a	b	a	b	a	a	b	a	a	a	b	b	a	b	b	b	b	b	b	a	a	a	a	a	b	a	a	b	a	b	a	a	b	b	a
306	31.09_Jm3D_1281505	b	a	b	a	b	a	b	b	b	a	b	b	a	a	b	a	b	b	a	a	b	a	b	b	b	a	a	a	b	a	b	b	b	b	b	a	b	b	a	a	b	a	a	a	b	b	b	a
307	31.09_Jm3D_13426501	b	a	b	a	b	a	b	b	b	b	a	b	a	a	b	a	b	a	a	b	a	a	a	b	b	a	b	b	b	b	b	b	a	a	a	a	a	b	a	a	b	a	b	a	a	b	b	a
308	31.09_Jm3D_14261789	b	a	b	a	b	a	b	b	b	b	a	b	a	a	b	a	b	a	a	b	a	a	a	b	b	a	b	b	b	b	b	b	a	a	a	a	a	b	a	a	b	a	b	a	a	b	b	a
309	31.09_Jm3D_14533228	b	a	b	a	b	a	b	b	b	b	a	b	a	a	b	a	b	a	a	b	a	a	a	b	b	a	b	b	b	b	b	b	a	a	a	a	a	b	a	a	b	a	b	a	a	b	b	a
310	31.09_Jm3D_1526861	b	a	b	a	b	a	b	b	b	a	b	b	a	a	b	a	b	b	a	a	b	a	b	b	b	a	a	a	b	a	b	b	b	b	b	a	b	b	a	a	b	a	a	a	b	b	b	a
311	31.09_Jm3D_17324389	b	a	b	a	b	a	b	b	b	b	a	b	a	a	b	a	b	a	a	b	a	a	a	b	b	a	b	b	b	b	b	b	a	a	a	a	a	b	a	a	b	b	b	a	a	b	b	a
312	31.09_Jm3D_17719480	b	a	b	a	b	a	b	b	b	b	a	b	a	a	b	a	b	a	a	b	a	a	a	b	b	a	b	b	b	b	b	b	a	a	a	a	a	b	a	a	b	b	b	a	a	b	b	a
313	31.09_Jm3D_18941981	b	a	b	a	b	a	b	b	b	b	a	b	a	a	b	a	b	a	a	b	a	a	a	b	b	a	b	b	b	b	b	b	a	a	a	a	a	b	a	a	b	b	b	a	a	b	b	a
314	31.09_Jm3D_1899232	b	a	b	a	b	a	b	b	b	a	b	b	a	a	b	a	b	b	a	a	b	a	b	b	b	a	a	a	b	a	b	b	b	b	b	a	b	b	a	a	b	a	a	a	b	b	b	a
315	31.09_Jm3D_20349321	b	a	b	a	b	a	b	b	b	b	a	b	a	a	b	a	b	a	a	b	a	a	a	b	b	a	a	b	b	b	b	b	a	a	a	a	a	b	a	a	b	b	b	a	a	b	b	a
316	31.09_Jm3D_22932651	b	a	b	a	b	a	b	b	b	a	a	b	a	a	b	a	b	a	a	b	a	a	a	b	b	a	a	b	b	b	b	b	a	a	a	b	a	b	a	a	b	b	b	a	a	b	b	a
317	31.09_Jm3D_2309789	b	a	b	a	b	a	b	b	b	a	b	b	a	a	b	a	b	b	a	a	b	a	b	b	b	a	a	a	b	a	b	b	b	b	b	a	b	b	a	a	b	a	a	a	b	b	b	a
318	31.09_Jm3D_24492282	b	a	b	a	b	a	b	b	b	a	a	b	a	a	b	a	b	a	a	b	a	a	a	b	b	a	a	b	b	b	a	b	a	a	a	b	a	b	b	a	a	b	b	a	a	b	b	a
319	31.09_Jm3D_25106398	b	a	b	a	b	a	b	b	b	a	a	b	a	a	b	a	b	a	a	b	a	a	a	b	b	a	a	b	b	b	a	b	a	a	a	b	a	b	b	a	a	b	b	a	a	b	b	a
320	31.09_Jm3D_25203712	b	a	b	a	b	a	b	b	b	a	a	b	a	a	b	a	b	a	a	b	a	b	a	b	b	a	a	b	b	b	a	b	a	a	a	b	a	b	b	a	a	b	b	a	a	b	b	a
321	31.09_Jm3D_26125031	b	a	b	-	b	a	b	b	b	a	a	b	a	a	b	a	b	a	a	b	a	b	a	b	b	a	-	b	b	b	a	b	a	a	a	b	a	b	b	a	a	b	b	a	a	b	b	a
322	31.09_Jm3D_2780153	b	a	b	a	b	a	b	b	b	a	b	b	a	a	b	a	b	b	a	a	b	a	b	b	b	a	a	a	b	a	b	b	b	b	b	a	b	b	a	a	b	a	a	a	b	b	b	a
323	31.09_Jm3D_28162439	b	a	b	a	b	a	b	b	b	a	a	b	a	a	b	a	b	a	a	b	a	b	a	b	b	a	a	b	b	b	a	b	a	a	a	b	a	b	b	a	a	b	b	a	a	b	b	a
324	31.09_Jm3D_28861525	b	a	b	a	b	a	b	b	b	a	a	b	a	a	b	a	b	a	a	b	a	b	a	b	b	a	a	b	b	b	a	b	a	a	b	b	a	b	b	a	a	b	b	a	a	b	b	a
325	31.09_Jm3D_29004750	b	a	b	a	b	a	b	b	b	a	a	b	a	a	b	a	b	a	a	b	a	b	a	b	b	a	a	b	b	b	a	b	a	a	b	b	a	b	b	a	a	b	b	a	a	b	b	a
326	31.09_Jm3D_30346022	b	a	b	a	b	a	b	b	b	a	a	b	a	a	b	a	b	-	a	b	a	b	a	b	b	a	a	b	b	a	a	b	a	a	b	b	a	b	b	a	a	b	b	a	a	b	b	a
327	31.09_Jm3D_3054487	b	a	b	a	b	a	b	b	b	a	b	b	a	a	b	a	b	b	a	a	b	a	b	b	b	a	a	a	b	a	b	b	b	b	b	a	b	b	a	a	b	a	a	a	b	b	b	a
328	31.09_Jm3D_30578230	b	a	b	-	-	a	b	b	b	a	-	-	-	a	b	-	b	-	-	b	a	b	-	b	b	-	a	b	b	-	-	b	-	-	b	b	-	b	-	a	a	b	b	-	-	-	b	-
329	31.09_Jm3D_30764571	b	a	b	a	b	a	b	b	b	a	a	b	a	a	b	a	b	-	a	b	a	b	a	b	b	a	a	b	b	a	a	b	a	a	b	b	a	b	b	a	a	b	b	a	a	b	b	a
330	31.09_Jm3D_31771210	b	a	b	a	b	a	b	b	b	a	a	b	a	a	b	a	b	b	a	b	a	b	a	b	b	a	a	b	b	a	a	b	a	a	b	b	a	b	b	a	a	b	b	b	a	b	b	a
331	31.09_Jm3D_31771343	b	a	b	a	b	a	b	b	b	a	a	b	a	a	b	a	b	b	a	b	a	b	a	b	b	a	a	b	b	a	a	b	a	a	b	b	a	b	b	a	a	b	b	b	a	b	b	a
332	31.09_Jm3D_31771492	b	a	b	a	b	a	b	b	b	a	a	b	a	a	b	a	b	b	a	b	a	b	a	b	b	a	a	b	b	a	a	b	a	a	b	b	a	b	b	a	a	b	b	b	a	b	b	a
333	31.09_Jm3D_3193897	b	a	b	a	b	a	b	b	b	a	b	b	a	a	b	a	b	b	a	a	b	a	b	b	b	a	a	a	b	a	b	b	b	b	b	a	b	b	a	a	b	a	a	a	b	b	b	a
334	31.09_Jm3D_33310813	b	a	b	a	b	a	b	b	b	a	a	b	a	a	b	a	b	b	a	b	a	b	a	b	b	a	a	b	b	a	a	b	a	a	b	b	a	b	b	a	a	b	b	b	a	b	b	a
335	31.09_Jm3D_34006602	b	a	b	a	b	a	b	b	b	a	a	b	a	a	b	a	b	b	a	b	a	b	a	b	b	a	a	b	b	a	a	b	a	a	b	b	a	b	b	a	a	b	b	b	a	b	b	a
336	31.09_Jm3D_35100115	b	a	b	a	b	a	b	b	b	a	a	b	a	a	b	a	b	b	a	b	a	b	a	a	b	a	a	b	b	a	a	b	a	a	b	b	a	b	b	a	a	b	b	b	a	b	b	a
337	31.09_Jm3D_35100478	b	a	b	a	b	a	b	b	b	a	a	b	a	a	b	a	b	b	a	b	a	b	a	a	b	a	a	b	b	a	a	b	a	a	b	b	a	b	b	a	a	b	b	b	a	b	b	a
338	31.09_Jm3D_35371258	b	a	b	a	b	a	b	b	b	a	a	b	a	a	b	a	b	b	a	b	a	b	a	a	b	a	a	b	b	a	a	b	a	a	b	b	a	b	b	a	a	b	b	b	a	b	b	a
339	31.09_Jm3D_35814005	b	a	b	a	b	a	b	b	b	a	a	b	a	a	b	a	b	b	a	b	a	b	a	a	b	a	a	b	b	a	a	b	a	a	b	b	a	b	b	a	a	b	b	b	a	b	b	a
340	31.09_Jm3D_37362043	b	a	b	a	b	a	b	b	b	a	a	b	a	a	b	a	b	b	a	b	a	b	a	a	b	a	a	b	b	a	a	b	a	a	b	b	a	b	b	a	a	b	a	b	a	b	b	a
341	31.09_Jm3D_37572684	b	a	b	a	b	a	b	b	b	a	a	b	a	a	b	a	b	b	a	b	a	b	a	a	b	a	a	b	b	a	a	b	a	a	b	b	a	b	b	a	a	b	a	b	a	b	b	a
342	31.09_Jm3D_37572771	b	a	b	a	b	a	b	b	b	a	a	b	a	a	b	a	b	b	a	b	a	b	a	a	b	a	a	b	b	a	a	b	a	a	b	b	a	b	b	a	a	b	a	b	a	b	b	a
343	31.09_Jm3D_37603398	b	a	b	a	b	a	b	b	b	a	a	b	a	a	b	a	b	b	a	b	a	b	a	a	b	a	a	b	b	a	a	b	a	a	b	b	a	b	b	a	a	b	a	b	a	b	b	a
344	31.09_Jm3D_37617591	b	a	b	a	b	a	b	b	b	a	a	b	a	a	b	a	b	b	a	b	a	b	a	a	b	a	a	b	b	a	a	b	a	a	b	b	a	b	b	a	a	b	a	b	a	b	b	a
345	31.09_Jm3D_37617666	b	a	b	a	b	a	b	b	b	a	a	b	a	a	b	a	b	b	a	b	a	b	a	a	b	a	a	b	b	a	a	b	a	a	b	b	a	b	b	a	a	b	a	b	a	b	b	a
346	31.09_Jm3D_37738006	b	a	b	a	b	a	b	b	b	a	a	b	a	a	b	a	b	b	a	b	a	b	a	a	b	a	a	b	b	a	a	b	a	a	b	b	a	b	b	a	a	b	a	b	a	b	b	a
347	31.09_Jm3D_37738158	b	a	b	a	b	a	b	b	b	a	a	b	a	a	b	a	b	b	a	b	a	b	a	a	b	a	a	b	b	a	a	b	a	a	b	b	a	b	b	a	a	b	a	b	a	b	b	a
348	31.09_Jm3D_38009287	b	a	b	b	b	b	b	b	b	a	a	b	a	a	b	a	b	b	a	b	a	b	a	a	b	a	a	b	b	a	a	b	a	a	b	b	a	b	b	a	a	b	a	b	a	b	b	a
349	31.09_Jm3D_38127232	b	a	b	b	b	b	b	b	b	a	a	b	a	a	b	a	b	b	a	b	a	b	a	a	b	a	a	b	b	a	a	b	a	a	b	b	a	b	b	a	a	b	a	b	a	b	b	a
350	31.09_Jm3D_3830977	b	a	b	a	b	a	b	b	b	a	b	b	a	a	b	a	b	b	a	a	b	a	b	b	b	a	b	a	b	a	b	b	b	b	b	a	b	b	a	a	b	a	a	a	b	b	b	a
351	31.09_Jm3D_39034547	b	a	b	b	b	b	b	b	b	a	a	b	a	a	b	a	b	b	a	b	a	b	a	a	b	a	a	b	b	a	a	b	a	a	b	b	a	b	b	a	a	b	a	b	a	b	a	a
352	31.09_Jm3D_3912831	b	a	b	a	b	a	b	b	b	a	b	b	a	a	b	a	b	b	a	a	b	a	b	b	b	a	b	a	b	a	b	b	b	b	b	a	b	b	a	a	b	a	a	a	b	b	b	a
353	31.09_Jm3D_39171932	b	a	b	b	b	b	b	b	b	a	a	b	a	a	b	a	b	b	a	b	a	b	a	a	b	a	a	b	b	a	a	b	a	a	b	b	a	b	b	a	a	b	a	b	a	b	a	a
354	31.09_Jm3D_39172104	b	a	b	b	b	b	b	b	b	a	a	b	a	a	b	a	b	b	a	b	a	b	a	a	b	a	a	b	b	a	a	b	a	a	b	b	a	b	b	a	a	b	a	b	a	b	a	a
355	31.09_Jm3D_39429801	b	a	b	b	b	b	b	b	b	a	a	b	a	a	b	a	b	b	a	b	a	b	a	a	b	a	a	b	b	a	a	b	a	a	b	b	a	b	b	a	a	b	a	b	a	b	a	a
356	31.09_Jm3D_4560865	b	a	b	a	b	a	b	b	b	a	b	b	a	a	b	a	b	b	a	a	b	a	b	b	b	a	b	a	b	a	b	b	b	b	a	a	b	b	a	a	b	a	a	a	b	b	b	a
357	31.09_Jm3D_457554	b	a	b	a	b	a	b	b	b	a	b	b	a	a	b	a	b	b	a	a	b	a	b	a	b	a	a	a	a	a	b	b	b	b	b	a	b	b	a	a	b	a	a	a	b	b	b	a
358	31.09_Jm3D_5520433	b	a	b	a	b	a	b	b	b	a	b	b	a	a	b	a	b	b	a	a	b	a	b	b	b	a	b	a	b	b	b	b	b	a	a	a	a	b	a	a	b	a	a	a	b	b	b	a
359	31.09_Jm3D_578260	b	a	b	a	b	a	b	b	b	a	b	b	a	a	b	a	b	b	a	a	b	a	b	a	b	a	a	a	a	a	b	b	b	b	b	a	b	b	a	a	b	a	a	a	b	b	b	a
360	31.09_Jm3D_5869093	b	a	b	a	b	a	b	b	b	a	b	b	a	a	b	a	b	b	a	a	b	a	b	b	b	a	b	a	b	b	b	b	b	a	a	a	a	b	a	a	b	a	b	a	b	b	b	a
361	31.09_Jm3D_6326226	b	a	b	a	b	a	b	b	b	a	b	b	a	a	b	a	b	b	a	a	b	a	b	b	b	a	b	a	b	b	b	b	b	a	a	a	a	b	a	a	b	a	b	a	b	b	b	a
362	31.09_Jm3D_6326519	b	a	b	a	b	a	b	b	b	a	b	b	a	a	b	a	b	b	a	a	b	a	b	b	b	a	b	a	b	b	b	b	b	a	a	a	a	b	a	a	b	a	b	a	b	b	b	a
363	31.09_Jm3D_6597385	b	a	b	a	b	a	b	b	b	a	b	b	a	a	b	a	b	b	a	a	b	a	b	b	b	a	b	a	b	b	b	b	b	a	a	a	a	b	a	a	b	a	b	a	b	b	b	a
364	31.09_Jm3D_6749305	b	a	b	a	b	a	b	b	b	a	b	b	a	a	b	a	b	b	a	a	b	a	b	b	b	a	b	a	b	b	b	b	b	a	a	a	a	b	a	a	b	a	b	a	b	b	b	a
365	31.09_Jm3D_6876410	b	a	b	a	b	a	b	b	b	a	b	b	a	a	b	a	b	a	a	a	b	a	b	b	b	a	b	a	b	b	b	b	b	a	a	a	a	b	a	a	b	a	b	a	b	b	b	a
366	31.09_Jm3D_6986748	b	a	b	a	b	a	b	b	b	a	a	b	a	a	b	a	b	a	a	a	b	a	b	b	b	a	b	a	b	b	b	b	b	a	a	a	a	b	a	a	b	a	b	a	b	b	b	a
367	31.09_Jm3D_7036673	b	a	b	a	b	a	b	b	b	a	a	b	a	a	b	a	b	a	a	a	b	a	b	b	b	a	b	a	b	b	b	b	b	a	a	a	a	b	a	a	b	a	b	a	b	b	b	a
368	31.09_Jm3D_7359937	b	a	b	a	b	a	b	b	b	a	a	b	a	a	b	a	b	a	a	a	b	a	b	b	b	a	b	a	b	b	b	b	b	a	a	a	a	b	a	a	b	a	b	a	b	b	b	a
369	31.09_Jm3D_7360162	b	a	b	a	b	a	b	b	b	a	a	b	a	a	b	a	b	a	a	a	b	a	b	b	b	a	b	a	b	b	b	b	b	a	a	a	a	b	a	a	b	a	b	a	b	b	b	a
370	31.09_Jm3D_7717092	b	a	b	a	b	a	b	b	b	a	a	b	a	a	b	a	b	a	b	b	b	a	b	b	b	a	b	a	b	b	b	b	b	a	a	a	a	b	a	a	b	a	b	a	b	b	b	a
371	31.09_Jm3D_7717503	b	a	b	a	b	a	b	b	b	a	a	b	a	a	b	a	b	a	b	b	b	a	b	b	b	a	b	a	b	b	b	b	b	a	a	a	a	b	a	a	b	a	b	a	b	b	b	a
372	31.09_Jm3D_7855759	b	a	b	a	b	a	b	b	b	a	a	b	a	a	b	a	b	a	a	b	b	a	b	b	b	a	b	a	b	b	b	b	b	a	a	a	a	b	a	a	b	a	b	a	b	b	b	a
373	31.09_Jm3D_8000396	b	a	b	a	b	a	b	b	b	a	a	b	a	a	b	a	b	a	a	b	b	a	b	b	b	a	b	a	b	b	b	b	b	a	a	a	a	b	a	a	b	a	b	a	b	b	b	a
374	31.09_Jm3D_8272895	b	a	b	a	b	a	b	b	b	a	a	b	a	a	b	a	b	a	a	b	b	a	b	b	b	a	b	a	b	b	b	b	b	a	a	a	a	b	a	a	b	a	b	a	b	b	b	a
375	31.09_Jm3D_8483382	b	a	b	a	b	a	b	b	b	a	a	b	a	a	b	a	b	a	a	b	b	a	b	b	b	a	b	a	b	b	b	b	b	a	a	a	a	b	a	a	b	a	b	a	b	b	b	a
376	31.09_Jm3D_8903478	b	a	b	a	b	a	b	b	b	a	a	b	a	a	b	a	b	a	a	b	b	a	b	b	b	a	b	a	b	b	b	b	b	a	a	a	a	b	a	a	b	a	b	a	a	b	b	a
377	31.09_Jm3D_9066808	b	a	b	a	b	a	b	b	b	a	a	b	a	a	b	a	b	a	a	b	b	a	b	b	b	a	b	a	b	b	b	b	b	a	a	a	a	b	a	a	b	a	b	a	a	b	b	a
378	31.09_Jm3D_9358982	b	a	b	a	b	a	b	b	b	a	a	b	a	a	b	a	b	a	a	b	b	a	b	b	b	a	b	a	b	b	b	b	b	a	a	a	a	b	a	a	b	a	b	a	a	b	b	a
379	31.09_Jm3D_9414861	b	a	b	a	b	a	b	b	b	a	a	b	a	a	b	a	b	a	a	b	b	a	b	b	b	a	b	a	b	b	b	b	b	a	a	a	a	b	a	a	b	a	b	a	a	b	b	a
380	31.09_Jm3S_1032306	a	b	b	a	b	b	b	a	b	a	b	a	b	b	a	a	a	b	b	b	b	b	a	a	a	a	a	a	b	b	a	b	b	b	a	a	b	b	a	a	a	b	a	b	a	a	a	a
381	31.09_Jm3S_10568505	a	b	b	a	b	b	b	a	b	a	b	b	b	b	a	b	a	a	b	b	b	b	a	a	b	a	a	b	b	b	a	a	b	b	a	a	b	b	a	a	a	b	a	b	a	a	a	a
382	31.09_Jm3S_10571523	a	b	b	a	b	b	b	a	b	a	b	b	b	b	a	b	a	a	b	b	b	b	a	a	b	a	a	b	b	b	a	a	b	b	a	a	b	b	a	a	a	b	a	b	a	a	a	a
383	31.09_Jm3S_11399822	a	b	a	a	b	b	b	a	b	a	b	b	b	b	a	b	a	a	b	b	b	b	a	a	b	a	a	b	b	b	a	a	b	b	a	a	b	b	a	a	a	b	a	b	a	a	a	a
384	31.09_Jm3S_11399978	a	b	a	a	b	b	b	a	b	a	b	b	b	b	a	b	a	a	b	b	b	b	a	a	b	a	a	b	b	b	a	a	b	b	a	a	b	b	a	a	a	b	a	b	a	a	a	a
385	31.09_Jm3S_12590471	a	b	a	a	b	b	b	a	b	a	b	b	b	b	a	b	a	a	b	b	b	b	a	a	b	a	a	b	b	b	a	a	b	b	a	a	b	b	a	a	a	b	a	b	a	a	a	a
386	31.09_Jm3S_14334336	a	b	a	a	b	b	b	a	b	a	b	b	b	b	a	b	a	a	b	b	b	b	a	a	b	a	a	b	b	b	a	a	b	b	a	a	b	b	a	a	a	b	a	b	a	a	a	a
387	31.09_Jm3S_15127351	a	b	a	a	b	b	b	a	b	a	b	b	b	b	a	b	a	a	b	b	b	b	a	a	b	a	a	b	b	b	a	a	b	b	a	a	b	b	a	a	a	b	a	b	a	a	a	a
388	31.09_Jm3S_15539873	a	b	a	a	b	b	b	a	b	a	b	b	b	b	a	b	a	a	b	b	b	b	a	a	b	a	a	b	b	b	a	a	b	b	a	a	b	b	a	a	a	b	a	b	a	a	a	a
389	31.09_Jm3S_17708651	a	b	a	a	b	b	b	a	b	a	b	b	b	b	a	b	a	a	b	b	b	b	a	a	b	a	a	b	b	b	a	a	b	b	a	b	b	b	a	a	a	b	a	b	a	a	a	a
390	31.09_Jm3S_17964845	a	b	a	a	b	b	b	a	b	a	b	b	b	b	a	b	a	a	b	b	b	b	a	a	b	a	a	b	b	b	a	a	b	b	a	b	b	b	a	a	a	b	a	b	a	a	a	a
391	31.09_Jm3S_18471989	a	b	a	a	b	b	b	a	b	a	b	b	b	b	a	b	a	a	b	b	b	b	a	a	b	a	a	b	b	b	a	a	b	b	a	b	b	b	a	a	a	b	b	b	a	a	a	a
392	31.09_Jm3S_18740038	a	b	a	a	b	b	b	a	b	a	b	b	b	b	a	b	a	a	b	b	b	b	a	a	b	a	a	b	b	b	a	a	b	b	a	b	b	b	a	a	a	b	b	b	a	a	a	a
393	31.09_Jm3S_18748672	a	b	a	a	b	b	b	a	b	a	b	b	b	b	a	b	a	a	b	b	b	b	a	a	b	a	a	b	b	b	a	a	b	b	a	b	b	b	a	a	a	b	b	b	a	a	a	a
394	31.09_Jm3S_18875836	a	b	a	a	b	b	b	a	b	a	b	b	b	b	a	b	a	a	b	b	b	b	a	a	b	a	a	b	b	b	a	a	b	b	a	b	b	b	a	a	a	b	b	b	a	a	a	a
395	31.09_Jm3S_19105560	a	b	a	a	a	b	b	a	b	a	b	b	b	b	a	b	a	a	b	a	b	b	a	a	b	a	a	b	b	b	a	a	b	b	a	b	b	b	a	a	a	b	b	b	a	a	a	a
396	31.09_Jm3S_19105701	a	b	a	a	a	b	b	a	b	a	b	b	b	b	a	b	a	a	b	a	b	b	a	a	b	a	a	b	b	b	a	a	b	b	a	b	b	b	a	a	a	b	b	b	a	a	a	a
397	31.09_Jm3S_19105766	a	b	a	a	a	b	b	a	b	a	b	b	b	b	a	b	a	a	b	a	b	b	a	a	b	a	a	b	b	b	a	a	b	b	a	b	b	b	a	a	a	b	b	b	a	a	a	a
398	31.09_Jm3S_19897412	a	b	-	a	a	b	b	a	b	a	b	b	b	b	a	b	a	a	b	a	b	b	a	a	b	a	a	b	b	a	a	a	b	b	a	b	b	b	b	a	a	b	b	b	a	a	a	b
399	31.09_Jm3S_20163253	a	b	-	a	a	b	b	a	b	a	b	b	b	b	a	b	a	a	b	a	b	b	a	a	b	a	a	b	b	a	a	a	b	b	a	b	b	b	b	a	a	b	b	b	a	a	a	b
400	31.09_Jm3S_20359788	a	b	-	a	a	b	b	a	b	a	b	b	b	b	a	b	a	a	b	a	b	b	a	a	b	a	a	b	b	a	a	a	b	b	a	b	b	b	b	a	a	b	b	b	a	a	a	b
401	31.09_Jm3S_20377031	a	b	-	a	a	b	b	a	b	a	b	b	b	b	a	b	a	a	b	a	b	b	a	a	b	a	a	b	b	a	a	a	b	b	a	b	b	b	b	a	a	b	b	b	a	a	a	b
402	31.09_Jm3S_20696472	a	b	-	a	a	b	b	a	b	a	b	b	b	b	a	b	a	a	b	a	b	b	a	a	b	a	a	b	b	a	a	a	b	b	a	b	b	b	b	a	a	b	b	b	a	a	a	b
403	31.09_Jm3S_20746068	a	b	-	a	a	b	b	a	b	a	b	b	b	b	a	b	a	a	b	a	b	b	a	a	b	a	a	b	b	a	a	a	b	b	a	b	b	b	b	a	a	b	b	b	a	a	a	b
404	31.09_Jm3S_20750043	a	b	-	a	a	b	b	a	b	a	b	b	b	b	a	b	a	a	b	a	b	b	a	a	b	a	a	b	b	a	a	a	b	b	-	b	b	b	b	a	a	b	b	b	-	-	a	b
405	31.09_Jm3S_21037359	a	b	-	a	a	a	b	a	b	b	b	b	b	b	a	b	a	a	b	a	a	b	a	a	b	a	a	b	b	a	a	a	b	b	a	b	b	b	b	a	a	b	b	b	a	a	a	b
406	31.09_Jm3S_21132825	a	b	-	a	a	a	b	a	b	b	b	b	b	b	a	b	a	a	b	a	a	b	a	a	b	a	a	b	b	a	a	a	b	b	a	b	b	b	b	a	a	b	b	b	a	a	a	b
407	31.09_Jm3S_22147991	a	a	-	b	a	b	b	a	b	b	b	b	a	b	a	b	a	b	b	a	b	b	a	a	b	a	a	b	b	a	a	a	b	a	a	b	b	b	b	a	b	b	b	b	a	a	a	b
408	31.09_Jm3S_22812666	a	a	-	b	a	b	b	a	b	b	b	b	a	b	a	b	a	b	b	a	b	b	a	a	b	a	a	b	b	a	b	a	b	a	a	b	b	b	b	a	b	b	b	b	a	a	a	b
409	31.09_Jm3S_22813025	a	a	-	b	a	b	b	a	b	b	b	b	a	b	a	b	a	b	b	a	b	b	a	a	b	a	a	b	b	a	b	a	b	a	a	b	b	b	b	a	b	b	b	b	a	a	a	b
410	31.09_Jm3S_23526710	a	a	-	b	a	b	a	a	b	b	b	b	a	a	a	b	a	b	b	a	b	b	a	a	b	a	a	a	b	a	b	a	b	a	a	b	b	b	b	a	b	b	b	b	a	a	a	b
411	31.09_Jm3S_23784004	a	a	a	b	a	b	a	a	b	b	b	b	a	a	a	b	a	b	b	a	b	b	a	a	b	a	a	a	b	a	b	a	b	a	a	b	b	b	b	a	b	b	b	b	a	a	a	b
412	31.09_Jm3S_23966378	a	a	a	b	a	b	a	a	b	b	b	b	a	a	a	b	a	b	b	a	b	b	a	a	b	a	a	a	b	a	b	a	b	a	a	b	b	b	b	a	b	b	b	b	a	a	a	b
413	31.09_Jm3S_23966553	a	a	a	b	a	b	a	a	b	b	b	b	a	a	a	b	a	b	b	a	b	b	a	a	b	a	a	a	b	a	b	a	b	a	a	b	b	b	b	a	b	b	b	b	a	a	a	b
414	31.09_Jm3S_24024849	a	a	a	b	a	b	a	a	b	b	b	b	a	a	a	b	a	b	b	a	b	b	a	a	b	a	a	a	b	a	b	a	b	a	a	b	b	b	b	a	b	b	b	b	a	a	a	b
415	31.09_Jm3S_24504757	a	a	a	b	a	b	a	a	b	b	b	b	a	a	a	b	a	b	b	a	b	b	a	a	b	a	a	a	b	a	b	a	b	a	a	b	b	b	b	a	b	b	b	b	a	a	a	b
416	31.09_Jm3S_2455939	a	b	b	a	b	b	b	a	b	a	b	a	b	b	a	a	a	b	b	b	b	b	a	a	a	a	a	a	b	b	a	b	b	b	a	a	b	b	a	a	a	b	a	b	a	a	a	a
417	31.09_Jm3S_24747270	a	a	a	b	a	b	a	a	b	b	b	b	a	a	a	b	a	b	b	a	b	b	a	a	b	a	a	a	b	a	b	a	b	a	a	b	b	b	b	a	b	b	b	b	a	a	a	b
418	31.09_Jm3S_24766187	a	a	a	b	a	b	a	a	b	b	b	b	a	a	a	b	a	b	b	a	b	b	a	a	b	a	a	a	b	a	b	a	b	a	a	b	b	b	b	a	b	b	b	b	a	a	a	b
419	31.09_Jm3S_24766315	a	a	a	b	a	b	a	a	b	b	b	b	a	a	a	b	a	b	b	a	b	b	a	a	b	a	a	a	b	a	b	a	b	a	a	b	b	b	b	a	b	b	b	b	a	a	a	b
420	31.09_Jm3S_24776165	a	a	a	b	a	b	a	a	b	b	b	b	a	a	a	b	a	b	b	a	b	b	a	a	b	a	a	a	b	a	b	a	b	a	a	b	b	b	b	a	b	b	b	b	a	a	a	b
421	31.09_Jm3S_24776450	a	a	a	b	a	b	a	a	b	b	b	b	a	a	a	b	a	b	b	a	b	b	a	a	b	a	a	a	b	a	b	a	b	a	a	b	b	b	b	a	b	b	b	b	a	a	a	b
422	31.09_Jm3S_24788065	a	a	a	b	a	b	a	a	b	b	b	b	a	a	a	b	a	b	b	a	b	b	a	a	b	a	a	a	b	a	b	a	b	a	a	b	b	b	b	a	b	b	b	b	a	a	a	b
423	31.09_Jm3S_26155794	a	a	a	b	a	b	a	a	b	b	b	b	a	a	a	b	a	b	b	a	b	b	a	a	b	a	a	a	b	a	b	a	a	a	a	b	b	b	b	a	b	b	b	b	a	a	a	b
424	31.09_Jm3S_26197150	a	a	a	b	a	b	a	a	b	b	b	b	a	a	a	b	a	b	b	a	b	b	a	a	b	a	a	a	b	a	b	a	a	a	a	b	b	b	b	a	b	b	b	b	a	a	a	b
425	31.09_Jm3S_27298506	a	a	a	b	a	b	a	a	b	b	b	b	a	a	a	b	a	b	b	a	b	b	a	a	b	a	a	a	b	a	b	a	a	a	a	b	b	b	b	a	b	b	b	b	a	a	a	b
426	31.09_Jm3S_2862617	a	b	b	a	b	b	b	a	b	a	b	a	b	b	a	a	a	b	b	b	b	b	a	a	a	a	a	a	b	b	a	b	b	b	a	a	b	b	a	a	a	b	a	b	a	a	a	a
427	31.09_Jm3S_3342202	a	b	b	a	b	b	b	a	b	a	b	a	b	b	a	a	a	b	b	b	b	b	a	a	a	a	a	a	b	b	a	b	b	b	a	a	b	b	a	a	a	b	a	b	a	a	a	a
428	31.09_Jm3S_3906625	a	b	b	a	b	b	b	a	b	a	b	a	b	b	a	a	a	b	b	b	b	b	a	a	a	a	a	b	b	b	a	b	b	b	a	a	b	b	a	a	a	b	a	b	a	a	a	a
429	31.09_Jm3S_3906748	a	b	b	a	b	b	b	a	b	a	b	a	b	b	a	a	a	b	b	b	b	b	a	a	a	a	a	b	b	b	a	b	b	b	a	a	b	b	a	a	a	b	a	b	a	a	a	a
430	31.09_Jm3S_3970937	a	b	b	a	b	b	b	a	b	a	b	a	b	b	a	a	a	b	b	b	b	b	a	a	a	a	a	b	b	b	a	b	b	b	a	a	b	b	a	a	a	b	a	b	a	a	a	a
431	31.09_Jm3S_6198173	a	b	b	a	b	b	b	a	b	a	b	b	b	b	a	b	a	b	b	b	b	b	a	a	a	a	a	b	b	b	a	b	b	b	a	a	b	b	a	a	a	b	a	b	a	a	a	a
432	31.09_Jm3S_6300980	a	b	b	a	b	b	b	a	b	a	b	b	b	b	a	b	a	b	b	b	b	b	a	a	a	a	a	b	b	b	a	b	b	b	a	a	b	b	a	a	a	b	a	b	a	a	a	a
433	31.09_Jm3S_6811774	a	b	b	a	b	b	b	a	b	a	b	b	b	b	a	b	a	b	b	b	b	b	a	a	a	a	a	b	b	b	a	b	b	b	a	a	b	b	a	a	a	b	a	b	a	a	a	a
434	31.09_Jm3S_6895833	a	b	b	a	b	b	b	a	b	a	b	b	b	b	a	b	a	b	b	b	b	b	a	a	a	a	a	b	b	b	a	b	b	b	a	a	b	b	a	a	a	b	a	b	a	a	a	a
435	31.09_Jm3S_694034	a	b	b	a	b	b	a	a	b	a	b	a	b	b	a	a	a	b	b	b	b	b	a	a	a	a	a	a	b	b	a	b	b	b	a	a	b	b	a	a	a	b	a	b	a	a	a	a
436	31.09_Jm3S_7068899	a	b	b	a	b	b	b	a	b	a	b	b	b	b	a	b	a	b	b	b	b	b	a	a	a	a	a	b	b	b	a	b	b	b	a	a	b	b	a	a	a	b	a	b	a	a	a	a
437	31.09_Jm3S_7129172	a	b	b	a	b	b	b	a	b	a	b	b	b	b	a	b	a	a	b	b	b	b	a	a	a	a	a	b	b	b	a	b	b	b	a	a	b	b	a	a	a	b	a	b	a	a	a	a
438	31.09_Jm3S_8144188	a	b	b	a	b	b	b	a	b	a	b	b	b	b	a	b	a	a	b	b	b	b	a	a	a	a	a	b	b	b	a	b	b	b	a	a	b	b	a	a	a	b	a	b	a	a	a	a
439	31.09_Jm3S_9045176	a	b	b	a	b	b	b	a	b	a	b	b	b	b	a	b	a	a	b	b	b	b	a	a	a	a	a	b	b	b	a	b	b	b	a	a	b	b	a	a	a	b	a	b	a	a	a	a
440	31.09_Jm3S_9758935	a	b	b	a	b	b	b	a	b	a	b	b	b	b	a	b	a	a	b	b	b	b	a	a	b	a	a	b	b	b	a	a	b	b	a	a	b	b	a	a	a	b	a	b	a	a	a	a
441	31.09_Jm4D_10586948	a	a	a	b	a	a	a	b	b	b	a	a	b	a	b	b	a	a	a	a	b	a	b	a	b	b	b	b	b	a	a	b	b	a	a	b	b	a	b	b	b	b	a	b	b	b	b	a
442	31.09_Jm4D_10600081	a	a	a	b	a	a	a	b	b	b	a	a	b	a	b	b	a	a	a	a	b	a	b	a	b	b	b	b	b	a	a	b	b	a	a	b	b	a	b	b	b	b	a	b	b	b	b	a
443	31.09_Jm4D_10603227	a	a	a	b	a	a	a	b	b	b	a	a	b	a	b	b	a	a	a	a	b	a	b	a	b	b	b	b	b	a	a	b	b	a	a	b	b	a	b	b	b	b	a	b	b	b	b	a
444	31.09_Jm4D_10605025	a	a	a	b	a	a	a	b	b	b	a	a	b	a	b	b	a	a	a	a	b	a	b	a	b	b	b	b	b	a	a	b	b	a	a	b	b	a	b	b	b	b	a	b	b	b	b	a
445	31.09_Jm4D_10944970	a	a	a	b	a	a	a	b	b	b	a	a	b	a	b	b	a	a	a	a	b	a	b	a	b	b	b	b	b	a	a	b	b	a	a	b	b	a	b	b	b	b	a	b	b	b	b	a
446	31.09_Jm4D_11699423	a	a	a	b	a	a	a	b	b	b	a	a	b	a	b	b	a	a	a	a	b	a	b	a	b	b	b	b	b	a	a	b	b	a	a	b	b	a	b	b	b	b	a	b	b	b	b	a
447	31.09_Jm4D_11809437	a	a	a	b	a	a	a	b	b	b	a	a	b	a	b	b	a	a	a	a	b	a	b	a	b	b	b	b	b	a	a	b	b	a	a	b	b	a	b	b	b	b	a	b	b	b	b	a
448	31.09_Jm4D_1198714	a	a	-	b	a	a	a	b	b	a	a	a	b	a	a	b	a	b	a	b	b	b	b	a	b	b	b	b	b	b	a	b	b	a	a	b	b	a	b	b	b	b	a	b	a	b	b	a
449	31.09_Jm4D_12922284	a	a	a	b	a	a	a	b	b	b	a	a	b	a	b	b	a	a	a	a	b	a	b	a	b	b	b	b	b	a	a	b	b	a	a	b	b	a	b	b	b	b	a	b	b	b	b	a
450	31.09_Jm4D_13031998	a	a	a	b	a	a	a	b	b	b	a	a	b	a	b	b	a	a	a	a	b	a	b	a	b	b	b	b	b	a	a	b	b	a	a	b	b	a	b	b	b	b	a	b	b	b	b	a
451	31.09_Jm4D_13599171	a	a	a	b	a	a	a	b	b	b	a	a	b	a	b	b	a	a	a	a	b	a	b	a	b	b	b	b	b	a	a	b	b	a	a	b	b	a	b	b	b	b	a	b	b	b	b	a
452	31.09_Jm4D_13775501	a	a	a	b	a	a	a	b	b	b	a	a	b	a	b	b	a	a	a	a	b	a	b	a	b	b	b	b	b	a	a	b	b	a	a	b	b	a	b	b	b	b	a	b	b	b	b	a
453	31.09_Jm4D_18613820	a	a	a	b	a	a	a	b	b	b	a	a	b	a	b	b	a	a	a	a	b	a	b	a	b	b	b	b	b	a	a	b	b	a	a	b	b	a	b	b	b	b	a	b	b	b	b	a
454	31.09_Jm4D_1867141	a	a	-	b	a	a	a	b	b	a	a	a	b	a	a	b	a	b	a	b	b	b	b	a	b	b	b	b	b	b	a	b	b	a	a	b	b	a	b	b	b	b	a	b	a	b	b	a
455	31.09_Jm4D_1867906	a	a	-	b	a	a	a	b	b	a	a	a	b	a	a	b	a	b	a	b	b	b	b	a	b	b	b	b	b	b	a	b	b	a	a	b	b	a	b	b	b	b	a	b	a	b	b	a
456	31.09_Jm4D_19763765	a	a	a	b	a	a	a	b	b	b	a	a	b	a	b	b	a	a	a	a	b	a	b	a	b	b	b	b	b	a	a	b	b	a	a	b	b	a	b	b	b	b	a	b	b	b	b	a
457	31.09_Jm4D_19773133	a	a	a	b	a	a	a	b	b	b	a	a	b	a	b	b	a	a	a	a	b	a	b	a	b	b	b	b	b	a	a	b	b	a	a	b	b	a	b	b	b	b	a	b	b	b	b	a
458	31.09_Jm4D_20902038	a	a	a	b	a	a	a	a	b	b	a	a	b	a	b	b	a	a	a	a	b	a	a	a	b	b	b	b	b	a	a	b	b	a	a	b	a	a	b	b	b	b	a	b	b	b	b	a
459	31.09_Jm4D_20961888	a	a	a	b	a	a	a	a	b	b	a	a	b	a	b	b	a	a	a	a	b	a	a	a	b	b	b	b	b	a	a	b	b	a	a	b	a	a	b	b	b	b	a	b	b	b	b	a
460	31.09_Jm4D_2173150	a	a	-	b	a	a	a	b	b	a	a	a	b	a	a	b	a	b	a	b	b	b	b	a	b	b	b	b	b	b	a	b	b	a	a	b	b	a	b	b	b	b	a	b	a	b	b	a
461	31.09_Jm4D_21892776	a	a	a	b	a	a	a	a	b	b	a	a	b	a	b	b	a	a	a	b	b	a	a	a	b	b	b	b	b	a	a	b	b	a	a	b	a	a	b	b	b	b	a	b	b	b	b	a
462	31.09_Jm4D_22565588	a	a	a	b	a	a	a	a	b	b	a	a	b	a	b	b	a	a	a	b	b	a	a	a	b	b	b	b	b	a	a	b	b	a	a	b	a	a	b	b	b	b	a	b	b	b	b	a
463	31.09_Jm4D_2317379	a	a	-	b	a	a	a	b	b	a	a	a	b	a	a	b	a	b	a	b	b	b	b	a	b	b	b	b	b	b	a	b	b	a	a	b	b	a	b	b	b	b	a	b	a	b	b	a
464	31.09_Jm4D_23816262	a	a	a	b	a	a	a	a	b	b	a	a	b	a	b	b	a	a	a	b	b	a	a	a	b	a	b	b	-	a	a	-	b	a	a	b	a	a	b	b	b	b	a	a	b	a	b	a
465	31.09_Jm4D_23906200	a	a	a	b	a	a	a	a	b	b	a	a	b	a	b	b	a	a	a	a	a	a	a	a	a	a	b	b	-	a	a	-	b	a	a	b	a	a	a	a	b	b	a	a	b	a	b	a
466	31.09_Jm4D_23960954	a	a	a	b	a	a	a	a	b	b	a	a	b	a	b	b	a	a	a	a	a	a	a	a	a	a	b	b	-	a	a	-	b	a	a	b	a	a	a	a	b	b	a	a	b	a	b	a
467	31.09_Jm4D_23961116	a	a	a	b	a	a	a	a	b	b	a	a	b	a	b	b	a	a	a	a	a	a	a	a	a	a	b	b	-	a	a	-	b	a	a	b	a	a	a	a	b	b	a	a	b	a	b	a
468	31.09_Jm4D_24259264	a	a	a	b	a	a	a	a	b	b	a	a	b	a	b	b	a	a	a	b	b	a	a	a	b	a	b	b	-	a	a	-	b	a	a	b	a	a	b	b	b	b	a	a	b	a	b	a
469	31.09_Jm4D_25101968	a	a	a	b	a	a	a	a	b	b	a	a	b	a	b	b	a	b	a	b	b	b	a	a	b	a	b	b	-	a	a	-	b	a	a	b	a	a	b	b	b	b	a	a	b	a	b	a
470	31.09_Jm4D_2546374	a	a	-	b	a	a	a	b	b	a	a	a	b	a	a	b	a	b	a	b	b	b	b	a	b	b	b	b	b	b	a	b	b	a	a	b	b	a	b	b	b	b	a	b	a	b	b	a
471	31.09_Jm4D_25625822	a	a	a	b	a	a	a	a	b	b	a	a	b	a	b	b	a	b	a	b	b	b	a	a	b	a	b	b	-	a	a	-	b	a	a	b	a	a	b	b	b	b	a	a	b	a	b	a
472	31.09_Jm4D_2567114	a	a	-	b	a	a	a	b	b	a	a	a	b	a	a	b	a	b	a	b	b	b	b	a	b	b	b	b	b	b	a	b	b	a	a	b	b	a	b	b	b	b	a	b	a	b	b	a
473	31.09_Jm4D_26359154	a	a	a	b	a	a	a	a	b	b	a	a	b	a	b	b	a	b	a	b	b	b	a	a	b	a	b	b	-	a	a	-	b	a	a	b	a	a	b	b	b	b	a	a	b	a	b	a
474	31.09_Jm4D_2693204	a	a	-	b	a	a	a	b	b	a	a	a	b	a	a	b	a	b	a	b	b	b	b	a	b	b	b	b	b	b	a	b	b	a	a	b	b	a	b	b	b	b	a	b	a	b	b	a
475	31.09_Jm4D_28265448	a	a	a	b	a	b	a	a	b	b	b	a	b	a	b	b	a	b	a	b	b	b	a	a	b	a	b	b	a	a	a	a	b	a	a	b	a	a	b	b	b	b	a	a	b	a	b	a
476	31.09_Jm4D_29013255	a	a	a	b	a	b	a	a	b	b	b	a	b	a	b	b	a	b	a	b	b	b	a	a	b	a	b	b	a	a	a	a	b	a	a	b	a	a	b	b	b	b	a	a	b	a	b	a
477	31.09_Jm4D_29141850	a	a	a	b	a	b	a	a	b	b	b	a	b	a	b	b	a	b	a	b	b	b	a	a	b	a	b	b	a	a	a	a	b	a	a	b	a	a	b	b	b	b	a	a	b	a	b	a
478	31.09_Jm4D_30016138	a	a	a	b	a	b	a	a	b	b	b	a	b	a	b	b	a	b	a	b	b	b	a	a	b	a	b	b	a	a	a	a	b	a	a	a	a	a	b	b	b	b	a	a	b	a	b	a
479	31.09_Jm4D_30614453	a	a	a	b	a	b	a	a	b	b	b	a	b	a	b	b	a	b	a	b	b	b	a	a	b	a	b	b	a	a	a	a	b	a	a	a	a	a	b	b	b	b	a	a	b	a	b	a
480	31.09_Jm4D_31382572	a	b	a	b	a	b	a	a	b	b	b	a	b	a	b	b	a	b	a	b	a	b	a	a	b	a	b	b	a	a	a	a	b	a	a	a	a	a	b	b	b	b	a	a	b	a	b	a
481	31.09_Jm4D_31382999	a	b	a	b	a	b	a	a	b	b	b	a	b	a	b	b	a	b	a	b	a	b	a	a	b	a	b	b	a	a	a	a	b	a	a	a	a	a	b	b	b	b	a	a	b	a	b	a
482	31.09_Jm4D_32242488	a	b	b	b	a	b	a	a	a	b	b	a	b	a	b	b	b	b	a	b	a	b	a	a	b	a	b	b	a	b	a	a	b	a	a	a	a	a	b	b	b	b	a	a	b	a	b	a
483	31.09_Jm4D_3255151	a	a	-	b	a	a	a	b	b	a	a	a	b	a	a	b	a	b	a	b	b	b	b	a	b	b	b	b	b	b	a	b	b	a	a	b	b	a	b	b	b	b	a	b	a	b	b	a
484	31.09_Jm4D_33368660	a	b	b	a	a	b	a	a	a	b	b	a	b	a	b	b	b	b	a	b	a	b	a	a	b	a	b	b	a	b	a	a	b	b	a	a	a	a	b	b	b	b	b	a	b	a	b	a
485	31.09_Jm4D_33368893	a	b	b	a	a	b	a	a	a	b	b	a	b	a	b	b	b	b	a	b	a	b	a	a	b	a	b	b	a	b	a	a	b	b	a	a	a	a	b	b	b	b	b	a	b	a	b	a
486	31.09_Jm4D_33436026	a	b	b	a	a	b	a	a	a	b	b	a	b	a	b	b	b	b	a	b	a	b	a	a	b	a	b	b	a	b	a	a	b	b	a	a	a	a	b	b	b	b	b	a	b	a	b	a
487	31.09_Jm4D_33456203	a	b	b	a	a	b	a	a	a	b	b	a	b	a	b	b	b	b	a	b	a	b	a	a	b	a	b	b	a	b	a	a	b	b	a	a	a	a	b	b	b	b	b	a	b	a	b	a
488	31.09_Jm4D_33482910	a	b	b	a	a	b	a	a	a	b	b	a	b	a	b	b	b	b	a	b	a	b	a	a	b	a	b	b	a	b	a	a	b	b	a	a	a	a	b	b	b	b	b	a	b	a	b	a
489	31.09_Jm4D_33497958	a	b	b	a	a	b	a	a	a	b	b	a	b	a	b	b	b	b	a	b	a	b	a	a	b	a	b	b	a	b	a	a	b	b	a	a	a	a	b	b	b	b	b	a	b	a	b	a
490	31.09_Jm4D_33579162	a	b	b	a	a	b	a	a	a	a	b	a	b	a	b	b	b	b	a	b	a	b	a	a	b	a	b	b	a	b	a	a	b	b	a	a	a	a	b	b	b	b	b	a	b	a	b	a
491	31.09_Jm4D_33753233	a	b	b	a	a	b	a	a	a	a	b	a	b	a	b	b	b	b	a	b	a	b	a	a	b	a	b	b	a	b	a	a	b	b	a	a	a	a	b	b	b	b	b	a	b	a	b	a
492	31.09_Jm4D_34989957	a	b	b	a	b	b	a	a	a	a	b	a	b	a	b	b	b	b	a	b	a	b	a	a	b	a	b	b	a	b	b	a	b	b	a	a	a	a	b	b	b	b	b	a	b	a	b	a
493	31.09_Jm4D_35092570	a	b	b	a	b	b	a	a	a	a	b	a	b	a	b	b	b	b	a	b	a	b	a	a	b	a	b	b	a	b	b	a	b	b	a	a	a	a	b	b	b	b	b	a	b	a	b	a
494	31.09_Jm4D_35360721	a	b	b	a	b	b	a	a	a	a	b	a	b	a	b	b	b	b	a	b	a	b	a	a	b	a	b	b	a	b	b	a	b	b	a	a	a	a	b	b	b	b	b	a	b	a	b	a
495	31.09_Jm4D_35361230	a	b	b	a	b	b	a	a	a	a	b	a	b	a	b	b	b	b	a	b	a	b	a	a	b	a	b	b	a	b	b	a	b	b	a	a	a	a	b	b	b	b	b	a	b	a	b	a
496	31.09_Jm4D_35361302	a	b	b	a	b	b	a	a	a	a	b	a	b	a	b	b	b	b	a	b	a	b	a	a	b	a	b	b	a	b	b	a	b	b	a	a	a	a	b	b	b	b	b	a	b	a	b	a
497	31.09_Jm4D_35371392	a	b	b	a	b	b	a	a	a	a	b	a	b	a	b	b	b	b	a	b	a	b	a	a	b	a	b	b	a	b	b	a	b	b	a	a	a	a	b	b	b	b	b	a	b	a	b	a
498	31.09_Jm4D_35379631	a	b	b	a	b	b	a	a	a	a	b	a	b	a	b	b	b	b	a	b	a	b	a	a	b	a	b	b	a	b	b	a	b	b	a	a	a	a	b	b	b	b	b	a	b	a	b	a
499	31.09_Jm4D_3683409	a	a	-	b	a	a	a	b	b	a	a	a	b	a	a	b	a	b	a	b	b	b	b	a	b	b	b	b	b	b	a	b	b	a	a	b	b	a	b	b	b	b	a	b	b	b	b	a
500	31.09_Jm4D_3683583	a	a	-	b	a	a	a	-	b	a	a	a	b	a	a	-	a	b	a	-	-	-	-	a	b	b	-	b	-	b	a	-	b	a	a	b	b	a	-	b	-	b	a	b	b	b	b	a
501	31.09_Jm4D_3768311	a	a	-	b	a	a	a	b	b	a	a	a	b	a	a	b	a	b	a	b	b	b	b	a	b	b	b	b	b	a	a	b	b	a	a	b	b	a	b	b	b	b	a	b	b	b	b	a
502	31.09_Jm4D_3912169	a	a	-	b	a	a	a	b	b	a	a	a	b	a	a	b	a	b	a	b	b	b	b	a	b	b	b	b	b	a	a	b	b	a	a	b	b	a	b	b	b	b	a	b	b	b	b	a
503	31.09_Jm4D_3945043	a	a	-	b	a	a	a	b	b	a	a	a	b	a	a	b	a	b	a	b	b	b	b	a	b	b	b	b	b	a	a	b	b	a	a	b	b	a	b	b	b	b	a	b	b	b	b	a
504	31.09_Jm4D_4053278	a	a	-	b	a	a	a	b	b	a	b	a	b	a	a	b	a	b	a	b	b	b	b	a	b	b	b	b	b	a	a	b	b	a	a	b	b	a	b	b	b	b	a	b	b	b	b	a
505	31.09_Jm4D_4544449	a	a	a	b	a	a	a	b	b	a	b	a	b	a	a	b	a	b	a	b	b	b	b	a	b	b	b	b	b	a	a	b	b	a	a	b	b	a	b	b	b	b	a	b	b	b	b	a
506	31.09_Jm4D_5556395	a	a	a	b	a	a	a	b	b	a	b	a	b	a	a	b	a	b	a	b	b	b	b	a	b	b	b	b	b	a	a	b	b	a	a	b	b	a	b	b	b	b	a	b	b	b	b	a
507	31.09_Jm4D_7738262	a	a	a	b	a	a	a	b	b	b	a	a	b	a	b	b	a	a	a	a	b	a	b	a	b	b	b	b	b	a	a	b	b	a	a	b	b	a	b	b	b	b	a	b	b	b	b	a
508	31.09_Jm4D_822579	a	a	-	b	a	a	a	b	b	a	a	a	a	a	a	b	a	b	a	b	b	b	b	a	b	b	b	b	b	b	a	b	b	a	a	a	b	a	b	b	b	b	a	b	a	b	b	a
509	31.09_Jm4D_9102655	a	a	a	b	a	a	a	b	b	b	a	a	b	a	b	b	a	a	a	a	b	a	b	a	b	b	b	b	b	a	a	b	b	a	a	b	b	a	b	b	b	b	a	b	b	b	b	a
510	31.09_Jm4D_9364637	a	a	a	b	a	a	a	b	b	b	a	a	b	a	b	b	a	a	a	a	b	a	b	a	b	b	b	b	b	a	a	b	b	a	a	b	b	a	b	b	b	b	a	b	b	b	b	a
511	31.09_Jm4S_10124077	a	a	a	b	b	b	a	a	a	a	b	a	a	b	b	b	a	b	b	b	a	b	b	a	b	b	a	a	b	a	a	b	b	a	a	a	a	b	b	b	a	a	a	a	b	a	b	b
512	31.09_Jm4S_1068941	a	a	a	a	b	b	a	a	a	b	a	a	a	a	b	b	b	b	b	b	a	a	a	b	a	a	b	a	b	b	b	b	a	b	b	b	b	b	a	b	a	a	b	a	b	a	a	b
513	31.09_Jm4S_10863932	a	a	a	b	b	b	a	a	a	a	b	a	a	b	b	b	a	b	b	b	a	b	b	a	b	b	a	a	b	a	a	b	b	a	a	a	a	b	b	b	a	a	a	a	b	a	b	b
514	31.09_Jm4S_11061804	a	a	a	b	b	b	a	a	a	a	b	a	a	b	b	b	a	b	b	b	a	b	b	a	b	b	a	a	b	a	a	b	b	a	a	a	a	b	b	b	a	a	a	a	b	a	b	b
515	31.09_Jm4S_11191916	a	a	a	b	b	b	a	a	a	a	b	a	a	b	b	b	a	b	b	b	a	b	b	a	b	b	a	a	b	a	a	b	b	a	a	a	a	b	b	b	a	a	a	a	b	a	b	b
516	31.09_Jm4S_11212565	a	a	a	b	b	b	a	a	a	a	b	a	a	b	b	b	a	b	b	b	a	b	b	a	b	b	a	a	b	a	a	b	b	a	a	a	a	b	b	b	a	a	a	a	b	a	b	b
517	31.09_Jm4S_1144698	a	a	a	a	b	b	a	a	a	b	a	a	a	a	b	b	b	b	b	b	a	a	a	b	a	a	b	a	b	b	b	b	a	b	b	b	b	b	a	b	a	a	b	a	b	a	a	b
518	31.09_Jm4S_11825672	b	b	b	b	b	b	a	a	b	a	b	a	a	b	b	b	a	b	b	b	a	b	b	a	b	b	a	a	b	a	a	b	b	a	a	a	a	b	b	b	b	b	a	a	b	a	b	b
519	31.09_Jm4S_11929729	b	b	b	b	b	b	a	a	b	a	b	a	a	b	b	b	a	b	b	b	a	b	b	a	b	b	a	a	b	a	a	b	b	a	a	a	a	b	b	b	b	b	a	a	b	a	b	b
520	31.09_Jm4S_11939992	b	b	b	b	b	b	a	a	b	a	b	a	a	b	b	b	a	b	b	b	a	b	b	a	b	b	a	a	b	a	a	b	b	a	a	a	a	b	b	b	b	b	a	a	b	a	b	b
521	31.09_Jm4S_12295443	b	b	b	b	b	b	a	a	b	a	b	a	a	b	b	b	a	b	b	b	a	b	b	a	b	b	a	a	b	a	a	b	b	a	a	a	a	b	b	b	b	b	a	a	b	a	b	b
522	31.09_Jm4S_12603672	b	b	b	b	b	b	a	a	b	a	b	a	a	b	b	b	a	b	b	b	a	b	b	a	b	b	a	a	b	a	a	b	b	a	a	a	a	b	b	b	b	b	a	a	b	a	b	b
523	31.09_Jm4S_12605187	b	b	b	b	b	b	a	a	b	a	b	a	a	b	b	b	a	b	b	b	a	b	b	a	b	b	a	a	b	a	a	b	b	a	a	a	a	b	b	b	b	b	a	a	b	a	b	b
524	31.09_Jm4S_12910368	b	b	b	b	b	b	a	a	b	a	b	a	a	b	b	b	a	b	b	b	a	b	b	a	b	b	a	a	b	a	a	b	b	a	a	a	a	b	b	b	b	b	a	a	b	a	b	b
525	31.09_Jm4S_1305612	a	a	a	a	b	b	a	a	a	b	a	a	a	a	b	b	b	b	b	b	a	a	a	b	a	a	b	a	b	b	b	b	a	b	b	b	b	b	a	b	a	a	b	a	b	a	a	b
526	31.09_Jm4S_1305835	a	a	a	a	b	b	a	a	a	b	a	a	a	a	b	b	b	b	b	b	a	a	a	b	a	a	b	a	b	b	b	b	a	b	b	b	b	b	a	b	a	a	b	a	b	a	a	b
527	31.09_Jm4S_1323063	a	a	a	a	b	b	a	a	a	b	a	a	a	a	b	b	b	b	b	b	a	a	a	b	a	a	b	a	b	b	b	b	a	b	b	b	b	b	a	b	a	a	b	a	b	a	a	b
528	31.09_Jm4S_14408329	b	b	b	b	b	b	a	a	b	a	b	a	a	b	b	b	a	b	b	b	a	b	b	a	b	b	a	a	b	a	a	b	b	a	a	a	a	b	b	b	b	b	a	a	b	a	b	b
529	31.09_Jm4S_14409206	b	b	b	b	b	b	a	a	b	a	b	a	a	b	b	b	a	b	b	b	a	b	b	a	b	b	a	a	b	a	a	b	b	a	a	a	a	b	b	b	b	b	a	a	b	a	b	b
530	31.09_Jm4S_1467478	a	a	a	a	b	b	a	a	a	b	a	a	a	a	b	b	b	b	b	b	a	a	a	b	b	a	b	a	b	b	b	b	a	b	b	b	b	b	a	b	a	a	b	a	b	a	a	b
531	31.09_Jm4S_17765133	b	b	b	b	a	b	a	a	b	a	b	a	a	b	b	b	a	b	b	b	a	b	b	a	b	b	a	a	b	b	a	b	b	a	a	a	a	b	b	b	b	b	a	a	a	a	b	b
532	31.09_Jm4S_17838042	b	b	b	b	a	b	a	a	b	a	b	a	a	b	b	b	a	b	b	b	a	b	b	a	b	b	a	a	b	b	a	b	b	a	a	a	a	b	b	b	b	b	a	a	a	a	b	b
533	31.09_Jm4S_18012936	b	b	b	b	a	b	a	a	b	a	b	a	a	b	b	b	a	b	b	b	a	b	b	a	b	b	a	a	b	b	a	b	b	a	a	a	a	b	b	b	b	b	a	a	a	a	b	b
534	31.09_Jm4S_18013917	b	b	b	b	a	b	a	a	b	a	b	a	a	b	b	b	a	b	b	b	a	b	b	a	b	b	a	a	b	b	a	b	b	a	a	a	a	b	b	b	b	b	a	a	a	a	b	b
535	31.09_Jm4S_19809896	b	b	b	b	b	a	a	a	b	a	b	b	a	b	b	b	a	b	b	b	a	b	b	a	b	b	a	b	b	b	a	b	a	a	a	a	a	b	b	a	b	b	a	a	a	a	b	b
536	31.09_Jm4S_20086654	b	b	b	b	b	a	a	a	b	a	b	b	a	b	b	b	a	b	b	b	a	b	b	a	b	b	a	b	b	b	a	b	a	a	a	a	a	b	b	a	b	b	a	a	a	a	b	b
537	31.09_Jm4S_20150454	b	b	a	b	b	a	a	a	b	a	b	b	a	b	b	b	a	b	b	b	a	b	b	a	b	b	a	b	b	b	a	b	a	a	a	a	a	b	b	a	b	b	a	a	a	a	b	b
538	31.09_Jm4S_21179907	b	b	a	b	b	a	a	a	b	a	b	b	a	b	b	b	a	b	b	b	a	b	b	a	b	b	a	b	b	b	a	a	a	a	a	a	a	b	b	a	b	b	a	a	a	b	b	b
539	31.09_Jm4S_22931441	b	b	b	b	b	a	a	a	b	b	b	b	a	b	b	b	a	b	b	b	a	b	b	a	b	b	a	b	b	b	a	a	a	a	a	a	b	b	b	a	b	b	a	a	a	b	b	b
540	31.09_Jm4S_22973988	b	b	b	b	b	a	a	a	b	b	b	b	a	b	b	b	a	b	b	b	a	b	b	a	b	b	a	b	b	b	a	a	a	a	a	a	b	b	b	a	b	b	a	a	a	b	b	b
541	31.09_Jm4S_22974403	b	b	b	b	b	a	a	a	b	b	b	b	a	b	b	b	a	b	b	b	a	b	b	a	b	b	a	b	b	b	a	a	a	a	a	a	b	b	b	a	b	b	a	a	a	b	b	b
542	31.09_Jm4S_23394185	b	b	b	b	b	a	b	a	b	b	a	b	a	b	b	b	a	b	b	b	a	b	b	a	b	b	a	b	b	b	a	a	a	a	a	a	b	b	b	a	b	b	b	a	a	b	b	b
543	31.09_Jm4S_23710363	b	b	b	b	b	a	b	a	b	b	a	b	a	b	b	b	a	b	b	a	a	b	b	a	b	b	a	b	b	b	a	a	a	a	a	a	b	b	b	a	b	b	b	a	a	b	b	b
544	31.09_Jm4S_25798671	b	b	b	b	b	a	b	a	b	b	a	b	a	b	b	b	a	b	b	a	a	b	b	a	b	b	a	b	b	b	a	a	a	b	a	b	b	b	a	a	a	b	b	a	a	b	b	b
545	31.09_Jm4S_26030877	b	b	b	b	b	a	b	a	b	b	a	b	a	b	b	b	a	b	b	a	a	b	b	a	b	b	a	b	b	b	a	a	a	b	a	b	b	b	a	a	a	b	b	a	a	b	b	b
546	31.09_Jm4S_2627711	a	a	a	b	b	b	a	a	a	b	a	a	a	a	b	b	b	b	b	b	a	a	b	b	b	a	b	a	b	b	b	b	b	b	b	b	b	b	a	b	a	a	b	a	b	a	a	b
547	31.09_Jm4S_2627801	a	a	a	b	b	b	a	a	a	b	a	a	a	a	b	b	b	b	b	b	a	a	b	b	b	a	b	a	b	b	b	b	b	b	b	b	b	b	a	b	a	a	b	a	b	a	a	b
548	31.09_Jm4S_26405641	b	b	b	b	b	a	b	a	b	b	a	b	a	b	b	b	a	b	b	a	a	b	b	a	b	b	a	b	b	b	a	a	a	b	a	b	b	b	a	a	a	b	b	a	a	b	b	b
549	31.09_Jm4S_26415643	b	b	b	b	b	a	b	a	b	b	a	b	a	b	b	b	a	b	b	a	a	b	b	a	b	b	a	b	b	b	a	a	a	b	a	b	b	b	a	a	a	b	b	a	a	b	b	b
550	31.09_Jm4S_2750540	a	a	a	b	b	b	a	a	a	b	a	a	a	a	b	b	b	b	b	b	a	a	b	b	b	a	b	a	b	b	b	b	b	b	b	b	b	b	a	b	a	a	b	a	b	a	a	b
551	31.09_Jm4S_3476444	a	a	a	b	b	b	a	a	a	a	a	a	a	b	b	b	b	b	b	b	a	a	b	b	b	a	b	a	b	b	b	b	b	b	b	b	b	b	a	b	a	a	b	a	b	a	a	b
552	31.09_Jm4S_3998070	a	a	a	b	b	b	a	a	a	a	a	a	a	b	b	b	b	b	b	b	a	a	b	b	b	a	a	a	b	b	b	b	b	b	b	b	a	b	a	b	a	a	b	a	b	a	a	b
553	31.09_Jm4S_4388971	a	a	a	b	b	b	a	a	a	a	a	a	a	b	b	b	b	b	b	b	a	a	b	b	b	a	a	a	b	b	b	b	b	b	b	b	a	b	a	b	a	a	b	a	b	a	a	b
554	31.09_Jm4S_4389129	a	a	a	b	b	b	a	a	a	a	a	a	a	b	b	b	b	b	b	b	a	a	b	b	b	a	a	a	b	b	b	b	b	b	b	b	a	b	a	b	a	a	b	a	b	a	a	b
555	31.09_Jm4S_4395855	a	a	a	b	b	b	a	a	a	a	a	a	a	b	b	b	b	b	b	b	a	a	b	b	b	a	a	a	b	b	b	b	b	b	b	b	a	b	a	b	a	a	b	a	b	a	a	b
556	31.09_Jm4S_4396458	a	a	a	b	b	b	a	a	a	a	a	a	a	b	b	b	b	b	b	b	a	a	b	b	b	a	a	a	b	b	b	b	b	b	b	b	a	b	a	b	a	a	b	a	b	a	a	b
557	31.09_Jm4S_4592665	a	a	a	b	b	b	a	a	a	a	a	a	a	b	b	b	b	b	b	b	a	a	b	a	b	a	a	a	b	b	b	b	b	b	b	b	a	b	a	b	a	a	b	a	b	a	a	b
558	31.09_Jm4S_6103502	a	a	a	b	b	b	a	a	a	a	a	a	a	b	b	b	b	b	b	b	a	b	b	a	b	a	a	a	b	b	b	b	b	b	b	b	a	b	a	b	a	a	b	a	b	a	a	b
559	31.09_Jm4S_6463911	a	a	a	b	b	b	a	a	a	a	a	a	a	b	b	b	b	b	b	b	a	b	b	a	b	a	a	a	b	b	b	b	b	b	b	b	a	b	a	b	a	a	b	a	b	a	a	b
560	31.09_Jm4S_7349445	a	a	b	b	b	b	a	a	a	a	b	a	a	b	b	b	b	b	b	b	a	b	b	a	b	b	a	a	b	b	b	b	b	b	b	b	a	b	b	b	a	a	a	a	b	a	b	b
561	31.09_Jm4S_7848245	a	a	b	b	b	b	a	a	a	a	b	a	a	b	b	b	b	b	b	b	a	b	b	a	b	b	a	a	b	b	b	b	b	b	b	b	a	b	b	b	a	a	a	a	b	a	b	b
562	31.09_Jm4S_8900066	a	a	b	b	b	b	a	a	a	a	b	a	a	b	b	b	a	b	b	b	a	b	b	a	b	b	a	a	b	b	a	b	b	a	a	a	a	b	b	b	a	a	a	a	b	a	b	b
563	31.09_Jm4S_9245206	a	a	b	b	b	b	a	a	a	a	b	a	a	b	b	b	a	b	b	b	a	b	b	a	b	b	a	a	b	b	a	b	b	a	a	a	a	b	b	b	a	a	a	a	b	a	b	b
564	31.09_Jm4S_9847553	a	a	b	b	b	b	a	a	a	a	b	a	a	b	b	b	a	b	b	b	a	b	b	a	b	b	a	a	b	b	a	b	b	a	a	a	a	b	b	b	a	a	a	a	b	a	b	b
565	31.09_Jm5D_10066127	a	b	b	a	b	a	b	a	b	b	a	a	b	b	b	b	a	b	a	a	b	a	b	b	a	a	a	b	b	b	a	a	b	b	b	b	a	a	b	b	b	b	b	b	a	a	b	b
566	31.09_Jm5D_10402066	a	b	b	a	b	a	b	a	b	b	a	a	b	b	b	b	a	b	a	a	b	a	b	b	a	a	a	b	b	b	a	a	b	b	b	b	a	a	b	b	b	b	b	b	b	a	b	b
567	31.09_Jm5D_11469706	a	b	b	a	b	a	b	a	b	b	a	a	b	b	b	b	a	b	a	a	b	a	b	b	a	a	a	b	b	b	a	a	b	b	b	b	a	a	b	b	b	b	b	b	b	a	b	b
568	31.09_Jm5D_11469978	a	b	b	a	b	a	b	a	b	b	a	a	b	b	b	b	a	b	a	a	b	a	b	b	a	a	a	b	b	b	a	a	b	b	b	b	a	a	b	b	b	b	b	b	b	a	b	b
569	31.09_Jm5D_12335791	a	b	b	a	b	a	b	a	b	b	a	a	b	b	b	b	a	b	a	a	b	a	b	b	a	a	a	b	b	b	a	a	b	b	b	b	a	a	b	b	b	b	b	b	b	a	b	b
570	31.09_Jm5D_12588383	a	b	b	a	b	a	b	a	b	b	a	a	b	b	b	b	a	b	a	a	b	a	b	b	a	a	a	b	b	b	a	a	b	b	b	b	a	a	b	b	b	b	b	b	b	a	b	b
571	31.09_Jm5D_13062803	a	b	b	a	b	a	b	a	b	b	a	a	b	b	b	b	a	b	a	a	b	a	b	b	a	a	a	b	b	b	a	a	b	b	b	b	a	a	b	b	b	a	b	b	b	a	b	b
572	31.09_Jm5D_13217487	a	b	b	a	b	a	b	a	b	b	a	a	b	b	b	b	a	b	a	a	b	a	b	b	a	a	a	b	b	b	a	a	b	b	b	b	a	a	b	b	b	a	b	b	b	a	b	b
573	31.09_Jm5D_14285351	a	b	b	a	b	a	b	a	b	b	a	a	b	b	b	b	a	b	a	a	b	a	b	b	a	a	a	b	b	b	a	a	b	b	b	b	a	a	b	b	b	a	b	b	b	b	b	b
574	31.09_Jm5D_14588410	a	b	b	a	b	a	b	a	b	b	a	a	b	b	b	b	a	b	a	a	b	a	b	b	a	a	a	b	b	b	a	a	b	b	b	b	a	a	b	b	b	a	b	b	b	b	b	b
575	31.09_Jm5D_14588524	a	b	b	a	b	a	b	a	b	b	a	a	b	b	b	b	a	b	a	a	b	a	b	b	a	a	a	b	b	b	a	a	b	b	b	b	a	a	b	b	b	a	b	b	b	b	b	b
576	31.09_Jm5D_14782643	a	b	b	a	b	a	b	a	b	b	a	a	b	b	b	b	a	b	a	a	b	a	b	b	a	a	a	b	b	b	a	a	b	b	b	b	a	a	b	b	b	a	b	b	b	b	b	b
577	31.09_Jm5D_15387745	a	b	b	a	b	a	b	a	b	b	a	a	b	b	b	b	a	b	a	a	b	a	b	b	a	a	a	b	b	b	a	a	b	b	b	b	a	a	b	b	b	a	b	b	b	b	b	b
578	31.09_Jm5D_16344863	a	b	b	a	b	a	b	a	b	b	a	a	b	b	b	b	a	b	a	a	b	a	b	b	a	a	a	b	b	b	a	a	b	b	b	b	a	a	b	b	b	a	b	b	b	b	b	b
579	31.09_Jm5D_1651148	a	a	-	b	a	b	b	a	b	b	a	b	a	a	a	a	a	b	b	a	a	a	b	b	a	a	a	a	b	a	b	a	b	b	a	a	a	b	b	b	b	b	b	b	a	a	b	a
580	31.09_Jm5D_17497675	a	b	b	a	b	a	b	a	b	b	a	a	b	b	b	b	a	b	a	a	b	a	b	b	a	a	a	b	b	b	a	a	b	b	b	b	a	a	b	b	b	a	b	b	b	b	b	b
581	31.09_Jm5D_17848197	a	b	b	a	b	a	b	a	b	b	a	a	b	b	b	b	a	b	a	a	b	a	b	b	a	a	a	b	b	b	a	a	b	b	b	b	a	a	b	b	b	a	b	b	b	b	b	b
582	31.09_Jm5D_17848286	a	b	b	a	b	a	b	a	b	b	a	a	b	b	b	b	a	b	a	a	b	a	b	b	a	a	a	b	b	b	a	a	b	b	b	b	a	a	b	b	b	a	b	b	b	b	b	b
583	31.09_Jm5D_17848362	a	b	b	a	b	a	b	a	b	b	a	a	b	b	b	b	a	b	a	a	b	a	b	b	a	a	a	b	b	b	a	a	b	b	b	b	a	a	b	b	b	a	b	b	b	b	b	b
584	31.09_Jm5D_19935231	a	b	b	a	b	a	b	a	b	b	a	a	b	b	b	b	a	b	a	a	b	a	b	b	a	a	a	b	b	b	a	b	b	b	b	b	a	a	a	b	b	a	b	b	b	b	b	b
585	31.09_Jm5D_20331614	a	b	b	a	b	a	b	a	b	b	a	a	b	b	b	b	a	b	a	a	b	a	b	b	a	a	a	b	b	b	a	b	b	b	b	b	a	a	a	b	b	a	a	b	b	b	b	b
586	31.09_Jm5D_20682713	a	b	b	a	b	a	b	a	b	b	a	a	b	b	b	b	a	b	a	a	b	a	b	b	a	a	a	b	b	b	a	b	b	b	b	b	a	a	a	b	b	a	a	b	b	b	b	b
587	31.09_Jm5D_21421184	a	b	b	a	b	a	b	a	b	b	a	a	b	b	b	b	a	b	a	a	b	a	b	b	a	a	a	b	b	b	a	b	b	b	b	b	a	a	a	b	b	a	a	b	b	b	b	b
588	31.09_Jm5D_21744290	a	b	b	a	b	a	b	a	b	b	a	a	b	b	b	b	a	b	a	a	b	a	b	b	a	a	a	b	b	b	a	b	b	b	b	b	a	a	a	b	b	a	a	b	b	b	b	b
589	31.09_Jm5D_222761	a	a	-	b	a	b	b	a	b	a	a	b	a	a	a	a	a	b	b	a	a	a	b	b	a	a	a	a	b	a	b	a	b	b	a	a	a	b	b	b	b	b	b	b	a	a	b	a
590	31.09_Jm5D_23733772	a	b	b	a	b	a	b	a	b	b	a	a	b	b	b	b	a	b	a	a	b	a	b	b	a	a	a	b	b	b	a	b	b	b	b	b	a	a	a	b	b	a	a	b	b	b	b	b
591	31.09_Jm5D_24169098	a	b	b	a	b	a	b	a	b	b	a	a	b	b	b	b	a	b	a	a	b	a	b	b	a	a	a	b	b	b	a	b	b	b	b	b	a	a	a	b	b	a	a	b	b	b	b	b
592	31.09_Jm5D_2540039	a	a	-	b	a	b	b	a	b	b	a	b	a	a	a	a	a	b	a	a	a	a	b	b	a	a	a	a	b	a	b	a	b	b	a	a	a	b	b	b	b	b	b	b	a	a	b	a
593	31.09_Jm5D_25456735	a	b	b	a	b	a	b	a	b	b	a	a	b	b	b	b	a	b	a	a	b	a	b	b	a	a	a	b	b	b	a	b	b	b	b	b	a	a	a	b	b	a	a	b	b	b	b	b
594	31.09_Jm5D_25456868	a	b	b	a	b	a	b	a	b	b	a	a	b	b	b	b	a	b	a	a	b	a	b	b	a	a	a	b	b	b	a	b	b	b	b	b	a	a	a	b	b	a	a	b	b	b	b	b
595	31.09_Jm5D_2595273	a	a	-	b	a	b	b	a	b	b	a	b	a	a	a	a	a	b	a	a	a	a	b	b	a	a	a	a	b	a	b	a	b	b	a	a	a	b	b	b	b	b	b	b	a	a	b	a
596	31.09_Jm5D_2809182	a	a	-	b	a	b	b	a	b	b	a	b	a	a	a	a	a	b	a	a	a	a	b	b	a	a	a	a	b	a	b	a	b	b	a	a	a	b	b	b	b	b	b	b	a	a	b	a
597	31.09_Jm5D_29638028	a	b	b	a	b	a	b	a	b	b	a	a	b	b	b	b	a	b	a	a	b	b	b	b	a	a	a	b	b	b	a	b	b	b	b	b	a	a	a	b	b	a	a	b	b	b	b	b
598	31.09_Jm5D_30870208	a	b	b	a	b	a	b	a	b	b	a	a	b	b	b	b	a	b	a	a	b	b	b	b	a	a	a	b	b	b	a	b	b	b	b	b	a	a	a	b	b	a	a	b	b	b	b	b
599	31.09_Jm5D_31027769	a	b	b	a	b	a	b	a	b	b	a	a	b	b	b	b	a	b	a	a	b	b	b	b	a	a	a	b	b	b	a	b	b	b	b	b	a	a	a	b	b	a	a	b	b	b	b	b
600	31.09_Jm5D_31090391	a	b	b	a	b	a	b	a	b	b	a	a	b	b	b	b	a	b	a	a	b	b	b	b	a	a	a	b	b	b	a	b	b	b	b	b	a	a	a	b	b	a	a	b	b	b	b	b
601	31.09_Jm5D_32354146	a	b	b	a	b	a	b	a	b	b	a	a	b	b	b	b	a	b	a	a	b	b	b	b	a	a	a	b	b	b	a	b	b	b	b	b	a	b	a	b	b	a	a	b	b	b	b	b
602	31.09_Jm5D_32677243	a	b	b	a	b	a	b	a	b	b	a	a	b	b	b	b	a	b	a	a	b	b	b	b	a	a	a	b	b	a	a	b	b	b	b	b	a	b	a	b	b	a	a	b	b	b	b	b
603	31.09_Jm5D_32677484	a	b	b	a	b	a	b	a	b	b	a	a	b	b	b	b	a	b	a	a	b	b	b	b	a	a	a	b	b	a	a	b	b	b	b	b	a	b	a	b	b	a	a	b	b	b	b	b
604	31.09_Jm5D_33855179	a	b	b	a	b	a	b	a	b	b	a	a	b	b	b	b	a	b	a	a	b	b	b	b	a	a	a	b	b	b	a	b	b	b	b	b	a	b	a	b	b	a	a	b	b	b	b	b
605	31.09_Jm5D_33855601	a	b	b	a	b	a	b	a	b	b	a	a	b	b	b	b	a	b	a	a	b	b	b	b	a	a	a	b	b	b	a	b	b	b	b	b	a	b	a	b	b	a	a	b	b	b	b	b
606	31.09_Jm5D_35102390	a	b	b	a	b	a	b	a	b	b	a	a	b	b	b	b	a	b	a	a	b	b	b	b	a	a	a	b	b	b	a	b	b	b	b	b	a	b	a	b	b	a	a	b	b	b	b	b
607	31.09_Jm5D_35102846	a	b	b	a	b	a	b	a	b	b	a	a	b	b	b	b	a	b	a	a	b	b	b	b	a	a	a	b	b	b	a	b	b	b	b	b	a	b	a	b	b	a	a	b	b	b	b	b
608	31.09_Jm5D_355565	a	a	-	b	a	b	b	a	b	a	a	b	a	a	a	a	a	b	b	a	a	a	b	b	a	a	a	a	b	a	b	a	b	b	a	a	a	b	b	b	b	b	b	b	a	a	b	a
609	31.09_Jm5D_357550	a	a	-	b	a	b	b	a	b	a	a	b	a	a	a	a	a	b	b	a	a	a	b	b	a	a	a	a	b	a	b	a	b	b	a	a	a	b	b	b	b	b	b	b	a	a	b	a
610	31.09_Jm5D_374739	a	a	-	b	a	b	b	a	b	a	a	b	a	a	a	a	a	b	b	a	a	a	b	b	a	a	a	a	b	a	b	a	b	b	a	a	a	b	b	b	b	b	b	b	a	a	b	a
611	31.09_Jm5D_3964912	a	a	-	b	b	b	b	a	b	b	a	b	a	a	a	a	a	b	a	a	a	a	b	b	a	a	a	a	b	b	b	a	b	b	a	b	a	b	b	b	b	b	b	b	a	a	b	b
612	31.09_Jm5D_3986357	a	a	-	b	b	b	b	a	b	b	a	b	a	a	a	a	a	b	a	a	a	a	b	b	a	a	a	a	b	b	b	a	b	b	a	b	a	b	b	b	b	b	b	b	a	a	b	b
613	31.09_Jm5D_4514466	a	a	-	b	b	b	b	a	b	b	a	b	a	a	a	b	a	b	a	a	a	a	b	b	a	a	a	a	b	b	b	a	b	b	a	b	a	b	b	b	b	b	b	b	a	a	b	b
614	31.09_Jm5D_4533254	a	a	-	b	b	b	b	a	b	b	a	b	a	a	a	b	a	b	a	a	a	a	b	b	a	a	a	a	b	b	b	a	b	b	a	b	a	b	b	b	b	b	b	b	a	a	b	b
615	31.09_Jm5D_4581274	a	a	-	b	b	b	b	a	b	b	a	b	a	a	a	b	a	b	a	a	a	a	b	b	a	a	a	a	b	b	b	a	b	b	a	b	a	b	b	b	b	b	b	b	a	a	b	b
616	31.09_Jm5D_4726461	a	a	-	b	b	b	b	a	b	b	a	b	a	a	a	b	a	b	a	a	b	a	b	b	a	a	a	a	b	b	b	a	b	b	a	b	a	b	b	b	b	b	b	b	a	a	b	b
617	31.09_Jm5D_5659838	a	a	-	b	b	b	b	a	b	b	a	b	a	a	a	b	a	b	a	a	b	a	b	b	a	a	a	a	b	b	b	a	b	b	a	b	a	b	b	b	b	b	b	b	a	a	b	b
618	31.09_Jm5D_6217989	a	a	-	a	b	a	b	a	b	b	a	b	a	a	a	b	a	b	a	a	b	a	b	b	a	a	a	a	b	b	b	a	b	b	a	b	a	b	b	b	b	b	b	b	a	a	b	b
619	31.09_Jm5D_6414213	a	a	-	a	b	a	b	a	b	b	a	b	a	a	a	b	a	b	a	a	b	a	b	b	a	a	a	a	b	b	b	a	b	b	a	b	a	b	b	b	b	b	b	b	a	a	b	b
620	31.09_Jm5D_6696251	a	a	-	a	b	a	b	a	b	b	a	b	a	a	a	b	a	b	a	a	b	a	b	b	a	a	a	b	b	b	a	a	b	b	a	b	a	b	b	b	b	b	b	b	a	a	b	b
621	31.09_Jm5D_6731433	a	a	-	a	b	a	b	a	b	b	a	b	a	a	a	b	a	b	a	a	b	a	b	b	a	a	a	b	b	b	a	a	b	b	a	b	a	b	b	b	b	b	b	b	a	a	b	b
622	31.09_Jm5D_6767999	a	a	-	a	b	a	b	a	b	b	a	b	a	a	a	b	a	b	a	a	b	a	b	b	a	a	a	b	b	b	a	a	b	b	a	b	a	b	b	b	b	b	b	b	a	a	b	b
623	31.09_Jm5D_6824816	a	a	-	a	b	a	b	a	b	b	a	b	a	a	a	b	a	b	a	a	b	a	b	b	a	a	a	b	b	b	a	a	b	b	a	b	a	b	b	b	b	b	b	b	a	a	b	b
624	31.09_Jm5D_6825217	a	a	-	a	b	a	b	a	b	b	a	b	a	a	a	b	a	b	a	a	b	a	b	b	a	a	a	b	b	b	a	a	b	b	a	b	a	b	b	b	b	b	b	b	a	a	b	b
625	31.09_Jm5D_6935915	a	a	-	a	b	a	b	a	b	b	a	b	a	a	a	b	a	b	a	a	b	a	b	b	a	a	a	b	b	b	a	a	b	b	a	b	a	b	b	b	b	b	b	b	a	a	b	b
626	31.09_Jm5D_7339315	a	a	-	a	b	a	b	a	b	b	a	b	a	a	a	b	a	b	a	a	b	a	b	b	a	a	a	b	b	b	a	a	b	b	a	b	a	b	b	b	b	b	b	b	a	a	b	b
627	31.09_Jm5D_8284898	a	b	b	a	b	a	b	a	b	b	a	a	a	a	a	b	a	b	a	a	b	a	b	b	a	a	b	b	b	b	a	a	b	b	b	b	a	b	b	b	b	b	b	b	a	a	b	b
628	31.09_Jm5D_8425934	a	b	b	a	b	a	b	a	b	b	a	a	a	a	a	b	a	b	a	a	b	a	b	b	a	a	b	b	b	b	a	a	b	b	b	b	a	b	b	b	b	b	b	b	a	a	b	b
629	31.09_Jm5D_8426400	a	b	b	a	b	a	b	a	b	b	a	a	a	a	a	b	a	b	a	a	b	a	b	b	a	a	b	b	b	b	a	a	b	b	b	b	a	b	b	b	b	b	b	b	a	a	b	b
630	31.09_Jm5D_9506359	a	b	b	a	b	a	b	a	b	b	a	a	b	a	b	b	a	b	a	a	b	a	b	b	a	a	a	b	b	b	a	a	b	b	b	b	a	a	b	b	b	b	b	b	a	a	b	b
631	31.09_Jm5D_9829414	a	b	b	a	b	a	b	a	b	b	a	a	b	a	b	b	a	b	a	a	b	a	b	b	a	a	a	b	b	b	a	a	b	b	b	b	a	a	b	b	b	b	b	b	a	a	b	b
632	31.09_Jm5D_9897760	a	b	b	a	b	a	b	a	b	b	a	a	b	a	b	b	a	b	a	a	b	a	b	b	a	a	a	b	b	b	a	a	b	b	b	b	a	a	b	b	b	b	b	b	a	a	b	b
633	31.09_Jm5D_9983108	a	b	b	a	b	a	b	a	b	b	a	a	b	b	b	b	a	b	a	a	b	a	b	b	a	a	a	b	b	b	a	a	b	b	b	b	a	a	b	b	b	b	b	b	a	a	b	b
634	31.09_Jm5D_9983191	a	b	b	a	b	a	b	a	b	b	a	a	b	b	b	b	a	b	a	a	b	a	b	b	a	a	a	b	b	b	a	a	b	b	b	b	a	a	b	b	b	b	b	b	a	a	b	b
635	31.09_Jm5S_10136174	a	b	b	b	a	a	b	b	a	a	b	a	a	a	a	a	a	b	a	b	b	a	a	a	a	b	a	b	b	a	a	b	b	a	a	b	b	a	a	b	a	b	b	b	a	a	b	b
636	31.09_Jm5S_10185668	a	b	b	b	a	a	b	b	a	a	b	a	a	a	a	a	a	b	a	b	b	a	a	a	a	b	a	b	b	a	a	b	b	a	a	b	b	a	a	b	a	b	b	b	a	a	b	b
637	31.09_Jm5S_10186004	a	b	b	b	a	a	b	b	a	a	b	a	a	a	a	a	a	b	a	b	b	a	a	a	a	b	a	b	b	a	a	b	b	a	a	b	b	a	a	b	a	b	b	b	a	a	b	b
638	31.09_Jm5S_10312576	a	b	b	b	a	a	b	b	a	a	b	a	a	a	a	a	a	b	a	b	b	a	a	a	a	b	a	b	b	a	a	b	b	a	a	b	b	a	a	b	a	b	b	b	a	a	b	b
639	31.09_Jm5S_10547420	a	b	b	b	a	a	b	b	a	b	b	a	a	a	a	a	a	b	a	b	b	a	a	a	a	b	a	b	b	a	a	b	b	a	a	b	b	a	a	b	a	b	b	b	a	a	b	b
640	31.09_Jm5S_11037286	a	b	b	b	a	a	b	b	a	b	b	a	a	a	a	a	a	b	a	b	b	a	b	a	a	b	a	b	b	a	a	b	b	a	b	b	b	a	a	b	a	b	b	b	a	a	b	b
641	31.09_Jm5S_1162912	a	a	b	b	b	b	b	a	a	a	a	a	b	b	b	a	a	b	b	a	b	b	b	a	a	b	a	b	b	a	a	b	b	a	b	b	b	b	a	b	a	a	b	b	a	b	b	b
642	31.09_Jm5S_11776922	a	b	b	b	a	a	b	b	a	b	b	a	-	a	a	a	a	b	a	b	b	a	b	a	a	b	a	b	b	a	a	b	b	a	b	b	b	a	a	b	a	b	b	b	a	a	b	b
643	31.09_Jm5S_11981545	a	b	b	b	a	a	b	b	a	b	b	a	a	a	a	a	a	a	a	b	b	a	b	a	a	b	a	b	b	a	a	b	b	a	b	b	a	a	a	b	a	b	b	b	a	a	b	b
644	31.09_Jm5S_13605789	a	b	b	b	a	a	b	b	a	b	b	a	a	a	a	a	b	a	a	b	b	-	b	a	a	b	a	b	b	a	a	b	b	a	b	b	a	a	a	b	a	b	b	b	a	a	b	b
645	31.09_Jm5S_14006139	a	b	b	b	a	a	b	b	a	b	b	a	a	a	a	a	b	a	a	b	b	a	b	a	a	b	a	b	b	a	a	b	b	a	b	b	a	a	a	b	a	b	b	b	a	a	b	b
646	31.09_Jm5S_1462295	a	a	b	b	a	b	b	a	a	a	a	a	b	b	b	a	a	b	a	a	b	b	b	b	a	b	a	b	b	a	a	b	b	a	b	b	b	b	a	b	a	a	b	b	a	b	b	b
647	31.09_Jm5S_15856811	a	b	b	b	a	a	b	b	a	b	b	a	a	a	a	b	b	a	a	b	b	a	b	a	a	b	a	b	b	a	a	b	b	a	b	b	a	a	a	b	a	b	b	b	a	a	b	b
648	31.09_Jm5S_1887922	a	a	b	b	a	b	b	a	a	a	a	a	b	a	a	a	a	b	a	a	b	b	b	b	a	b	a	b	b	a	a	b	b	a	b	b	b	a	a	b	a	a	b	b	a	b	b	b
649	31.09_Jm5S_23078004	a	b	b	b	a	a	b	b	a	b	b	a	a	b	a	b	b	a	a	b	b	a	b	a	a	b	a	b	b	a	a	b	b	a	b	b	a	a	a	b	a	b	b	b	a	a	b	b
650	31.09_Jm5S_23078311	a	b	b	b	a	a	b	b	a	b	b	a	a	b	a	b	b	a	a	b	b	a	b	a	a	b	a	b	b	a	a	b	b	a	b	b	a	a	a	b	a	b	b	b	a	a	b	b
651	31.09_Jm5S_23193149	-	b	b	b	a	-	b	b	a	b	b	a	a	b	-	b	b	-	-	b	b	a	b	-	a	b	-	b	b	a	-	b	b	-	b	b	-	-	-	b	-	b	b	b	-	-	b	b
652	31.09_Jm5S_23193227	a	b	b	b	a	a	b	b	a	b	b	a	a	b	a	b	b	a	a	b	b	a	b	a	a	b	a	b	b	a	a	b	b	a	b	b	a	a	a	b	a	b	b	b	a	a	b	b
653	31.09_Jm5S_23628195	a	b	b	b	a	a	b	b	a	b	b	a	a	b	a	b	b	a	a	b	b	a	b	a	a	b	a	b	b	a	a	b	b	a	b	b	a	a	a	b	a	b	b	b	a	a	b	b
654	31.09_Jm5S_25393437	a	b	b	b	a	a	b	b	a	b	b	a	a	b	a	b	b	a	a	b	b	a	b	a	a	b	a	b	b	a	a	b	b	a	b	b	a	a	a	b	a	b	b	b	a	a	b	b
655	31.09_Jm5S_26122475	a	b	b	b	a	a	b	b	a	b	b	a	a	b	a	b	b	a	a	b	b	a	b	a	a	b	a	b	b	a	a	b	b	a	b	b	a	a	a	b	a	b	b	b	a	a	b	b
656	31.09_Jm5S_26978147	a	b	b	b	a	a	b	b	a	b	b	a	a	b	a	b	b	a	a	b	b	a	b	a	a	b	a	b	b	a	a	b	b	a	b	b	a	a	a	b	a	b	b	b	a	a	b	b
657	31.09_Jm5S_27364040	a	b	b	b	a	a	b	b	a	b	b	a	a	b	a	b	b	a	a	b	b	a	b	a	a	b	a	b	b	a	a	b	b	a	b	b	a	a	a	b	a	b	b	b	a	a	b	b
658	31.09_Jm5S_27637807	a	b	b	b	a	a	b	b	a	b	b	a	a	b	a	b	b	a	a	b	b	a	b	a	a	b	a	b	b	a	a	b	b	a	b	b	a	a	a	b	a	b	b	b	a	a	b	b
659	31.09_Jm5S_27849695	a	b	b	b	a	a	b	b	a	b	b	a	a	b	a	b	b	a	a	b	b	a	b	a	a	b	a	b	b	a	a	b	b	a	b	b	a	a	a	b	a	b	b	b	a	a	b	b
660	31.09_Jm5S_27850081	a	b	b	b	a	a	b	b	a	b	b	a	a	b	a	b	b	a	a	b	b	a	b	a	a	b	a	b	b	a	a	b	b	a	b	b	a	a	a	b	a	b	b	b	a	a	b	b
661	31.09_Jm5S_28137440	a	b	b	a	a	a	b	b	a	b	b	a	a	b	a	b	b	a	b	b	b	a	b	a	a	b	a	b	b	a	a	b	b	a	b	b	a	a	a	b	a	b	b	b	a	a	b	b
662	31.09_Jm5S_29135685	a	b	b	a	b	a	b	b	a	b	b	a	a	b	a	b	b	a	b	b	b	a	b	a	a	b	a	b	b	a	b	b	b	a	b	a	a	a	a	b	a	b	b	b	a	a	b	b
663	31.09_Jm5S_29799843	a	b	a	a	b	a	b	b	a	b	b	a	a	b	a	b	b	a	b	b	b	a	b	a	a	b	a	b	b	a	b	b	b	a	b	a	a	a	a	b	a	b	b	b	a	a	b	b
664	31.09_Jm5S_30577214	a	b	a	a	b	a	a	b	a	b	b	a	a	b	a	b	b	a	b	b	b	a	b	a	a	b	a	b	b	a	b	b	b	a	b	a	a	a	a	b	a	a	b	b	a	a	b	b
665	31.09_Jm5S_30582773	a	b	a	a	b	a	a	b	a	b	b	a	a	b	a	b	b	a	b	b	b	a	b	a	a	b	a	b	b	a	b	b	b	a	b	a	a	a	a	b	a	a	b	b	a	a	b	b
666	31.09_Jm5S_30920412	a	b	a	a	b	a	a	b	a	b	b	a	a	b	a	b	b	a	b	b	b	a	b	a	a	b	a	b	b	a	b	b	b	a	b	a	a	a	a	b	a	a	b	b	a	a	b	b
667	31.09_Jm5S_30943759	a	b	a	a	b	a	a	b	a	b	b	a	a	b	a	b	b	a	b	b	b	a	b	a	a	b	a	b	b	a	b	b	b	a	b	a	a	a	a	b	a	a	b	b	a	a	b	b
668	31.09_Jm5S_3508073	a	b	b	b	a	a	b	b	a	a	a	a	b	a	a	a	a	b	a	b	b	b	b	b	a	b	a	b	b	a	a	a	b	a	a	b	b	a	a	b	a	a	b	b	a	b	b	b
669	31.09_Jm5S_4114218	a	b	b	b	a	a	b	b	a	a	a	a	b	a	a	a	a	b	a	b	b	b	b	b	a	b	a	b	b	a	a	a	b	a	a	b	b	a	a	b	a	b	b	b	a	b	b	b
670	31.09_Jm5S_6533281	a	b	b	b	a	a	b	b	a	a	a	a	b	a	a	a	a	b	a	b	b	b	a	b	a	b	a	a	b	a	a	a	b	a	a	b	b	a	a	b	a	b	b	b	a	a	b	b
671	31.09_Jm5S_6615926	a	b	b	b	a	a	b	b	a	a	a	a	b	a	a	a	a	b	a	b	b	b	a	b	a	b	a	a	b	a	a	a	b	a	a	b	b	a	a	b	a	b	b	b	a	a	b	b
672	31.09_Jm5S_6708585	a	b	b	b	a	a	b	b	a	a	a	a	b	a	a	a	a	b	a	b	b	b	a	b	a	b	a	a	b	a	a	a	b	a	a	b	b	a	a	b	a	b	b	b	a	a	b	b
673	31.09_Jm5S_6958223	a	b	b	b	a	a	b	b	a	a	a	a	b	a	a	a	a	b	a	b	b	b	a	a	a	b	a	a	b	a	a	a	b	a	a	b	b	a	a	b	a	b	b	b	a	a	b	b
674	31.09_Jm5S_759325	a	a	b	b	b	b	b	a	a	a	a	a	b	b	b	a	a	b	b	a	b	b	b	a	a	b	a	b	b	a	a	b	b	a	b	b	b	b	a	b	a	a	b	b	a	b	b	b
675	31.09_Jm5S_8082257	a	b	b	b	a	a	b	b	a	a	a	a	b	a	a	a	a	b	a	b	b	b	a	a	a	b	a	a	b	a	a	a	b	a	a	b	b	a	a	b	a	b	b	b	a	a	b	b
676	31.09_Jm5S_8623297	a	b	b	b	a	a	b	b	a	a	a	a	b	a	a	a	a	b	a	b	b	a	a	a	a	b	a	b	b	a	a	a	b	a	a	b	b	a	a	b	a	b	b	b	a	a	b	b
677	31.09_Jm5S_8724995	a	b	b	b	a	a	b	b	a	a	a	a	b	a	a	a	a	b	a	b	b	a	a	a	a	b	a	b	b	a	a	a	b	a	a	b	b	a	a	b	a	b	b	b	a	a	b	b
678	31.09_Jm5S_9596350	a	b	b	b	a	a	b	b	a	a	b	a	b	a	a	a	a	b	a	b	b	a	a	a	a	b	a	b	b	a	a	b	b	a	a	b	b	a	a	b	a	b	b	b	a	a	b	b
679	31.09_Jm6D_10296189	b	b	-	b	a	a	b	b	b	b	a	b	b	a	a	b	b	b	b	a	b	a	a	a	a	b	a	b	b	b	a	a	b	a	a	a	a	a	b	b	a	b	b	a	b	a	a	a
680	31.09_Jm6D_11306886	b	b	-	b	a	a	b	b	b	b	a	b	b	a	a	b	b	b	b	a	b	a	a	a	a	b	a	b	b	b	a	a	b	a	a	a	a	a	b	b	a	b	b	a	b	a	a	a
681	31.09_Jm6D_11431040	b	b	-	b	a	a	b	b	b	b	a	b	b	a	a	b	b	b	b	a	b	a	a	a	a	b	a	b	b	b	a	a	b	a	a	a	a	a	b	b	a	b	b	a	b	a	a	a
682	31.09_Jm6D_11431182	b	b	-	b	a	a	b	b	b	b	a	b	b	a	a	b	b	b	b	a	b	a	a	a	a	b	a	b	b	b	a	a	b	a	a	a	a	a	b	b	a	b	b	a	b	a	a	a
683	31.09_Jm6D_11613573	b	b	-	a	a	a	b	b	b	b	a	b	b	a	a	b	b	b	b	a	b	a	a	a	a	b	a	b	b	b	a	a	b	a	a	a	a	a	b	b	a	b	b	a	b	a	a	a
684	31.09_Jm6D_1274126	a	b	-	a	b	a	a	b	b	b	a	b	b	a	b	a	a	a	a	b	b	b	a	a	a	b	a	b	b	b	a	a	b	a	b	a	a	b	b	b	a	a	b	a	b	a	a	a
685	31.09_Jm6D_1356330	a	b	-	a	b	a	b	b	b	b	a	b	b	a	b	a	a	a	a	b	b	b	a	a	a	b	a	b	b	b	a	a	b	a	b	a	a	b	b	b	a	a	b	a	b	a	a	a
686	31.09_Jm6D_1518711	a	b	-	a	b	a	b	b	b	b	a	b	b	a	b	a	a	a	a	b	b	b	a	a	a	b	a	b	b	b	a	a	b	a	b	a	a	b	b	b	a	a	b	a	b	a	a	a
687	31.09_Jm6D_17349739	b	b	-	a	a	a	b	b	b	b	a	b	b	a	a	b	b	b	b	a	b	a	a	a	a	b	b	b	b	b	a	a	b	a	a	a	a	a	b	b	a	b	b	a	b	a	a	a
688	31.09_Jm6D_18009252	b	b	-	b	a	a	b	b	b	b	a	b	b	a	a	b	b	b	b	a	b	a	a	a	a	b	b	b	b	b	a	a	b	a	a	a	a	a	b	b	a	b	b	a	b	a	a	a
689	31.09_Jm6D_18476461	b	b	-	b	a	a	b	b	b	b	a	b	b	a	a	b	b	b	b	a	b	a	a	a	a	b	b	b	b	b	a	a	b	a	a	a	a	a	b	b	a	b	b	a	b	a	a	a
690	31.09_Jm6D_1956020	b	b	-	a	a	a	b	b	b	b	a	b	b	a	b	a	a	a	a	b	b	b	a	a	a	b	a	b	b	b	a	a	b	a	a	a	a	a	b	b	a	b	b	a	b	a	a	a
691	31.09_Jm6D_1956271	b	b	-	a	a	a	b	b	b	b	a	b	b	a	b	a	a	a	a	b	b	b	a	a	a	b	a	b	b	b	a	a	b	a	a	a	a	a	b	b	a	b	b	a	b	a	a	a
692	31.09_Jm6D_20342886	b	b	-	b	a	a	b	a	b	b	a	b	b	a	a	b	b	b	b	a	b	a	a	a	a	b	b	b	b	b	a	a	b	a	a	a	a	a	b	b	a	b	b	a	b	a	a	a
693	31.09_Jm6D_212119	a	b	-	a	b	a	a	b	b	b	a	a	b	a	b	a	a	a	a	b	b	b	a	a	a	b	a	b	b	b	a	a	b	a	b	a	a	b	b	b	a	a	b	a	b	a	a	a
694	31.09_Jm6D_22094482	b	b	-	b	a	a	b	a	b	b	a	b	b	a	a	b	b	b	b	a	b	a	a	a	a	b	b	b	b	b	a	a	b	a	a	a	a	a	b	b	a	b	b	a	b	a	a	a
695	31.09_Jm6D_23387449	b	b	-	b	a	b	b	a	b	b	a	b	b	a	a	b	b	b	b	a	b	a	a	a	a	b	b	b	b	b	a	a	b	a	a	a	a	a	b	b	a	b	b	a	b	a	a	a
696	31.09_Jm6D_23387779	b	b	-	b	a	b	b	a	b	b	a	b	b	a	a	b	b	b	b	a	b	a	a	a	a	b	b	b	b	b	a	a	b	a	a	a	a	a	b	b	a	b	b	a	b	a	a	a
697	31.09_Jm6D_2382497	b	b	-	a	a	a	b	b	b	b	a	b	b	a	b	a	a	a	a	b	b	b	a	a	a	b	a	b	b	b	a	a	b	a	a	a	a	a	b	b	a	b	b	a	b	a	a	a
698	31.09_Jm6D_23975765	b	b	-	b	a	b	b	a	b	b	a	b	b	a	a	b	b	b	b	a	b	a	a	a	a	b	b	b	b	b	a	a	b	a	a	a	a	a	b	b	a	b	b	a	b	a	a	a
699	31.09_Jm6D_24003223	b	b	-	b	a	b	b	a	b	b	a	b	b	a	a	b	b	b	b	a	b	a	a	a	a	b	b	b	b	b	a	a	b	a	a	a	a	a	b	b	a	b	b	a	b	a	a	a
700	31.09_Jm6D_24003474	b	b	-	b	a	b	b	a	b	b	a	b	b	a	a	b	b	b	b	a	b	a	a	a	a	b	b	b	b	b	a	a	b	a	a	a	a	a	b	b	a	b	b	a	b	a	a	a
701	31.09_Jm6D_24928056	b	b	-	b	a	b	b	a	b	b	a	b	b	a	a	b	b	b	b	a	b	a	a	a	a	b	b	b	b	b	a	a	b	a	a	a	a	a	b	b	a	b	b	a	b	a	a	a
702	31.09_Jm6D_24946204	b	b	-	b	a	b	b	a	b	b	a	b	b	a	a	b	b	b	b	a	b	a	a	a	a	b	b	b	b	b	a	a	b	a	a	a	a	a	b	b	a	b	b	a	b	a	a	a
703	31.09_Jm6D_25131499	b	b	-	b	a	b	b	a	b	b	a	b	b	a	a	b	b	b	b	a	b	a	a	a	a	b	b	b	b	b	a	a	b	a	a	a	a	a	b	b	a	b	b	a	b	a	a	a
704	31.09_Jm6D_25735381	b	b	-	b	a	b	b	a	b	b	a	b	b	a	a	b	b	b	b	a	b	a	a	a	a	b	b	b	b	b	a	a	b	a	a	a	a	a	b	b	a	b	b	a	b	a	a	a
705	31.09_Jm6D_25887839	b	b	-	b	a	b	b	a	b	b	a	b	b	a	a	b	b	b	b	a	b	a	a	a	a	b	b	b	b	b	a	a	b	a	a	a	a	a	b	b	a	b	b	a	b	a	a	a
706	31.09_Jm6D_26391322	b	b	-	b	a	b	b	a	b	b	b	b	b	a	a	b	b	b	b	a	b	a	a	a	a	b	b	b	b	b	a	a	b	a	a	a	a	a	b	b	a	b	b	a	b	a	a	a
707	31.09_Jm6D_26462720	b	b	-	b	a	b	b	a	b	b	b	b	b	a	a	b	b	b	b	a	b	a	a	a	a	b	b	b	b	b	a	a	b	a	a	a	a	a	b	b	a	b	b	a	b	a	a	a
708	31.09_Jm6D_26462818	b	b	-	b	a	b	b	a	b	b	b	b	b	a	a	b	b	b	b	a	b	a	a	a	a	b	b	b	b	b	a	a	b	a	a	a	a	a	b	b	a	b	b	a	b	a	a	a
709	31.09_Jm6D_27038193	b	b	-	b	a	b	b	a	b	b	b	b	b	a	a	b	b	b	b	a	b	a	a	a	a	b	b	b	b	b	a	a	b	a	a	a	a	a	b	b	a	b	b	a	b	a	a	a
710	31.09_Jm6D_28538164	b	b	-	b	a	b	b	a	a	b	b	b	b	a	a	b	b	b	b	a	b	a	a	a	a	a	b	b	b	b	a	a	b	a	a	a	a	a	b	b	a	b	a	a	b	a	a	a
711	31.09_Jm6D_28564784	b	b	-	b	a	b	b	a	a	b	b	b	b	a	a	b	b	b	b	a	b	a	a	a	a	a	b	b	b	b	a	a	b	a	a	a	a	a	b	b	a	b	a	a	b	a	a	a
712	31.09_Jm6D_28565284	b	b	-	b	a	b	b	a	a	b	b	b	b	a	a	b	b	b	b	a	b	a	a	a	a	a	b	b	b	b	a	a	b	a	a	a	a	a	b	b	a	b	a	a	b	a	a	a
713	31.09_Jm6D_2872353	b	b	-	a	a	a	b	b	b	b	a	b	b	a	b	a	a	a	a	b	b	b	a	a	a	b	a	b	b	b	a	a	b	a	a	a	a	a	b	b	a	b	b	a	b	a	a	a
714	31.09_Jm6D_2875460	b	b	-	a	a	a	b	b	b	b	a	b	b	a	b	a	a	a	a	b	b	b	a	a	a	b	a	b	b	b	a	a	b	a	a	a	a	a	b	b	a	b	b	a	b	a	a	a
715	31.09_Jm6D_29505498	b	b	-	b	a	b	b	a	a	b	b	b	b	a	a	b	b	b	b	a	b	a	a	a	a	a	b	b	b	b	a	a	b	a	a	a	a	a	b	b	a	b	a	a	b	b	a	a
716	31.09_Jm6D_29744591	b	b	-	b	a	b	b	a	a	b	b	b	b	a	a	b	b	b	b	a	b	a	a	a	a	a	b	b	b	b	a	a	b	a	a	a	a	a	b	b	a	b	a	a	b	b	a	a
717	31.09_Jm6D_30960706	b	b	-	b	a	b	b	a	a	b	b	b	b	b	a	b	b	b	b	a	b	a	a	a	a	a	b	b	b	b	a	a	b	a	a	a	a	a	b	b	a	b	a	a	b	b	a	a
718	31.09_Jm6D_360107	a	b	-	a	b	a	a	b	b	b	a	a	b	a	b	a	a	a	a	b	b	b	a	a	a	b	a	b	b	b	a	a	b	a	b	a	a	b	b	b	a	a	b	a	b	a	a	a
719	31.09_Jm6D_3608652	b	b	-	a	a	a	b	b	b	b	a	b	b	a	b	b	b	a	a	a	b	a	a	a	a	b	a	b	b	b	a	a	b	a	a	a	a	a	b	b	a	b	b	a	b	a	a	a
720	31.09_Jm6D_3677918	b	b	-	a	a	a	b	b	b	b	a	b	b	a	b	b	b	a	a	a	b	a	a	a	a	b	a	b	b	b	a	a	b	a	a	a	a	a	b	b	a	b	b	a	b	a	a	a
721	31.09_Jm6D_3678503	b	b	-	a	a	a	b	b	b	b	a	b	b	a	b	b	b	a	a	a	b	a	a	a	a	b	a	b	b	b	a	a	b	a	a	a	a	a	b	b	a	b	b	a	b	a	a	a
722	31.09_Jm6D_37205644	b	a	-	b	a	a	b	a	a	a	b	b	b	b	a	b	b	b	b	a	b	a	b	a	b	a	b	b	b	b	a	b	a	a	a	b	b	a	a	b	a	b	a	a	b	b	a	a
723	31.09_Jm6D_37485827	b	a	-	b	a	a	b	a	a	a	b	b	b	b	a	b	b	b	b	a	b	a	b	a	b	a	b	b	b	b	a	b	a	a	a	b	b	a	a	b	a	b	a	a	a	b	a	a
724	31.09_Jm6D_39024	a	b	-	a	b	a	a	b	b	b	a	a	b	a	b	a	a	a	a	b	b	b	a	a	a	b	a	b	b	b	a	a	b	a	b	a	a	b	b	b	a	a	b	a	b	a	a	a
725	31.09_Jm6D_4304782	b	b	-	a	a	a	b	b	b	b	a	b	b	a	b	b	b	a	a	a	b	a	a	a	a	b	a	b	b	b	a	a	b	a	a	a	a	a	b	b	a	b	b	a	b	a	a	a
726	31.09_Jm6D_4767919	b	b	-	a	a	a	b	b	b	b	a	b	b	a	b	b	b	a	a	a	b	a	a	a	a	b	a	b	b	b	a	a	b	a	a	a	a	a	b	b	a	b	b	a	b	a	a	a
727	31.09_Jm6D_666538	a	b	-	a	b	a	a	b	b	b	a	b	b	a	b	a	a	a	a	b	b	b	a	a	a	b	a	b	b	b	a	a	b	a	b	a	a	b	b	b	a	a	b	a	b	a	a	a
728	31.09_Jm6D_7024950	b	b	-	a	a	a	b	b	b	b	a	b	b	a	b	b	b	b	a	a	b	a	a	a	a	b	a	b	b	b	a	a	b	a	a	a	a	a	b	b	a	b	b	a	b	a	a	a
729	31.09_Jm6D_7730681	b	b	-	a	a	a	b	b	b	b	a	b	b	a	b	b	b	b	a	a	b	a	a	a	a	b	a	b	b	b	a	a	b	a	a	a	a	a	b	b	a	b	b	a	b	a	a	a
730	31.09_Jm6D_8270419	b	b	-	a	a	a	b	b	b	b	a	b	b	a	b	b	b	b	a	a	b	a	a	a	a	b	a	b	b	b	a	a	b	a	a	a	a	a	b	b	a	b	b	a	b	a	a	a
731	31.09_Jm6D_8511052	b	b	-	a	a	a	b	b	b	b	a	b	b	a	a	b	b	b	a	a	b	a	a	a	a	b	a	b	b	b	a	a	b	a	a	a	a	a	b	b	a	b	b	a	b	a	a	a
732	31.09_Jm6D_9417887	b	b	-	b	a	a	b	b	b	b	a	b	b	a	a	b	b	b	a	a	b	a	a	a	a	b	a	b	b	b	a	a	b	a	a	a	a	a	b	b	a	b	b	a	b	a	a	a
733	31.09_Jm6D_9418239	b	b	-	b	a	a	b	b	b	b	a	b	b	a	a	b	b	b	a	a	b	a	a	a	a	b	a	b	b	b	a	a	b	a	a	a	a	a	b	b	a	b	b	a	b	a	a	a
734	31.09_Jm6S_11060411	b	b	b	b	b	a	a	b	a	b	b	a	a	b	b	a	a	a	b	b	b	a	b	a	b	b	b	b	b	a	a	b	b	a	a	a	a	a	b	b	a	b	a	b	b	a	a	a
735	31.09_Jm6S_12169456	b	b	b	b	b	a	a	b	a	b	b	a	a	b	b	a	a	a	b	b	b	a	b	a	b	b	b	b	b	a	a	b	b	a	a	a	b	a	b	b	a	b	a	b	b	a	a	a
736	31.09_Jm6S_12508045	b	b	b	b	b	a	a	b	a	b	b	a	a	b	b	a	a	a	b	b	b	a	b	a	b	b	b	b	b	a	a	b	b	a	a	a	b	a	b	b	a	b	a	b	b	a	a	a
737	31.09_Jm6S_12578495	b	b	b	b	b	a	a	b	a	b	b	a	a	b	b	a	a	a	b	b	b	a	b	a	b	b	b	b	b	a	a	b	b	a	a	a	b	a	b	b	a	b	a	b	b	a	a	a
738	31.09_Jm6S_12578757	b	b	b	b	b	a	a	b	a	b	b	a	a	b	b	a	a	a	b	b	b	a	b	a	b	b	b	b	b	a	a	b	b	a	a	a	b	a	b	b	a	b	a	b	b	a	a	a
739	31.09_Jm6S_14014463	b	b	b	b	b	a	a	b	a	b	b	a	a	b	b	a	a	a	b	b	b	a	b	a	b	b	b	b	b	a	a	b	b	a	a	a	b	b	b	b	a	b	a	b	b	a	a	b
740	31.09_Jm6S_14404728	b	b	b	b	b	a	a	b	a	b	b	a	a	b	b	a	a	a	b	b	b	a	b	a	b	b	b	b	b	a	a	b	b	a	a	a	b	b	b	b	a	b	a	b	b	a	a	b
741	31.09_Jm6S_15216368	b	b	b	b	b	a	a	b	a	b	b	a	b	b	b	a	a	a	b	b	b	a	b	a	b	b	b	b	b	a	a	b	b	a	a	a	b	b	b	b	a	b	a	b	b	a	a	b
742	31.09_Jm6S_15334173	b	b	b	b	b	a	a	b	a	b	b	a	b	b	b	a	a	a	b	b	b	a	b	a	b	b	b	b	b	a	a	b	b	a	a	a	b	b	b	b	a	b	a	b	b	a	a	b
743	31.09_Jm6S_15494340	b	b	b	b	b	a	a	b	a	b	b	a	b	b	b	a	a	b	b	b	b	a	b	a	b	b	b	b	b	a	a	b	b	a	a	a	b	b	b	b	a	b	a	b	b	a	a	b
744	31.09_Jm6S_15525810	b	b	b	b	b	a	a	b	a	b	b	a	b	b	b	a	a	b	b	b	b	a	b	a	b	b	b	b	b	a	a	b	b	a	a	a	b	b	b	b	a	b	a	b	b	a	a	b
745	31.09_Jm6S_16017317	b	b	b	b	b	a	a	b	a	b	b	a	b	b	b	a	a	b	b	b	b	a	b	a	b	b	b	b	b	a	a	b	b	a	a	a	b	b	b	b	a	a	a	b	b	a	a	b
746	31.09_Jm6S_17069282	b	a	b	b	b	a	a	b	a	b	b	a	b	b	b	a	a	b	b	b	b	a	a	a	b	b	b	a	a	a	b	a	b	a	a	a	b	b	b	b	a	a	a	b	a	a	b	b
747	31.09_Jm6S_17226040	b	a	b	b	b	a	a	b	a	b	b	a	b	b	b	a	a	b	b	b	b	a	a	a	b	b	b	a	a	a	b	a	b	a	a	a	b	b	b	b	a	a	a	b	a	a	b	b
748	31.09_Jm6S_17251936	b	a	b	b	b	a	a	b	a	b	b	a	b	b	b	a	a	b	b	b	b	a	a	a	b	b	b	a	a	a	b	a	b	a	a	a	b	b	b	b	a	a	a	b	a	a	b	b
749	31.09_Jm6S_17252208	b	a	b	b	b	a	a	b	a	b	b	a	b	b	b	a	a	b	b	b	b	a	a	a	b	b	b	a	a	a	b	a	b	a	a	a	b	b	b	b	a	a	a	b	a	a	b	b
750	31.09_Jm6S_17816098	b	a	b	b	b	a	a	b	a	b	b	a	b	b	b	a	a	b	b	b	b	a	a	a	b	b	b	a	a	a	b	a	b	a	a	a	b	b	b	b	a	a	a	b	a	a	b	b
751	31.09_Jm6S_18327890	b	a	b	b	b	a	a	b	a	b	b	a	b	b	b	a	a	b	b	b	b	a	a	a	b	b	b	a	a	a	b	a	b	a	a	a	b	b	b	b	a	a	a	b	a	a	b	b
752	31.09_Jm6S_18466861	b	a	b	b	b	a	a	b	a	b	b	a	b	b	b	a	a	b	b	b	b	a	a	a	b	b	b	a	a	a	b	a	b	a	a	a	b	b	b	b	a	a	a	b	a	a	b	b
753	31.09_Jm6S_19049768	b	a	b	b	b	a	a	b	a	b	b	a	b	b	b	a	a	b	b	b	b	a	a	a	b	b	a	a	a	a	b	a	b	a	a	a	b	b	b	b	a	a	b	b	a	a	b	b
754	31.09_Jm6S_19604346	b	a	b	b	b	a	a	b	a	b	b	a	b	b	b	a	a	b	b	b	b	b	a	a	b	b	a	a	a	a	b	a	b	a	a	a	b	b	b	b	a	a	b	b	a	a	b	b
755	31.09_Jm6S_19684088	b	a	b	b	b	a	a	b	a	b	b	a	b	b	b	a	a	b	b	b	b	b	a	a	b	b	a	a	a	a	b	a	b	a	a	a	b	b	b	b	a	a	b	b	a	a	b	b
756	31.09_Jm6S_21520661	b	a	b	b	b	a	a	b	a	b	b	a	b	b	b	a	b	b	b	b	b	b	a	a	b	b	a	a	a	a	b	a	a	a	a	a	b	b	a	b	a	a	b	b	a	a	b	b
757	31.09_Jm6S_22285362	b	a	b	b	a	a	a	b	a	b	b	a	b	b	b	a	b	b	b	b	b	b	a	a	b	b	a	a	a	a	b	a	a	a	a	a	b	b	a	b	a	a	b	b	a	a	b	b
758	31.09_Jm6S_3457739	b	b	b	b	b	a	a	b	a	b	a	a	a	b	b	a	a	a	b	b	b	a	b	a	b	b	b	b	b	a	a	b	b	a	a	a	a	a	b	b	a	b	a	b	b	b	a	a
759	31.09_Jm6S_3459503	b	b	b	b	b	a	a	b	a	b	a	a	a	b	b	a	a	a	b	b	b	a	b	a	b	b	b	b	b	a	a	b	b	a	a	a	a	a	b	b	a	b	a	b	b	b	a	a
760	31.09_Jm6S_6195392	b	b	b	b	b	a	a	b	a	b	a	a	a	b	b	a	a	a	b	b	b	a	b	b	b	b	b	b	b	a	a	b	b	a	a	a	a	a	b	b	a	b	a	b	b	b	a	a
761	31.09_Jm6S_7495881	b	b	b	b	b	a	a	b	a	b	a	a	a	b	b	a	a	a	b	b	b	a	b	a	b	b	b	b	b	a	a	b	b	a	a	a	a	a	b	b	a	b	a	b	b	b	a	a
762	31.09_Jm6S_8914934	b	b	b	b	b	a	a	b	a	b	b	a	a	b	b	a	a	a	b	b	b	a	b	a	b	b	b	b	b	a	a	b	b	a	a	a	a	a	b	b	a	b	a	b	b	b	a	a
763	31.09_Jm7D_10605938	a	a	a	b	a	a	b	b	a	a	b	a	b	a	b	a	a	b	a	a	a	a	a	a	a	b	b	a	a	a	a	b	b	a	b	b	a	b	a	b	b	b	b	a	b	a	a	a
764	31.09_Jm7D_10606961	a	a	a	b	a	a	b	b	a	a	b	a	b	a	b	a	a	b	a	a	a	a	a	a	a	b	b	a	a	a	a	b	b	a	b	b	a	b	a	b	b	b	b	a	b	a	a	a
765	31.09_Jm7D_11830243	a	a	b	b	a	a	b	b	a	a	b	a	b	a	b	a	a	b	a	a	a	a	a	a	a	b	b	a	a	a	b	b	b	a	b	b	a	b	a	b	b	b	b	a	b	a	a	a
766	31.09_Jm7D_12054257	a	a	b	b	a	a	b	b	a	a	b	a	b	a	b	a	a	b	a	a	a	a	a	a	a	b	b	a	a	a	b	b	b	a	b	b	a	b	a	b	b	b	b	a	b	a	a	a
767	31.09_Jm7D_13182920	a	a	b	b	a	a	b	b	a	a	b	a	b	a	b	a	a	b	a	a	a	a	a	a	a	b	b	a	a	a	b	b	b	a	b	b	a	b	a	b	b	b	b	a	b	b	a	a
768	31.09_Jm7D_15953432	a	a	b	b	a	a	b	b	a	a	b	a	b	a	b	a	a	b	a	a	a	a	a	a	a	b	b	a	a	a	b	b	b	a	b	b	a	b	a	b	b	b	b	a	b	b	a	a
769	31.09_Jm7D_15954468	a	a	b	b	a	a	b	b	a	a	b	a	b	a	b	a	a	b	a	a	a	a	a	a	a	b	b	a	a	a	b	b	b	a	b	b	a	b	a	b	b	b	b	a	b	b	a	a
770	31.09_Jm7D_1633222	b	a	a	b	a	a	b	b	a	b	b	a	b	a	a	b	a	a	a	a	a	a	a	a	b	a	b	a	a	a	a	b	b	a	b	b	b	b	b	b	b	a	b	a	b	a	a	a
771	31.09_Jm7D_17063299	a	a	b	b	a	b	b	b	a	a	b	a	b	a	b	a	a	b	a	a	a	a	a	a	a	b	b	a	a	a	b	b	b	a	b	b	a	b	a	b	b	b	b	a	b	b	a	a
772	31.09_Jm7D_1713069	b	a	a	b	a	a	b	b	a	b	b	a	b	a	a	b	a	a	a	a	a	a	a	a	b	a	b	a	a	a	a	b	b	a	b	b	b	b	b	b	b	a	b	a	b	a	a	a
773	31.09_Jm7D_20127883	a	a	b	a	a	b	b	b	a	a	b	b	b	a	b	a	a	b	a	a	a	a	a	a	a	b	a	b	a	a	b	b	b	a	b	b	a	b	a	b	a	b	b	a	b	b	a	a
774	31.09_Jm7D_20129563	a	a	b	a	a	b	b	b	a	a	b	b	b	a	b	a	a	b	a	a	a	a	a	a	a	b	a	b	a	a	b	b	b	a	b	b	a	b	a	b	a	b	b	a	b	b	a	a
775	31.09_Jm7D_20395288	a	a	b	a	a	b	b	b	a	a	b	b	b	a	b	a	a	b	a	a	a	a	a	a	a	b	a	b	a	a	b	b	b	a	b	b	a	b	a	b	a	b	b	a	b	b	a	a
776	31.09_Jm7D_20445479	a	a	b	a	a	b	b	b	a	a	b	b	b	a	b	a	a	b	a	a	a	a	a	a	a	b	a	b	a	a	b	b	b	a	b	b	a	b	a	b	a	b	b	a	b	b	a	a
777	31.09_Jm7D_21599142	a	a	b	a	a	b	b	b	a	a	b	b	b	a	b	a	a	b	a	a	a	a	a	a	a	b	a	b	a	a	b	b	b	b	b	b	a	b	a	b	a	b	b	a	b	b	a	a
778	31.09_Jm7D_21730567	a	a	b	a	a	b	b	b	a	a	b	b	b	a	b	a	a	b	a	a	a	a	a	a	a	b	a	b	a	a	b	b	b	b	b	b	a	b	a	b	a	b	b	a	b	b	a	a
779	31.09_Jm7D_22478104	a	a	b	a	a	b	b	b	a	a	b	b	b	a	b	a	a	b	a	a	a	a	a	a	a	b	a	b	a	a	b	b	b	b	b	b	a	b	a	b	a	b	b	a	b	b	a	a
780	31.09_Jm7D_22549450	a	a	b	a	a	b	b	b	a	a	b	b	b	a	b	a	a	b	a	a	a	a	a	a	a	b	a	b	a	a	b	b	b	b	b	b	a	b	a	b	a	b	b	a	b	b	a	a
781	31.09_Jm7D_22602233	a	a	b	a	a	b	b	b	a	a	b	b	b	a	b	a	a	b	a	a	a	a	a	a	a	b	a	b	a	a	b	b	b	b	b	b	a	b	a	b	a	b	b	a	b	b	a	a
782	31.09_Jm7D_22771586	a	a	b	a	a	b	b	b	b	a	b	b	b	a	b	a	a	b	a	a	a	a	a	a	a	b	a	b	a	a	b	b	b	b	b	b	a	b	a	b	a	b	b	a	b	b	a	a
783	31.09_Jm7D_22818193	a	a	b	a	a	b	b	b	b	a	b	b	b	a	b	a	a	b	a	a	a	a	a	a	a	b	a	b	a	a	b	b	b	b	b	b	a	b	a	b	a	b	b	a	b	b	a	a
784	31.09_Jm7D_23292625	a	a	b	a	a	b	b	b	b	a	b	b	b	a	b	a	a	b	a	a	a	a	a	a	a	b	a	b	a	a	b	b	b	b	b	b	a	b	a	b	a	b	b	a	b	b	a	a
785	31.09_Jm7D_23603807	a	a	b	a	a	b	b	b	b	a	b	b	b	a	b	a	a	b	a	a	a	a	a	a	a	b	a	b	a	a	b	b	b	b	b	b	a	b	a	b	a	b	b	a	b	b	a	a
786	31.09_Jm7D_25806765	a	a	b	a	a	b	b	b	b	a	b	b	b	a	b	a	a	b	a	a	a	a	a	a	a	b	a	b	a	a	b	b	b	b	b	b	a	b	a	b	a	b	b	a	b	b	a	a
787	31.09_Jm7D_25806986	a	a	b	a	a	b	b	b	b	a	b	b	b	a	b	a	a	b	a	a	a	a	a	a	a	b	a	b	a	a	b	b	b	b	b	b	a	b	a	b	a	b	b	a	b	b	a	a
788	31.09_Jm7D_26112097	a	a	b	a	a	b	b	b	b	a	b	b	b	a	b	a	a	b	a	a	a	a	b	a	a	b	a	b	a	a	b	b	b	b	b	b	a	b	a	b	a	b	b	a	a	b	a	a
789	31.09_Jm7D_26112417	a	a	b	a	a	b	b	b	b	a	b	b	b	a	b	a	a	b	a	a	a	a	b	a	a	b	a	b	a	a	b	b	b	b	b	b	a	b	a	b	a	b	b	a	a	b	a	a
790	31.09_Jm7D_2802524	b	a	a	b	a	a	b	b	a	a	b	a	b	a	a	b	a	a	a	a	a	a	b	a	b	a	b	a	a	a	a	b	b	a	b	b	b	b	b	b	b	a	b	a	b	a	a	a
791	31.09_Jm7D_2975190	b	a	a	b	a	a	b	b	a	a	b	a	b	a	a	b	a	a	a	a	a	a	b	a	b	a	b	a	a	a	a	b	b	a	b	b	b	b	b	b	b	a	b	a	b	a	a	a
792	31.09_Jm7D_3289252	b	a	a	b	a	a	b	b	a	a	b	a	b	a	a	b	a	a	a	a	a	a	b	a	b	a	b	a	a	a	a	b	b	a	b	b	b	b	a	b	b	a	b	a	b	a	a	a
793	31.09_Jm7D_3827146	b	a	a	b	a	a	b	b	a	a	b	a	b	a	a	b	a	a	a	a	a	a	b	a	b	a	b	a	a	a	a	b	b	a	b	b	a	b	a	b	b	a	b	a	b	a	a	a
794	31.09_Jm7D_3830236	b	a	a	b	a	a	b	b	a	a	b	a	b	a	a	b	a	a	a	a	a	a	b	a	b	a	b	a	a	a	a	b	b	a	b	b	a	b	a	b	b	a	b	a	b	a	a	a
795	31.09_Jm7D_3857937	b	a	a	b	a	a	b	b	a	a	b	a	b	a	a	b	a	a	a	a	a	a	b	a	b	a	b	a	a	a	a	b	b	a	b	b	a	b	a	b	b	a	b	a	b	a	a	a
796	31.09_Jm7D_4074159	b	a	a	b	a	a	b	b	a	a	b	a	b	a	a	b	a	a	a	a	a	a	b	a	b	a	b	a	a	a	a	b	b	a	b	b	a	b	a	b	b	a	b	a	b	a	a	a
797	31.09_Jm7D_4273566	b	a	a	b	a	a	b	b	a	a	b	a	b	a	a	b	a	a	a	a	a	a	b	a	b	a	b	a	a	a	a	b	b	a	b	b	a	b	a	b	b	a	b	a	b	a	a	a
798	31.09_Jm7D_4294186	b	a	a	b	a	a	b	b	a	a	b	a	b	a	a	b	a	a	a	a	a	a	b	a	b	a	b	a	a	a	a	b	b	a	b	b	a	b	a	b	b	a	b	a	b	a	a	a
799	31.09_Jm7D_462029	b	a	a	b	a	a	b	b	a	b	b	a	b	a	a	b	a	a	a	a	b	a	a	a	b	a	b	a	a	a	a	b	b	a	b	b	b	b	b	b	b	a	b	a	b	a	a	a
800	31.09_Jm7D_5111472	b	a	a	b	a	a	b	b	a	a	b	a	b	a	a	b	a	a	a	a	a	a	b	a	b	a	b	a	a	a	a	b	b	a	b	b	a	b	a	b	b	a	b	a	b	a	a	a
801	31.09_Jm7D_533845	b	a	a	b	a	a	b	b	a	b	b	a	b	a	a	b	a	a	a	a	b	a	a	a	b	a	b	a	a	a	a	b	b	a	b	b	b	b	b	b	b	a	b	a	b	a	a	a
802	31.09_Jm7D_5528163	a	a	a	b	a	a	b	b	a	a	b	a	b	a	a	b	a	b	a	a	a	a	b	a	a	a	b	a	a	a	a	b	b	a	b	b	a	b	a	b	b	a	b	a	b	a	a	a
803	31.09_Jm7D_5528307	a	a	a	b	a	a	b	b	a	a	b	a	b	a	a	b	a	b	a	a	a	a	b	a	a	a	b	a	a	a	a	b	b	a	b	b	a	b	a	b	b	a	b	a	b	a	a	a
804	31.09_Jm7D_5892924	a	a	a	b	a	a	b	b	a	a	b	a	b	a	a	b	a	b	a	a	a	a	b	a	a	a	b	a	a	a	a	b	b	a	b	b	a	b	a	b	b	a	b	a	b	a	a	a
805	31.09_Jm7D_6090779	a	a	a	b	a	a	b	b	a	a	b	a	b	a	a	b	a	b	a	a	a	a	b	a	a	a	b	a	a	a	a	b	b	a	b	b	a	b	a	b	b	a	b	a	b	a	a	a
806	31.09_Jm7D_6093868	a	a	a	b	a	a	b	b	a	a	b	a	b	a	a	b	a	b	a	a	a	a	b	a	a	a	b	a	a	a	a	b	b	a	b	b	a	b	a	b	b	a	b	a	b	a	a	a
807	31.09_Jm7D_6094077	a	a	a	b	a	a	b	b	a	a	b	a	b	a	a	b	a	b	a	a	a	a	b	a	a	a	b	a	a	a	a	b	b	a	b	b	a	b	a	b	b	a	b	a	b	a	a	a
808	31.09_Jm7D_6282872	a	a	a	b	a	a	b	b	a	a	b	a	b	a	a	a	a	b	a	a	a	a	b	a	a	a	b	a	a	a	a	b	b	a	b	b	a	b	a	b	b	a	b	a	b	a	a	a
809	31.09_Jm7D_6428288	a	a	a	b	a	a	b	b	a	a	b	a	b	a	a	a	a	b	a	a	a	a	b	a	a	a	b	a	a	a	a	b	b	a	b	b	a	b	a	b	b	a	b	a	b	a	a	a
810	31.09_Jm7D_7443406	a	a	a	b	a	a	b	b	a	a	b	a	b	a	a	a	a	b	a	a	a	a	b	a	a	a	b	a	a	a	a	b	b	a	b	b	a	b	a	b	b	a	b	a	b	a	a	a
811	31.09_Jm7D_7443626	a	a	a	b	a	a	b	b	a	a	b	a	b	a	a	a	a	b	a	a	a	a	b	a	a	a	b	a	a	a	a	b	b	a	b	b	a	b	a	b	b	a	b	a	b	a	a	a
812	31.09_Jm7D_7782240	a	a	a	b	a	a	b	b	a	a	b	a	b	a	a	a	a	b	a	a	a	a	b	a	a	a	b	a	a	a	a	b	b	a	b	b	a	b	a	b	b	a	b	a	b	a	a	a
813	31.09_Jm7D_8308868	a	a	a	b	a	a	b	b	a	a	b	a	b	a	a	a	a	b	a	a	a	a	b	a	a	a	b	a	a	a	a	b	b	a	b	b	a	b	a	b	b	b	b	a	b	a	a	a
814	31.09_Jm7D_843152	b	a	a	b	a	a	b	b	a	b	b	a	b	a	a	b	a	a	a	a	b	a	a	a	b	a	b	a	a	a	a	b	b	a	b	b	b	b	b	b	b	a	b	a	b	a	a	a
815	31.09_Jm7D_8523729	a	a	a	b	a	a	b	b	a	a	b	a	b	a	a	a	a	b	a	a	a	a	b	a	a	a	b	a	a	a	a	b	b	a	b	b	a	b	a	b	b	b	b	a	b	a	a	a
816	31.09_Jm7D_8914145	a	a	b	b	a	a	b	b	a	a	b	a	b	a	b	a	a	b	a	a	a	a	b	a	a	b	b	a	a	a	a	b	b	a	b	b	a	b	a	b	b	b	b	a	b	a	a	a
817	31.09_Jm7D_8970047	a	a	b	b	a	a	b	b	a	a	b	a	b	a	b	a	a	b	a	a	a	a	b	a	a	b	b	a	a	a	a	b	b	a	b	b	a	b	a	b	b	b	b	a	b	a	a	a
818	31.09_Jm7D_9127249	a	a	b	b	a	a	b	b	a	a	b	a	b	a	b	a	a	b	a	a	a	a	a	a	a	b	b	a	a	a	a	b	b	a	b	b	a	b	a	b	b	b	b	a	b	a	a	a
819	31.09_Jm7D_9127414	a	a	b	b	a	a	b	b	a	a	b	a	b	a	b	a	a	b	a	a	a	a	a	a	a	b	b	a	a	a	a	b	b	a	b	b	a	b	a	b	b	b	b	a	b	a	a	a
820	31.09_Jm7D_9410610	a	a	b	b	a	a	b	b	a	a	b	a	b	a	b	a	a	b	a	a	a	a	a	a	a	b	b	a	a	a	a	b	b	a	b	b	a	b	a	b	b	b	b	a	b	a	a	a
821	31.09_Jm7S_11173059	a	a	b	a	a	a	a	a	a	a	a	b	b	b	b	b	b	b	b	a	b	b	b	b	b	a	b	a	b	b	a	b	a	b	b	b	a	b	b	a	b	a	b	a	a	a	b	a
822	31.09_Jm7S_12994744	a	a	a	a	a	a	a	a	a	a	a	b	b	b	b	b	b	b	b	a	b	b	b	b	b	a	b	a	b	b	a	b	a	b	b	b	a	b	b	a	b	a	b	a	a	a	b	a
823	31.09_Jm7S_14958000	a	a	a	a	a	a	a	a	a	a	b	b	b	b	b	b	b	b	b	a	b	b	b	b	b	a	b	a	b	b	a	b	a	b	b	b	a	b	b	a	b	a	b	a	a	a	b	a
824	31.09_Jm7S_15729507	a	a	a	a	a	a	a	a	a	a	b	b	b	b	b	b	b	b	b	a	b	b	b	b	b	a	b	a	b	b	a	b	a	b	b	b	a	b	b	a	b	a	b	a	a	a	b	a
825	31.09_Jm7S_1597738	a	a	b	b	a	a	b	a	a	b	a	b	b	a	b	b	b	b	b	a	b	b	b	b	b	b	a	a	b	b	a	b	a	b	a	b	a	a	b	b	b	b	b	b	a	a	b	a
826	31.09_Jm7S_16329086	a	a	a	a	a	a	a	a	a	a	b	b	a	b	b	b	b	b	b	a	b	b	a	b	b	a	b	a	b	b	a	b	a	b	b	b	a	b	b	a	b	a	b	a	a	a	b	a
827	31.09_Jm7S_16510481	a	a	a	a	a	a	a	a	a	a	b	b	a	b	b	b	b	b	b	a	b	b	a	b	b	a	b	a	b	b	a	b	a	b	b	b	a	b	b	a	b	a	b	a	a	a	b	a
828	31.09_Jm7S_17063753	a	a	a	a	a	a	a	a	a	a	b	b	a	b	b	b	b	b	b	a	b	b	a	b	b	a	b	a	b	b	a	b	a	b	b	b	a	b	b	a	b	a	b	a	a	a	b	a
829	31.09_Jm7S_17896640	a	a	a	a	a	a	a	a	a	a	b	b	a	b	b	b	b	b	b	a	b	b	a	b	b	a	b	a	b	b	a	a	a	b	b	b	a	b	b	a	b	a	b	a	a	a	b	a
830	31.09_Jm7S_18114405	a	a	a	a	a	a	a	a	a	a	b	b	a	b	b	b	b	b	b	a	b	b	a	b	b	a	b	a	b	b	a	a	a	b	b	b	a	b	b	a	b	a	b	a	a	a	b	a
831	31.09_Jm7S_18300137	a	a	a	a	a	a	a	a	a	a	b	b	a	b	b	b	b	b	b	a	b	b	a	b	b	a	b	a	b	b	a	a	a	b	b	b	a	b	b	a	b	a	b	a	a	a	b	a
832	31.09_Jm7S_18736592	a	a	a	a	a	a	a	a	a	a	b	b	a	b	b	b	b	b	b	a	b	b	a	b	b	a	b	a	b	b	a	a	a	b	b	b	a	b	b	a	a	a	b	a	a	a	b	a
833	31.09_Jm7S_18847109	a	a	a	a	a	a	a	a	a	a	b	b	a	b	b	b	b	b	b	a	b	b	a	b	b	a	b	a	b	b	a	a	a	b	b	b	a	b	b	a	a	a	b	a	a	a	b	a
834	31.09_Jm7S_18933727	a	a	a	a	a	a	a	a	a	a	b	b	a	b	b	b	b	b	b	a	b	b	a	b	b	a	b	a	b	b	a	a	a	b	b	b	a	b	b	a	a	a	b	a	a	a	b	a
835	31.09_Jm7S_19159126	a	a	a	a	a	a	a	a	a	a	b	b	a	b	b	b	b	b	b	a	b	b	a	b	b	a	b	a	b	b	a	a	a	b	b	b	a	a	b	a	a	a	b	a	a	a	b	a
836	31.09_Jm7S_19274688	a	a	a	a	a	a	a	a	a	a	b	b	a	b	b	b	b	b	b	a	b	b	a	b	b	a	b	a	b	b	a	a	a	b	b	b	a	a	b	a	a	a	b	a	a	a	b	a
837	31.09_Jm7S_1940209	a	a	b	b	a	a	b	a	a	b	a	b	b	a	b	b	b	b	b	a	b	b	b	b	b	b	a	a	b	b	a	b	a	b	a	b	a	a	b	b	b	b	b	b	a	a	b	a
838	31.09_Jm7S_20003733	a	b	a	a	a	a	a	a	a	a	b	b	a	b	b	b	b	b	b	a	b	b	a	b	b	a	b	a	b	b	a	a	a	b	b	b	a	b	b	a	a	a	b	a	a	b	b	a
839	31.09_Jm7S_20733928	a	b	a	a	a	a	a	a	a	a	b	b	a	b	b	b	b	b	b	a	b	b	a	b	b	a	b	a	b	b	a	a	a	b	b	b	a	b	b	a	a	a	b	a	a	b	b	a
840	31.09_Jm7S_21303477	a	b	a	a	a	a	a	a	a	a	b	b	a	b	b	b	b	b	b	a	b	b	a	b	b	a	b	a	b	a	a	a	a	b	b	b	a	b	b	a	a	a	b	a	a	b	b	a
841	31.09_Jm7S_21591560	a	b	a	a	a	a	a	a	a	a	b	b	a	b	b	b	b	b	b	a	b	b	a	b	b	a	b	a	b	a	a	a	a	b	b	b	a	b	b	a	a	a	b	a	a	b	b	a
842	31.09_Jm7S_3810915	a	a	b	a	a	a	a	a	a	b	a	b	b	b	b	b	b	b	b	a	b	b	b	b	b	b	a	a	b	b	a	b	a	b	a	b	a	a	b	b	b	b	b	a	a	a	b	a
843	31.09_Jm7S_3975027	a	a	b	a	a	a	a	a	a	b	a	b	b	b	b	b	b	b	b	a	b	b	b	b	b	b	a	a	b	b	a	b	a	b	a	b	a	a	b	b	b	b	b	a	a	a	b	a
844	31.09_Jm7S_4426443	a	a	b	a	a	a	a	a	a	b	a	b	b	b	b	b	b	b	b	a	b	b	b	b	b	b	a	a	b	b	a	b	a	b	a	b	a	a	b	b	b	b	b	a	a	a	b	a
845	31.09_Jm7S_4803689	a	a	b	a	a	a	a	a	a	b	a	b	b	b	b	b	b	b	b	a	b	b	b	b	b	b	a	a	b	b	a	b	a	b	a	b	a	a	b	b	b	b	b	a	a	a	b	a
846	31.09_Jm7S_5146689	a	a	b	a	a	a	a	a	a	b	a	b	b	b	b	b	b	b	b	a	b	b	b	b	b	b	a	a	b	b	a	b	a	b	a	b	a	a	b	b	b	b	b	a	a	a	b	a
847	31.09_Jm7S_5206049	a	a	b	a	a	a	a	a	a	b	a	b	b	b	b	b	b	b	b	a	b	b	b	b	b	b	a	a	b	b	a	b	a	b	a	b	a	a	b	b	b	b	b	a	a	a	b	a
848	31.09_Jm7S_5861386	a	a	b	a	a	a	a	a	a	a	a	b	b	b	b	b	b	b	b	a	b	b	b	b	b	b	b	a	b	b	a	b	a	b	a	b	a	a	b	b	b	b	b	a	a	a	b	a
849	31.09_Jm7S_5925333	a	a	b	a	a	a	a	a	a	a	a	b	b	b	b	b	b	b	b	a	b	b	b	b	b	b	b	a	b	b	a	b	a	b	a	b	a	a	b	b	b	b	b	a	a	a	b	a
850	31.09_Jm7S_593894	a	a	b	b	b	a	b	a	a	b	a	b	b	a	b	b	b	b	a	a	b	b	b	b	b	b	a	a	b	b	a	b	a	b	a	a	a	a	b	b	b	b	b	b	b	a	b	b
851	31.09_Jm7S_6657927	a	a	b	a	a	a	a	a	a	a	a	b	b	b	b	b	b	b	b	a	b	b	b	b	b	a	b	a	b	b	a	b	a	b	a	b	a	b	b	b	b	b	b	a	a	a	b	a
852	31.09_Jm7S_6898633	a	a	b	a	a	a	a	a	a	a	a	b	b	b	b	b	b	b	b	a	b	b	b	b	b	a	b	a	b	b	a	b	a	b	a	b	a	b	b	a	b	b	b	a	a	a	b	a
853	31.09_Jm7S_7100063	a	a	b	a	a	a	a	a	a	a	a	b	b	b	b	b	b	b	b	a	b	b	b	b	b	a	b	a	b	b	a	b	a	b	a	b	a	b	b	a	b	b	b	a	a	a	b	a
854	31.09_Jm7S_7884330	a	a	b	a	a	a	a	a	a	a	a	b	b	b	b	b	b	b	b	a	b	b	b	b	b	a	b	a	b	b	a	b	a	b	a	b	a	b	b	a	b	b	b	a	a	a	b	a
855	31.09_Jm7S_9221486	a	a	b	a	a	a	a	a	a	a	a	b	b	b	b	b	b	b	b	a	b	b	b	b	b	a	b	a	b	b	a	b	a	b	a	b	a	b	b	a	b	a	b	a	a	a	b	a
856	31.09_Jm7S_9353483	a	a	b	a	a	a	a	a	a	a	a	b	b	b	b	b	b	b	b	a	b	b	b	b	b	a	b	a	b	b	a	b	a	b	a	b	a	b	b	a	b	a	b	a	a	a	b	a
857	31.09_Jm8D_12571309	a	a	b	b	b	a	a	a	b	a	a	a	a	a	a	a	a	a	a	b	a	b	a	a	b	a	b	b	b	b	a	a	b	b	a	b	a	a	b	a	a	a	b	a	b	a	b	b
858	31.09_Jm8D_12686933	a	a	b	b	b	a	a	a	b	a	a	a	a	a	a	a	a	a	a	b	a	b	a	a	b	a	b	b	b	b	a	a	b	b	a	b	a	a	b	a	a	a	b	a	b	a	b	b
859	31.09_Jm8D_12840214	a	a	b	b	b	a	a	a	b	a	a	a	a	a	a	a	a	a	a	b	a	b	a	a	b	a	b	b	b	b	a	a	b	b	a	b	a	a	b	a	a	a	b	a	b	a	b	b
860	31.09_Jm8D_16390142	a	a	b	b	a	a	a	b	b	a	a	a	a	a	a	a	a	a	a	b	a	b	a	a	a	a	a	b	b	b	a	a	b	b	a	b	a	a	b	a	a	a	b	a	b	a	b	b
861	31.09_Jm8D_16390563	a	a	b	b	a	a	a	b	b	a	a	a	a	a	a	a	a	a	a	b	a	b	a	a	a	a	a	b	b	b	a	a	b	b	a	b	a	a	b	a	a	a	b	a	b	a	b	b
862	31.09_Jm8D_1723089	a	a	b	b	b	a	a	a	b	a	a	a	b	a	a	a	a	a	a	b	b	b	a	b	b	a	b	b	a	a	a	a	b	a	a	b	a	b	b	b	a	a	b	a	b	a	b	b
863	31.09_Jm8D_1861545	a	a	b	b	b	a	a	a	b	a	a	a	b	a	a	a	a	a	a	b	b	b	a	b	b	a	b	b	a	a	a	a	b	a	a	b	a	b	b	b	a	a	b	a	b	a	b	b
864	31.09_Jm8D_1863802	a	a	b	b	b	a	a	a	b	a	a	a	b	a	a	a	a	a	a	b	b	b	a	b	b	a	b	b	a	a	a	a	b	a	a	b	a	b	b	b	a	a	b	a	b	a	b	b
865	31.09_Jm8D_1970721	a	a	b	b	b	a	a	a	b	a	a	a	b	a	a	a	a	a	a	b	b	b	a	b	b	a	b	b	a	a	a	a	b	a	a	b	a	b	b	b	a	a	b	a	b	a	b	b
866	31.09_Jm8D_20596576	a	a	b	b	b	a	a	b	b	a	a	a	a	a	a	a	a	a	a	b	a	b	a	a	a	a	a	b	b	b	a	a	b	b	a	b	a	a	b	a	a	a	b	a	b	a	b	b
867	31.09_Jm8D_220627	a	a	b	b	b	a	a	a	b	a	a	a	b	a	a	a	a	a	a	b	b	b	a	b	b	a	b	b	a	a	a	a	b	a	b	a	a	b	b	b	a	a	b	b	b	a	b	b
868	31.09_Jm8D_221436	a	a	b	b	b	a	a	a	b	a	a	a	b	a	a	a	a	a	a	b	b	b	a	b	b	a	b	b	a	a	a	a	b	a	b	a	a	b	b	b	a	a	b	b	b	a	b	b
869	31.09_Jm8D_25892095	a	a	b	b	a	a	a	b	b	b	a	a	a	a	b	a	b	a	a	b	a	b	a	a	a	a	a	b	b	b	a	b	b	b	a	b	a	a	b	a	a	b	b	a	b	a	b	b
870	31.09_Jm8D_25897733	a	a	b	b	a	a	a	b	b	b	a	a	a	a	b	a	b	a	a	b	a	b	a	a	a	a	a	b	b	b	a	b	b	b	a	b	a	a	b	a	a	b	b	a	b	a	b	b
871	31.09_Jm8D_26310447	a	a	b	b	a	a	a	b	b	b	a	a	a	a	b	a	b	a	a	b	a	b	a	a	a	a	a	b	b	b	a	b	b	b	a	b	a	a	b	a	a	b	b	a	b	a	b	b
872	31.09_Jm8D_27111928	a	a	b	b	a	a	a	b	b	b	a	a	a	a	b	a	b	a	a	b	a	b	a	a	a	a	a	b	b	b	a	b	b	b	a	a	a	a	b	a	a	b	b	a	b	a	b	b
873	31.09_Jm8D_27430603	a	a	b	b	a	a	a	b	b	b	a	a	a	a	b	a	b	a	a	b	a	b	a	a	a	a	a	b	b	b	a	b	b	b	a	a	a	a	b	a	a	b	b	a	b	a	b	b
874	31.09_Jm8D_2749521	a	a	b	b	b	a	a	a	b	a	a	a	b	a	a	a	a	a	a	b	b	b	a	b	b	a	b	b	a	a	a	a	b	a	a	b	a	b	b	a	a	a	b	a	b	a	b	b
875	31.09_Jm8D_27812306	a	a	b	b	a	a	a	b	b	b	a	a	a	a	b	a	b	a	a	b	a	b	a	a	a	a	a	b	b	b	a	b	b	b	a	a	a	a	b	a	a	b	b	a	b	a	b	b
876	31.09_Jm8D_27820690	a	a	b	b	a	a	a	b	b	b	a	a	a	a	b	a	b	a	a	b	a	b	a	a	a	a	a	b	b	b	a	b	b	b	a	a	a	a	b	a	a	b	b	a	b	a	b	b
877	31.09_Jm8D_28106941	a	a	b	b	a	a	a	b	b	b	a	a	a	a	b	a	b	a	a	b	a	b	a	a	a	a	a	b	b	b	a	b	b	b	a	a	a	a	b	a	a	b	b	a	b	a	b	b
878	31.09_Jm8D_28144699	a	a	b	b	a	a	a	b	b	b	a	a	a	a	b	a	b	a	a	b	a	b	a	a	a	a	a	b	b	b	a	b	b	b	a	a	a	a	b	a	a	b	b	a	b	a	b	b
879	31.09_Jm8D_28313192	a	a	b	b	a	a	a	b	b	b	a	a	a	a	b	a	b	a	a	b	a	b	a	a	a	a	a	b	b	b	a	b	b	b	a	a	a	a	b	a	a	b	b	a	b	a	b	b
880	31.09_Jm8D_28342073	a	a	b	b	a	a	a	b	b	b	a	a	a	a	b	a	b	a	a	b	a	b	a	a	a	a	a	b	b	b	a	b	b	b	a	a	a	a	b	a	a	b	b	a	b	a	b	b
881	31.09_Jm8D_29484305	a	a	b	b	a	b	a	b	b	b	a	a	a	a	b	a	b	a	a	b	a	b	a	a	a	a	a	b	b	b	a	b	b	b	a	a	a	a	b	a	a	b	b	a	b	b	b	b
882	31.09_Jm8D_29484615	a	a	b	b	a	b	a	b	b	b	a	a	a	a	b	a	b	a	a	b	a	b	a	a	a	a	a	b	b	b	a	b	b	b	a	a	a	a	b	a	a	b	b	a	b	b	b	b
883	31.09_Jm8D_29503535	a	a	b	b	a	b	a	b	b	b	a	a	a	a	b	a	b	a	a	b	a	b	a	a	a	a	a	b	b	b	a	b	b	b	a	a	a	a	b	a	a	b	b	a	b	b	b	b
884	31.09_Jm8D_29503659	a	a	b	b	a	b	a	b	b	b	a	a	a	a	b	a	b	a	a	b	a	b	a	a	a	a	a	b	b	b	a	b	b	b	a	a	a	a	b	a	a	b	b	a	b	b	b	b
885	31.09_Jm8D_30522395	a	a	b	b	a	b	a	b	b	b	a	a	a	a	b	a	b	a	a	b	a	b	a	a	a	a	a	b	b	b	a	b	b	b	a	a	a	a	b	a	a	b	b	a	b	b	b	b
886	31.09_Jm8D_30839581	a	a	b	b	a	b	a	b	b	b	a	a	a	a	b	a	b	a	a	a	a	b	a	a	a	a	a	b	b	b	a	b	b	b	a	a	a	a	b	a	a	b	b	a	b	b	b	b
887	31.09_Jm8D_31150479	a	a	b	b	a	b	a	b	b	b	a	a	a	a	b	a	b	a	a	a	a	b	b	a	a	a	a	b	b	b	a	b	a	b	a	a	a	a	b	a	a	b	b	b	b	b	b	b
888	31.09_Jm8D_31166105	a	a	b	b	a	b	a	b	b	b	a	a	a	a	b	a	b	a	a	a	a	b	b	a	a	a	a	b	b	b	a	b	a	b	a	a	a	a	b	a	a	b	b	b	b	b	b	b
889	31.09_Jm8D_314075	a	a	b	b	b	a	a	a	b	a	a	a	b	a	a	a	a	a	a	b	b	b	a	b	b	a	b	b	a	a	a	a	b	a	b	a	a	b	b	b	a	a	b	b	b	a	b	b
890	31.09_Jm8D_31934816	a	a	b	b	a	b	a	b	b	b	a	a	a	a	b	a	b	a	a	a	a	b	b	a	a	a	a	b	b	b	a	b	a	b	a	a	a	a	b	a	a	b	b	b	a	b	b	b
891	31.09_Jm8D_33581498	a	a	b	b	a	a	a	b	b	b	b	a	a	a	b	a	b	a	a	a	a	b	b	a	a	a	a	b	b	b	a	b	a	b	a	a	a	a	b	a	a	b	b	b	a	b	b	b
892	31.09_Jm8D_33825145	a	a	b	b	a	a	a	b	b	b	b	a	a	a	b	a	b	a	a	a	a	b	b	a	a	a	a	b	b	b	a	b	a	b	a	a	a	a	b	a	a	b	b	b	a	b	b	b
893	31.09_Jm8D_341771	a	a	b	b	b	a	a	a	b	a	a	a	b	a	a	a	a	a	a	b	b	b	a	b	b	a	b	b	a	a	a	a	b	a	b	a	a	b	b	b	a	a	b	b	b	a	b	b
894	31.09_Jm8D_342465	a	a	b	b	b	a	a	a	b	a	a	a	b	a	a	a	a	a	a	b	b	b	a	b	b	a	b	b	a	a	a	a	b	a	b	a	a	b	b	b	a	a	b	b	b	a	b	b
895	31.09_Jm8D_35134305	a	a	b	b	a	b	a	b	b	b	b	a	a	a	b	a	b	a	a	a	a	b	b	a	a	a	a	a	b	b	b	b	a	b	a	a	a	a	b	a	a	b	b	b	a	b	b	b
896	31.09_Jm8D_35201039	a	a	b	b	a	b	a	b	b	b	b	a	a	a	b	a	b	a	a	a	a	b	b	a	a	a	a	a	b	b	b	b	a	b	a	a	a	a	b	a	a	b	b	b	a	b	b	b
897	31.09_Jm8D_385039	a	a	b	b	b	a	a	a	b	a	a	a	b	a	a	a	a	a	a	b	b	b	a	b	b	a	b	b	a	a	a	a	b	a	b	a	a	b	b	b	a	a	b	b	b	a	b	b
898	31.09_Jm8D_3892516	a	a	b	b	b	a	a	a	b	a	a	a	a	a	a	a	a	a	a	b	-	b	a	b	b	a	b	b	b	a	a	a	b	a	a	b	a	b	b	a	a	a	b	a	b	a	-	b
899	31.09_Jm8D_4027076	a	a	b	b	b	a	a	a	b	a	a	a	a	a	a	a	a	a	a	b	b	b	a	b	b	a	b	b	b	a	a	a	b	a	a	b	a	b	b	a	a	a	b	a	b	a	b	b
900	31.09_Jm8D_4451198	a	a	b	b	b	a	a	a	b	a	a	a	a	a	a	a	a	a	a	b	b	b	a	b	b	a	b	b	b	a	a	a	b	a	a	b	a	b	b	a	a	a	b	a	b	a	b	b
901	31.09_Jm8D_4824140	a	a	b	b	b	a	a	a	b	a	a	a	a	a	a	a	a	a	a	b	b	b	a	b	b	a	b	b	b	a	a	a	b	a	a	b	a	b	b	a	a	a	b	a	b	a	b	b
902	31.09_Jm8D_5076458	a	a	b	b	b	a	a	a	b	a	a	a	a	a	a	a	a	a	a	b	b	b	a	b	b	a	b	b	b	a	a	a	b	a	a	b	a	b	b	a	a	a	b	a	b	a	b	b
903	31.09_Jm8D_5315067	a	a	a	b	b	a	a	a	b	a	a	a	a	a	a	a	a	a	a	b	b	b	a	b	b	a	b	b	b	a	a	a	b	a	a	b	a	b	b	a	a	a	b	a	b	a	b	b
904	31.09_Jm8D_5315171	a	a	a	b	b	a	a	a	b	a	a	a	a	a	a	a	a	a	a	b	b	b	a	b	b	a	b	b	b	a	a	a	b	a	a	b	a	b	b	a	a	a	b	a	b	a	b	b
905	31.09_Jm8D_5315485	a	a	a	b	b	a	a	a	b	a	a	a	a	a	a	a	a	a	a	b	b	b	a	b	b	a	b	b	b	a	a	a	b	a	a	b	a	b	b	a	a	a	b	a	b	a	b	b
906	31.09_Jm8D_5859067	a	a	a	b	b	a	a	a	b	a	a	a	a	a	a	a	a	a	a	b	b	b	a	b	b	a	b	b	b	b	a	a	b	a	a	b	a	b	b	a	a	a	b	a	b	a	b	b
907	31.09_Jm8D_650995	a	a	b	b	b	a	a	a	b	a	a	a	b	a	a	a	a	a	a	b	b	b	a	b	b	a	b	b	a	a	a	a	b	a	b	a	a	b	b	b	a	a	b	b	b	a	b	b
908	31.09_Jm8D_7914559	a	a	b	b	b	a	a	a	b	a	a	a	a	a	a	a	a	a	a	b	b	b	a	b	b	a	b	b	b	b	a	a	b	a	a	b	a	b	b	a	a	a	b	a	b	a	b	b
909	31.09_Jm8D_7953657	a	a	b	b	b	a	a	a	b	a	a	a	a	a	a	a	a	a	a	b	b	b	a	b	b	a	b	b	b	b	a	a	b	a	a	b	a	b	b	a	a	a	b	a	b	a	b	b
910	31.09_Jm8D_9681871	a	a	b	b	b	a	a	a	b	a	a	a	a	a	a	a	a	a	a	b	b	b	a	b	b	a	b	b	b	b	a	a	b	a	a	b	a	b	b	a	a	a	b	a	b	a	b	b
911	31.09_Jm8D_9770585	a	a	b	b	b	a	a	a	b	a	a	a	a	a	a	a	a	a	a	b	b	b	a	b	b	a	b	b	b	b	a	a	b	a	a	b	a	b	b	a	a	a	b	a	b	a	b	b
912	31.09_Jm8S_1011388	a	b	b	a	a	b	b	b	b	b	b	a	a	a	a	b	b	a	a	a	a	b	a	b	b	b	a	a	b	b	b	a	b	a	b	a	a	b	a	b	a	a	b	b	a	b	a	a
913	31.09_Jm8S_1011648	a	b	b	a	a	b	b	b	b	b	b	a	a	a	a	b	b	a	a	a	a	b	a	b	b	b	a	a	b	b	b	a	b	a	b	a	a	b	a	b	a	a	b	b	a	b	a	a
914	31.09_Jm8S_1115307	a	b	b	a	a	b	b	b	b	b	b	a	a	a	a	b	b	a	a	a	a	b	a	b	b	b	a	a	b	b	b	a	b	a	b	a	a	b	a	b	a	a	b	b	a	b	a	a
915	31.09_Jm8S_1213184	a	b	b	a	a	b	b	b	b	b	b	a	a	a	a	b	b	a	a	a	a	b	a	b	b	b	a	a	b	b	b	a	b	a	b	a	a	b	a	b	a	a	b	b	a	b	a	a
916	31.09_Jm8S_13225812	a	b	-	a	b	b	b	b	b	b	b	a	a	b	a	a	a	a	a	a	a	a	b	b	b	b	b	a	b	b	a	a	b	a	b	b	a	b	a	b	a	a	b	a	a	b	a	b
917	31.09_Jm8S_13514483	a	b	-	a	b	b	b	b	b	b	b	a	a	b	a	a	a	a	a	a	a	a	b	b	b	b	b	a	b	b	a	a	b	a	b	b	a	b	a	b	a	a	b	a	a	b	a	b
918	31.09_Jm8S_135652	a	b	b	a	a	b	b	b	b	b	b	a	a	a	a	b	b	a	a	a	a	b	a	b	b	a	a	a	b	b	b	a	b	a	b	a	a	b	a	b	a	a	b	b	a	b	a	a
919	31.09_Jm8S_135772	a	b	b	a	a	b	b	b	b	b	b	a	a	a	a	b	b	a	a	a	a	b	a	b	b	a	a	a	b	b	b	a	b	a	b	a	a	b	a	b	a	a	b	b	a	b	a	a
920	31.09_Jm8S_13669556	a	b	-	a	b	b	b	b	b	b	b	a	a	b	a	a	a	a	a	a	a	a	b	b	b	b	b	a	b	b	a	a	b	a	b	b	a	b	a	b	a	a	b	a	a	b	a	b
921	31.09_Jm8S_13697661	a	b	-	a	b	b	b	b	b	b	b	a	a	b	a	a	a	a	a	a	a	a	b	b	b	b	b	a	b	b	a	a	b	a	b	b	a	b	a	b	a	a	b	a	a	b	a	b
922	31.09_Jm8S_13924207	a	b	-	a	b	b	b	b	b	b	b	a	a	b	a	a	a	a	a	a	a	a	b	b	b	b	b	a	b	b	a	a	b	a	b	b	a	b	a	b	a	a	b	a	a	b	a	b
923	31.09_Jm8S_14227766	a	b	-	a	b	b	b	b	b	b	b	a	a	b	a	a	a	a	a	a	a	a	b	b	b	b	b	a	b	b	a	a	b	a	b	b	a	b	a	b	a	a	b	a	a	b	a	b
924	31.09_Jm8S_14227928	a	b	-	a	b	b	b	b	b	b	b	a	a	b	a	a	a	a	a	a	a	a	b	b	b	b	b	a	b	b	a	a	b	a	b	b	a	b	a	b	a	a	b	a	a	b	a	b
925	31.09_Jm8S_15622278	a	a	-	a	b	b	b	a	b	b	b	a	a	b	a	a	a	a	a	a	a	a	b	b	b	b	b	a	b	b	a	a	b	b	a	b	a	b	a	b	a	a	b	a	a	b	a	b
926	31.09_Jm8S_1740533	a	b	b	a	a	b	b	b	b	b	b	a	a	a	a	b	b	a	a	a	a	b	a	b	b	b	a	a	b	b	b	a	b	a	b	a	a	b	a	b	a	a	b	b	a	b	a	a
927	31.09_Jm8S_17935229	a	a	-	a	b	b	b	a	b	b	b	a	a	b	a	a	a	a	a	b	a	a	b	b	-	b	b	a	b	b	a	a	b	b	a	b	a	b	a	b	a	a	b	a	a	b	a	b
928	31.09_Jm8S_17935417	a	a	-	a	b	b	b	a	b	b	b	a	a	b	a	a	a	a	a	b	a	a	b	b	-	b	b	a	b	b	a	a	b	b	a	b	a	b	a	b	a	a	b	a	a	b	a	b
929	31.09_Jm8S_17975174	a	a	-	a	b	b	b	a	b	b	b	a	a	b	a	a	a	a	a	b	a	a	b	b	-	b	b	a	b	b	a	a	b	b	a	b	a	b	a	b	a	a	b	a	a	b	a	b
930	31.09_Jm8S_17975658	a	a	-	a	b	b	b	a	b	b	b	a	a	b	a	a	a	a	a	b	a	a	b	b	-	b	b	a	b	b	a	a	b	b	a	b	a	b	a	b	a	a	b	a	a	b	a	b
931	31.09_Jm8S_17975727	a	a	-	a	b	b	b	a	b	b	b	a	a	b	a	a	a	a	a	b	a	a	b	b	-	b	b	a	b	b	a	a	b	b	a	b	a	b	a	b	a	a	b	a	a	b	a	b
932	31.09_Jm8S_18227945	a	a	-	a	b	b	b	a	b	b	b	a	a	b	a	a	a	a	a	b	a	a	b	b	-	b	b	a	b	b	a	a	b	b	a	b	a	b	a	b	a	a	b	a	a	b	a	b
933	31.09_Jm8S_18317444	a	a	-	a	b	b	b	a	b	b	b	a	a	b	a	a	a	a	a	b	a	a	b	b	-	b	b	a	b	b	a	a	b	b	a	b	a	b	a	b	a	a	b	a	a	b	a	b
934	31.09_Jm8S_18494512	a	a	-	a	b	b	b	a	b	b	b	a	a	b	a	a	a	a	a	b	a	a	b	b	-	b	b	a	b	b	a	a	b	b	a	b	a	b	a	b	a	a	b	a	a	b	a	b
935	31.09_Jm8S_19079251	a	a	-	a	b	b	b	a	b	b	b	a	a	b	a	a	a	a	a	b	a	a	b	b	-	b	b	a	b	b	a	a	b	b	a	b	a	b	a	b	a	a	b	a	a	b	a	b
936	31.09_Jm8S_19079425	a	a	-	a	b	b	b	a	b	b	b	a	a	b	a	a	a	a	a	b	a	a	b	b	-	b	b	a	b	b	a	a	b	b	a	b	a	b	a	b	a	a	b	a	a	b	a	b
937	31.09_Jm8S_19390560	a	a	-	a	b	b	b	a	b	b	b	a	a	b	a	a	a	a	a	b	a	a	b	b	-	b	b	a	b	b	a	a	a	b	a	b	a	b	a	b	a	a	b	a	a	a	a	b
938	31.09_Jm8S_2605973	a	b	b	a	a	b	b	b	b	b	b	a	a	a	a	b	b	a	a	a	a	b	a	b	b	b	a	a	b	b	b	a	b	a	b	a	a	b	a	b	a	a	b	b	a	b	a	a
939	31.09_Jm8S_2614122	a	b	b	a	a	b	b	b	b	b	b	a	a	a	a	b	b	a	a	a	a	b	a	b	b	b	a	a	b	b	b	a	b	a	b	a	a	b	a	b	a	a	b	b	a	b	a	a
940	31.09_Jm8S_3122577	a	b	b	a	a	b	b	b	b	b	b	a	a	a	a	b	b	a	a	a	a	b	a	b	b	b	a	a	b	b	b	a	b	a	b	a	a	b	a	b	a	a	b	b	a	b	a	a
941	31.09_Jm8S_3218127	a	b	b	a	a	b	b	b	b	b	b	a	a	a	a	b	b	a	a	a	a	b	a	b	b	b	a	a	b	b	b	a	b	a	b	a	a	b	a	b	a	a	b	b	a	b	a	a
942	31.09_Jm8S_3407769	a	b	b	a	a	b	b	b	b	b	b	a	a	a	a	b	b	a	a	a	a	b	a	b	b	b	a	a	b	b	b	a	b	a	b	a	a	b	a	b	a	a	b	b	a	b	a	a
943	31.09_Jm8S_5104233	a	b	b	a	a	b	b	b	b	b	b	a	a	b	a	a	b	a	a	a	a	a	b	b	b	b	a	a	b	b	a	a	b	a	b	a	a	b	a	b	a	a	b	b	a	b	a	a
944	31.09_Jm8S_5335925	a	b	b	a	a	b	b	b	b	b	b	a	a	b	a	a	b	a	a	a	a	a	b	b	b	b	a	a	b	b	a	a	b	a	b	a	a	b	a	b	a	a	b	b	a	b	a	a
945	31.09_Jm8S_5364859	a	b	b	a	a	b	b	b	b	b	b	a	a	b	a	a	b	a	a	a	a	a	b	b	b	b	a	a	b	b	a	a	b	a	b	a	a	b	a	b	a	a	b	b	a	b	a	a
946	31.09_Jm8S_5918755	a	b	-	a	a	b	b	b	b	b	b	a	a	b	a	a	b	a	a	a	a	a	b	b	b	b	a	a	b	b	a	a	b	a	b	a	a	b	a	b	a	a	b	a	a	b	a	a
947	31.09_Jm8S_6497161	a	b	-	a	a	b	b	b	b	b	b	a	a	b	a	a	b	a	a	a	a	a	b	b	b	b	a	a	b	b	a	a	b	a	b	a	a	b	a	b	a	a	b	a	a	b	a	a
948	31.09_Jm8S_6744818	a	b	-	a	a	b	b	b	b	b	b	a	a	b	a	a	b	a	a	a	a	a	b	b	b	b	a	a	b	b	a	a	b	a	b	a	a	b	a	b	a	a	b	a	a	b	a	a
949	31.09_Jm8S_7235404	a	b	-	a	a	b	b	b	b	b	b	a	a	b	a	a	b	a	a	a	a	a	b	b	b	b	a	a	b	b	a	a	b	a	b	a	a	b	a	b	a	a	b	a	a	b	a	a
950	31.09_Jm8S_8709163	a	b	-	a	a	b	b	b	b	b	b	a	a	b	a	a	a	a	a	a	a	a	b	b	b	b	a	a	b	b	a	a	b	a	b	a	a	b	a	b	a	a	b	a	a	b	a	b
[truncated: 362 more columns]

## Sheet: Jr genome 31.09 x Serr
Serial number	Locus	AD165	AD307	AD565	AD279	AD17	AD87	AD361	AD654	AD558	AD333	AD304	AD764	AD275	AD607	AD783	AD22	AD251	AD568	AD589	AD67	AD570	AD656	AD192	AD493	AD83	AD791	AD63	AD625	AD393	AD191	AD574	AD629	AD786	AD117	AD773	AD508	AD16	AD442	AD423	AD767	AD509	AD499	AD96	AD559	AD602	AD19	AD582	AD771
1	31.09_Jr1D_10951178	a	b	b	b	a	a	a	a	a	a	b	b	b	b	b	a	a	b	b	b	a	b	b	b	b	a	a	b	a	a	b	a	a	b	b	b	b	b	b	a	b	a	b	b	b	a	a	b
2	31.09_Jr1D_11510423	a	b	b	b	a	a	a	a	a	a	b	b	b	b	b	a	a	a	b	b	a	b	b	b	b	a	a	b	a	a	b	a	a	b	b	b	b	b	b	a	a	a	b	b	b	a	a	b
3	31.09_Jr1D_1374723	a	b	b	b	a	a	b	a	a	a	b	b	a	b	b	a	a	b	a	b	b	b	b	b	b	a	a	b	a	a	a	b	b	b	b	b	a	b	a	a	b	a	a	b	b	b	a	a
4	31.09_Jr1D_15787257	a	b	b	b	a	a	a	b	a	a	b	b	b	a	b	a	a	a	b	b	a	b	a	b	a	b	a	b	a	a	b	a	a	b	b	b	b	b	b	a	a	a	b	b	b	a	a	b
5	31.09_Jr1D_16455947	a	b	b	b	a	a	a	b	a	a	b	b	b	a	b	a	a	a	b	b	a	b	a	b	a	b	a	b	a	a	b	a	a	b	b	b	b	b	b	a	a	a	b	b	b	a	a	b
6	31.09_Jr1D_16529834	a	b	b	b	a	.	a	b	a	a	b	b	b	a	b	a	a	a	b	b	a	b	a	b	a	b	a	b	a	a	b	a	a	b	b	b	b	b	b	a	a	a	b	b	b	a	a	b
7	31.09_Jr1D_16876251	a	b	b	b	a	a	a	b	a	a	b	b	b	a	b	a	a	a	b	b	a	b	a	b	a	b	a	b	a	a	b	a	a	b	b	b	b	b	b	a	a	a	b	a	b	a	a	b
8	31.09_Jr1D_1814034	a	b	b	b	a	a	b	a	a	a	b	b	a	b	b	a	a	b	a	b	b	b	b	b	b	a	a	b	a	a	a	b	b	b	b	b	a	b	a	a	b	a	a	b	b	b	a	a
9	31.09_Jr1D_18445376	a	b	b	b	a	a	a	b	a	a	b	b	b	.	b	a	a	a	b	b	a	b	a	b	a	b	a	b	a	a	b	a	a	b	b	b	b	b	b	a	a	a	b	a	a	a	a	b
10	31.09_Jr1D_1879516	a	b	b	.	a	a	b	a	a	a	b	.	a	b	.	a	a	.	a	b	b	.	.	.	b	a	a	.	a	a	a	b	b	.	b	b	a	b	a	a	.	a	a	b	.	b	a	a
11	31.09_Jr1D_19752954	a	b	b	b	a	a	a	b	a	a	b	b	b	a	b	a	a	a	b	.	a	b	a	b	a	b	a	b	a	a	b	a	a	b	b	b	b	b	b	a	a	a	b	a	a	a	a	b
12	31.09_Jr1D_21183274	a	b	a	b	a	a	a	b	a	a	b	b	b	a	b	a	a	a	b	a	a	b	a	b	a	b	a	b	a	a	b	a	a	b	b	b	b	b	b	a	a	a	b	a	a	a	a	b
13	31.09_Jr1D_2133363	a	b	b	b	a	a	b	a	a	a	b	b	a	b	b	a	a	b	a	b	b	b	b	b	b	a	a	b	a	a	a	b	b	b	b	b	a	b	a	a	b	a	a	b	b	b	a	a
14	31.09_Jr1D_2133556	a	b	b	b	a	a	b	a	a	a	b	b	a	b	b	a	a	b	a	b	b	b	b	b	b	a	a	b	a	a	a	b	b	b	b	b	a	b	a	a	b	a	a	b	b	b	a	a
15	31.09_Jr1D_2601605	a	b	b	b	a	a	b	a	a	a	b	b	a	b	b	a	a	b	a	b	b	b	b	b	b	a	a	b	a	a	a	b	b	b	b	b	a	b	a	a	b	a	a	b	b	b	a	a
16	31.09_Jr1D_26471186	a	b	a	b	a	a	a	b	a	a	a	b	b	a	b	a	a	a	b	a	a	b	a	b	a	b	a	b	a	a	b	a	a	b	a	b	b	b	b	a	a	a	b	a	a	b	a	b
17	31.09_Jr1D_2723317	a	b	b	b	a	a	b	a	a	.	b	b	a	b	b	a	a	b	.	b	b	b	b	b	b	a	a	b	a	a	a	b	b	b	b	b	a	b	a	a	b	a	a	b	b	b	a	a
18	31.09_Jr1D_31001172	b	b	a	b	a	a	a	b	a	a	a	b	b	a	b	a	a	a	b	a	a	b	a	b	a	b	a	b	a	b	b	a	a	b	a	b	b	b	b	a	a	a	b	a	a	b	a	a
19	31.09_Jr1D_3108104	a	b	b	b	a	a	b	a	a	a	b	b	a	b	b	a	a	b	a	b	b	b	b	b	b	a	a	b	a	a	a	b	b	b	b	b	a	b	a	a	b	a	a	b	b	a	a	a
20	31.09_Jr1D_34688077	b	b	a	b	a	a	a	b	b	a	a	b	b	a	b	a	a	a	b	a	a	b	a	b	a	b	a	b	a	b	a	a	a	b	a	b	b	b	b	a	a	a	b	a	a	b	a	a
21	31.09_Jr1D_35235498	b	b	a	b	a	a	a	b	b	a	a	b	b	a	b	a	a	a	b	a	a	b	a	a	a	b	a	b	a	b	a	a	a	b	a	b	b	b	b	a	a	a	b	a	a	b	a	a
22	31.09_Jr1D_35659573	b	b	a	b	a	a	a	b	b	a	a	b	b	a	b	a	a	a	b	a	a	b	a	a	a	b	a	b	a	b	a	a	a	b	a	b	b	b	b	a	a	a	b	a	a	b	a	a
23	31.09_Jr1D_36371400	b	b	a	b	a	a	a	b	b	a	a	b	b	a	a	a	a	a	b	a	a	b	a	a	b	b	a	b	a	b	a	a	b	b	a	b	b	b	b	a	a	a	b	a	a	b	b	a
24	31.09_Jr1D_37078662	b	b	a	b	a	a	a	b	b	a	a	a	b	a	a	a	a	a	b	a	a	b	a	a	b	b	a	b	a	b	a	a	b	b	a	b	b	b	b	a	a	a	b	a	a	b	b	a
25	31.09_Jr1D_37158974	b	b	a	b	a	a	a	b	b	a	a	a	b	a	a	a	a	a	b	a	a	b	a	a	b	b	a	b	a	b	a	a	b	b	a	b	b	b	b	a	a	a	b	a	a	b	b	a
26	31.09_Jr1D_37625293	b	b	a	b	a	a	a	b	b	a	a	a	b	a	a	a	a	a	b	a	a	b	a	a	b	b	a	b	a	b	a	a	b	b	a	b	b	b	b	a	a	a	b	a	a	b	b	a
27	31.09_Jr1D_37847068	a	a	b	a	b	b	b	a	a	b	b	b	a	b	b	b	b	b	a	b	b	a	b	b	a	a	b	a	b	a	b	b	a	a	b	a	a	a	a	b	b	b	a	b	b	a	a	b
28	31.09_Jr1D_37847214	a	a	b	a	b	b	b	a	a	b	b	b	a	b	b	b	b	b	a	b	b	a	b	b	a	a	b	a	b	a	b	b	a	a	b	a	a	a	a	b	b	b	a	b	b	a	a	b
29	31.09_Jr1D_37853089	a	a	b	a	b	b	b	a	a	b	b	b	a	b	b	b	b	b	a	b	b	a	b	b	a	a	b	a	b	a	b	b	a	a	b	a	a	a	a	b	b	b	a	b	b	a	a	b
30	31.09_Jr1D_38685431	a	a	b	a	b	b	b	b	a	b	b	b	a	b	b	b	b	b	a	b	b	a	b	b	a	a	b	a	b	a	b	b	a	a	b	a	a	a	a	b	b	b	a	b	b	a	a	b
31	31.09_Jr1D_4003331	a	b	b	b	a	a	b	a	a	a	b	b	a	b	b	a	a	b	a	b	b	b	b	b	b	a	a	b	a	a	a	b	b	b	b	b	a	b	a	a	b	a	a	b	b	a	a	b
32	31.09_Jr1D_40273986	a	a	b	b	b	b	b	b	a	b	b	b	a	a	b	b	b	b	a	b	b	a	a	b	a	a	b	a	b	a	b	b	a	a	b	a	a	a	a	b	b	b	a	b	b	a	a	b
33	31.09_Jr1D_40573427	a	a	b	b	b	b	b	b	a	b	b	b	a	a	b	b	b	b	a	b	b	a	a	b	a	a	b	a	b	a	b	b	a	a	b	a	a	a	a	b	b	b	a	b	b	a	a	b
34	31.09_Jr1D_40680070	a	a	b	b	b	b	b	b	a	b	b	b	a	a	b	b	b	b	a	b	b	a	a	b	a	a	b	a	b	a	b	b	a	a	b	a	a	a	a	b	b	b	a	.	b	a	a	b
35	31.09_Jr1D_40970756	a	a	b	b	b	b	b	b	a	b	b	b	a	a	b	b	b	b	a	b	b	a	a	b	a	a	b	a	b	a	b	b	a	a	b	a	a	a	a	b	b	b	b	a	b	a	a	b
36	31.09_Jr1D_41174165	a	a	b	b	b	b	b	b	a	b	b	b	a	a	b	b	b	b	a	b	b	a	a	b	a	a	b	a	b	a	b	b	a	a	b	a	a	a	a	b	b	b	b	a	b	a	a	b
37	31.09_Jr1D_41197907	a	a	b	b	b	b	b	b	a	b	b	b	a	a	b	b	b	b	a	b	b	a	a	b	a	a	b	a	b	a	b	b	a	a	b	a	a	a	a	b	b	b	b	a	b	a	a	b
38	31.09_Jr1D_41198348	a	a	b	b	b	b	b	b	a	b	b	b	a	a	b	b	b	b	a	b	b	a	a	b	a	a	b	a	b	a	b	b	a	a	b	a	a	a	a	b	b	b	b	a	b	a	a	b
39	31.09_Jr1D_41410552	a	a	b	b	b	b	b	b	a	b	b	b	a	a	b	b	b	b	a	b	b	a	a	b	a	a	b	a	b	a	b	b	a	a	b	a	a	a	a	b	b	b	b	a	b	a	a	b
40	31.09_Jr1D_41410789	a	a	b	b	b	b	b	b	a	b	b	b	a	a	b	b	b	b	a	b	b	a	a	b	a	a	b	a	b	a	b	b	a	a	b	a	a	a	a	b	b	b	b	a	b	a	a	b
41	31.09_Jr1D_42174807	a	a	b	b	b	b	b	b	a	b	b	b	a	a	b	b	b	b	a	b	b	a	a	b	a	a	b	a	b	a	b	b	a	a	b	a	a	a	a	b	b	b	b	a	b	a	a	b
42	31.09_Jr1D_42397639	a	a	b	b	b	b	b	b	a	b	b	b	a	a	b	b	b	b	a	b	b	a	a	b	a	a	b	a	b	a	b	b	a	a	b	a	a	a	a	b	b	b	b	a	b	a	a	b
43	31.09_Jr1D_42857727	a	a	b	b	b	b	b	b	a	b	b	b	a	a	b	b	b	b	a	b	b	a	a	b	a	a	b	a	b	a	b	b	a	a	b	a	a	a	a	b	b	b	b	a	b	a	a	a
44	31.09_Jr1D_42858184	a	a	b	b	b	b	b	b	a	b	b	b	a	a	b	b	b	b	a	b	b	a	a	b	a	a	b	a	b	a	b	b	a	a	b	a	a	a	a	b	b	b	b	a	b	a	a	a
45	31.09_Jr1D_43903308	a	a	b	b	b	b	b	b	a	b	b	b	a	a	b	b	b	b	a	b	b	a	a	b	a	a	b	a	b	a	b	b	a	a	b	a	a	a	a	b	b	b	b	a	b	a	a	a
46	31.09_Jr1D_44020643	a	a	b	b	b	b	b	b	a	b	b	b	a	a	b	b	b	b	a	b	b	a	a	b	a	a	b	a	b	a	b	b	a	a	b	a	a	a	a	b	b	b	b	a	b	a	a	a
47	31.09_Jr1D_44243785	a	a	b	b	b	b	b	b	a	b	b	b	a	a	b	b	b	b	a	b	b	a	a	b	a	a	b	a	b	a	b	b	a	a	b	a	a	a	a	b	b	b	b	a	b	a	a	a
48	31.09_Jr1D_44244089	a	a	b	b	b	b	b	b	a	b	b	b	a	a	b	b	b	b	a	b	b	a	a	b	a	a	b	a	b	a	b	b	.	a	b	a	a	a	a	b	b	b	b	a	b	a	a	a
49	31.09_Jr1D_44396742	a	a	b	b	b	b	b	b	a	b	b	b	a	a	b	b	b	b	a	b	b	a	a	b	a	a	b	a	b	a	b	b	a	a	b	a	a	a	a	b	b	b	b	a	b	a	a	a
50	31.09_Jr1D_45038678	a	a	b	b	b	b	b	b	a	b	b	b	a	a	b	b	b	b	a	b	b	b	b	b	a	a	b	a	b	a	b	b	a	a	a	a	a	a	a	b	b	b	b	a	b	a	a	a
51	31.09_Jr1D_45039065	a	a	b	b	b	b	b	b	a	b	b	b	a	a	b	b	b	b	a	b	b	b	b	b	a	a	b	a	b	a	b	b	a	a	a	a	a	a	a	b	b	b	b	a	b	a	a	a
52	31.09_Jr1D_45097614	a	a	b	b	b	b	b	b	a	b	b	b	a	a	b	b	b	b	a	b	b	b	b	b	a	a	b	a	b	a	b	b	a	a	a	a	a	a	a	b	b	b	b	a	b	a	a	a
53	31.09_Jr1D_45168032	a	a	b	b	b	b	b	b	a	b	b	b	a	a	b	b	b	b	a	b	b	b	b	b	a	a	b	a	b	a	b	b	a	a	a	a	a	a	a	b	b	b	b	a	b	a	a	a
54	31.09_Jr1D_45873209	a	a	b	b	b	b	b	b	a	b	b	b	a	a	b	b	b	b	a	b	b	b	b	b	a	a	b	a	b	a	b	b	a	a	a	a	a	a	a	b	b	b	b	a	b	a	a	a
55	31.09_Jr1D_45962908	a	a	b	b	b	b	b	b	a	b	b	b	a	a	b	b	b	b	a	b	b	b	b	b	a	a	b	a	b	a	b	b	a	a	a	a	a	a	a	b	b	b	b	a	b	a	a	a
56	31.09_Jr1D_47087900	b	a	b	b	b	b	b	b	a	b	b	b	a	a	b	b	b	a	a	b	b	b	b	b	a	a	b	a	b	a	a	b	a	a	a	a	a	.	a	b	b	b	b	a	b	a	a	a
57	31.09_Jr1D_47229583	b	a	b	b	b	b	b	b	a	b	b	b	a	a	b	b	b	a	a	b	b	b	b	b	a	a	b	a	b	a	a	b	a	a	a	a	a	b	a	b	.	b	b	a	b	a	a	a
58	31.09_Jr1D_48435771	b	a	b	b	b	b	b	b	a	a	b	b	a	a	b	b	b	a	a	b	a	b	b	b	b	a	b	a	b	a	a	b	a	b	a	a	a	b	a	a	b	b	b	a	b	a	a	a
59	31.09_Jr1D_4849260	a	b	b	b	a	a	b	a	a	a	b	b	a	b	b	a	a	b	a	b	b	b	b	b	b	a	a	b	a	.	a	b	b	b	b	b	a	b	a	a	b	a	a	b	b	a	a	b
60	31.09_Jr1D_48658250	b	a	b	a	b	b	b	a	a	.	b	b	a	a	b	b	b	.	a	b	a	.	b	b	b	a	b	a	.	a	a	b	a	.	a	a	a	b	a	a	b	b	b	a	b	a	a	a
61	31.09_Jr1D_48690604	b	a	b	a	b	b	b	a	a	a	b	b	a	a	b	b	b	a	a	b	a	b	b	b	b	a	b	a	b	a	a	b	a	b	a	a	a	b	a	a	b	b	b	a	b	a	a	a
62	31.09_Jr1D_48931391	b	a	b	a	b	b	b	a	a	a	b	b	a	a	b	b	b	a	a	b	a	b	b	b	b	a	b	a	b	a	a	b	a	b	a	a	a	b	a	a	b	b	b	a	b	a	a	a
63	31.09_Jr1D_49002378	b	a	b	a	b	b	b	a	a	a	b	b	a	a	b	b	b	a	a	b	a	b	b	b	b	a	b	a	b	a	a	b	a	b	a	a	a	b	a	a	b	b	b	a	b	a	a	a
64	31.09_Jr1D_49928029	b	.	.	a	b	b	b	a	a	a	b	b	a	b	b	b	b	.	a	b	a	.	b	b	b	a	b	.	b	a	a	.	a	b	a	a	a	.	a	a	b	b	b	a	b	a	a	a
65	31.09_Jr1D_50265560	b	b	b	a	b	b	b	a	a	a	b	b	a	b	b	b	b	a	a	b	a	b	b	b	b	a	b	a	b	a	a	b	a	b	a	a	a	b	a	a	b	b	b	a	b	a	a	a
66	31.09_Jr1D_50265666	b	b	b	a	b	b	b	a	a	a	b	b	a	b	b	b	b	a	a	b	a	b	b	b	b	a	b	a	b	a	a	b	a	b	a	a	a	b	a	a	b	b	b	a	b	a	a	a
67	31.09_Jr1D_50305520	b	b	b	a	b	b	b	a	a	a	b	b	a	b	b	b	b	a	a	b	a	b	b	b	b	a	b	a	b	a	a	b	a	b	a	a	a	b	a	a	b	b	b	a	b	a	a	a
68	31.09_Jr1D_51507010	b	.	.	.	b	.	.	a	a	a	.	b	a	.	b	b	b	a	.	b	a	b	b	b	b	a	b	a	b	a	a	.	b	b	.	a	.	b	.	.	b	b	b	.	.	b	a	a
69	31.09_Jr1D_51507048	b	b	b	a	b	b	b	a	a	a	b	b	a	b	b	b	b	a	a	b	a	b	b	b	b	a	b	a	b	a	a	b	b	b	a	a	a	b	a	a	b	b	b	a	b	b	a	a
70	31.09_Jr1D_51550855	b	b	b	a	b	b	b	a	a	a	b	b	a	b	b	b	b	a	a	b	a	b	b	b	b	a	b	a	b	a	a	b	b	b	a	a	a	b	a	a	b	b	b	a	b	b	a	a
71	31.09_Jr1D_51551369	b	b	b	a	b	b	b	a	a	a	b	b	a	b	b	b	b	a	a	b	a	b	b	b	b	a	b	a	b	a	a	b	b	b	a	a	a	b	a	a	b	b	b	a	b	b	a	a
72	31.09_Jr1D_5676810	a	b	b	b	a	a	b	a	a	a	b	b	a	b	b	a	a	b	a	b	b	b	b	b	b	a	a	b	a	a	a	b	b	b	b	b	a	b	a	a	b	a	a	b	b	a	a	b
73	31.09_Jr1D_5815625	a	b	b	b	a	a	b	a	a	a	b	b	a	b	b	a	a	b	a	b	b	b	b	b	b	a	a	b	a	a	a	b	b	b	b	b	a	b	a	a	b	a	a	b	b	a	a	b
74	31.09_Jr1D_6916562	a	b	b	b	a	a	b	a	a	a	b	b	a	b	b	a	a	b	a	b	b	b	b	b	b	a	a	b	a	a	a	a	b	b	b	b	a	b	a	a	b	a	a	b	b	a	a	b
75	31.09_Jr1D_6917109	a	b	b	b	a	a	b	a	a	a	b	b	a	b	b	a	a	b	a	b	b	b	b	b	b	a	a	b	a	a	a	a	b	b	b	b	a	b	a	a	b	a	a	b	b	a	a	b
76	31.09_Jr1D_7834783	a	b	b	b	a	a	b	a	a	a	b	b	a	b	b	a	a	b	a	b	b	b	b	b	b	a	a	b	a	a	b	a	b	b	b	b	a	b	a	a	b	a	b	b	b	a	a	b
77	31.09_Jr1D_7835262	a	b	b	b	a	a	b	a	a	a	b	b	a	b	b	a	a	b	a	b	b	b	b	b	b	a	a	b	a	a	b	a	b	b	b	b	a	b	a	a	b	a	b	b	b	a	a	b
78	31.09_Jr1D_8207022	a	b	b	b	a	a	b	a	a	a	b	b	a	b	b	a	a	b	a	b	b	b	b	b	b	a	a	b	a	a	b	a	a	b	b	b	a	b	a	a	b	a	b	b	b	a	a	b
79	31.09_Jr1D_8684071	a	b	b	b	a	a	b	a	a	a	b	b	a	b	b	a	a	b	a	b	b	b	b	b	b	a	a	b	a	a	b	a	a	b	b	b	a	b	a	a	b	a	b	b	b	a	a	b
80	31.09_Jr1D_8756098	a	b	b	b	a	a	b	a	a	a	b	b	b	b	b	a	.	b	a	b	b	b	b	b	b	a	a	b	a	a	b	a	a	b	b	b	a	b	a	a	b	a	b	b	b	a	a	b
81	31.09_Jr1D_9259088	a	b	b	b	a	a	b	a	a	a	b	b	b	b	b	a	a	b	a	b	a	b	b	b	b	a	a	b	a	a	b	a	a	b	b	b	a	b	a	a	b	a	b	b	b	a	a	b
82	31.09_Jr1D_9690683	a	b	b	b	a	a	b	a	a	a	b	b	b	b	b	a	a	b	a	b	a	b	b	b	b	a	a	b	a	a	b	a	a	b	b	b	a	b	a	a	b	a	b	b	b	a	a	b
83	31.09_Jr1D_9690955	a	b	b	b	a	a	b	a	a	a	b	b	b	b	b	a	a	b	a	b	a	b	b	b	b	a	a	b	a	a	b	a	a	b	b	b	a	b	a	a	b	a	b	b	b	a	a	b
84	31.09_Jr1S_14089028	a	a	a	.	a	b	a	.	b	.	b	a	a	a	b	b	b	.	a	a	a	b	a	b	a	a	b	b	b	b	.	a	.	a	a	b	a	b	a	b	a	b	b	b	b	a	a	b
85	31.09_Jr1S_16094339	a	b	a	b	a	b	a	b	b	.	b	a	a	a	b	b	b	b	a	a	a	b	a	b	b	a	b	b	b	b	b	a	b	a	a	b	b	b	a	b	a	b	b	b	b	a	a	b
86	31.09_Jr1S_16333072	a	b	a	b	a	b	a	b	b	b	b	a	a	a	b	b	b	b	a	a	a	b	a	b	b	a	b	b	b	b	b	a	b	a	a	b	b	b	a	b	a	b	b	b	b	a	a	b
87	31.09_Jr1S_17172177	a	b	a	b	a	b	a	b	b	b	b	a	a	a	b	b	a	b	a	a	a	b	a	b	b	a	b	b	b	b	b	a	b	b	a	b	b	b	a	b	a	b	b	b	b	a	a	a
88	31.09_Jr1S_17216689	a	b	a	b	a	b	a	b	b	b	b	a	a	a	b	b	a	b	a	a	a	b	a	b	b	a	b	b	b	b	b	a	b	b	a	b	b	b	a	b	a	b	b	b	b	a	a	a
89	31.09_Jr1S_18142587	a	b	a	b	a	b	a	b	b	b	b	a	a	a	b	b	a	b	a	a	a	b	a	b	b	a	b	a	b	a	b	a	b	b	a	b	b	b	a	b	a	a	b	b	b	a	a	a
90	31.09_Jr1S_18236106	a	b	a	b	a	b	a	b	b	b	b	a	a	a	b	b	a	b	a	a	a	b	a	b	b	a	b	a	b	a	b	a	b	b	a	b	b	b	a	b	a	a	b	b	b	a	a	a
91	31.09_Jr1S_18271204	a	b	a	b	a	a	a	b	b	b	b	a	a	a	b	b	a	b	a	a	a	b	a	b	b	a	b	a	b	a	b	a	b	.	a	b	b	b	a	b	a	a	b	b	b	a	a	a
92	31.09_Jr1S_18275076	a	b	a	b	a	a	a	b	.	b	b	a	a	a	b	b	a	b	a	a	a	b	a	b	b	a	b	a	b	a	b	a	b	.	a	b	b	b	a	b	a	a	b	.	b	a	a	a
93	31.09_Jr1S_18500893	a	b	a	b	a	a	a	b	b	b	b	a	a	a	b	b	a	b	a	.	a	b	a	b	b	a	b	a	b	a	b	a	b	b	a	b	b	b	a	b	a	a	b	b	b	a	a	a
94	31.09_Jr1S_18783051	a	b	a	b	a	a	a	b	b	b	b	a	b	a	b	b	.	b	a	a	a	b	a	b	b	a	b	a	b	a	b	a	b	b	a	b	b	b	a	b	a	a	b	b	b	a	a	.
95	31.09_Jr1S_18964215	a	b	a	b	a	a	a	b	b	b	b	a	b	a	b	b	a	b	a	a	a	b	a	b	b	a	b	a	b	a	b	a	b	b	a	b	b	.	a	b	a	a	b	b	b	a	a	a
96	31.09_Jr1S_19376349	a	b	a	b	a	a	a	b	b	b	b	a	b	a	b	b	a	b	a	a	a	b	a	b	b	a	b	a	b	a	b	a	b	b	a	b	b	b	a	b	a	a	b	b	b	a	a	a
97	31.09_Jr1S_19386879	a	b	a	b	a	a	a	b	b	b	b	a	b	a	b	b	a	b	a	a	a	b	a	b	b	a	b	a	b	a	b	a	b	b	a	b	b	b	a	b	a	a	b	b	b	a	a	a
98	31.09_Jr1S_19477387	a	b	a	b	a	a	a	b	b	b	b	a	b	a	b	b	a	b	a	a	a	b	a	b	b	a	b	a	b	a	b	a	b	b	a	b	b	b	a	b	a	a	b	b	b	a	a	a
99	31.09_Jr1S_19940580	a	b	a	b	a	a	a	b	b	b	b	a	b	a	b	b	a	b	a	a	a	a	a	b	b	a	b	a	b	a	b	a	b	b	a	b	b	b	a	b	a	a	b	b	b	a	a	a
100	31.09_Jr1S_20099714	a	b	a	b	a	a	a	b	b	b	b	a	b	a	b	b	a	b	a	a	a	a	a	b	b	a	b	a	b	a	b	a	b	b	a	b	b	.	a	b	a	a	b	b	b	a	a	a
101	31.09_Jr1S_20135784	a	b	a	b	a	a	a	b	b	b	b	a	b	a	b	b	a	b	a	a	a	a	a	b	b	a	b	a	b	a	b	a	b	b	a	b	b	b	a	b	.	a	b	b	b	a	a	a
102	31.09_Jr1S_20136192	a	b	a	b	a	a	a	b	b	b	b	a	b	a	b	b	a	b	a	a	a	a	a	b	b	a	b	a	b	a	b	a	b	b	a	b	b	.	a	b	a	a	b	b	b	a	a	a
103	31.09_Jr1S_20473578	a	a	a	b	a	a	a	a	b	a	b	a	b	a	b	b	a	b	a	a	a	a	a	b	b	a	b	a	b	a	b	a	b	b	a	b	b	.	a	b	a	a	b	b	b	a	a	a
104	31.09_Jr1S_21997058	a	a	a	b	a	a	a	a	b	a	b	a	b	a	b	b	a	b	a	a	a	a	a	a	b	a	a	a	b	a	b	b	b	b	a	b	b	b	a	b	a	a	b	b	b	a	a	a
105	31.09_Jr1S_22299753	a	a	a	b	a	a	a	a	b	a	b	a	b	a	b	b	a	b	a	a	.	a	a	a	b	a	a	a	b	a	b	b	b	b	a	b	b	b	a	b	a	a	b	b	b	a	a	a
106	31.09_Jr1S_22670382	a	a	a	b	a	a	a	a	b	b	b	a	b	a	b	b	a	b	a	a	a	a	a	a	b	a	a	a	b	a	b	b	b	b	b	b	b	b	a	b	a	a	b	b	b	a	a	a
107	31.09_Jr1S_22826937	a	a	a	b	a	a	a	a	b	b	b	a	b	a	b	b	a	b	a	a	a	a	a	a	b	a	a	a	b	a	b	b	b	b	b	b	b	b	a	b	a	a	b	b	b	a	a	a
108	31.09_Jr1S_23130338	a	a	a	b	a	a	a	a	b	b	b	a	b	a	b	b	a	b	a	a	a	a	a	a	b	a	a	a	b	a	b	b	b	b	b	b	b	b	a	b	a	a	b	b	b	a	a	a
109	31.09_Jr1S_23445305	a	a	a	b	a	a	b	a	b	b	b	a	b	a	b	b	a	b	a	a	a	a	a	a	b	a	a	a	b	a	b	b	b	b	b	b	b	b	a	b	a	a	b	b	b	a	a	a
110	31.09_Jr1S_23473480	a	a	a	b	a	a	b	a	b	b	b	a	b	a	b	b	a	b	a	a	a	a	a	a	b	a	a	a	b	a	b	b	b	b	b	b	b	b	a	b	a	a	b	b	b	a	a	a
111	31.09_Jr1S_23529469	a	a	a	b	a	a	b	a	b	b	b	a	b	a	b	b	a	b	a	a	a	a	a	a	b	a	a	a	b	a	b	b	b	b	b	b	b	b	a	b	a	a	b	b	b	a	a	a
112	31.09_Jr1S_23990091	a	a	a	b	a	a	b	a	b	b	b	a	b	a	b	b	a	b	a	a	a	a	a	a	b	a	a	a	b	a	b	b	b	b	b	b	b	b	a	b	a	a	b	b	b	a	a	a
113	31.09_Jr1S_24021122	a	a	a	b	a	a	b	a	b	b	b	a	b	a	b	b	a	b	a	a	a	a	a	a	b	a	a	a	b	a	b	b	a	b	b	b	b	b	a	b	a	a	b	b	b	a	a	a
114	31.09_Jr1S_24349307	a	a	a	b	a	a	b	a	b	b	b	a	b	a	b	b	a	b	a	a	a	a	a	a	b	a	a	a	b	a	b	b	a	b	b	b	b	b	a	b	a	a	b	b	b	a	a	a
115	31.09_Jr1S_24389297	a	a	a	b	a	a	b	a	b	b	b	a	b	a	b	b	a	b	a	a	b	a	a	a	b	a	a	a	b	a	b	b	a	b	b	b	b	b	a	b	a	a	b	b	b	a	a	a
116	31.09_Jr1S_24671803	a	a	a	b	a	a	b	a	b	b	b	a	b	a	b	b	a	b	a	a	b	a	a	a	b	a	a	a	b	a	b	b	a	b	b	b	b	b	a	b	a	a	b	b	b	a	a	a
117	31.09_Jr1S_24727113	a	a	a	b	a	a	b	a	b	b	b	a	b	a	b	b	a	b	a	a	b	a	a	a	b	a	a	a	b	a	b	b	a	b	b	b	b	b	a	b	a	a	b	b	b	a	a	a
118	31.09_Jr1S_25137898	a	a	a	b	a	a	b	a	b	b	b	a	b	a	b	b	a	b	b	a	b	a	a	a	b	a	a	a	b	a	b	b	a	b	b	b	b	b	a	b	a	a	b	b	b	a	a	b
119	31.09_Jr1S_25166860	a	a	a	b	a	a	b	a	b	b	b	a	b	a	b	b	a	b	b	a	b	a	a	a	b	a	a	a	b	a	b	b	a	b	b	b	b	b	a	b	a	a	b	b	b	a	a	b
120	31.09_Jr1S_25351341	a	a	a	b	a	a	b	a	b	b	b	a	b	a	b	b	a	b	b	a	b	a	a	a	b	a	a	a	b	a	b	b	a	b	b	b	b	b	a	b	a	a	b	b	b	a	a	b
121	31.09_Jr1S_25867897	a	.	a	b	.	a	b	a	b	b	b	a	b	a	b	b	a	b	b	a	b	a	a	a	b	a	.	a	b	a	b	b	a	b	b	b	b	b	a	b	a	.	b	b	b	a	.	b
122	31.09_Jr1S_25868500	a	.	a	b	.	a	b	a	b	b	b	a	b	a	b	b	a	b	b	a	b	a	a	a	b	a	.	a	b	a	b	b	a	b	b	b	b	b	a	b	a	.	b	b	b	a	.	b
123	31.09_Jr1S_25885958	a	a	a	b	a	a	b	a	b	b	b	a	b	a	b	b	a	b	b	a	b	a	a	a	b	a	a	a	b	a	b	b	a	b	b	b	b	b	a	b	a	a	b	b	b	a	a	b
124	31.09_Jr1S_26465987	a	a	a	b	a	a	b	a	a	b	b	a	b	a	b	b	a	b	b	a	b	a	a	a	b	a	a	a	b	a	b	b	a	b	b	b	b	b	a	b	a	a	b	b	b	a	a	b
125	31.09_Jr1S_26491439	a	a	a	b	a	a	b	a	a	b	b	a	b	a	b	b	a	b	b	a	b	a	a	a	b	a	a	a	b	a	b	b	a	b	b	b	b	b	a	b	a	a	b	b	b	a	a	b
126	31.09_Jr1S_26813229	a	a	a	b	a	a	b	a	a	b	b	b	b	a	b	b	a	b	b	a	b	a	b	a	b	a	a	a	b	a	b	b	a	b	b	b	b	b	a	b	a	a	b	b	b	a	a	b
127	31.09_Jr1S_26980976	a	a	a	b	a	a	b	a	a	b	b	b	b	a	b	b	a	b	b	a	b	a	b	a	b	a	a	a	b	a	b	b	a	b	b	b	b	b	a	b	a	a	b	b	b	a	a	b
128	31.09_Jr1S_27291038	a	a	a	a	a	a	b	a	a	b	b	b	b	a	b	b	a	b	b	a	b	a	b	a	b	a	a	a	b	a	b	b	a	b	b	b	b	b	a	b	a	a	b	b	b	a	a	b
129	31.09_Jr1S_27311639	a	a	a	a	a	a	b	a	a	b	b	b	b	a	b	b	a	b	b	a	b	a	b	a	b	a	a	a	b	a	b	b	a	b	b	b	b	b	a	b	a	a	b	b	b	a	a	b
130	31.09_Jr1S_27496461	a	a	a	a	a	a	b	a	a	b	b	b	b	a	b	b	a	b	b	a	b	a	b	a	b	a	a	a	b	a	b	b	a	b	b	b	b	b	a	b	a	a	b	b	b	a	a	b
131	31.09_Jr1S_27527660	a	a	a	a	a	a	b	a	a	b	b	b	b	a	b	b	a	b	b	a	b	a	b	a	b	a	a	a	b	a	b	b	a	b	b	b	b	b	a	b	a	a	b	b	b	a	a	b
132	31.09_Jr1S_28293897	a	a	a	a	a	a	b	a	a	b	b	b	b	a	b	b	a	b	b	a	b	a	b	a	b	a	a	a	b	a	b	b	a	b	b	b	b	b	a	b	a	a	b	b	b	a	a	b
133	31.09_Jr1S_28493457	a	a	a	a	a	a	b	a	a	b	b	b	b	a	b	b	a	b	b	a	b	a	b	a	b	a	a	a	b	a	b	b	a	b	b	b	b	b	.	b	a	a	b	b	b	a	a	b
134	31.09_Jr1S_29143923	a	a	a	a	a	a	b	a	a	b	b	b	b	a	b	b	a	b	b	a	b	a	b	a	b	a	a	a	b	a	b	b	a	b	b	b	b	b	a	b	a	a	b	b	b	a	a	b
135	31.09_Jr1S_29552574	a	a	a	a	a	a	b	a	a	b	b	b	b	a	b	b	a	b	b	a	b	a	b	a	b	a	a	a	b	a	b	b	a	b	b	b	b	b	a	b	a	a	b	b	b	a	a	b
136	31.09_Jr1S_29651008	a	a	a	a	a	a	b	a	a	b	b	b	b	a	b	b	a	b	b	a	b	a	b	a	b	a	a	a	b	a	b	b	a	b	b	b	b	b	a	b	a	a	b	b	b	a	a	b
137	31.09_Jr2D_10214847	a	b	a	.	.	a	a	a	.	a	a	.	a	b	a	a	a	a	b	b	a	a	b	.	a	a	.	b	a	.	.	.	b	a	.	a	a	b	.	b	a	.	a	b	b	b	a	.
138	31.09_Jr2D_10217104	a	b	a	b	b	a	a	a	b	.	a	b	a	b	a	a	a	a	b	b	a	a	b	b	a	a	b	b	a	b	b	b	b	.	b	a	a	b	b	b	a	b	a	b	b	b	a	b
139	31.09_Jr2D_10646663	a	b	a	b	b	a	a	a	b	b	a	b	a	b	a	a	a	a	b	b	a	a	b	b	a	a	b	b	a	b	b	b	b	a	b	b	a	b	b	b	a	b	a	b	b	b	a	b
140	31.09_Jr2D_10651307	a	b	a	b	b	a	a	a	b	b	a	b	a	b	a	a	a	a	b	b	a	a	b	b	a	a	b	b	a	b	b	b	b	a	b	b	a	b	b	b	a	b	a	b	b	b	a	b
141	31.09_Jr2D_10947268	a	b	a	b	b	a	a	a	b	b	a	b	a	b	a	a	a	a	b	b	a	a	b	b	a	a	b	b	a	b	b	b	b	a	b	b	a	b	b	b	a	b	a	b	b	b	a	b
142	31.09_Jr2D_12104846	a	b	a	b	b	a	a	a	b	b	a	b	a	b	a	a	a	a	b	b	a	a	b	b	a	b	b	b	a	b	b	b	b	a	b	b	a	b	b	b	a	b	a	b	b	b	a	b
143	31.09_Jr2D_1261029	b	b	b	a	b	a	a	a	b	a	a	a	b	b	b	b	b	a	b	b	a	b	a	b	a	a	b	a	a	b	b	b	b	a	b	a	b	a	b	b	a	b	a	b	b	b	a	a
144	31.09_Jr2D_14392551	a	b	a	b	b	b	a	b	b	b	a	b	a	b	a	a	a	a	b	a	a	a	b	b	a	b	b	b	a	a	b	b	b	a	b	b	a	b	b	b	a	b	a	b	b	b	a	b
145	31.09_Jr2D_14433406	a	b	a	b	b	b	a	b	b	b	a	b	a	b	a	a	a	a	b	a	a	a	b	b	a	b	b	b	a	a	b	b	b	a	b	b	a	b	b	b	a	b	a	b	b	b	a	b
146	31.09_Jr2D_1571786	b	b	a	a	b	a	a	a	b	a	a	a	b	b	b	a	b	a	b	b	a	b	a	b	a	a	b	a	a	b	b	b	b	a	b	a	b	a	b	b	a	b	a	b	b	b	a	a
147	31.09_Jr2D_15840670	a	b	a	b	b	b	a	b	b	b	a	b	a	a	a	a	a	b	b	a	a	a	b	b	a	b	b	b	a	a	b	b	b	a	b	b	a	b	b	a	a	b	a	b	b	b	a	b
148	31.09_Jr2D_16027055	a	b	a	b	b	b	a	b	b	b	a	b	a	a	a	a	a	b	b	a	a	a	b	b	a	b	b	b	a	a	b	b	b	a	b	b	a	b	b	a	b	b	a	b	b	b	a	b
149	31.09_Jr2D_1607413	b	b	a	a	b	a	a	a	b	a	a	a	b	b	b	a	b	a	b	b	a	b	a	b	a	a	b	a	a	b	b	b	b	a	b	a	b	a	b	b	a	b	a	b	b	b	a	a
150	31.09_Jr2D_17455750	a	b	a	b	a	b	a	b	b	b	a	b	a	a	a	b	a	b	b	a	a	a	b	b	a	b	b	b	a	a	b	b	a	a	b	b	a	b	b	a	b	b	a	b	b	b	a	b
151	31.09_Jr2D_18370826	a	b	a	b	a	b	a	b	b	b	a	b	a	a	a	b	a	b	b	a	a	a	b	b	a	b	b	b	a	a	b	b	a	a	b	b	a	a	b	a	b	b	a	b	b	b	a	b
152	31.09_Jr2D_18370969	a	b	a	b	a	b	a	b	b	.	a	b	a	a	a	b	a	b	b	a	a	a	b	b	a	b	b	.	a	a	.	b	a	a	b	b	a	a	b	a	.	b	a	b	b	b	a	b
153	31.09_Jr2D_18687366	b	a	b	a	b	a	b	a	a	a	b	a	b	a	b	a	b	a	a	b	b	b	a	a	a	a	a	a	b	b	a	a	b	b	a	a	b	b	a	a	a	a	b	a	a	a	b	a
154	31.09_Jr2D_2164953	b	b	.	a	b	a	a	a	b	a	a	a	b	b	b	a	b	a	b	b	a	b	a	b	a	a	b	a	a	b	b	b	b	a	b	a	a	a	b	b	a	b	a	b	b	b	a	a
155	31.09_Jr2D_2813117	b	b	.	a	b	a	a	a	b	a	a	a	b	b	a	a	b	a	b	b	a	b	a	b	a	a	b	a	a	b	b	b	b	a	b	a	a	a	b	b	a	b	a	b	b	b	a	a
156	31.09_Jr2D_28144521	b	a	b	a	b	a	b	a	a	a	b	a	b	a	b	a	b	a	a	b	b	b	a	b	a	a	a	a	b	b	a	a	b	b	a	a	b	b	a	a	a	a	b	a	a	a	b	a
157	31.09_Jr2D_30042960	b	a	b	a	b	a	b	a	a	a	b	a	b	a	b	a	b	a	a	b	b	b	a	b	a	a	a	a	b	b	a	a	b	b	a	a	b	b	a	a	a	a	b	a	a	a	b	a
158	31.09_Jr2D_30292973	b	a	b	a	b	a	b	a	a	a	b	a	b	a	b	a	b	a	a	b	b	b	a	b	a	a	a	a	b	b	a	a	b	b	a	a	b	b	a	a	a	a	b	a	a	a	b	a
159	31.09_Jr2D_30805489	b	a	b	a	b	a	b	a	a	a	b	b	b	a	b	a	b	a	a	b	b	b	a	b	.	a	a	a	b	b	a	a	b	b	a	a	b	b	a	a	a	a	b	a	a	a	b	a
160	31.09_Jr2D_31009610	b	a	b	a	b	a	b	a	a	a	b	b	b	a	b	a	b	a	a	b	b	b	a	b	a	a	a	a	b	b	a	a	b	b	a	a	b	b	a	a	a	a	b	a	a	a	b	a
161	31.09_Jr2D_31009912	b	a	b	a	b	a	b	a	a	a	b	b	b	a	b	a	b	a	a	b	b	b	a	b	a	a	a	a	b	b	a	a	b	b	a	a	b	b	a	a	a	a	b	a	a	a	b	a
162	31.09_Jr2D_33556509	b	a	b	a	b	a	b	a	a	a	b	b	b	a	a	a	a	a	a	b	a	b	a	b	a	a	b	a	b	b	b	b	b	b	a	a	b	b	a	a	a	a	b	a	a	a	a	a
163	31.09_Jr2D_3360882	b	b	.	a	b	a	a	a	b	a	a	a	b	b	a	a	b	a	b	b	a	b	a	b	a	a	b	a	a	b	b	b	b	a	b	a	a	b	b	b	a	b	a	b	b	b	a	a
164	31.09_Jr2D_36388220	a	b	b	a	b	a	b	a	a	a	a	b	b	a	a	a	a	b	a	a	a	b	a	a	a	a	b	a	b	b	b	b	a	b	a	a	b	b	a	a	a	a	b	a	a	a	a	b
165	31.09_Jr2D_36676114	a	b	b	a	b	a	b	a	a	a	a	b	b	a	a	a	a	b	a	a	a	b	b	a	a	a	b	a	.	b	b	b	a	b	a	a	b	b	a	a	a	a	b	a	a	a	a	b
166	31.09_Jr2D_36746522	a	.	b	a	.	a	b	a	a	a	a	b	.	a	a	a	a	b	a	a	a	b	b	a	a	a	b	a	.	.	.	b	a	b	a	a	b	b	a	a	a	a	.	a	a	a	a	b
167	31.09_Jr2D_36746537	a	b	b	a	b	a	b	a	a	a	a	b	b	a	a	a	a	b	a	a	a	b	b	a	a	a	b	a	b	b	b	b	a	b	a	a	b	b	a	a	a	a	b	a	a	a	a	b
168	31.09_Jr2D_37427554	a	b	b	a	b	a	b	a	a	a	a	b	b	a	a	a	a	b	a	a	a	b	b	a	a	a	b	a	b	b	b	b	a	b	a	a	b	b	a	a	a	a	b	a	a	a	a	b
169	31.09_Jr2D_37821157	a	b	b	a	b	a	b	a	a	a	a	b	b	a	a	a	a	b	a	a	a	b	b	a	a	a	b	a	b	b	b	b	a	b	a	a	b	b	a	a	a	a	b	a	a	a	a	b
170	31.09_Jr2D_38526808	a	b	b	a	b	a	b	a	a	a	a	b	b	a	a	a	a	b	a	a	a	b	b	a	b	a	b	a	b	b	b	b	a	b	a	a	b	b	a	a	a	a	b	a	a	a	a	b
171	31.09_Jr2D_3854214	b	b	b	a	b	a	a	a	b	a	a	a	b	b	a	a	b	a	b	b	a	b	a	b	a	a	b	a	a	b	b	b	b	a	b	a	a	b	b	b	a	b	a	b	b	b	a	a
172	31.09_Jr2D_3854228	b	b	b	a	b	a	a	a	b	a	a	a	b	.	a	a	b	a	b	b	a	b	a	b	a	a	b	a	a	b	.	b	b	a	b	a	a	b	b	b	a	b	a	b	b	b	a	a
173	31.09_Jr2D_38554621	a	b	b	a	b	a	b	a	a	a	a	b	b	a	a	a	a	b	a	a	a	b	b	a	b	a	b	a	b	b	b	b	a	b	a	a	b	b	a	a	a	a	b	a	a	a	a	b
174	31.09_Jr2D_3870038	b	b	.	a	b	a	a	a	b	a	a	a	b	b	a	a	b	a	b	b	.	b	.	b	a	.	b	.	.	b	b	b	b	a	b	.	.	b	b	b	a	b	.	b	b	b	a	a
175	31.09_Jr2D_3884429	b	b	.	a	b	a	a	a	b	a	a	a	b	b	a	a	b	a	b	b	a	b	a	b	a	a	b	a	a	b	b	b	b	a	b	a	a	b	b	b	a	b	a	b	b	b	a	a
176	31.09_Jr2D_39326906	a	b	b	a	b	a	b	a	a	a	a	b	b	a	a	a	a	b	a	a	a	b	b	a	b	a	b	a	b	b	b	b	a	b	a	a	b	b	a	b	a	a	b	a	a	a	a	b
177	31.09_Jr2D_40316713	a	b	b	a	a	a	b	a	a	a	a	b	b	a	a	a	a	b	a	a	a	b	b	a	b	a	b	a	b	b	b	b	a	b	a	b	a	b	b	b	a	a	b	a	a	a	a	b
178	31.09_Jr2D_40323215	a	b	b	a	a	a	b	a	a	a	a	b	b	a	a	a	a	b	a	a	a	b	b	a	b	a	b	a	b	b	b	b	a	b	a	b	a	b	b	b	a	a	b	a	a	a	a	b
179	31.09_Jr2D_40658079	a	b	b	a	a	a	b	a	a	a	a	b	b	b	a	a	a	b	a	a	a	b	b	a	b	a	b	a	b	b	b	b	a	b	a	b	a	b	b	b	a	a	b	a	a	a	a	b
180	31.09_Jr2D_4067190	b	b	.	a	b	a	a	a	b	a	a	a	b	b	a	a	a	a	b	b	a	b	a	b	a	a	b	a	a	b	b	b	b	a	b	a	a	b	b	b	a	b	a	b	b	b	a	a
181	31.09_Jr2D_40825657	a	b	b	a	a	a	b	a	a	a	a	b	b	b	a	a	a	b	a	a	a	b	b	a	b	a	b	a	b	b	b	b	a	b	a	b	a	b	b	b	a	a	b	a	a	a	a	b
182	31.09_Jr2D_40830172	a	b	b	a	a	a	b	a	a	a	a	b	b	b	a	a	a	b	a	a	a	b	b	a	b	a	b	a	b	b	b	b	a	b	a	b	a	b	b	b	a	a	b	a	a	a	a	b
183	31.09_Jr2D_40857218	a	b	b	a	a	a	b	a	a	a	a	b	b	b	a	a	a	b	a	a	a	b	b	a	b	a	b	a	b	b	b	b	a	b	a	b	a	b	b	b	a	a	b	a	a	a	a	b
184	31.09_Jr2D_40982078	a	b	b	a	a	a	b	a	a	a	a	b	b	b	a	a	a	b	a	a	a	b	b	a	b	a	b	a	b	b	b	b	a	b	a	b	a	b	b	b	a	a	b	a	a	a	a	b
185	31.09_Jr2D_41094269	a	b	b	a	a	a	b	a	a	a	a	b	b	b	a	a	a	b	a	a	a	b	b	a	b	a	b	a	b	b	b	b	a	b	a	b	a	b	b	b	a	a	b	a	a	a	a	b
186	31.09_Jr2D_41556819	a	b	b	a	a	a	b	a	a	b	a	b	b	b	a	a	a	b	a	a	a	b	b	a	b	a	b	a	b	b	b	b	a	b	a	b	a	b	b	b	a	a	b	a	a	a	a	b
187	31.09_Jr2D_41860282	a	b	b	a	a	a	b	a	a	b	a	b	b	b	a	a	a	b	a	a	a	b	b	a	b	a	b	a	b	b	b	b	a	b	a	b	a	b	b	b	a	a	b	a	a	a	a	b
188	31.09_Jr2D_41860434	a	b	b	a	a	a	b	a	a	b	a	b	b	b	a	a	a	b	a	a	a	b	b	a	b	a	b	a	b	b	b	b	a	b	a	b	a	b	b	b	a	a	b	a	a	a	a	b
189	31.09_Jr2D_42187485	a	b	b	a	a	a	b	a	a	b	a	b	b	b	a	a	a	b	a	a	a	b	b	a	b	a	b	a	b	b	b	b	a	b	a	b	a	b	b	b	a	a	b	a	a	a	a	b
190	31.09_Jr2D_42277542	a	b	b	a	a	a	b	a	a	b	a	b	b	b	a	a	a	b	a	a	a	b	b	a	b	a	b	a	b	b	b	b	a	b	a	b	a	b	b	b	a	a	b	a	a	a	a	b
191	31.09_Jr2D_4235025	b	b	.	a	b	a	a	a	b	a	a	a	b	b	a	a	a	a	b	b	a	b	a	b	a	a	b	a	a	b	b	b	b	a	b	a	a	b	b	b	a	b	a	b	b	b	a	a
192	31.09_Jr2D_42543827	a	b	b	a	a	a	b	a	a	b	a	b	b	b	a	b	a	b	a	a	a	b	b	a	b	a	b	a	b	b	b	b	a	b	a	b	a	b	b	b	a	a	b	a	a	a	a	b
193	31.09_Jr2D_43278210	a	b	b	a	a	a	b	a	a	b	a	b	b	b	a	b	a	b	a	a	a	b	b	a	b	a	b	a	b	b	b	b	a	b	a	b	a	b	b	b	a	a	b	a	a	a	a	b
194	31.09_Jr2D_43326402	a	b	b	a	a	a	b	a	a	b	a	b	b	b	a	b	a	b	a	a	a	b	b	a	b	a	b	a	b	b	b	b	a	b	a	b	a	b	b	b	a	a	b	a	a	a	a	b
195	31.09_Jr2D_43409290	.	b	.	.	a	a	b	a	a	b	a	b	b	b	a	b	a	b	a	a	a	.	b	a	b	a	b	a	b	b	b	b	.	b	a	b	a	b	b	b	a	a	b	a	a	a	a	b
196	31.09_Jr2D_43618387	a	b	b	a	a	a	b	a	a	b	a	b	b	b	a	b	a	b	a	a	a	b	b	a	b	a	b	a	b	b	b	b	a	b	a	b	a	b	b	b	a	a	b	a	a	a	a	b
197	31.09_Jr2D_43649254	a	b	b	a	a	a	b	a	a	b	a	b	b	b	a	b	a	b	a	a	a	b	b	a	b	a	b	a	b	b	b	b	a	b	a	b	a	b	b	b	a	a	b	a	a	a	a	b
198	31.09_Jr2D_4410756	b	b	b	a	b	a	a	a	b	a	a	a	b	b	a	a	a	a	b	b	a	b	a	b	a	a	b	a	a	b	b	b	b	a	b	a	a	b	b	b	a	b	a	b	b	b	a	a
199	31.09_Jr2D_5097359	b	b	b	b	b	a	a	a	b	a	a	a	b	b	a	a	a	a	b	b	a	b	a	b	a	a	b	a	a	b	b	b	b	a	b	a	a	b	b	b	a	b	a	b	b	b	a	a
200	31.09_Jr2D_5885171	b	b	a	b	b	a	a	a	b	a	a	a	b	b	a	a	a	a	b	b	a	b	a	b	a	a	b	a	a	b	b	b	b	a	b	a	a	b	b	b	a	b	a	b	b	b	a	b
201	31.09_Jr2D_6336168	b	b	a	b	b	a	a	a	b	a	a	a	b	b	a	a	a	a	b	b	a	b	a	b	a	a	b	a	a	b	b	b	b	a	b	a	a	b	b	b	a	b	a	b	b	b	a	b
202	31.09_Jr2D_6873697	b	b	a	b	b	a	a	a	b	a	a	a	b	b	a	a	a	a	b	b	a	b	a	b	a	a	b	a	a	b	b	b	b	a	b	a	a	b	b	b	a	b	a	b	b	b	a	b
203	31.09_Jr2D_752995	b	b	.	a	b	a	a	a	b	a	a	a	b	b	b	b	b	a	b	b	a	b	a	b	a	a	b	a	a	b	b	b	b	a	b	a	b	a	b	b	a	b	a	b	b	b	a	a
204	31.09_Jr2D_803895	b	b	b	a	b	a	a	a	b	a	a	a	b	b	b	b	b	a	b	b	a	b	a	b	a	a	b	a	a	b	b	b	b	a	b	a	b	a	b	b	a	b	a	b	b	b	a	a
205	31.09_Jr2D_825951	b	b	b	a	b	a	a	a	b	a	a	a	b	b	b	b	b	a	b	b	a	b	a	b	a	a	b	a	a	b	b	b	b	a	b	a	b	a	b	b	a	b	a	b	b	b	a	a
206	31.09_Jr2D_8412633	b	b	a	b	b	a	a	a	b	a	a	a	a	b	a	a	a	a	b	b	a	b	b	b	a	a	b	b	a	b	b	b	b	a	b	a	a	b	b	b	a	b	a	b	b	b	a	b
207	31.09_Jr2D_8577993	b	b	a	b	b	a	a	a	b	a	a	a	a	b	a	a	a	a	b	b	a	b	b	b	a	a	b	b	a	b	b	b	b	a	b	a	a	b	b	b	a	b	a	b	b	b	a	b
208	31.09_Jr2D_8881327	b	b	a	b	b	a	a	a	b	a	a	a	a	b	a	a	a	a	b	b	a	a	b	b	a	a	b	b	a	b	b	b	b	a	b	a	a	b	b	b	a	b	a	b	b	b	a	b
209	31.09_Jr2S_11821439	a	b	b	a	b	b	b	a	b	b	b	b	a	a	a	a	a	a	b	a	b	a	a	b	a	b	b	b	b	a	a	b	b	b	b	a	b	b	b	a	b	b	a	a	b	b	b	a
210	31.09_Jr2S_1186065	b	b	a	b	b	b	b	a	b	b	b	a	a	b	a	a	b	b	b	b	b	b	b	b	a	a	b	a	b	a	a	b	b	b	b	a	b	b	a	a	a	b	b	b	b	b	b	a
211	31.09_Jr2S_1194038	b	b	a	b	b	b	b	a	b	b	b	a	a	b	a	a	b	b	b	b	b	b	b	b	a	a	b	a	b	a	a	b	b	b	b	a	b	b	a	a	a	b	b	b	b	b	b	a
212	31.09_Jr2S_11947295	a	b	b	a	b	b	b	a	b	b	b	b	a	a	a	a	a	a	b	a	b	a	a	b	a	b	b	b	b	a	a	b	b	b	b	a	b	b	b	a	b	b	a	a	b	b	b	a
213	31.09_Jr2S_12618304	a	b	.	a	b	b	b	a	b	b	b	b	a	a	a	a	a	a	b	a	b	a	a	b	b	b	b	b	b	a	a	b	b	b	b	a	b	b	b	a	b	b	a	a	b	b	b	a
214	31.09_Jr2S_12635867	a	b	.	a	b	b	b	a	b	b	b	b	a	a	a	a	a	a	b	a	b	a	a	b	b	b	b	b	b	a	a	b	b	b	b	a	b	b	b	a	b	b	a	a	b	b	b	a
215	31.09_Jr2S_12984509	a	b	b	a	b	b	b	a	b	b	b	b	a	a	a	a	a	a	b	a	b	a	a	b	b	b	b	b	b	a	a	b	b	b	b	a	b	b	b	a	b	b	a	a	b	b	b	a
216	31.09_Jr2S_12986734	a	b	b	a	b	b	b	a	b	b	b	b	a	a	a	a	a	a	b	a	b	a	a	b	b	b	b	b	b	a	a	b	b	b	b	a	b	b	b	a	b	b	a	a	b	b	b	a
217	31.09_Jr2S_13230577	a	b	.	a	b	b	b	a	b	b	b	b	a	a	a	a	a	a	a	a	b	a	a	b	b	b	b	b	b	a	a	b	b	b	b	a	b	b	b	a	b	b	a	a	b	b	b	a
218	31.09_Jr2S_1360842	b	b	a	b	b	b	b	a	b	b	b	a	a	b	a	a	b	b	b	b	b	b	b	b	a	a	b	a	b	a	a	b	b	b	b	a	b	b	a	a	a	b	b	b	b	b	b	a
219	31.09_Jr2S_14050908	a	b	.	a	b	b	b	a	a	b	b	b	a	a	a	a	a	a	a	a	b	a	a	b	b	b	b	a	b	a	a	a	b	b	b	a	b	b	b	a	b	b	a	a	b	b	a	a
220	31.09_Jr2S_15164499	a	b	b	a	b	b	b	a	a	b	b	b	a	a	a	a	a	a	a	a	b	a	a	b	b	b	b	a	b	a	a	a	b	b	b	a	b	b	b	a	b	b	a	a	b	b	a	a
221	31.09_Jr2S_15170209	a	b	.	a	b	b	b	a	a	b	b	b	a	a	a	a	a	a	a	a	b	a	a	b	b	b	b	a	b	a	a	a	b	b	b	a	b	b	b	a	b	b	a	a	b	b	a	a
222	31.09_Jr2S_17141244	a	b	.	a	b	b	b	a	a	b	b	b	a	a	a	a	a	a	a	a	b	a	a	b	b	b	b	a	b	a	a	a	b	b	b	a	b	b	b	a	b	b	a	b	b	b	a	a
223	31.09_Jr2S_1719062	b	b	a	b	b	b	b	a	b	b	b	a	a	b	a	a	b	b	b	b	b	b	b	b	a	a	b	a	b	a	a	b	b	b	b	a	b	b	a	a	b	b	b	b	b	b	b	a
224	31.09_Jr2S_2317427	b	b	a	b	b	b	b	a	b	b	b	a	a	b	a	a	b	b	b	b	b	b	b	b	a	a	b	b	b	a	a	b	b	b	b	a	b	b	a	a	b	b	b	b	b	b	b	a
225	31.09_Jr2S_23377456	a	b	.	a	b	b	b	a	a	b	b	b	a	a	b	a	a	a	a	a	b	a	a	b	b	b	b	a	b	a	a	a	b	b	b	a	b	b	b	a	b	b	a	b	b	b	a	a
226	31.09_Jr2S_25106014	b	b	a	b	b	b	b	a	a	b	b	b	a	a	b	b	a	a	a	a	b	a	a	b	b	b	a	a	b	a	a	a	b	b	b	a	b	b	b	a	b	b	a	b	b	b	a	a
227	31.09_Jr2S_2560084	b	b	a	b	b	b	b	a	b	b	b	a	a	b	a	a	b	b	b	b	b	b	b	b	a	a	b	b	b	a	a	b	b	b	b	a	b	b	a	a	b	b	b	b	b	b	b	a
228	31.09_Jr2S_25749235	b	b	a	b	b	b	b	a	a	b	b	b	a	a	b	b	a	a	a	a	b	a	a	b	b	b	a	a	b	a	a	a	b	b	b	a	b	b	b	a	b	b	a	b	b	b	a	a
229	31.09_Jr2S_29501044	b	b	a	b	b	b	b	a	a	b	b	b	a	a	b	b	a	a	a	a	b	b	a	a	b	b	a	a	b	a	a	a	b	b	b	a	b	b	b	a	b	b	a	b	b	b	a	a
230	31.09_Jr2S_2951820	b	b	a	b	b	b	b	a	b	b	b	a	a	b	a	a	b	b	b	b	b	b	b	b	a	a	b	b	b	a	a	b	b	b	b	a	b	b	a	a	b	b	b	b	b	b	b	a
231	31.09_Jr2S_30064089	b	b	a	b	b	b	b	a	a	b	b	b	a	a	b	b	a	a	a	a	b	b	a	a	b	b	a	a	b	a	a	a	b	b	b	a	b	b	b	a	b	b	a	b	b	b	a	a
232	31.09_Jr2S_30064692	b	b	a	b	b	b	b	a	a	b	b	b	a	a	b	b	a	a	a	a	b	b	a	a	b	b	a	a	b	a	a	a	b	b	b	a	b	b	b	a	b	b	a	b	b	b	a	a
233	31.09_Jr2S_3012145	b	b	a	b	b	b	b	a	b	b	b	a	a	b	a	a	b	b	b	b	b	b	b	b	a	a	b	b	b	a	a	b	b	b	b	a	b	b	a	a	b	b	b	b	b	b	b	a
234	31.09_Jr2S_32309719	b	b	a	b	b	a	b	a	a	b	b	b	a	a	b	b	a	a	a	a	b	b	a	a	a	b	a	a	b	a	a	a	b	b	b	a	a	b	b	a	a	b	a	b	b	a	a	a
235	31.09_Jr2S_3234840	b	b	b	b	b	b	b	a	b	b	b	a	a	b	a	a	b	b	b	b	b	b	b	b	a	a	b	b	b	a	a	b	b	b	b	a	b	b	a	a	b	b	b	b	b	b	b	a
236	31.09_Jr2S_32692263	b	b	a	b	b	a	b	a	a	b	b	b	a	a	b	b	a	a	a	a	b	b	a	a	a	b	a	a	b	a	a	a	b	b	b	a	a	b	b	a	a	b	a	b	b	a	a	a
237	31.09_Jr2S_33250207	b	b	a	b	b	a	b	a	a	b	b	b	a	a	b	b	a	a	a	a	b	b	a	a	a	b	a	a	b	a	a	a	b	b	b	a	a	b	b	a	a	b	a	b	b	a	a	a
238	31.09_Jr2S_33668462	b	b	a	b	b	a	b	a	a	b	b	b	a	a	b	b	a	a	a	a	b	b	a	a	a	b	a	a	b	a	a	a	b	b	b	a	a	b	b	a	a	b	a	b	b	a	a	a
239	31.09_Jr2S_3470283	b	b	b	b	b	b	b	a	b	b	b	a	a	b	a	a	b	b	b	b	b	b	b	b	a	a	b	b	b	a	a	b	b	b	b	a	b	b	a	a	b	b	b	b	b	b	b	a
240	31.09_Jr2S_3470873	b	b	b	b	b	b	b	a	b	b	b	a	a	b	a	a	b	b	b	b	b	b	b	b	a	a	b	b	b	a	a	b	b	b	b	a	b	b	a	a	b	b	b	b	b	b	b	a
241	31.09_Jr2S_3541883	b	b	.	b	b	b	b	a	b	b	b	a	a	b	a	a	b	b	b	b	b	b	b	b	a	a	b	b	b	a	a	b	b	b	b	a	b	b	a	a	b	b	b	b	b	b	b	a
242	31.09_Jr2S_35551031	b	b	a	b	b	a	b	a	a	a	b	b	a	a	b	b	a	a	a	b	b	b	b	a	a	b	a	a	b	a	a	a	b	a	b	a	a	b	b	a	a	b	b	b	b	a	a	b
243	31.09_Jr2S_4365055	b	b	.	b	b	b	b	a	b	b	b	a	a	b	a	a	b	a	b	b	b	b	b	b	a	a	b	b	b	a	a	b	b	b	b	a	b	b	a	a	b	b	b	a	b	b	b	a
244	31.09_Jr2S_4397773	b	b	.	b	b	b	b	a	b	b	b	a	a	b	a	a	b	a	b	b	b	b	b	b	a	a	b	b	b	a	a	b	b	b	b	a	b	b	a	a	b	b	b	a	b	b	b	a
245	31.09_Jr2S_4680953	b	b	.	b	b	b	b	a	b	b	b	a	a	b	a	a	b	a	b	b	b	b	b	b	a	a	b	b	b	a	a	b	b	b	b	a	b	b	a	a	b	b	b	a	b	b	b	a
246	31.09_Jr2S_4720995	b	b	b	b	b	b	b	a	b	b	b	a	a	b	a	a	b	a	b	b	b	b	b	b	a	a	b	b	b	a	a	b	b	b	b	a	b	b	a	a	b	b	b	a	b	b	b	a
247	31.09_Jr2S_5151625	b	b	.	b	b	b	b	a	b	b	b	a	a	b	a	a	b	a	b	b	b	b	b	b	a	a	b	b	b	a	a	b	b	b	b	a	b	b	a	a	b	b	b	a	b	b	b	a
248	31.09_Jr2S_5155389	b	b	b	b	b	b	b	a	b	b	b	a	a	b	a	a	b	a	b	b	b	b	b	b	a	a	b	b	b	a	a	b	b	b	b	a	b	b	a	a	b	b	b	a	b	b	b	a
249	31.09_Jr2S_5156128	b	b	.	b	b	b	b	a	b	b	b	a	a	b	a	a	b	a	b	b	.	b	b	b	a	a	b	b	b	a	a	b	b	b	b	a	b	b	a	a	b	b	b	a	b	b	b	a
250	31.09_Jr2S_5219850	b	b	.	b	b	b	b	.	b	b	b	a	.	b	.	a	b	.	b	b	b	b	b	b	.	a	b	b	b	a	.	b	b	b	b	a	b	b	a	a	b	b	b	.	b	b	b	a
251	31.09_Jr2S_542171	b	b	a	b	b	b	b	a	b	b	b	a	a	b	a	a	b	b	b	b	b	b	b	b	a	a	b	a	b	a	a	b	b	b	b	a	b	b	a	a	a	b	b	b	b	b	b	a
252	31.09_Jr2S_5756048	b	b	b	b	b	b	b	a	b	b	b	a	a	b	a	a	b	a	b	b	b	b	a	b	a	a	b	b	b	a	a	b	b	b	b	a	b	b	a	a	b	b	a	a	b	b	b	a
253	31.09_Jr2S_5756051	b	b	b	b	b	b	b	a	b	b	b	.	a	b	a	.	b	a	b	b	b	b	a	b	a	a	b	b	b	a	a	b	b	b	b	a	b	b	a	a	b	b	a	a	b	b	b	a
254	31.09_Jr2S_5817677	b	b	b	b	b	b	b	a	b	b	b	a	a	b	a	a	b	a	b	b	b	b	a	b	a	a	b	b	b	a	a	b	b	b	b	a	b	b	a	a	b	b	a	a	b	b	b	a
255	31.09_Jr2S_6177898	b	b	b	b	b	.	b	a	b	b	b	a	a	b	a	a	b	a	.	b	.	a	a	b	a	a	b	.	b	a	a	b	b	b	b	a	b	b	a	a	b	b	a	a	.	b	b	a
256	31.09_Jr2S_7163905	b	b	.	b	b	b	b	.	b	b	b	a	.	b	.	a	b	.	b	b	b	a	a	b	.	a	b	b	b	a	.	b	b	b	b	a	b	b	b	a	b	b	.	.	b	b	b	a
257	31.09_Jr2S_7229628	b	b	.	b	b	b	b	a	b	b	b	a	a	b	a	a	b	a	b	b	b	a	a	b	a	a	b	b	b	a	a	b	b	b	b	a	b	b	b	a	b	b	a	a	b	b	b	a
258	31.09_Jr2S_7260377	b	b	.	b	b	b	b	a	b	b	b	a	a	b	a	a	b	a	b	b	b	a	a	b	a	a	b	b	b	a	a	b	b	b	b	a	b	b	b	a	b	b	a	a	b	b	b	a
259	31.09_Jr2S_7485916	b	b	.	b	b	b	b	a	b	b	b	a	a	b	a	a	b	a	b	b	b	a	a	b	a	a	b	b	b	a	a	b	b	b	b	a	b	b	b	a	b	b	a	a	b	b	b	a
260	31.09_Jr2S_770326	b	b	a	b	b	b	b	a	b	b	b	a	a	b	a	a	b	b	b	b	b	b	b	b	a	a	b	a	b	a	a	b	b	b	b	a	b	b	a	a	a	b	b	b	b	b	b	a
261	31.09_Jr2S_7728127	b	b	.	b	b	b	b	a	b	b	b	a	a	b	a	a	b	a	b	b	b	a	a	b	a	a	b	b	b	a	a	b	b	b	b	a	b	b	b	a	b	b	a	a	b	b	b	a
262	31.09_Jr2S_7898806	b	b	b	b	b	b	b	a	b	b	b	a	a	b	a	a	b	a	b	b	b	a	a	b	a	a	b	b	b	a	a	b	b	b	b	a	b	b	b	a	b	b	a	a	b	b	b	a
263	31.09_Jr2S_8924077	b	b	b	b	b	b	b	a	b	b	b	a	a	b	a	a	a	a	b	b	b	a	a	b	a	a	b	b	b	a	a	b	b	b	b	a	b	b	b	a	b	b	a	a	b	b	b	a
264	31.09_Jr3D_10126311	a	a	a	b	a	a	b	b	a	b	b	a	a	a	b	b	b	b	b	b	a	b	b	b	a	a	a	a	b	b	b	a	b	a	b	a	b	a	b	a	a	b	a	b	b	b	b	b
265	31.09_Jr3D_10719429	a	a	a	b	a	a	b	b	a	b	b	a	a	a	b	b	b	b	b	b	a	b	b	b	a	a	a	a	b	b	b	a	b	a	b	a	b	a	b	a	a	b	a	b	b	b	b	b
266	31.09_Jr3D_10756779	a	a	a	b	a	a	b	b	a	b	b	a	a	a	b	b	b	b	b	b	a	b	b	b	a	a	a	a	b	b	b	a	b	a	b	a	b	a	b	a	a	b	a	b	b	b	b	b
267	31.09_Jr3D_1114703	a	b	.	b	a	b	b	b	b	b	b	b	a	b	b	b	b	b	a	b	b	a	b	b	a	a	a	a	b	b	b	a	b	a	a	b	b	a	a	a	a	a	b	a	a	b	b	a
268	31.09_Jr3D_11643168	a	a	a	b	a	a	b	b	a	b	b	a	a	a	b	b	b	b	b	b	a	b	b	b	a	a	a	a	b	b	b	a	b	b	b	a	b	a	b	a	b	b	a	b	b	b	b	b
269	31.09_Jr3D_12383126	a	a	a	b	a	a	b	b	a	b	b	a	a	a	b	b	b	b	b	b	a	b	b	b	a	a	a	a	b	b	b	a	b	b	b	a	b	a	b	a	b	b	a	b	b	b	b	b
270	31.09_Jr3D_13825195	a	a	.	b	a	a	a	b	a	a	b	a	a	a	b	b	b	b	b	b	a	b	b	b	a	a	a	a	b	b	b	a	b	b	b	a	b	a	b	a	b	b	a	b	b	b	b	b
271	31.09_Jr3D_15962417	a	a	.	b	a	a	a	b	a	a	b	a	a	a	b	b	a	b	b	b	a	b	b	b	a	a	b	a	b	b	b	a	b	b	b	a	b	b	b	a	b	b	a	b	b	b	b	b
272	31.09_Jr3D_1623092	a	b	b	b	a	b	b	b	b	b	b	b	a	b	b	b	b	b	a	b	b	a	b	b	a	a	a	a	b	b	b	a	b	a	a	b	b	a	a	a	a	a	b	a	a	b	b	a
273	31.09_Jr3D_16946883	a	a	a	b	a	a	a	b	a	a	b	a	a	a	b	b	a	b	b	b	a	b	b	b	a	a	b	a	b	b	b	a	b	b	b	a	b	b	b	a	b	b	a	b	b	b	b	b
274	31.09_Jr3D_17155515	a	a	.	b	a	a	a	b	a	a	b	a	a	a	b	b	a	b	b	b	a	b	b	b	a	a	b	a	b	b	b	a	b	b	b	a	b	b	b	a	b	b	a	b	b	b	b	b
275	31.09_Jr3D_1908102	a	b	b	b	a	b	b	b	b	b	b	b	a	b	b	b	b	b	a	b	b	a	b	b	a	a	a	a	b	b	b	a	b	a	a	b	b	a	a	a	a	a	b	a	a	b	b	a
276	31.09_Jr3D_22503575	b	a	.	b	a	a	a	b	a	a	b	a	a	a	b	b	a	b	b	b	a	b	a	b	a	a	b	a	b	b	b	a	b	b	b	a	b	b	b	a	b	b	a	b	b	b	b	b
277	31.09_Jr3D_22503678	b	a	.	b	a	a	a	b	a	a	b	a	a	a	b	b	a	b	b	b	a	b	a	b	a	a	b	a	b	b	b	a	b	b	b	a	b	b	b	a	b	b	a	b	b	b	b	b
278	31.09_Jr3D_22569862	b	a	.	b	a	a	a	b	a	a	b	a	.	.	b	b	a	b	b	b	a	b	a	b	a	.	b	a	b	b	b	a	b	b	b	a	b	b	b	a	b	b	a	b	b	b	b	b
279	31.09_Jr3D_22711835	b	a	a	b	a	a	a	b	a	a	b	a	a	a	b	b	a	b	b	b	a	b	a	b	a	a	b	a	b	b	b	a	b	b	b	a	b	b	b	a	b	b	a	b	b	b	b	b
280	31.09_Jr3D_23758769	b	a	a	b	a	a	a	b	a	a	b	a	a	a	b	b	a	b	b	b	a	b	a	b	a	a	b	a	b	b	a	a	b	b	b	a	b	b	b	a	b	b	a	b	b	b	b	b
281	31.09_Jr3D_27325223	b	a	.	b	a	a	a	b	b	a	b	a	a	b	b	b	a	b	b	b	a	b	a	b	a	a	b	a	b	b	a	a	b	b	b	b	b	a	b	a	b	b	a	b	b	b	b	b
282	31.09_Jr3D_2808993	a	.	.	b	a	b	b	b	b	b	b	b	a	b	b	b	b	b	a	b	b	a	b	b	a	b	a	a	b	b	b	a	b	a	a	b	b	a	a	a	a	a	b	a	a	b	b	a
283	31.09_Jr3D_2841542	a	b	b	b	a	b	b	b	b	b	b	b	a	b	b	b	b	b	a	b	b	a	b	b	a	b	a	a	b	b	b	a	b	a	a	b	b	a	a	a	a	a	b	a	a	b	b	a
284	31.09_Jr3D_28728957	b	a	.	b	a	a	a	b	b	a	b	b	a	a	b	b	a	a	b	b	a	b	a	b	b	a	b	a	a	b	a	a	b	b	b	b	a	a	b	a	b	b	a	b	b	b	b	b
285	31.09_Jr3D_29337210	b	a	.	b	a	a	a	b	b	a	b	b	a	a	b	b	a	a	b	b	a	b	a	b	b	a	b	a	a	b	a	a	b	b	b	b	a	a	b	a	b	b	a	b	b	b	b	b
286	31.09_Jr3D_30872911	b	a	a	b	a	b	a	b	b	b	b	b	a	a	b	b	a	a	b	b	a	b	a	b	b	a	b	a	a	b	a	b	b	b	a	b	a	a	b	a	b	b	a	b	b	b	b	b
287	31.09_Jr3D_32088124	b	a	b	b	a	b	a	b	b	b	b	b	a	a	b	b	a	a	b	b	a	b	a	b	b	a	b	a	a	b	a	b	b	b	a	b	a	a	b	a	b	b	a	b	b	b	b	b
288	31.09_Jr3D_32939435	b	a	b	b	a	b	a	b	b	b	b	b	a	a	b	b	a	a	b	b	a	b	a	b	b	a	b	a	a	b	a	b	b	b	a	b	a	a	b	a	a	b	a	b	b	b	b	a
289	31.09_Jr3D_336244	a	b	.	b	a	.	b	b	b	b	b	b	a	b	b	b	b	b	a	b	b	a	b	b	a	a	a	a	b	b	b	a	b	a	a	b	b	a	a	a	a	a	b	a	a	b	b	a
290	31.09_Jr3D_33950449	b	a	b	b	a	b	a	b	b	b	b	b	a	a	b	b	a	a	b	b	a	b	a	b	b	a	b	a	a	b	a	b	b	a	a	b	a	a	b	a	a	b	a	b	b	b	b	a
291	31.09_Jr3D_34014380	b	a	b	b	a	b	a	b	b	b	b	b	a	a	b	b	a	a	b	b	a	b	a	b	b	a	b	a	a	b	a	b	b	a	a	b	a	a	b	a	a	b	a	b	b	b	b	a
292	31.09_Jr3D_35180005	b	a	b	b	a	b	a	b	b	b	b	b	a	a	b	b	a	a	b	b	a	b	a	b	b	a	b	a	a	b	a	b	b	a	a	b	a	a	b	a	a	b	a	b	b	b	b	a
293	31.09_Jr3D_36060494	b	a	b	.	b	b	a	b	b	b	a	b	a	a	b	b	a	a	b	b	a	b	a	b	b	a	b	a	a	b	a	b	b	a	a	b	a	a	b	a	a	b	a	b	b	b	b	a
294	31.09_Jr3D_36060755	b	a	b	b	b	b	a	b	b	b	a	b	a	a	b	b	a	a	b	b	a	b	a	b	b	a	b	a	a	b	a	b	b	a	a	b	a	a	b	a	a	b	a	b	b	b	b	a
295	31.09_Jr3D_36577341	b	a	b	b	b	b	a	b	b	b	a	b	a	a	b	b	a	a	b	b	a	b	a	b	b	a	b	a	a	b	a	b	b	a	a	b	a	a	b	a	a	b	a	b	b	b	b	a
296	31.09_Jr3D_3661525	a	b	b	b	a	b	b	b	b	b	b	b	a	b	b	b	b	b	a	b	b	b	b	b	a	a	a	a	b	b	b	a	b	a	a	b	b	a	a	a	a	a	b	a	a	b	b	a
297	31.09_Jr3D_3661817	a	b	b	b	a	b	b	b	b	b	b	b	a	b	b	b	b	b	a	b	b	b	b	b	a	a	a	a	b	b	b	a	b	a	a	b	b	a	a	a	a	a	b	a	a	b	b	a
298	31.09_Jr3D_3915843	a	b	.	b	a	b	b	b	b	b	b	b	a	b	b	b	b	b	a	b	b	b	b	b	a	a	a	a	b	b	b	a	b	a	a	b	b	a	a	a	a	a	b	a	a	b	b	a
299	31.09_Jr3D_4412184	a	b	.	b	a	b	b	b	b	b	b	b	a	b	b	b	b	b	a	b	b	b	b	b	a	a	a	a	b	b	b	a	b	a	a	b	b	a	a	a	a	a	b	a	a	b	b	a
300	31.09_Jr3D_4598187	a	b	.	b	a	b	b	b	b	b	b	b	a	b	b	b	b	b	a	b	b	b	b	b	a	a	a	a	b	b	b	a	b	a	a	b	b	a	a	a	a	a	b	a	a	b	b	a
301	31.09_Jr3D_4855708	a	b	b	b	a	b	b	b	b	b	b	b	a	a	b	b	b	b	a	b	b	b	b	b	a	a	a	a	b	b	b	a	b	a	a	b	b	a	a	a	a	a	b	a	a	b	b	a
302	31.09_Jr3D_5085088	a	b	b	b	a	b	b	b	b	b	b	b	a	a	b	b	b	b	a	b	b	b	b	b	a	a	a	a	b	b	b	a	b	a	a	b	b	a	a	a	a	a	b	a	a	b	b	a
303	31.09_Jr3D_519802	a	b	b	b	a	.	b	b	b	b	b	b	a	b	b	b	b	b	a	b	.	a	b	b	a	a	a	a	b	b	b	a	b	a	a	b	b	a	a	a	a	a	b	a	a	b	b	a
304	31.09_Jr3D_5629453	a	b	b	b	a	b	b	b	b	b	b	b	a	a	b	b	b	b	a	b	a	b	b	b	a	a	a	a	b	b	b	a	b	a	b	b	b	a	a	a	a	a	b	a	b	b	b	a
305	31.09_Jr3D_6104275	a	b	b	b	a	b	b	b	b	b	b	a	a	a	b	b	b	b	a	b	a	b	b	b	a	a	a	a	b	b	b	a	b	a	b	b	b	a	a	a	a	a	b	a	b	b	b	a
306	31.09_Jr3D_713164	a	.	.	b	a	b	b	b	b	b	b	b	a	b	b	b	b	b	a	b	b	a	b	b	a	a	a	a	b	b	b	a	b	a	a	b	b	a	a	a	a	a	b	a	a	b	b	a
307	31.09_Jr3D_730646	a	b	b	b	a	b	b	b	b	b	b	b	a	b	b	b	b	b	a	b	b	a	b	b	a	a	a	a	b	b	b	a	b	a	a	b	b	a	a	a	a	a	b	a	a	b	b	a
308	31.09_Jr3D_8564593	a	a	b	b	a	b	b	b	b	b	b	a	a	a	b	b	b	b	b	b	a	b	b	b	a	a	a	a	b	b	b	a	b	a	b	a	b	a	b	a	a	b	a	b	b	b	b	b
309	31.09_Jr3D_8996566	a	a	a	b	a	b	b	b	b	b	b	a	a	a	b	b	b	b	b	b	a	b	b	b	a	a	a	a	b	b	b	a	b	a	b	a	b	a	b	a	a	b	a	b	b	b	b	b
310	31.09_Jr3D_8996592	a	a	a	b	a	b	b	b	b	b	b	a	a	a	b	b	b	b	b	b	a	b	b	b	a	a	a	a	b	b	b	a	b	a	b	a	b	a	b	a	.	b	a	b	b	b	b	b
311	31.09_Jr3D_9336230	a	a	a	b	a	a	b	b	b	b	b	a	a	a	b	b	b	b	b	b	a	b	b	b	a	a	a	a	b	b	b	a	b	a	b	a	b	a	b	a	a	b	a	b	b	b	b	b
312	31.09_Jr3S_13182599	a	a	a	a	a	a	a	b	b	b	a	a	b	b	a	b	b	b	b	a	a	a	a	a	a	a	a	a	b	b	b	a	b	a	b	a	a	b	b	b	a	b	a	a	a	a	a	a
313	31.09_Jr3S_13182680	a	a	a	a	a	a	a	b	b	b	a	a	b	b	a	b	b	b	b	a	a	a	a	a	a	a	a	a	b	b	b	a	b	a	b	a	a	b	b	b	a	b	a	a	a	a	a	a
314	31.09_Jr3S_13183522	a	a	a	a	a	a	a	b	b	b	a	a	b	b	a	b	b	b	b	a	a	a	a	a	a	a	a	a	b	b	b	a	b	a	b	a	a	b	b	b	a	b	a	a	a	a	a	a
315	31.09_Jr3S_18060820	.	a	a	a	a	a	a	b	b	a	b	a	b	b	a	b	b	b	b	.	a	a	a	.	a	a	a	a	b	b	b	a	b	a	a	a	a	b	.	b	a	a	a	a	a	a	b	a
316	31.09_Jr3S_18447006	a	a	a	a	a	a	a	b	b	a	b	a	b	b	a	b	b	b	b	a	a	a	a	a	a	a	a	a	b	b	b	a	b	a	a	a	a	b	a	b	a	a	a	a	a	a	b	a
317	31.09_Jr3S_18637667	a	a	a	a	a	a	a	b	b	a	b	a	b	b	a	b	b	b	b	a	a	a	a	a	a	a	a	a	b	b	b	a	b	a	a	a	a	b	a	b	a	a	a	a	a	a	b	a
318	31.09_Jr3S_18638190	a	a	a	a	a	a	a	b	b	a	b	a	b	b	a	b	b	b	b	a	a	a	a	a	a	a	a	a	b	b	b	a	b	a	a	a	a	b	a	b	a	a	a	a	a	a	b	a
319	31.09_Jr3S_19112600	a	a	a	a	a	a	a	b	b	a	b	a	b	b	a	b	b	a	b	a	a	.	a	a	b	a	a	a	b	b	b	a	b	a	a	a	a	b	a	b	a	a	a	a	a	a	a	a
320	31.09_Jr3S_19119589	a	.	.	a	.	.	.	b	b	a	b	.	b	b	a	b	b	a	b	.	.	.	a	a	b	a	a	.	b	b	b	a	b	.	a	.	.	b	a	b	a	.	.	.	a	a	a	a
321	31.09_Jr3S_19364458	a	a	a	a	a	a	a	b	b	a	b	a	b	b	a	b	b	a	b	a	a	b	a	a	b	a	a	a	b	b	b	a	b	a	a	a	a	b	a	b	a	a	a	a	a	a	a	a
322	31.09_Jr3S_19727413	a	a	a	a	a	a	a	b	b	a	b	a	b	b	a	b	b	a	b	a	a	b	a	a	b	a	a	a	b	b	b	a	b	a	a	a	a	b	a	b	a	a	a	a	a	a	a	a
323	31.09_Jr3S_19757186	a	a	a	a	a	a	a	b	b	a	b	a	b	b	a	b	b	a	b	a	a	b	a	a	b	a	a	a	b	b	b	a	b	a	a	a	a	b	a	b	a	a	a	a	a	a	a	a
324	31.09_Jr3S_19757496	a	a	a	a	a	a	a	b	b	a	b	a	b	b	a	b	b	a	b	a	a	b	a	a	b	a	a	a	b	b	b	a	b	a	a	a	a	b	a	b	a	a	a	a	a	a	a	a
325	31.09_Jr3S_19763221	a	a	a	a	a	a	a	b	b	a	b	a	b	b	a	b	b	a	b	a	a	b	a	a	b	a	a	a	b	b	b	a	b	a	a	a	a	b	a	b	a	a	a	a	a	a	a	a
326	31.09_Jr3S_20033040	a	a	a	a	a	a	a	b	b	a	b	a	b	b	a	b	b	a	b	a	a	b	a	a	b	a	a	a	b	b	b	a	b	a	a	a	a	b	a	b	a	a	a	a	a	a	a	a
327	31.09_Jr3S_20555121	a	a	a	a	a	a	a	b	b	a	b	a	b	b	a	b	b	a	b	a	a	b	a	a	b	a	a	a	b	b	b	a	b	a	a	a	a	b	a	b	a	a	a	a	a	a	a	a
328	31.09_Jr3S_20841801	a	a	a	a	a	a	a	b	b	a	b	a	b	b	a	b	b	a	b	a	a	b	a	a	b	a	a	a	b	b	b	a	b	a	a	a	a	b	a	b	a	a	a	a	a	a	a	a
329	31.09_Jr3S_20878885	a	a	a	a	a	a	a	b	b	a	b	a	b	b	a	b	b	a	b	a	a	b	a	a	b	a	a	a	b	b	b	a	b	a	a	a	a	b	a	b	a	a	a	a	a	a	a	a
330	31.09_Jr3S_22117583	b	a	a	a	a	a	a	b	b	a	b	a	b	b	a	b	b	a	b	a	a	b	a	a	b	a	a	a	b	b	b	b	b	a	a	a	a	b	a	b	a	a	a	a	a	b	a	a
331	31.09_Jr3S_23317160	b	a	a	b	a	a	a	b	b	a	b	a	b	b	a	b	b	a	b	b	a	b	a	a	b	a	a	a	b	b	b	b	b	a	a	a	a	b	a	b	a	a	a	a	a	b	a	a
332	31.09_Jr3S_23987592	b	a	a	b	a	a	a	b	b	a	b	a	b	b	a	b	b	a	b	b	a	b	a	a	b	a	a	a	b	b	b	b	b	a	a	a	a	b	a	b	a	a	a	a	a	a	a	b
333	31.09_Jr3S_24334895	b	a	a	b	a	a	a	b	b	a	b	a	b	b	a	b	b	a	b	b	a	b	a	a	b	a	a	a	b	a	b	b	b	a	a	a	a	b	a	b	a	a	a	a	a	a	a	b
334	31.09_Jr3S_25029209	b	a	.	b	a	a	a	b	b	a	b	a	b	b	a	b	a	a	b	b	a	b	a	a	b	a	a	a	b	a	b	b	b	a	a	a	.	b	a	b	a	a	a	a	a	a	a	b
335	31.09_Jr3S_25098579	b	a	.	b	a	a	a	b	b	a	b	a	b	b	a	b	a	a	b	b	a	b	a	a	b	a	a	a	b	a	b	b	b	a	a	a	.	b	a	b	a	a	a	a	a	a	a	b
336	31.09_Jr3S_25418618	b	a	.	b	a	a	a	b	b	a	b	a	b	b	a	b	a	a	b	b	a	b	a	a	b	a	a	a	b	a	b	b	b	a	a	a	.	b	a	b	a	a	a	a	a	a	a	b
337	31.09_Jr3S_25563906	b	a	.	.	a	a	a	b	b	a	b	a	b	.	a	b	a	a	b	.	a	.	a	a	b	a	a	a	b	a	b	b	b	a	a	a	.	.	a	b	a	a	a	a	a	a	a	b
338	31.09_Jr3S_26348882	b	a	.	b	a	a	a	b	b	a	b	a	a	b	a	b	a	a	b	b	a	b	a	a	b	a	a	a	b	a	b	b	b	a	a	a	b	b	a	b	a	a	a	a	a	a	a	b
339	31.09_Jr3S_26782341	b	a	.	b	a	a	a	b	b	a	b	a	a	b	a	b	a	a	b	b	a	b	a	a	b	a	a	a	b	a	b	b	b	a	a	a	b	b	a	b	a	a	a	a	a	a	a	b
340	31.09_Jr3S_26782453	b	a	.	b	a	a	a	b	b	a	b	a	a	b	a	b	a	a	b	b	a	b	a	a	b	a	a	a	b	a	b	b	b	a	a	a	b	b	a	b	a	a	a	a	a	a	a	b
341	31.09_Jr3S_271463	b	a	a	b	b	a	a	a	b	b	a	a	b	a	a	a	b	b	b	a	b	a	a	a	b	a	a	a	b	a	b	a	b	a	b	b	b	a	b	b	a	b	a	a	a	a	a	a
342	31.09_Jr3S_27155677	b	a	.	b	a	a	a	b	b	a	b	a	a	b	a	b	a	a	b	b	a	b	a	a	b	a	a	a	b	a	b	b	b	a	a	a	b	b	a	b	a	a	a	a	a	a	a	b
343	31.09_Jr3S_3821327	b	a	a	b	b	a	a	a	b	b	a	.	b	b	a	a	b	b	b	a	a	a	a	a	a	a	a	a	b	b	b	a	b	a	b	a	b	b	b	b	a	b	a	a	a	a	a	a
344	31.09_Jr3S_4776268	b	a	a	b	b	a	a	a	b	b	a	a	b	b	a	a	b	b	b	a	a	a	a	a	a	a	a	a	b	b	b	a	b	a	b	a	b	b	b	b	a	b	a	a	a	a	a	a
345	31.09_Jr3S_6008866	b	a	a	b	b	a	a	b	b	b	a	a	b	b	a	b	b	b	b	a	a	a	a	a	a	a	a	a	b	b	b	a	b	a	b	a	a	b	b	b	a	b	a	a	a	a	a	a
346	31.09_Jr3S_8691305	b	a	a	a	b	a	a	b	b	b	a	a	b	b	a	b	b	b	b	a	a	a	a	a	a	a	a	a	b	b	b	a	b	a	b	a	a	b	b	b	a	b	a	a	a	a	a	a
347	31.09_Jr3S_9996301	b	a	a	a	a	a	a	.	b	b	a	a	b	b	a	b	b	b	b	a	a	a	.	a	a	a	a	a	b	.	.	a	b	a	b	a	a	b	b	b	a	b	a	a	a	a	a	a
348	31.09_Jr4D_13806678	a	a	b	b	b	a	b	a	a	b	b	a	b	a	b	a	b	a	b	a	a	a	b	b	b	b	b	a	b	b	a	a	b	b	b	b	a	a	a	a	a	b	a	a	a	b	a	a
349	31.09_Jr4D_14527573	a	a	b	b	b	a	b	a	a	b	b	a	b	a	b	a	b	a	b	a	a	a	b	b	b	b	b	a	b	b	a	a	b	b	b	b	a	a	a	a	a	b	a	a	a	b	a	a
350	31.09_Jr4D_14532355	a	a	b	b	b	a	b	a	a	b	b	a	b	a	b	a	b	a	b	a	a	a	b	b	b	b	b	a	b	b	a	a	b	b	b	b	a	a	a	a	a	b	a	a	a	b	a	a
351	31.09_Jr4D_14532474	a	a	b	b	b	a	b	a	a	b	b	a	b	a	b	a	b	a	b	a	a	a	b	b	b	b	b	a	b	b	a	a	b	b	b	b	a	a	a	a	a	b	a	a	a	b	a	a
352	31.09_Jr4D_16169986	a	a	b	b	b	a	b	a	a	b	b	a	b	a	b	a	b	a	b	a	a	a	b	b	b	b	b	a	b	b	a	a	b	b	b	b	a	a	a	a	a	b	a	a	a	a	a	a
353	31.09_Jr4D_16727856	a	a	b	b	b	a	b	a	a	b	b	a	b	a	b	a	b	a	b	a	a	a	b	b	b	b	b	a	b	b	a	a	b	b	b	b	a	a	a	a	a	b	a	a	a	a	a	a
354	31.09_Jr4D_18044684	a	a	b	b	b	a	b	a	a	b	b	a	b	a	b	a	b	a	b	a	a	a	b	b	b	b	b	a	b	b	a	a	b	b	b	b	a	a	a	a	a	b	a	a	a	a	a	a
355	31.09_Jr4D_1845468	a	b	.	.	b	a	b	a	.	b	b	a	.	b	a	a	b	.	a	a	a	.	a	b	a	.	a	.	a	.	b	a	.	a	b	.	.	a	a	.	a	a	a	.	b	.	.	a
356	31.09_Jr4D_2108582	a	b	b	b	b	a	b	a	b	b	b	a	b	b	a	a	b	b	a	a	a	b	a	b	a	b	a	b	a	b	b	a	b	a	b	b	b	a	a	b	a	a	a	b	a	b	b	a
357	31.09_Jr4D_22006533	a	a	.	b	b	a	b	a	a	b	b	a	b	a	b	a	b	a	b	a	a	a	b	.	b	b	b	a	a	b	a	a	b	b	b	b	a	a	a	a	a	b	a	a	a	a	a	a
358	31.09_Jr4D_22931758	a	a	.	b	b	a	b	a	a	b	b	a	b	b	b	b	b	a	b	a	a	a	b	b	b	b	b	a	a	b	a	a	b	b	b	b	a	a	a	a	a	b	a	a	a	a	a	a
359	31.09_Jr4D_2455909	a	b	b	b	b	a	b	a	b	b	b	a	b	b	a	a	b	b	a	a	a	b	a	b	a	b	a	b	a	b	a	a	b	a	b	b	b	a	a	b	a	a	a	b	a	b	b	a
360	31.09_Jr4D_25673249	a	a	.	b	b	a	b	a	a	b	b	b	a	b	b	b	b	a	b	a	a	a	b	b	b	b	b	a	a	b	a	a	b	b	b	b	a	a	a	a	a	b	.	a	a	a	a	a
361	31.09_Jr4D_28914589	a	b	.	b	b	a	b	a	b	b	a	b	a	b	b	b	b	a	b	a	a	a	a	b	a	a	b	a	a	b	b	a	b	b	b	b	b	a	a	a	a	a	b	a	b	b	a	a
362	31.09_Jr4D_29075343	a	b	.	b	b	a	b	a	b	b	a	b	a	b	b	b	b	a	b	a	a	a	a	b	a	a	b	a	a	b	b	a	b	b	b	b	b	a	a	a	a	a	b	a	b	b	a	a
363	31.09_Jr4D_29300819	a	b	.	b	b	a	b	a	b	b	a	b	a	b	b	b	b	a	b	a	a	a	a	b	a	a	b	a	a	b	b	a	b	b	b	b	b	a	a	a	a	a	b	a	b	b	a	a
364	31.09_Jr4D_29430896	a	b	.	.	b	a	b	a	b	b	a	b	a	b	b	b	b	a	b	a	a	a	a	b	a	a	b	a	a	b	b	a	b	b	b	b	b	a	a	a	a	a	b	a	b	b	a	a
365	31.09_Jr4D_29549350	a	b	.	b	b	a	b	a	b	b	a	b	a	b	b	b	b	a	b	a	a	a	a	b	a	a	b	a	a	b	b	a	b	b	b	b	b	a	a	a	a	a	b	a	b	b	a	a
366	31.09_Jr4D_30469098	a	b	.	b	b	a	b	a	b	b	a	b	a	b	b	b	b	a	b	a	a	a	a	b	b	a	b	b	a	b	b	a	b	b	b	b	b	a	a	a	a	a	b	b	b	b	a	a
367	31.09_Jr4D_31271839	a	b	.	b	b	a	b	a	b	b	a	a	a	b	b	b	b	a	b	a	a	a	a	a	b	a	b	b	a	b	b	a	a	b	b	b	b	a	a	a	a	a	b	b	b	b	a	a
368	31.09_Jr4D_31739298	a	b	.	b	b	a	b	a	b	b	a	a	a	b	b	b	b	a	b	a	a	a	a	a	b	a	b	b	a	b	b	a	a	b	b	b	b	a	a	a	a	a	b	b	b	b	a	a
369	31.09_Jr4D_32374751	a	b	.	a	b	a	b	a	b	b	a	a	a	b	b	b	b	a	b	a	a	a	a	a	b	a	b	b	a	b	b	a	a	b	b	b	.	a	a	a	a	a	b	b	b	b	a	a
370	31.09_Jr4D_3691857	a	b	.	b	b	a	b	a	a	b	b	a	b	a	a	a	b	b	a	a	a	b	a	b	b	b	b	b	b	b	a	a	.	a	b	b	b	a	a	b	a	a	a	b	a	b	b	a
371	31.09_Jr4D_374189	a	b	.	a	b	a	a	a	b	b	b	a	a	b	a	b	b	b	a	b	a	b	a	b	a	b	a	b	a	b	b	a	b	a	b	a	b	a	a	b	b	a	a	b	b	b	b	a
372	31.09_Jr4D_374255	a	b	.	a	b	a	a	a	b	b	b	a	a	b	a	b	b	b	a	b	a	b	a	b	a	b	a	b	a	b	b	a	b	a	b	a	b	a	a	b	b	a	a	b	b	b	b	a
373	31.09_Jr4D_457461	a	b	b	a	b	a	a	a	b	b	b	a	a	b	a	b	b	b	a	b	a	b	a	b	a	b	a	b	a	b	b	a	b	a	b	a	b	a	a	b	a	a	a	b	b	b	b	a
374	31.09_Jr4D_5498577	a	b	b	b	b	a	b	a	a	b	b	a	b	a	b	a	b	b	a	a	a	a	a	b	b	b	b	b	b	b	a	a	b	a	b	b	b	a	a	b	a	b	a	b	a	b	a	a
375	31.09_Jr4D_5985071	a	b	b	b	b	a	b	a	a	b	b	a	b	a	b	a	b	b	a	a	a	a	a	b	b	b	b	b	b	b	a	a	b	a	b	b	b	a	a	b	a	b	a	b	a	b	a	a
376	31.09_Jr4D_693960	a	b	.	b	b	a	b	a	b	b	b	a	a	b	a	b	b	b	a	b	a	b	a	b	a	b	a	b	a	b	b	a	b	a	b	a	b	a	a	b	a	a	a	b	b	b	b	a
377	31.09_Jr4D_694168	a	b	.	b	b	a	b	a	b	b	b	a	a	b	a	b	b	b	a	b	a	b	a	b	a	b	a	b	a	b	b	a	b	a	b	a	b	a	a	b	a	a	a	b	b	b	b	a
378	31.09_Jr4D_7083707	a	b	b	b	b	a	b	a	a	b	b	a	b	a	b	a	b	b	b	a	a	a	a	b	b	b	b	b	b	b	a	a	b	a	b	b	b	a	a	a	a	b	a	b	a	b	a	a
379	31.09_Jr4D_8341128	a	b	b	b	b	a	b	a	a	b	b	a	b	a	b	a	b	b	b	a	a	a	a	b	b	b	b	b	b	b	a	a	b	a	b	b	a	a	a	a	a	b	a	b	a	b	a	a
380	31.09_Jr4D_9508494	a	b	b	b	b	a	b	a	a	b	b	a	b	a	b	a	b	a	b	a	a	a	b	b	b	b	b	a	b	b	a	a	b	b	b	b	a	a	a	a	a	b	a	a	a	b	a	a
381	31.09_Jr4S_10239918	a	b	.	b	b	a	a	.	b	.	.	a	a	.	a	b	b	b	a	a	b	.	b	b	a	.	b	a	b	.	b	a	.	.	b	a	a	a	a	a	b	a	b	a	b	b	a	a
382	31.09_Jr4S_10305241	a	b	.	b	b	a	a	b	b	b	b	a	a	b	a	b	b	b	a	a	b	b	b	b	a	b	b	a	b	b	b	a	b	b	b	a	a	a	a	a	b	a	b	a	b	b	a	a
383	31.09_Jr4S_11732514	a	b	.	b	b	a	a	b	b	b	b	a	a	b	a	b	b	b	a	a	b	b	b	b	a	b	b	a	b	b	b	a	a	b	b	a	a	a	a	a	b	a	b	a	a	b	a	a
384	31.09_Jr4S_1382395	a	a	.	b	b	a	b	a	a	b	b	b	a	b	b	b	b	a	b	a	b	b	a	b	a	b	a	a	a	b	b	a	b	b	b	a	b	a	a	a	a	a	b	b	b	b	b	b
385	31.09_Jr4S_1428183	a	a	.	b	b	a	b	a	a	b	b	b	a	b	b	b	b	a	b	a	b	b	a	b	a	b	a	a	a	b	b	a	b	b	b	a	b	a	a	a	a	a	b	b	b	b	b	b
386	31.09_Jr4S_14287210	a	b	a	b	b	a	a	b	b	a	b	a	a	b	a	b	b	b	a	a	b	a	b	a	a	b	b	a	b	b	b	a	a	b	b	a	a	a	a	a	b	a	b	a	a	b	a	a
387	31.09_Jr4S_1452591	a	a	.	b	b	a	b	a	a	b	b	b	a	b	b	b	b	a	b	a	b	b	a	b	a	b	a	a	a	b	b	a	b	b	b	a	b	a	a	a	a	a	b	b	b	b	b	b
388	31.09_Jr4S_1500250	a	a	.	b	b	a	b	a	a	b	b	b	a	b	b	b	b	a	b	a	b	b	a	b	a	b	a	a	a	b	b	a	b	b	b	a	b	a	a	a	a	a	b	b	b	b	b	b
389	31.09_Jr4S_1592147	a	a	.	b	b	a	b	a	a	b	b	b	a	b	b	b	b	a	b	a	b	b	a	b	a	b	a	a	a	b	b	a	b	b	b	a	b	a	a	a	a	a	b	b	b	b	b	b
390	31.09_Jr4S_1873600	a	a	.	b	b	a	b	a	a	b	b	b	a	b	b	b	b	a	b	a	b	b	a	b	a	b	a	a	a	b	b	a	b	b	b	a	b	a	a	a	a	a	b	b	b	b	b	b
391	31.09_Jr4S_24141988	b	b	.	b	b	a	a	b	a	a	b	a	a	b	a	b	b	b	a	b	b	a	b	b	a	a	b	a	b	b	b	a	a	b	a	a	b	a	b	b	b	a	a	a	a	b	a	a
392	31.09_Jr4S_2633963	a	a	.	b	b	a	b	a	a	b	b	b	a	b	b	b	b	a	b	a	b	b	a	b	a	b	a	a	b	b	b	a	b	b	b	a	b	a	a	a	a	a	b	b	b	b	b	b
393	31.09_Jr4S_2884187	a	a	.	b	b	a	b	a	a	b	b	b	a	b	b	b	b	a	b	a	b	b	a	b	a	b	a	a	b	b	b	a	b	b	b	a	b	a	a	a	b	a	b	b	b	b	b	b
394	31.09_Jr4S_4372152	a	a	.	b	b	a	b	a	b	b	b	b	a	b	a	b	b	a	b	a	b	b	a	b	a	b	b	a	b	b	b	a	b	b	b	a	b	a	a	a	b	a	b	b	b	b	a	b
395	31.09_Jr4S_4420023	a	a	.	b	b	a	b	a	b	b	b	b	a	b	a	b	b	a	b	a	b	b	a	b	a	b	b	a	b	b	b	a	b	b	b	a	b	a	a	a	b	a	b	b	b	b	a	b
396	31.09_Jr4S_5166298	a	a	.	b	b	a	b	a	b	b	b	a	a	b	a	b	b	a	b	a	b	b	a	b	a	b	b	a	b	b	b	a	b	b	b	a	b	a	a	a	b	a	b	b	b	b	a	b
397	31.09_Jr4S_6230005	a	a	.	b	b	a	b	a	b	b	b	a	a	b	a	b	b	a	b	a	b	b	a	b	a	b	b	a	b	b	b	a	b	b	b	a	b	a	a	a	b	a	b	b	b	b	a	b
398	31.09_Jr4S_6378996	a	a	a	b	b	a	b	a	b	b	b	a	a	b	a	b	b	a	b	a	b	b	a	b	a	b	b	a	b	b	b	a	b	b	b	a	.	a	a	a	b	a	b	b	b	b	a	b
399	31.09_Jr4S_654501	a	a	a	b	b	a	b	a	a	b	a	b	a	b	b	b	.	a	b	a	b	b	a	b	a	b	a	a	a	b	b	a	b	b	b	a	b	a	a	a	a	a	b	b	b	b	b	b
400	31.09_Jr4S_6562269	a	a	.	b	b	a	b	b	b	b	b	a	a	b	a	b	b	a	b	a	b	b	a	b	a	b	b	a	b	b	b	a	b	b	b	a	a	a	a	a	b	a	b	b	b	b	a	b
401	31.09_Jr4S_6692018	a	a	.	b	b	a	b	b	b	b	b	a	a	b	a	b	b	a	b	a	b	b	a	b	a	b	b	a	b	b	b	a	b	b	b	a	a	a	a	a	b	a	b	b	b	b	a	b
402	31.09_Jr4S_8106861	a	a	.	b	b	a	b	b	b	b	b	a	a	b	a	b	b	a	a	a	b	b	a	b	a	b	b	a	b	b	b	a	b	b	b	a	a	a	a	a	b	a	b	a	b	b	a	a
403	31.09_Jr4S_8395872	a	b	.	b	b	a	b	b	b	b	b	a	a	b	a	b	b	a	a	a	b	b	a	b	a	b	b	a	b	b	b	a	b	b	b	a	a	a	a	a	b	a	b	a	b	b	a	a
404	31.09_Jr4S_8745299	a	b	.	b	b	a	b	b	b	b	b	a	a	b	a	b	b	a	a	a	b	b	b	b	a	b	b	a	b	b	b	a	b	b	b	a	a	a	a	a	b	a	b	a	b	b	a	a
405	31.09_Jr4S_9743606	a	.	.	b	b	a	a	.	.	.	b	a	a	b	a	b	.	b	a	a	.	b	b	.	a	b	.	a	b	b	.	a	b	.	.	a	a	a	a	a	.	a	.	a	b	.	a	a
406	31.09_Jr4S_9743652	a	b	.	b	b	a	a	b	b	b	b	a	a	b	a	b	b	b	a	a	b	b	b	b	a	b	b	a	b	b	b	a	b	b	b	a	a	a	a	a	b	a	b	a	b	b	a	a
407	31.09_Jr5D_10066072	b	a	a	a	a	b	b	b	a	a	b	a	a	b	b	a	b	a	b	a	a	a	a	b	b	b	a	b	b	a	a	a	b	a	a	a	a	a	b	b	a	b	a	b	a	b	a	b
408	31.09_Jr5D_10275044	b	a	a	a	a	b	b	b	a	a	b	a	a	b	b	a	b	a	b	a	a	a	a	b	b	b	a	b	b	a	a	a	b	a	a	a	a	a	b	b	a	b	a	b	a	b	a	b
409	31.09_Jr5D_11619398	b	a	.	a	a	a	b	b	a	a	b	a	a	b	b	a	b	b	b	a	b	a	b	b	b	b	a	b	b	a	b	a	b	a	b	b	b	a	b	b	a	b	a	b	a	b	a	b
410	31.09_Jr5D_11619520	b	a	.	a	a	a	b	b	a	a	b	a	a	b	b	a	b	b	b	a	b	a	b	b	b	b	a	b	b	a	b	a	b	a	b	b	b	a	b	b	a	b	a	b	a	b	a	b
411	31.09_Jr5D_11785215	b	a	.	a	a	a	b	b	a	a	b	a	a	b	b	a	b	b	b	a	b	a	b	b	b	b	a	b	b	a	b	a	b	a	b	b	b	a	b	b	a	b	a	b	a	b	a	b
412	31.09_Jr5D_12370514	b	a	.	a	a	a	b	b	a	a	b	a	a	b	b	a	b	b	b	a	b	a	b	b	b	b	a	b	b	a	b	a	b	a	b	b	b	a	b	b	a	b	a	b	a	b	a	b
413	31.09_Jr5D_13199017	b	a	.	a	a	a	b	b	a	a	b	a	a	b	b	a	b	b	b	a	b	a	b	b	b	b	a	b	b	a	b	a	b	a	b	b	b	a	b	b	a	b	a	b	a	b	a	b
414	31.09_Jr5D_13406188	b	a	.	a	a	a	b	b	a	a	b	a	a	b	b	a	b	b	b	a	b	a	b	b	b	b	a	b	b	a	b	a	b	a	b	b	b	a	b	b	a	b	a	b	a	b	a	b
415	31.09_Jr5D_13655610	b	a	.	a	a	a	b	b	a	a	b	a	a	b	b	a	b	b	b	b	b	a	b	b	b	b	a	b	b	a	b	a	b	a	b	b	b	a	b	b	a	b	a	b	a	b	a	b
416	31.09_Jr5D_13880582	b	a	.	a	a	a	b	b	a	a	b	a	a	b	b	a	b	b	b	b	b	a	b	b	b	b	a	b	b	a	b	a	b	a	b	b	b	a	b	b	a	b	a	b	a	b	a	b
417	31.09_Jr5D_14453041	.	a	.	.	a	a	b	.	a	a	b	a	a	.	b	a	b	b	b	b	b	.	b	b	.	.	a	b	b	b	b	a	b	a	.	b	.	.	.	.	a	.	.	b	a	.	a	.
418	31.09_Jr5D_17273327	b	a	b	a	a	a	b	b	a	a	b	a	a	b	b	a	a	b	b	b	b	a	b	b	b	a	a	b	b	b	b	a	b	a	b	b	b	a	b	b	a	b	a	b	a	b	a	b
419	31.09_Jr5D_1734707	a	a	b	b	a	a	a	b	b	a	b	a	a	b	b	a	b	a	a	a	a	a	a	a	a	b	b	b	a	b	a	a	a	b	a	a	a	a	a	a	b	b	a	a	a	b	a	b
420	31.09_Jr5D_1735019	a	a	b	b	a	a	a	b	b	a	b	a	a	b	b	a	b	a	a	a	a	a	a	a	a	b	b	b	a	b	a	a	a	b	a	a	a	a	a	a	b	b	a	a	a	b	a	b
421	31.09_Jr5D_18149892	b	a	b	a	a	a	b	b	a	a	b	b	a	b	b	a	a	b	b	b	b	a	b	b	a	a	a	b	b	b	b	a	b	a	b	b	b	a	b	b	a	b	b	b	a	b	a	b
422	31.09_Jr5D_18533504	b	a	b	a	a	a	b	b	a	a	b	b	a	b	b	a	a	b	b	b	b	a	b	b	a	a	a	b	b	b	b	a	b	a	b	b	b	a	b	b	a	b	b	b	a	b	a	b
423	31.09_Jr5D_19808792	b	a	b	a	a	a	b	b	a	a	b	b	a	b	b	a	a	b	b	b	b	a	b	b	a	a	a	b	b	b	b	a	b	a	b	b	b	b	b	b	a	b	b	b	a	b	a	b
424	31.09_Jr5D_20408576	b	a	b	a	a	a	b	b	a	a	b	b	a	b	b	a	a	b	b	b	b	a	b	b	a	a	a	b	b	b	b	a	b	a	b	b	b	b	b	b	a	b	b	b	a	b	a	b
425	31.09_Jr5D_2203877	a	a	b	b	a	a	a	b	b	a	b	a	a	b	b	a	b	a	a	a	a	a	a	b	a	b	b	b	a	b	a	a	a	b	a	a	a	a	a	a	b	b	a	a	a	b	a	b
426	31.09_Jr5D_22851813	b	a	b	a	a	a	b	b	a	a	b	b	a	b	b	a	a	b	b	b	b	a	b	b	a	a	a	b	b	b	b	a	b	a	b	b	b	b	b	b	a	b	b	b	a	b	a	b
427	31.09_Jr5D_2403281	a	a	b	b	a	a	a	b	b	.	b	a	a	b	b	a	b	a	a	a	a	a	a	b	a	b	b	b	a	b	a	.	a	b	a	a	a	a	a	a	b	b	a	a	a	b	a	b
428	31.09_Jr5D_2412830	a	a	b	b	a	a	a	b	b	.	b	a	a	b	b	a	b	a	a	a	a	a	a	b	a	b	b	b	a	b	a	.	a	b	a	a	a	a	a	a	b	b	a	a	a	b	a	b
429	31.09_Jr5D_2502814	a	a	b	b	a	a	a	b	b	a	b	a	a	b	b	a	b	a	a	a	a	a	a	b	a	b	b	b	a	b	a	a	a	b	a	a	a	a	a	a	b	b	a	a	a	b	a	b
430	31.09_Jr5D_25901841	b	a	b	a	a	a	b	b	a	a	b	b	a	a	b	a	a	b	a	b	b	a	b	b	a	a	a	b	b	b	b	a	b	a	b	b	b	b	b	b	a	b	b	b	a	a	a	b
431	31.09_Jr5D_26923306	b	a	b	a	a	a	b	a	a	a	b	b	a	a	b	a	a	b	a	b	b	a	b	a	a	a	b	b	b	b	b	a	b	a	b	b	b	b	b	b	b	b	b	b	a	a	a	b
432	31.09_Jr5D_2693559	a	a	b	b	a	b	a	b	b	a	b	a	a	b	b	a	b	a	a	a	a	a	a	b	a	b	b	b	a	b	a	a	a	b	a	a	a	a	a	a	b	b	a	a	a	b	a	b
433	31.09_Jr5D_27953880	b	a	b	a	a	a	b	a	a	a	a	b	a	a	b	a	a	b	a	b	b	a	b	a	a	a	b	b	b	b	b	a	b	a	b	b	b	b	b	b	b	b	b	b	a	a	a	b
434	31.09_Jr5D_29018015	b	a	b	a	a	a	b	a	a	a	a	b	a	a	b	a	a	b	a	b	b	a	b	a	a	b	b	b	b	b	b	a	b	a	b	b	b	b	b	b	b	b	b	b	a	a	a	b
435	31.09_Jr5D_29203655	b	a	b	a	a	a	b	a	a	a	a	b	a	a	b	a	a	b	a	b	b	a	b	a	a	b	b	b	b	b	b	a	b	a	b	b	b	b	b	b	b	b	b	b	a	a	a	b
436	31.09_Jr5D_29215854	b	a	b	a	a	a	b	a	a	a	a	b	a	a	b	a	a	b	a	b	b	a	b	a	a	b	b	b	b	b	b	a	b	a	b	b	b	b	b	b	b	b	b	b	a	a	a	b
437	31.09_Jr5D_29609879	b	a	b	a	a	a	b	a	a	a	.	b	a	a	b	a	a	b	a	b	b	a	b	a	a	b	b	b	b	b	.	a	b	a	b	b	b	b	b	b	b	.	.	b	a	a	a	b
438	31.09_Jr5D_29889861	b	a	b	a	a	a	b	a	a	a	a	b	a	a	b	a	a	b	a	b	b	a	b	a	a	b	b	b	b	b	a	a	b	a	b	b	b	b	b	b	b	b	b	b	a	a	a	b
439	31.09_Jr5D_29902584	b	a	b	a	a	a	b	a	a	a	a	b	a	a	b	a	a	b	a	b	b	a	b	a	a	b	b	b	b	b	a	a	b	a	b	b	b	b	b	b	b	b	b	b	a	a	a	b
440	31.09_Jr5D_3003656	a	a	b	b	a	b	b	b	a	a	b	a	a	b	b	a	b	.	a	a	a	a	a	b	a	b	b	b	a	b	a	a	a	b	a	a	a	a	a	a	b	b	a	.	a	b	a	b
441	31.09_Jr5D_30110118	b	a	b	a	a	a	b	a	a	a	a	b	a	a	b	a	a	b	a	b	b	a	b	a	a	b	b	b	b	b	a	a	b	a	b	b	b	b	b	b	b	b	b	b	a	a	a	b
442	31.09_Jr5D_30147280	b	a	b	a	a	a	b	a	a	a	a	b	a	a	b	a	a	b	a	b	b	a	b	a	a	b	b	b	b	b	a	a	b	a	b	b	b	b	b	b	b	b	b	b	a	a	a	b
443	31.09_Jr5D_31110195	b	a	b	a	a	a	b	a	a	a	a	b	a	a	b	a	a	b	a	b	b	a	b	a	a	b	b	b	b	b	a	a	b	a	b	b	b	b	b	b	b	b	b	b	a	a	a	b
444	31.09_Jr5D_3143392	a	a	b	b	a	b	b	b	a	a	b	a	a	b	b	a	b	a	a	a	a	a	a	b	a	b	b	b	a	b	a	a	a	b	a	a	a	a	a	a	b	b	a	a	a	b	a	b
445	31.09_Jr5D_3269847	a	a	b	b	a	b	b	b	a	a	b	a	a	b	b	a	b	a	a	a	a	a	a	b	a	b	b	b	a	b	a	a	a	b	a	a	a	a	a	a	b	b	a	a	a	b	a	b
446	31.09_Jr5D_33817852	b	a	a	a	a	a	b	a	a	b	a	b	b	a	b	b	a	b	a	b	b	a	b	a	b	b	b	b	a	b	a	a	b	a	b	b	b	b	b	b	b	b	b	b	a	a	a	b
447	31.09_Jr5D_33827869	b	a	.	a	a	a	b	a	a	b	a	b	b	a	b	b	a	b	a	b	b	a	b	a	b	b	b	b	a	b	a	a	b	a	b	b	b	b	b	b	b	b	b	b	a	a	a	b
448	31.09_Jr5D_3919565	b	a	b	b	a	b	b	b	a	a	b	a	a	b	b	a	b	a	a	a	a	a	a	b	b	b	b	b	a	b	a	a	a	b	a	a	a	a	a	a	b	b	a	a	a	b	a	b
449	31.09_Jr5D_4486916	b	a	b	a	a	b	b	b	a	a	b	a	a	b	b	a	b	a	b	a	a	a	a	b	b	b	b	b	a	b	a	a	a	b	a	a	a	a	a	a	b	b	a	a	a	b	a	b
450	31.09_Jr5D_4893307	b	a	b	a	a	b	b	.	a	a	b	a	a	b	b	a	b	a	b	a	a	a	a	b	.	b	b	b	a	a	a	a	a	b	a	a	a	a	a	a	.	.	a	a	a	.	a	b
451	31.09_Jr5D_5013595	b	a	b	a	a	b	b	b	a	a	b	a	a	b	b	a	b	a	b	a	a	a	a	b	b	b	b	b	a	a	a	a	a	b	a	a	a	a	a	a	b	b	a	a	a	b	a	b
452	31.09_Jr5D_5343637	b	a	.	a	a	b	b	b	a	a	b	a	a	b	b	a	b	a	b	a	a	a	a	b	b	b	b	b	a	a	a	a	a	b	a	a	a	a	a	b	b	b	a	a	a	b	a	b
453	31.09_Jr5D_5578254	b	a	.	a	a	b	b	b	a	a	b	a	a	b	b	a	b	a	b	a	a	a	a	b	b	b	b	b	a	a	a	a	a	b	a	a	a	a	a	b	b	b	a	a	a	b	a	b
454	31.09_Jr5D_6149029	b	a	.	a	a	b	b	b	a	a	b	a	a	b	b	a	b	a	b	a	a	a	a	b	b	b	b	b	a	a	a	a	a	b	a	a	a	a	a	b	b	b	a	a	a	b	a	b
455	31.09_Jr5D_6915697	b	a	.	a	a	b	b	b	a	a	b	a	a	b	b	a	b	a	b	a	a	a	a	b	b	b	b	b	a	a	a	a	b	b	a	a	a	a	a	b	a	b	a	a	a	b	a	b
456	31.09_Jr5D_6970197	b	a	.	a	a	b	b	b	a	a	b	a	a	b	b	a	b	a	b	a	a	a	a	b	b	b	b	b	a	a	a	a	b	b	a	a	a	a	a	b	a	b	a	a	a	b	a	b
457	31.09_Jr5D_7102833	b	a	.	a	a	b	b	b	a	a	b	a	a	b	b	a	b	a	b	a	a	a	a	b	b	b	b	b	a	a	a	a	b	b	a	a	a	a	a	b	a	b	a	a	a	b	a	b
458	31.09_Jr5D_7931906	b	a	.	a	a	b	b	b	a	a	b	a	a	b	b	a	b	a	b	a	a	a	a	b	b	b	b	b	a	a	a	a	b	b	a	a	a	a	a	b	a	b	a	a	a	b	a	b
459	31.09_Jr5D_8136071	b	a	.	a	a	b	b	b	a	a	b	a	a	b	b	a	b	a	b	a	a	a	a	b	b	b	b	b	a	a	a	a	b	b	a	a	a	a	a	b	a	b	a	b	a	b	a	b
460	31.09_Jr5D_8267520	b	a	.	a	a	b	b	b	a	a	b	a	a	b	b	a	b	a	b	a	a	a	a	b	b	b	b	b	a	a	a	a	b	b	a	a	a	a	a	b	a	b	a	b	a	b	a	b
461	31.09_Jr5D_8523780	b	a	.	a	a	b	b	b	a	a	b	a	a	b	b	a	b	a	b	a	a	a	a	b	b	b	b	b	a	a	a	a	b	b	a	a	a	a	a	b	a	b	a	b	a	b	a	b
462	31.09_Jr5D_8523883	b	a	.	a	a	b	b	b	a	a	b	a	a	b	b	a	b	a	b	a	a	a	a	b	b	b	b	b	a	a	a	a	b	b	a	a	a	a	a	b	a	b	a	b	a	b	a	b
463	31.09_Jr5D_8531530	b	a	.	a	a	b	b	b	a	a	b	a	a	b	b	a	b	a	b	a	a	a	a	b	b	b	b	b	a	a	a	a	b	b	a	a	a	a	a	b	a	b	a	b	a	b	a	b
464	31.09_Jr5D_8812384	b	a	.	a	a	b	b	b	a	a	b	a	a	b	b	a	b	a	b	a	a	a	a	b	b	b	a	b	b	a	a	a	b	b	a	a	a	a	b	b	a	b	a	b	a	b	a	b
465	31.09_Jr5D_9553666	b	a	.	a	a	b	b	b	a	a	b	a	a	b	b	a	b	a	b	a	a	a	a	b	b	b	a	b	b	a	a	a	b	b	a	a	a	a	b	b	a	b	a	b	a	b	a	b
466	31.09_Jr5S_10024156	a	a	b	a	b	a	b	b	b	b	a	a	a	a	b	b	b	a	a	a	b	b	a	b	a	a	b	a	b	b	a	a	b	b	a	b	b	b	b	a	a	a	b	a	a	b	a	b
467	31.09_Jr5S_10174724	a	a	b	a	b	a	b	b	b	b	a	a	a	a	b	b	b	a	a	a	b	b	a	b	a	a	b	a	b	b	a	a	b	b	a	b	b	b	b	a	a	a	b	a	a	b	a	b
468	31.09_Jr5S_10175571	a	a	b	a	b	a	b	b	b	b	a	a	a	a	b	b	b	a	a	a	b	b	a	b	a	a	b	a	b	b	a	a	b	b	a	b	b	b	b	a	a	a	b	a	a	b	a	b
469	31.09_Jr5S_10552016	a	a	b	a	b	a	b	b	b	b	a	a	a	a	b	b	b	a	a	a	b	b	a	b	a	a	b	a	b	b	a	a	b	b	a	b	b	b	b	a	a	a	b	a	a	b	a	b
470	31.09_Jr5S_12032138	a	a	b	a	b	a	b	b	b	b	a	a	a	a	b	b	b	a	a	a	b	b	b	a	a	a	b	a	b	b	a	a	a	b	a	b	b	b	b	a	a	a	b	a	a	b	a	b
471	31.09_Jr5S_13105909	a	a	b	a	b	a	b	b	b	b	a	a	a	a	b	b	b	a	a	a	b	b	b	a	a	a	b	a	b	b	a	a	a	b	a	b	b	b	b	a	a	a	b	a	a	b	a	b
472	31.09_Jr5S_13965987	a	a	b	a	b	a	b	b	b	b	a	a	a	a	b	b	b	a	a	a	b	b	b	a	a	a	b	a	b	b	a	a	a	b	a	b	b	b	b	a	a	a	b	a	a	b	a	b
473	31.09_Jr5S_14910826	a	a	b	a	b	a	b	b	b	b	a	a	a	a	b	b	b	a	a	a	b	b	b	a	a	a	b	a	b	b	a	a	a	b	a	b	b	b	b	a	a	a	b	a	a	b	a	b
474	31.09_Jr5S_14911129	a	a	b	a	b	a	b	b	b	b	a	a	a	a	b	b	b	a	a	a	b	b	b	a	a	a	b	a	b	b	a	a	a	b	a	b	b	b	b	a	a	a	b	a	a	b	a	b
475	31.09_Jr5S_14978919	a	a	b	a	b	a	b	b	b	b	a	a	a	a	b	b	b	a	a	a	b	b	b	a	a	a	b	a	b	b	a	a	a	b	a	b	b	b	b	a	a	a	b	a	a	b	a	b
476	31.09_Jr5S_14980175	a	a	b	a	b	a	b	b	b	b	a	a	a	a	b	b	b	a	a	a	b	b	b	a	a	a	b	a	b	b	a	a	a	b	a	b	b	b	b	a	a	a	b	a	a	b	a	b
477	31.09_Jr5S_18463612	a	a	b	a	b	a	a	b	b	b	a	a	a	a	b	b	b	a	a	a	b	b	b	a	a	b	b	a	b	b	a	a	b	a	a	b	a	b	b	a	a	a	b	a	a	a	a	b
478	31.09_Jr5S_231007	a	a	a	a	b	b	b	b	b	a	a	a	b	.	b	a	b	a	b	b	b	b	a	b	a	b	b	a	a	b	a	b	b	b	a	a	b	b	b	a	a	b	b	b	a	b	a	a
479	31.09_Jr5S_24838324	a	a	b	a	b	b	a	b	b	b	a	a	a	a	b	b	b	a	a	a	b	b	b	a	a	b	b	a	b	b	a	a	b	a	a	b	a	b	b	a	a	a	b	a	a	a	a	b
480	31.09_Jr5S_2508253	a	a	a	a	b	b	b	b	b	b	a	a	b	a	b	a	b	a	b	b	b	b	a	b	a	b	b	a	a	b	a	b	b	b	a	b	b	b	b	a	a	b	b	b	a	b	a	b
481	31.09_Jr5S_27287654	a	b	b	a	b	b	a	b	b	b	b	a	a	a	b	b	b	b	a	a	b	b	b	a	a	b	b	a	b	b	a	a	b	a	a	b	a	b	b	a	a	a	a	a	a	a	a	b
482	31.09_Jr5S_27287730	a	b	b	a	b	b	a	b	b	b	b	a	a	a	b	b	b	b	a	a	b	b	b	a	a	b	b	a	b	b	a	a	b	a	a	b	a	b	b	a	a	a	a	a	a	a	a	b
483	31.09_Jr5S_28852359	a	b	b	a	b	b	a	b	a	b	b	a	a	a	b	b	b	b	a	a	b	b	b	a	a	b	b	a	b	b	a	a	b	a	a	b	a	b	b	a	a	a	a	a	a	a	a	b
484	31.09_Jr5S_29177583	a	b	b	a	b	b	a	b	a	b	b	a	a	a	b	b	b	b	a	a	b	b	b	a	a	b	b	a	b	b	a	a	b	a	a	b	a	b	b	a	a	a	a	a	a	a	a	b
485	31.09_Jr5S_29282356	a	b	b	a	b	b	a	b	a	b	b	a	a	a	b	b	b	b	a	a	b	b	b	a	a	b	b	a	b	b	a	a	b	a	a	b	a	b	b	a	a	a	a	a	a	a	a	b
486	31.09_Jr5S_29282477	a	b	b	a	b	b	a	b	a	b	b	a	a	a	b	b	b	b	a	a	b	b	b	a	a	b	b	a	b	b	a	a	b	a	a	b	a	b	b	a	a	a	a	a	a	a	a	b
487	31.09_Jr5S_30310326	.	b	b	a	b	b	a	b	a	b	b	a	a	a	b	a	b	b	a	a	b	b	b	a	a	b	b	a	b	b	a	a	b	a	a	b	a	b	b	a	a	a	a	a	a	a	a	b
488	31.09_Jr5S_30476794	.	b	b	a	b	b	a	b	a	b	b	a	a	a	b	a	b	b	a	a	b	b	b	a	a	b	b	a	b	b	a	a	b	a	a	b	a	b	b	a	a	a	a	a	a	a	a	b
489	31.09_Jr5S_30476915	.	b	b	a	b	b	a	b	a	b	b	a	a	a	b	a	b	b	a	a	b	b	b	a	a	b	b	a	b	b	a	a	b	a	a	b	a	b	b	a	a	a	a	a	a	a	a	b
490	31.09_Jr5S_31052799	.	b	b	a	b	b	a	b	a	b	b	a	a	a	b	a	b	b	a	a	b	b	b	a	a	b	b	a	b	b	a	a	b	a	a	b	a	b	b	a	a	a	a	a	a	a	a	b
491	31.09_Jr5S_31403434	.	b	b	a	b	b	a	b	a	b	b	a	a	a	b	a	b	b	a	a	b	b	b	a	a	b	b	a	b	b	a	a	b	a	a	b	a	b	b	a	a	a	a	a	a	a	a	b
492	31.09_Jr5S_31606995	.	b	b	a	b	b	a	b	a	b	b	a	a	a	b	a	b	b	a	a	b	b	b	a	a	b	b	a	b	b	a	a	b	a	a	b	a	b	b	a	a	a	a	a	a	a	a	b
493	31.09_Jr5S_3196864	a	a	a	a	b	b	b	b	b	b	a	a	b	a	b	a	b	a	b	b	b	b	a	b	a	b	b	a	b	b	a	b	b	b	a	b	b	b	b	a	a	b	b	b	a	b	a	b
494	31.09_Jr5S_3211683	a	a	a	a	b	b	b	b	b	b	a	a	b	a	b	a	b	a	b	b	b	b	a	b	a	b	b	a	b	b	a	b	b	b	a	b	b	b	b	a	a	b	b	b	a	b	a	b
495	31.09_Jr5S_3359649	a	a	a	a	b	b	b	b	b	b	a	a	b	a	b	a	b	a	b	b	b	b	a	b	a	b	b	a	b	b	a	b	b	b	a	b	b	b	b	a	a	b	b	b	a	b	a	b
496	31.09_Jr5S_3632420	a	a	a	a	b	b	b	b	b	b	a	a	a	a	b	a	b	a	b	b	b	b	a	b	a	b	b	a	b	b	a	b	b	b	a	b	b	b	b	a	a	b	b	a	a	b	a	b
497	31.09_Jr5S_3714221	a	a	a	a	b	b	b	b	b	b	a	a	a	a	b	a	b	a	b	b	b	b	a	b	a	b	b	a	b	b	a	b	b	b	a	b	b	b	b	a	a	b	b	a	a	b	a	b
498	31.09_Jr5S_3741654	a	a	a	a	b	b	b	b	b	b	a	a	a	a	b	a	b	a	b	b	b	b	a	b	a	b	b	a	b	b	a	b	b	b	a	b	b	b	b	a	a	b	b	a	a	b	a	b
499	31.09_Jr5S_3745827	a	a	a	a	b	b	b	b	b	b	a	a	a	a	b	a	b	.	b	b	b	b	a	b	a	b	b	a	b	b	a	b	b	b	a	b	b	b	b	a	.	b	b	a	a	b	a	b
500	31.09_Jr5S_3754704	a	a	a	a	b	b	b	b	b	b	a	a	a	a	b	a	b	a	b	b	b	b	a	b	a	b	b	a	b	b	a	b	b	b	a	b	b	b	b	a	a	b	b	a	a	b	a	b
501	31.09_Jr5S_3873350	a	a	a	a	b	b	b	b	b	b	a	a	a	a	b	a	b	a	b	b	b	b	a	b	a	b	b	a	b	b	a	b	b	b	a	b	b	b	b	a	a	b	b	a	a	b	a	b
502	31.09_Jr5S_4237288	a	a	a	a	b	b	b	b	b	b	a	a	a	a	b	a	b	a	b	.	b	b	a	b	a	b	b	a	.	.	a	b	b	b	a	b	b	b	b	a	a	b	b	a	a	.	a	.
503	31.09_Jr5S_4802656	a	a	a	a	b	b	b	b	b	b	a	a	a	a	b	a	b	a	a	b	b	b	a	b	a	b	b	a	b	b	a	b	b	b	a	b	b	b	b	a	a	b	b	a	a	b	a	b
504	31.09_Jr5S_5196605	a	a	a	a	b	b	b	b	b	b	a	a	a	a	b	a	b	a	a	b	b	b	a	b	a	b	b	a	b	b	a	b	b	b	a	b	b	b	b	a	a	b	b	a	a	b	a	b
505	31.09_Jr5S_5196954	a	a	a	a	b	b	b	b	b	b	a	a	a	a	b	a	b	a	a	b	b	b	a	b	a	b	b	a	b	b	a	b	b	b	a	b	b	b	b	a	a	b	b	a	a	b	a	b
506	31.09_Jr5S_5309617	a	a	a	a	b	b	b	b	b	b	a	a	a	a	b	a	b	a	a	b	b	b	a	b	a	b	b	a	b	b	a	b	b	b	a	b	b	b	b	a	a	b	b	a	a	b	a	b
507	31.09_Jr5S_580007	a	a	a	a	b	b	b	b	b	b	a	a	b	.	b	a	b	a	b	b	b	b	a	b	a	b	b	a	a	b	a	b	b	b	a	a	b	b	b	a	a	b	b	b	a	b	a	a
508	31.09_Jr5S_5923338	a	a	a	a	b	b	b	b	b	b	a	a	a	a	b	a	b	a	a	b	b	b	a	b	a	b	b	a	b	b	a	b	b	b	a	b	b	b	b	a	a	b	b	a	a	b	a	b
509	31.09_Jr5S_5924770	a	a	a	a	b	b	b	b	b	b	a	a	a	a	b	a	b	a	a	b	b	b	a	b	a	b	b	a	b	b	a	b	b	b	a	b	b	b	b	a	a	b	b	a	a	b	a	b
510	31.09_Jr5S_6515272	a	a	a	a	b	b	b	b	b	b	a	a	a	a	b	a	b	a	a	b	b	b	a	b	a	b	b	a	b	b	a	b	b	b	a	b	b	b	b	a	a	b	b	a	a	b	a	b
511	31.09_Jr5S_6859353	a	a	a	a	b	b	b	b	b	b	a	a	a	a	b	a	b	a	a	b	b	b	a	b	a	b	b	a	b	b	a	b	b	b	a	b	b	b	b	a	a	b	b	a	a	b	a	b
512	31.09_Jr5S_6860749	a	a	a	a	b	b	b	b	b	b	a	a	a	a	b	a	b	a	a	b	b	b	a	b	a	b	b	a	b	b	a	b	b	b	a	b	b	b	b	a	a	b	b	a	a	b	a	b
513	31.09_Jr5S_6861010	a	a	a	.	b	b	b	b	b	b	a	a	a	a	b	a	b	a	a	b	b	b	a	b	a	b	b	a	b	b	a	b	b	b	a	b	b	b	b	a	a	b	b	a	a	b	a	b
514	31.09_Jr5S_6933196	a	a	a	a	b	b	b	b	b	b	a	a	a	a	b	a	b	a	a	b	b	b	a	b	a	b	b	a	b	b	a	b	b	b	a	b	b	b	b	a	a	b	b	a	a	b	a	b
515	31.09_Jr5S_7006453	a	a	a	a	b	b	b	b	b	b	a	a	a	a	b	a	b	a	a	b	b	b	a	b	a	b	b	a	b	b	a	b	b	b	a	b	b	b	b	a	a	b	b	a	a	b	a	b
516	31.09_Jr5S_7654539	a	a	a	a	b	b	b	b	b	b	a	a	a	a	b	a	b	a	a	b	b	b	a	b	a	b	b	a	b	b	a	b	b	b	a	b	b	b	b	a	a	b	b	a	a	b	a	b
517	31.09_Jr5S_9245418	a	a	b	a	b	a	b	b	b	b	a	a	a	a	b	b	b	a	a	a	b	b	a	b	a	b	b	a	b	b	a	b	b	b	a	b	b	b	b	a	a	a	b	a	a	b	a	b
518	31.09_Jr6D_10259257	a	a	.	a	b	b	a	a	a	a	a	b	b	a	a	b	b	b	a	a	a	a	a	a	b	b	b	b	a	b	a	a	a	b	b	b	b	a	b	b	a	b	b	b	b	a	a	a
519	31.09_Jr6D_10259647	a	a	.	a	b	b	a	a	a	a	a	b	b	a	a	b	b	b	a	a	a	a	a	a	b	b	b	b	a	b	a	a	a	b	b	b	b	a	b	b	a	b	b	b	b	a	a	a
520	31.09_Jr6D_1072575	a	b	.	a	b	b	b	a	b	a	a	a	b	a	a	b	b	a	a	b	a	a	a	a	b	b	b	a	b	b	a	b	b	a	b	b	b	b	b	b	a	b	b	b	b	a	b	a
521	31.09_Jr6D_11253383	a	a	.	a	b	b	a	a	a	a	a	b	b	a	a	b	b	b	a	a	a	a	a	a	b	b	b	b	a	b	a	a	a	b	b	b	b	a	b	b	a	b	b	b	b	a	a	a
522	31.09_Jr6D_11370834	a	a	.	a	b	b	a	a	a	a	a	b	b	a	a	b	b	b	a	a	a	a	a	a	b	b	b	b	a	b	a	a	a	b	b	b	b	a	b	b	a	b	b	b	b	a	a	a
523	31.09_Jr6D_11398915	a	a	.	a	b	b	a	a	a	a	a	b	b	a	a	b	b	b	a	a	a	a	a	a	b	b	b	b	a	b	a	a	a	b	b	b	b	a	b	b	a	b	b	b	b	a	a	a
524	31.09_Jr6D_11399137	a	a	.	a	b	b	a	a	a	a	a	b	b	a	a	b	b	b	a	a	a	a	a	a	b	b	b	b	a	b	a	a	a	b	b	b	b	a	b	b	a	b	b	b	b	a	a	a
525	31.09_Jr6D_11644050	a	a	.	a	b	b	a	a	a	a	a	b	b	a	a	b	b	b	a	a	a	a	a	a	b	b	b	b	a	b	a	a	a	b	b	b	b	a	b	b	a	b	b	b	b	a	a	a
526	31.09_Jr6D_11644429	a	a	.	a	b	b	a	a	a	a	a	b	b	a	a	b	b	b	a	a	a	a	a	a	b	b	b	b	a	b	a	a	a	b	b	b	b	a	b	b	a	b	b	b	b	a	a	a
527	31.09_Jr6D_14169394	a	a	.	a	b	b	a	b	a	a	a	b	b	b	a	b	b	b	a	a	a	a	a	a	b	a	b	b	a	b	a	a	a	b	b	b	b	a	b	b	a	b	b	a	b	a	a	a
528	31.09_Jr6D_14169691	a	a	.	a	b	b	a	b	a	a	a	b	b	b	a	b	b	b	a	a	a	a	a	a	b	a	b	b	a	b	a	a	a	b	b	b	b	a	b	b	a	b	b	a	b	a	a	a
529	31.09_Jr6D_18756751	a	a	.	a	b	b	a	b	a	a	a	b	b	b	a	b	b	b	a	a	a	a	a	a	b	a	b	b	a	b	a	a	a	b	a	b	b	a	b	b	a	b	b	a	b	a	a	a
530	31.09_Jr6D_19498130	a	a	.	a	b	b	a	b	a	a	a	b	b	b	a	b	b	b	a	a	a	a	b	a	b	a	b	b	a	b	a	a	a	b	a	b	b	a	b	b	a	b	b	a	b	a	a	a
531	31.09_Jr6D_24877865	a	a	.	a	b	b	a	b	a	a	a	b	b	b	a	a	b	b	a	a	a	a	b	a	b	a	b	b	a	b	a	a	a	b	a	b	b	a	b	b	a	a	b	a	b	a	a	a
532	31.09_Jr6D_24878135	a	a	.	a	b	b	a	b	a	a	a	b	b	b	a	a	b	b	a	a	a	a	b	a	b	a	b	b	a	b	a	a	a	b	a	b	b	a	b	b	a	a	b	a	b	a	a	a
533	31.09_Jr6D_2678769	a	b	.	a	b	b	b	a	b	a	a	b	b	a	a	b	b	a	a	a	a	a	a	a	b	b	b	a	b	b	a	b	b	a	b	b	b	b	b	b	a	b	b	b	b	a	a	a
534	31.09_Jr6D_26844063	a	a	.	b	b	b	a	b	a	a	a	b	b	b	b	a	b	b	a	a	a	a	b	a	b	a	b	b	a	b	a	a	a	b	a	b	b	a	b	b	a	a	b	a	b	b	a	a
535	31.09_Jr6D_26993514	a	a	.	b	b	b	a	b	a	a	a	b	b	b	b	a	b	b	a	a	a	a	b	a	b	a	b	b	a	b	a	a	a	b	a	b	b	a	b	b	a	a	b	a	b	b	a	a
536	31.09_Jr6D_27148290	a	a	b	b	b	b	a	b	a	a	a	b	b	b	b	a	b	b	a	a	a	a	b	a	b	a	b	b	a	b	a	a	a	b	a	b	b	a	b	b	a	a	b	a	b	b	a	a
537	31.09_Jr6D_27150189	a	a	b	b	b	b	a	b	a	a	a	b	b	b	b	a	b	b	a	a	a	a	b	a	b	a	b	b	a	b	a	a	a	b	a	b	b	a	b	b	a	a	b	a	b	b	a	a
538	31.09_Jr6D_27266918	a	a	.	b	b	b	a	b	a	a	a	b	b	b	b	a	b	b	a	a	a	a	b	a	b	a	b	b	a	b	a	a	a	b	a	b	b	a	b	b	a	a	b	a	b	b	a	a
539	31.09_Jr6D_28856047	a	a	b	b	b	b	a	.	a	b	b	b	b	b	b	a	b	b	a	a	a	a	b	a	b	a	b	b	a	b	a	a	a	b	a	b	b	a	b	b	a	a	a	a	a	b	a	a
540	31.09_Jr6D_29287774	a	a	b	b	b	b	a	.	a	b	b	b	b	b	b	a	b	b	a	a	a	a	b	a	b	a	b	b	a	b	a	a	a	b	a	b	b	a	b	b	a	a	a	a	a	b	a	a
541	31.09_Jr6D_29417124	a	a	b	b	b	b	a	b	a	b	b	b	b	b	b	a	b	b	a	a	a	a	b	a	b	a	b	b	a	b	a	a	a	b	a	b	b	a	b	b	a	a	a	a	a	b	a	a
542	31.09_Jr6D_29736110	a	a	b	b	b	b	a	b	a	b	b	b	b	b	b	a	b	b	a	a	a	a	b	a	b	a	b	b	a	b	.	a	a	b	a	b	.	a	b	b	a	a	a	a	a	b	a	a
543	31.09_Jr6D_30785565	a	a	b	b	b	b	a	b	a	b	b	b	b	b	b	a	b	b	a	a	a	b	b	a	b	a	b	b	a	b	b	a	a	b	a	b	b	a	b	b	a	a	b	a	a	b	a	a
544	31.09_Jr6D_30984962	a	a	b	b	b	b	a	b	a	b	b	b	b	b	b	a	b	b	a	a	a	b	b	a	b	a	b	b	a	b	b	a	a	b	a	b	b	a	b	b	a	a	b	a	a	b	a	a
545	31.09_Jr6D_31600812	a	a	b	b	b	b	a	b	a	b	b	a	b	b	b	a	b	b	a	a	a	b	b	a	b	a	b	b	a	b	b	a	a	a	a	b	a	a	b	b	a	a	b	a	a	b	a	a
546	31.09_Jr6D_32596211	a	a	b	b	a	a	a	b	a	b	b	a	b	b	b	a	b	b	a	a	b	b	b	a	b	a	b	a	a	b	b	a	a	a	a	b	a	a	b	b	.	a	b	a	a	b	a	b
547	31.09_Jr6D_32915543	a	a	b	b	a	a	a	b	a	b	b	a	b	b	b	a	b	b	a	a	b	b	b	a	b	a	b	a	a	b	b	a	a	a	a	b	a	a	b	b	a	a	b	a	a	b	a	b
548	31.09_Jr6D_32924536	a	a	b	b	a	a	a	b	a	b	b	a	b	b	b	a	b	b	a	a	b	b	b	a	b	a	b	a	a	b	b	a	a	a	a	b	a	a	b	b	.	a	b	a	a	b	a	b
549	31.09_Jr6D_33816243	a	a	b	b	a	a	a	b	a	b	b	a	b	a	b	a	b	b	a	a	b	b	b	a	a	a	b	a	b	b	b	a	a	a	a	b	a	b	b	b	a	a	b	a	a	b	a	b
[truncated: 199 more rows]
[truncated: 362 more columns]

## Sheet: Title and notes
Title: GBS genotypes of 353 hybrids (columns) from the cross J. microcarpa 31.01 × J. regia cv Serr and 400 hybrids (columns) from the cross J. microcarpa 31.09 × J. regia cv Serr
[truncated: 2 more rows]
