# Supplementary material for: Co-located quantitative trait loci mediate resistance to Agrobacterium tumefaciens, Phytophthora cinnamomi, and P. pini in Juglans microcarpa × J. regia hybrids
Source: Hortic Res. 2021 May 1;8:111. doi: 10.1038/s41438-021-00546-7 (PMC8087670; doi:10.1038/s41438-021-00546-7)
Supplement: Supplementary file 3 — Supplementary Table 3 [file 41438_2021_546_MOESM3_ESM.xlsx]

## Sheet: Jm 31.01 x Jr Serr
J. regia linkage group	Length (bp)	Length (cM)	Markers	Informative markers (no.)	J. microcarpa linkage group	Length (bp)	Length (cM)	Markers	Informative markers (no.)
Jr1D	51893103	109.376	87	74	Jm1D	49856174	83.467	114	88
Jr1S	29818788	60.866	52	45	Jm1S	30169828	58.786	70	64
Jr2D	43955564	125.226	72	58	Jm2D	43614719	78.806	72	69
Jr2S	37319954	82.785	58	48	Jm2S	34707362	26.053	47	44
Jr3D	38540051	100.348	53	48	Jm3D	39900371	58.352	64	57
Jr3S	28458890	50.1	39	34	Jm3S	27832763	51.69	64	58
Jr4D	35878018	112.573	37	32	Jm4D	35629462	66.247	85	74
Jr4S	30027985	99.714	42	35	Jm4S	27577207	96.344	76	62
Jr5D	33932481	95.82	63	49	Jm5D	35798223	63.42	77	67
Jr5S	32184663	87.762	63	54	Jm5S	32113588	52.09	53	50
Jr6D	37991177	102.18	61	49	Jm6D	38364941	93.898	60	53
Jr6S	24894756	56.928	44	35	Jm6S	22373256	49.429	39	36
Jr7D	29017359	53.247	29	19	Jm7D	26765518	42.15	47	41
Jr7S	22705590	60.629	39	33	Jm7S	21889424	45.64	35	35
Jr8D	35197335	71.03	25	21	Jm8D	36225362	58.457	69	63
Jr8S	19617009	57.404	43	38	Jm8S	19962766	59.741	26	21
Correlated variables (columns)		B and C	B and D				G and H	G and I
r		0.77844	0.689115				0.422885	0.789612
P		0.0004	0.004				0.1027	0.0003

## Sheet: Jm 31.09 x Jr Serr
J. regia chromosome	Length (bp)	Length (cM)	Markers	Informative markers (no.)	J. microcarpa chromosome	Length (bp)	Length (cM)	Markers	Informative markers (no.)
Jr1D	51893103	132.277	83	68	Jm1D	49856174	97.219	93	68
Jr1S	29818788	56.431	53	44	Jm1S	30169828	67.4111	67	44
Jr2D	43955564	122.196	72	61	Jm2D	43614719	86.969	72	61
Jr2S	37319954	92.826	55	45	Jm2S	34707362	65.619	68	45
Jr3D	38540051	100.827	48	45	Jm3D	39900371	82.017	79	45
Jr3S	28458890	80.264	36	31	Jm3S	27832763	50.766	61	25
Jr4D	35878018	94.155	33	29	Jm4D	35629462	73.618	70	29
Jr4S	30027985	74.703	26	22	Jm4S	27577207	101.01	54	22
Jr5D	33932481	96.562	59	50	Jm5D	35798223	66.77	70	50
Jr5S	32184663	79.947	52	40	Jm5S	32113588	70.792	44	40
Jr6D	37991177	92.809	58	49	Jm6D	38364941	73.76	55	49
Jr6S	24894756	64.36	40	31	Jm6S	22373256	52.42	29	31
Jr7D	29017359	77.225	33	27	Jm7D	26765518	56.836	58	27
Jr7S	22705590	72.691	38	34	Jm7S	21889424	55.832	36	34
Jr8D	35197335	66.793	23	17	Jm8D	36225362	58.525	55	17
Jr8S	19617009	53.287	39	32	Jm8S	19962766	56.12	39	32
Correlated variables (columns)		B and C	C and D	C and E			G and H	H and I	H and J
r		0.893513	0.731956	0.76293			0.653549	0.592148	0.49582
P		<0.0001	0.003	0.0006			0.006	0.02	0.05

## Sheet: Title and notes
Title: Characteristics of the J. microcarpa 31.01 × J. regia cv Serr and J. microcarpa 31.09 × J. regia cv Serr genetic maps
Cells colored red indicate the smalllest values while those colored green indicate the largest values
r are correlation coefficients of data in indicated columns and P stands for probability
