# Supplementary material for: Co-located quantitative trait loci mediate resistance to Agrobacterium tumefaciens, Phytophthora cinnamomi, and P. pini in Juglans microcarpa × J. regia hybrids
Source: Hortic Res. 2021 May 1;8:111. doi: 10.1038/s41438-021-00546-7 (PMC8087670; doi:10.1038/s41438-021-00546-7)
Supplement: Supplementary file 4 — Supplementary Table 4 [file 41438_2021_546_MOESM4_ESM.xlsx]

## Sheet: Phy_raw_data
Ser no.	Female parent	Clone pair$	Inoculated (P pin or P cin) or a control (Ctl) clone	Pathogen	Experiment	Hybrid progeny	Crown rot (% length)	Root rot (% length)
302	31.01	1	Ctl	P cinnamomi	2014Junex2	MS1_1	0	3
304	31.01	2	Ctl	P cinnamomi	2014Junex2	MS1_1	0	0
306	31.01	3	Ctl	P cinnamomi	2014Junex2	MS1_1	0	5
308	31.01	4	Ctl	P cinnamomi	2014Junex2	MS1_1	0	5
310	31.01	5	Ctl	P cinnamomi	2014Junex2	MS1_1	0	5
311	31.01	1	Ctl	P cinnamomi	2014Junex2	MS1_103	0	5
313	31.01	2	Ctl	P cinnamomi	2014Junex2	MS1_103	0	5
315	31.01	3	Ctl	P cinnamomi	2014Junex2	MS1_103	0	5
317	31.01	4	Ctl	P cinnamomi	2014Junex2	MS1_103	0	15
319	31.01	5	Ctl	P cinnamomi	2014Junex2	MS1_103	0	5
321	31.01	1	Ctl	P cinnamomi	2014Junex2	MS1_106	0	10
323	31.01	2	Ctl	P cinnamomi	2014Junex2	MS1_106	0	5
325	31.01	3	Ctl	P cinnamomi	2014Junex2	MS1_106	0	8
328	31.01	5	Ctl	P cinnamomi	2014Junex2	MS1_106	0	5
330	31.01	1	Ctl	P cinnamomi	2014Junex2	MS1_119	18	5
332	31.01	2	Ctl	P cinnamomi	2014Junex2	MS1_119	0	23
334	31.01	3	Ctl	P cinnamomi	2014Junex2	MS1_119	0	5
336	31.01	4	Ctl	P cinnamomi	2014Junex2	MS1_119	0	5
338	31.01	5	Ctl	P cinnamomi	2014Junex2	MS1_119	5	5
340	31.01	1	Ctl	P cinnamomi	2014Junex2	MS1_12	0	10
342	31.01	2	Ctl	P cinnamomi	2014Junex2	MS1_12	0	7
344	31.01	3	Ctl	P cinnamomi	2014Junex2	MS1_12	0	10
346	31.01	4	Ctl	P cinnamomi	2014Junex2	MS1_12	0	7
348	31.01	5	Ctl	P cinnamomi	2014Junex2	MS1_12	0	5
350	31.01	1	Ctl	P cinnamomi	2014Junex2	MS1_122	0	5
352	31.01	2	Ctl	P cinnamomi	2014Junex2	MS1_122	0	7
354	31.01	3	Ctl	P cinnamomi	2014Junex2	MS1_122	0	5
356	31.01	4	Ctl	P cinnamomi	2014Junex2	MS1_122	0	11
358	31.01	5	Ctl	P cinnamomi	2014Junex2	MS1_122	0	5
360	31.01	1	Ctl	P cinnamomi	2014Junex2	MS1_125	6	7
362	31.01	2	Ctl	P cinnamomi	2014Junex2	MS1_125	0	5
364	31.01	3	Ctl	P cinnamomi	2014Junex2	MS1_125	0	8
366	31.01	4	Ctl	P cinnamomi	2014Junex2	MS1_125	0	23
368	31.01	5	Ctl	P cinnamomi	2014Junex2	MS1_125	0	4
370	31.01	1	Ctl	P cinnamomi	2014Junex2	MS1_127	0	4
372	31.01	2	Ctl	P cinnamomi	2014Junex2	MS1_127	0	3
374	31.01	3	Ctl	P cinnamomi	2014Junex2	MS1_127	0	3
376	31.01	4	Ctl	P cinnamomi	2014Junex2	MS1_127	0	5
378	31.01	5	Ctl	P cinnamomi	2014Junex2	MS1_127	0	2
380	31.01	1	Ctl	P cinnamomi	2014Junex2	MS1_128	1	6
381	31.01	2	Ctl	P cinnamomi	2014Junex2	MS1_128	0	5
383	31.01	3	Ctl	P cinnamomi	2014Junex2	MS1_128	0	5
385	31.01	4	Ctl	P cinnamomi	2014Junex2	MS1_128	0	10
388	31.01	1	Ctl	P cinnamomi	2014Junex2	MS1_130	10	5
390	31.01	2	Ctl	P cinnamomi	2014Junex2	MS1_130	0	6
392	31.01	3	Ctl	P cinnamomi	2014Junex2	MS1_130	0	5
394	31.01	4	Ctl	P cinnamomi	2014Junex2	MS1_130	0	13
396	31.01	5	Ctl	P cinnamomi	2014Junex2	MS1_130	0	4
398	31.01	1	Ctl	P cinnamomi	2014Junex2	MS1_132	12	10
400	31.01	2	Ctl	P cinnamomi	2014Junex2	MS1_132	0	5
402	31.01	3	Ctl	P cinnamomi	2014Junex2	MS1_132	0	5
404	31.01	4	Ctl	P cinnamomi	2014Junex2	MS1_132	0	11
406	31.01	5	Ctl	P cinnamomi	2014Junex2	MS1_132	0	5
408	31.01	1	Ctl	P cinnamomi	2014Junex2	MS1_138	0	5
410	31.01	2	Ctl	P cinnamomi	2014Junex2	MS1_138	0	10
412	31.01	3	Ctl	P cinnamomi	2014Junex2	MS1_138	0	5
414	31.01	4	Ctl	P cinnamomi	2014Junex2	MS1_138	0	15
416	31.01	5	Ctl	P cinnamomi	2014Junex2	MS1_138	0	5
418	31.01	1	Ctl	P cinnamomi	2014Junex2	MS1_19	0	8
420	31.01	2	Ctl	P cinnamomi	2014Junex2	MS1_19	0	5
422	31.01	3	Ctl	P cinnamomi	2014Junex2	MS1_19	3	8
424	31.01	4	Ctl	P cinnamomi	2014Junex2	MS1_19	0	15
426	31.01	5	Ctl	P cinnamomi	2014Junex2	MS1_19	0	4
428	31.01	1	Ctl	P cinnamomi	2014Junex2	MS1_21	7	6
430	31.01	2	Ctl	P cinnamomi	2014Junex2	MS1_21	13	8
432	31.01	3	Ctl	P cinnamomi	2014Junex2	MS1_21	0	5
434	31.01	4	Ctl	P cinnamomi	2014Junex2	MS1_21	0	13
436	31.01	5	Ctl	P cinnamomi	2014Junex2	MS1_21	8	5
438	31.01	1	Ctl	P cinnamomi	2014Junex2	MS1_24	0	0
440	31.01	2	Ctl	P cinnamomi	2014Junex2	MS1_24	0	5
442	31.01	3	Ctl	P cinnamomi	2014Junex2	MS1_24	0	10
444	31.01	4	Ctl	P cinnamomi	2014Junex2	MS1_24	0	10
447	31.01	1	Ctl	P cinnamomi	2014Junex2	MS1_26	0	5
449	31.01	2	Ctl	P cinnamomi	2014Junex2	MS1_26	0	7
451	31.01	3	Ctl	P cinnamomi	2014Junex2	MS1_26	0	5
453	31.01	4	Ctl	P cinnamomi	2014Junex2	MS1_26	0	5
455	31.01	5	Ctl	P cinnamomi	2014Junex2	MS1_26	0	10
457	31.01	1	Ctl	P cinnamomi	2014Junex2	MS1_27	0	6
459	31.01	2	Ctl	P cinnamomi	2014Junex2	MS1_27	0	5
461	31.01	3	Ctl	P cinnamomi	2014Junex2	MS1_27	0	7
463	31.01	4	Ctl	P cinnamomi	2014Junex2	MS1_27	0	7
465	31.01	5	Ctl	P cinnamomi	2014Junex2	MS1_27	0	0
467	31.01	1	Ctl	P cinnamomi	2014Junex2	MS1_28	0	5
469	31.01	2	Ctl	P cinnamomi	2014Junex2	MS1_28	0	5
472	31.01	4	Ctl	P cinnamomi	2014Junex2	MS1_28	0	10
474	31.01	5	Ctl	P cinnamomi	2014Junex2	MS1_28	0	5
476	31.01	1	Ctl	P cinnamomi	2014Junex2	MS1_3	0	5
478	31.01	2	Ctl	P cinnamomi	2014Junex2	MS1_3	0	5
480	31.01	3	Ctl	P cinnamomi	2014Junex2	MS1_3	0	5
482	31.01	4	Ctl	P cinnamomi	2014Junex2	MS1_3	0	10
484	31.01	5	Ctl	P cinnamomi	2014Junex2	MS1_3	0	5
486	31.01	1	Ctl	P cinnamomi	2014Junex2	MS1_31	0	5
488	31.01	2	Ctl	P cinnamomi	2014Junex2	MS1_31	0	5
489	31.01	3	Ctl	P cinnamomi	2014Junex2	MS1_31	0	5
490	31.01	4	Ctl	P cinnamomi	2014Junex2	MS1_31	0	9
492	31.01	5	Ctl	P cinnamomi	2014Junex2	MS1_31	0	10
494	31.01	1	Ctl	P cinnamomi	2014Junex2	MS1_32	0	5
496	31.01	2	Ctl	P cinnamomi	2014Junex2	MS1_32	0	8
498	31.01	3	Ctl	P cinnamomi	2014Junex2	MS1_32	0	5
500	31.01	4	Ctl	P cinnamomi	2014Junex2	MS1_32	0	14
502	31.01	5	Ctl	P cinnamomi	2014Junex2	MS1_32	0	14
504	31.01	1	Ctl	P cinnamomi	2014Junex2	MS1_36	0	5
506	31.01	2	Ctl	P cinnamomi	2014Junex2	MS1_36	0	4
507	31.01	3	Ctl	P cinnamomi	2014Junex2	MS1_36	0	5
508	31.01	4	Ctl	P cinnamomi	2014Junex2	MS1_36	0	5
510	31.01	5	Ctl	P cinnamomi	2014Junex2	MS1_36	0	0
512	31.01	1	Ctl	P cinnamomi	2014Junex2	MS1_41	0	5
514	31.01	2	Ctl	P cinnamomi	2014Junex2	MS1_41	0	5
516	31.01	3	Ctl	P cinnamomi	2014Junex2	MS1_41	0	5
518	31.01	4	Ctl	P cinnamomi	2014Junex2	MS1_41	0	20
520	31.01	5	Ctl	P cinnamomi	2014Junex2	MS1_41	0	5
522	31.01	1	Ctl	P cinnamomi	2014Junex2	MS1_44	0	5
524	31.01	2	Ctl	P cinnamomi	2014Junex2	MS1_44	0	5
526	31.01	3	Ctl	P cinnamomi	2014Junex2	MS1_44	0	5
528	31.01	4	Ctl	P cinnamomi	2014Junex2	MS1_44	0	10
530	31.01	5	Ctl	P cinnamomi	2014Junex2	MS1_44	0	5
532	31.01	1	Ctl	P cinnamomi	2014Junex2	MS1_45	0	20
534	31.01	2	Ctl	P cinnamomi	2014Junex2	MS1_45	0	5
536	31.01	3	Ctl	P cinnamomi	2014Junex2	MS1_45	0	5
538	31.01	1	Ctl	P cinnamomi	2014Junex2	MS1_48	0	5
540	31.01	2	Ctl	P cinnamomi	2014Junex2	MS1_48	10	5
542	31.01	3	Ctl	P cinnamomi	2014Junex2	MS1_48	0	8
544	31.01	4	Ctl	P cinnamomi	2014Junex2	MS1_48	0	20
546	31.01	5	Ctl	P cinnamomi	2014Junex2	MS1_48	0	5
548	31.01	1	Ctl	P cinnamomi	2014Junex2	MS1_49	4	29
550	31.01	2	Ctl	P cinnamomi	2014Junex2	MS1_49	0	5
552	31.01	3	Ctl	P cinnamomi	2014Junex2	MS1_49	0	3
554	31.01	4	Ctl	P cinnamomi	2014Junex2	MS1_49	0	20
556	31.01	5	Ctl	P cinnamomi	2014Junex2	MS1_49	0	3
558	31.01	1	Ctl	P cinnamomi	2014Junex2	MS1_51	0	10
560	31.01	2	Ctl	P cinnamomi	2014Junex2	MS1_51	0	5
562	31.01	3	Ctl	P cinnamomi	2014Junex2	MS1_51	0	5
564	31.01	4	Ctl	P cinnamomi	2014Junex2	MS1_51	0	10
566	31.01	5	Ctl	P cinnamomi	2014Junex2	MS1_51	0	8
568	31.01	1	Ctl	P cinnamomi	2014Junex2	MS1_55	0	3
570	31.01	2	Ctl	P cinnamomi	2014Junex2	MS1_55	0	3
572	31.01	3	Ctl	P cinnamomi	2014Junex2	MS1_55	0	3
574	31.01	4	Ctl	P cinnamomi	2014Junex2	MS1_55	0	5
576	31.01	5	Ctl	P cinnamomi	2014Junex2	MS1_55	0	3
578	31.01	1	Ctl	P cinnamomi	2014Junex2	MS1_56	0	4
580	31.01	2	Ctl	P cinnamomi	2014Junex2	MS1_56	0	5
582	31.01	3	Ctl	P cinnamomi	2014Junex2	MS1_56	0	5
584	31.01	4	Ctl	P cinnamomi	2014Junex2	MS1_56	0	10
586	31.01	5	Ctl	P cinnamomi	2014Junex2	MS1_56	0	4
588	31.01	1	Ctl	P cinnamomi	2014Junex2	MS1_62	0	5
590	31.01	2	Ctl	P cinnamomi	2014Junex2	MS1_62	0	5
592	31.01	3	Ctl	P cinnamomi	2014Junex2	MS1_62	0	5
593	31.01	4	Ctl	P cinnamomi	2014Junex2	MS1_62	0	15
595	31.01	5	Ctl	P cinnamomi	2014Junex2	MS1_62	0	5
596	31.01	1	Ctl	P cinnamomi	2014Junex2	MS1_65	0	5
598	31.01	2	Ctl	P cinnamomi	2014Junex2	MS1_65	0	4
600	31.01	3	Ctl	P cinnamomi	2014Junex2	MS1_65	0	8
602	31.01	4	Ctl	P cinnamomi	2014Junex2	MS1_65	0	5
604	31.01	5	Ctl	P cinnamomi	2014Junex2	MS1_65	0	10
606	31.01	1	Ctl	P cinnamomi	2014Junex2	MS1_68	0	5
608	31.01	2	Ctl	P cinnamomi	2014Junex2	MS1_68	0	5
610	31.01	3	Ctl	P cinnamomi	2014Junex2	MS1_68	100	100
612	31.01	4	Ctl	P cinnamomi	2014Junex2	MS1_68	0	3
614	31.01	5	Ctl	P cinnamomi	2014Junex2	MS1_68	0	5
616	31.01	1	Ctl	P cinnamomi	2014Junex2	MS1_7	2	9
618	31.01	2	Ctl	P cinnamomi	2014Junex2	MS1_7	0	5
620	31.01	3	Ctl	P cinnamomi	2014Junex2	MS1_7	0	5
622	31.01	4	Ctl	P cinnamomi	2014Junex2	MS1_7	0	7
624	31.01	5	Ctl	P cinnamomi	2014Junex2	MS1_7	0	5
626	31.01	1	Ctl	P cinnamomi	2014Junex2	MS1_71	21	8
628	31.01	2	Ctl	P cinnamomi	2014Junex2	MS1_71	0	8
630	31.01	3	Ctl	P cinnamomi	2014Junex2	MS1_71	0	5
632	31.01	4	Ctl	P cinnamomi	2014Junex2	MS1_71	0	10
634	31.01	5	Ctl	P cinnamomi	2014Junex2	MS1_71	0	5
636	31.01	1	Ctl	P cinnamomi	2014Junex2	MS1_72	2	8
638	31.01	2	Ctl	P cinnamomi	2014Junex2	MS1_72	0	5
640	31.01	3	Ctl	P cinnamomi	2014Junex2	MS1_72	0	5
642	31.01	4	Ctl	P cinnamomi	2014Junex2	MS1_72	0	9
644	31.01	5	Ctl	P cinnamomi	2014Junex2	MS1_72	0	2
646	31.01	1	Ctl	P cinnamomi	2014Junex2	MS1_8	0	5
648	31.01	2	Ctl	P cinnamomi	2014Junex2	MS1_8	0	5
650	31.01	3	Ctl	P cinnamomi	2014Junex2	MS1_8	0	5
652	31.01	4	Ctl	P cinnamomi	2014Junex2	MS1_8	0	10
654	31.01	5	Ctl	P cinnamomi	2014Junex2	MS1_8	0	5
656	31.01	1	Ctl	P cinnamomi	2014Junex2	MS1_84	2	4
658	31.01	2	Ctl	P cinnamomi	2014Junex2	MS1_84	0	5
659	31.01	3	Ctl	P cinnamomi	2014Junex2	MS1_84	0	5
661	31.01	4	Ctl	P cinnamomi	2014Junex2	MS1_84	0	5
664	31.01	1	Ctl	P cinnamomi	2014Junex2	MS1_86	27	10
666	31.01	2	Ctl	P cinnamomi	2014Junex2	MS1_86	0	5
668	31.01	3	Ctl	P cinnamomi	2014Junex2	MS1_86	0	8
670	31.01	4	Ctl	P cinnamomi	2014Junex2	MS1_86	13	10
672	31.01	5	Ctl	P cinnamomi	2014Junex2	MS1_86	0	4
674	31.01	1	Ctl	P cinnamomi	2014Junex2	MS1_87	0	5
676	31.01	2	Ctl	P cinnamomi	2014Junex2	MS1_87	0	5
678	31.01	3	Ctl	P cinnamomi	2014Junex2	MS1_87	0	5
680	31.01	4	Ctl	P cinnamomi	2014Junex2	MS1_87	0	10
682	31.01	5	Ctl	P cinnamomi	2014Junex2	MS1_87	0	3
684	31.01	1	Ctl	P cinnamomi	2014Junex2	MS1_90	11	6
686	31.01	2	Ctl	P cinnamomi	2014Junex2	MS1_90	0	5
688	31.01	3	Ctl	P cinnamomi	2014Junex2	MS1_90	0	8
690	31.01	4	Ctl	P cinnamomi	2014Junex2	MS1_90	0	15
692	31.01	5	Ctl	P cinnamomi	2014Junex2	MS1_90	0	4
694	31.01	1	Ctl	P cinnamomi	2014Junex2	MS1_93	0	10
696	31.01	2	Ctl	P cinnamomi	2014Junex2	MS1_93	0	15
698	31.01	3	Ctl	P cinnamomi	2014Junex2	MS1_93	0	3
700	31.01	1	Ctl	P cinnamomi	2014Junex2	MS1_94	0	10
702	31.01	2	Ctl	P cinnamomi	2014Junex2	MS1_94	0	5
704	31.01	3	Ctl	P cinnamomi	2014Junex2	MS1_94	0	5
706	31.01	4	Ctl	P cinnamomi	2014Junex2	MS1_94	0	7
708	31.01	5	Ctl	P cinnamomi	2014Junex2	MS1_94	0	5
710	31.01	1	Ctl	P cinnamomi	2014Junex2	MS1_95	0	5
712	31.01	2	Ctl	P cinnamomi	2014Junex2	MS1_95	0	5
714	31.01	3	Ctl	P cinnamomi	2014Junex2	MS1_95	0	9
716	31.01	4	Ctl	P cinnamomi	2014Junex2	MS1_95	0	10
718	31.01	5	Ctl	P cinnamomi	2014Junex2	MS1_95	0	3
720	31.01	1	Ctl	P cinnamomi	2014Junex2	MS1_96	0	5
722	31.01	2	Ctl	P cinnamomi	2014Junex2	MS1_96	0	6
724	31.01	3	Ctl	P cinnamomi	2014Junex2	MS1_96	0	5
726	31.01	4	Ctl	P cinnamomi	2014Junex2	MS1_96	0	9
728	31.01	5	Ctl	P cinnamomi	2014Junex2	MS1_96	0	3
730	31.01	1	Ctl	P cinnamomi	2014Junex2	MS1_97	0	8
732	31.01	2	Ctl	P cinnamomi	2014Junex2	MS1_97	0	6
734	31.01	3	Ctl	P cinnamomi	2014Junex2	MS1_97	0	5
736	31.01	4	Ctl	P cinnamomi	2014Junex2	MS1_97	0	6
738	31.01	5	Ctl	P cinnamomi	2014Junex2	MS1_97	0	5
740	31.01	1	Ctl	P cinnamomi	2014Junex2	MS1_99	0	3
742	31.01	2	Ctl	P cinnamomi	2014Junex2	MS1_99	0	5
744	31.01	3	Ctl	P cinnamomi	2014Junex2	MS1_99	0	5
746	31.01	4	Ctl	P cinnamomi	2014Junex2	MS1_99	0	5
748	31.01	5	Ctl	P cinnamomi	2014Junex2	MS1_99	0	2
1203	31.01	1	Ctl	P cinnamomi	2016Jun	MS1_41	0	10
1205	31.01	3	Ctl	P cinnamomi	2016Jun	MS1_41	0	13
1207	31.01	4	Ctl	P cinnamomi	2016Jun	MS1_41	0	13
1209	31.01	5	Ctl	P cinnamomi	2016Jun	MS1_41	0	8
1219	31.01	1	Ctl	P cinnamomi	2016May	MS1_19	0	18
1221	31.01	2	Ctl	P cinnamomi	2016May	MS1_19	0	10
1223	31.01	3	Ctl	P cinnamomi	2016May	MS1_19	0	10
1225	31.01	4	Ctl	P cinnamomi	2016May	MS1_19	0	8
1227	31.01	5	Ctl	P cinnamomi	2016May	MS1_19	0	13
1229	31.01	1	Ctl	P cinnamomi	2016May	MS1_41	0	8
1231	31.01	2	Ctl	P cinnamomi	2016May	MS1_41	3	5
1233	31.01	3	Ctl	P cinnamomi	2016May	MS1_41	0	5
1235	31.01	4	Ctl	P cinnamomi	2016May	MS1_41	11	23
1237	31.01	5	Ctl	P cinnamomi	2016May	MS1_41	0	10
1259	31.01	1	Ctl	P cinnamomi	2017Apr1	AC112	0	60
1261	31.01	2	Ctl	P cinnamomi	2017Apr1	AC112	0	30
1263	31.01	3	Ctl	P cinnamomi	2017Apr1	AC112	0	10
1265	31.01	4	Ctl	P cinnamomi	2017Apr1	AC112	0	25
1267	31.01	5	Ctl	P cinnamomi	2017Apr1	AC112	0	40
1269	31.01	1	Ctl	P cinnamomi	2017Apr1	AC13	0	5
1271	31.01	2	Ctl	P cinnamomi	2017Apr1	AC13	0	0
1273	31.01	3	Ctl	P cinnamomi	2017Apr1	AC13	0	0
1275	31.01	4	Ctl	P cinnamomi	2017Apr1	AC13	0	0
1277	31.01	5	Ctl	P cinnamomi	2017Apr1	AC13	0	0
1279	31.01	1	Ctl	P cinnamomi	2017Apr1	AC16	0	25
1281	31.01	2	Ctl	P cinnamomi	2017Apr1	AC16	0	50
1283	31.01	3	Ctl	P cinnamomi	2017Apr1	AC16	18	50
1285	31.01	4	Ctl	P cinnamomi	2017Apr1	AC16	0	25
1287	31.01	5	Ctl	P cinnamomi	2017Apr1	AC16	0	40
1289	31.01	1	Ctl	P cinnamomi	2017Apr1	AC179	0	25
1291	31.01	2	Ctl	P cinnamomi	2017Apr1	AC179	0	30
1293	31.01	3	Ctl	P cinnamomi	2017Apr1	AC179	0	45
1295	31.01	4	Ctl	P cinnamomi	2017Apr1	AC179	0	25
1297	31.01	5	Ctl	P cinnamomi	2017Apr1	AC179	0	25
1299	31.01	1	Ctl	P cinnamomi	2017Apr1	AC2	0	25
1301	31.01	2	Ctl	P cinnamomi	2017Apr1	AC2	0	45
1303	31.01	3	Ctl	P cinnamomi	2017Apr1	AC2	0	15
1305	31.01	4	Ctl	P cinnamomi	2017Apr1	AC2	0	25
1307	31.01	5	Ctl	P cinnamomi	2017Apr1	AC2	0	55
1309	31.01	1	Ctl	P cinnamomi	2017Apr1	AC217	0	10
1311	31.01	2	Ctl	P cinnamomi	2017Apr1	AC217	0	25
1313	31.01	3	Ctl	P cinnamomi	2017Apr1	AC217	0	25
1315	31.01	4	Ctl	P cinnamomi	2017Apr1	AC217	0	35
1317	31.01	5	Ctl	P cinnamomi	2017Apr1	AC217	0	50
1319	31.01	1	Ctl	P cinnamomi	2017Apr1	AC22	0	5
1321	31.01	2	Ctl	P cinnamomi	2017Apr1	AC22	0	25
1323	31.01	3	Ctl	P cinnamomi	2017Apr1	AC22	0	25
1325	31.01	4	Ctl	P cinnamomi	2017Apr1	AC22	0	15
1327	31.01	5	Ctl	P cinnamomi	2017Apr1	AC22	0	25
1329	31.01	1	Ctl	P cinnamomi	2017Apr1	AC221	0	35
1331	31.01	2	Ctl	P cinnamomi	2017Apr1	AC221	0	40
1333	31.01	3	Ctl	P cinnamomi	2017Apr1	AC221	0	25
1335	31.01	4	Ctl	P cinnamomi	2017Apr1	AC221	0	15
1337	31.01	5	Ctl	P cinnamomi	2017Apr1	AC221	0	45
1339	31.01	1	Ctl	P cinnamomi	2017Apr1	AC23	0	25
1341	31.01	2	Ctl	P cinnamomi	2017Apr1	AC23	0	70
1343	31.01	3	Ctl	P cinnamomi	2017Apr1	AC23	0	25
1345	31.01	4	Ctl	P cinnamomi	2017Apr1	AC23	0	50
1347	31.01	5	Ctl	P cinnamomi	2017Apr1	AC23	0	40
1349	31.01	1	Ctl	P cinnamomi	2017Apr1	AC234	0	45
1351	31.01	2	Ctl	P cinnamomi	2017Apr1	AC234	0	30
1353	31.01	3	Ctl	P cinnamomi	2017Apr1	AC234	0	60
1355	31.01	4	Ctl	P cinnamomi	2017Apr1	AC234	0	10
1357	31.01	5	Ctl	P cinnamomi	2017Apr1	AC234	0	50
1359	31.01	1	Ctl	P cinnamomi	2017Apr1	AC24	0	50
1361	31.01	2	Ctl	P cinnamomi	2017Apr1	AC24	0	30
1363	31.01	3	Ctl	P cinnamomi	2017Apr1	AC24	0	5
1365	31.01	4	Ctl	P cinnamomi	2017Apr1	AC24	0	35
1367	31.01	5	Ctl	P cinnamomi	2017Apr1	AC24	0	35
1369	31.01	1	Ctl	P cinnamomi	2017Apr1	AC262	0	50
1371	31.01	2	Ctl	P cinnamomi	2017Apr1	AC262	0	25
1373	31.01	3	Ctl	P cinnamomi	2017Apr1	AC262	0	25
1375	31.01	4	Ctl	P cinnamomi	2017Apr1	AC262	0	25
1377	31.01	5	Ctl	P cinnamomi	2017Apr1	AC262	0	50
1379	31.01	1	Ctl	P cinnamomi	2017Apr1	AC27	0	10
1381	31.01	2	Ctl	P cinnamomi	2017Apr1	AC27	0	15
1383	31.01	3	Ctl	P cinnamomi	2017Apr1	AC27	0	45
1385	31.01	4	Ctl	P cinnamomi	2017Apr1	AC27	0	25
1387	31.01	5	Ctl	P cinnamomi	2017Apr1	AC27	0	60
1389	31.01	1	Ctl	P cinnamomi	2017Apr1	AC271	0	20
1391	31.01	2	Ctl	P cinnamomi	2017Apr1	AC271	0	35
1393	31.01	3	Ctl	P cinnamomi	2017Apr1	AC271	0	20
1395	31.01	4	Ctl	P cinnamomi	2017Apr1	AC271	0	25
1397	31.01	5	Ctl	P cinnamomi	2017Apr1	AC271	0	25
1399	31.01	1	Ctl	P cinnamomi	2017Apr1	AC272	0	25
1401	31.01	2	Ctl	P cinnamomi	2017Apr1	AC272	0	45
1403	31.01	3	Ctl	P cinnamomi	2017Apr1	AC272	0	10
1405	31.01	4	Ctl	P cinnamomi	2017Apr1	AC272	0	25
1407	31.01	5	Ctl	P cinnamomi	2017Apr1	AC272	0	25
1409	31.01	1	Ctl	P cinnamomi	2017Apr1	AC276	0	5
1411	31.01	2	Ctl	P cinnamomi	2017Apr1	AC276	0	5
1413	31.01	3	Ctl	P cinnamomi	2017Apr1	AC276	0	5
1415	31.01	4	Ctl	P cinnamomi	2017Apr1	AC276	0	5
1417	31.01	5	Ctl	P cinnamomi	2017Apr1	AC276	0	15
1419	31.01	1	Ctl	P cinnamomi	2017Apr1	AC29	0	40
1421	31.01	2	Ctl	P cinnamomi	2017Apr1	AC29	0	25
1423	31.01	3	Ctl	P cinnamomi	2017Apr1	AC29	0	10
1425	31.01	4	Ctl	P cinnamomi	2017Apr1	AC29	0	25
1427	31.01	5	Ctl	P cinnamomi	2017Apr1	AC29	0	25
1429	31.01	1	Ctl	P cinnamomi	2017Apr1	AC35	0	40
1431	31.01	2	Ctl	P cinnamomi	2017Apr1	AC35	0	35
1433	31.01	3	Ctl	P cinnamomi	2017Apr1	AC35	0	65
1435	31.01	4	Ctl	P cinnamomi	2017Apr1	AC35	0	40
1437	31.01	5	Ctl	P cinnamomi	2017Apr1	AC35	0	35
1439	31.01	1	Ctl	P cinnamomi	2017Apr1	AC380	0	5
1441	31.01	2	Ctl	P cinnamomi	2017Apr1	AC380	0	5
1443	31.01	3	Ctl	P cinnamomi	2017Apr1	AC380	0	5
1445	31.01	4	Ctl	P cinnamomi	2017Apr1	AC380	0	5
1447	31.01	5	Ctl	P cinnamomi	2017Apr1	AC380	0	5
1449	31.01	1	Ctl	P cinnamomi	2017Apr1	AC385	0	15
1451	31.01	2	Ctl	P cinnamomi	2017Apr1	AC385	0	35
1453	31.01	3	Ctl	P cinnamomi	2017Apr1	AC385	0	40
1455	31.01	4	Ctl	P cinnamomi	2017Apr1	AC385	0	25
1457	31.01	5	Ctl	P cinnamomi	2017Apr1	AC385	0	35
1459	31.01	1	Ctl	P cinnamomi	2017Apr1	AC402	0	45
1461	31.01	2	Ctl	P cinnamomi	2017Apr1	AC402	0	25
1463	31.01	3	Ctl	P cinnamomi	2017Apr1	AC402	0	30
1465	31.01	4	Ctl	P cinnamomi	2017Apr1	AC402	0	35
1467	31.01	5	Ctl	P cinnamomi	2017Apr1	AC402	0	40
1469	31.01	1	Ctl	P cinnamomi	2017Apr1	AC407	0	40
1471	31.01	2	Ctl	P cinnamomi	2017Apr1	AC407	0	15
1473	31.01	3	Ctl	P cinnamomi	2017Apr1	AC407	0	35
1475	31.01	4	Ctl	P cinnamomi	2017Apr1	AC407	0	25
1477	31.01	5	Ctl	P cinnamomi	2017Apr1	AC407	0	25
1479	31.01	1	Ctl	P cinnamomi	2017Apr1	AC429	0	25
1481	31.01	2	Ctl	P cinnamomi	2017Apr1	AC429	0	10
1483	31.01	3	Ctl	P cinnamomi	2017Apr1	AC429	0	25
1485	31.01	4	Ctl	P cinnamomi	2017Apr1	AC429	0	25
1487	31.01	5	Ctl	P cinnamomi	2017Apr1	AC429	0	35
1489	31.01	1	Ctl	P cinnamomi	2017Apr1	AC434	0	40
1491	31.01	2	Ctl	P cinnamomi	2017Apr1	AC434	0	40
1493	31.01	3	Ctl	P cinnamomi	2017Apr1	AC434	0	40
1495	31.01	4	Ctl	P cinnamomi	2017Apr1	AC434	0	35
1497	31.01	5	Ctl	P cinnamomi	2017Apr1	AC434	0	25
1499	31.01	1	Ctl	P cinnamomi	2017Apr1	AC438	0	40
1501	31.01	2	Ctl	P cinnamomi	2017Apr1	AC438	0	30
1503	31.01	3	Ctl	P cinnamomi	2017Apr1	AC438	0	35
1505	31.01	4	Ctl	P cinnamomi	2017Apr1	AC438	0	25
1507	31.01	5	Ctl	P cinnamomi	2017Apr1	AC438	0	65
1509	31.01	1	Ctl	P cinnamomi	2017Apr1	AC443	0	50
1511	31.01	2	Ctl	P cinnamomi	2017Apr1	AC443	0	35
1513	31.01	3	Ctl	P cinnamomi	2017Apr1	AC443	0	25
1515	31.01	4	Ctl	P cinnamomi	2017Apr1	AC443	0	40
1517	31.01	5	Ctl	P cinnamomi	2017Apr1	AC443	0	50
1519	31.01	1	Ctl	P cinnamomi	2017Apr1	AC448	0	30
1521	31.01	2	Ctl	P cinnamomi	2017Apr1	AC448	0	50
1523	31.01	3	Ctl	P cinnamomi	2017Apr1	AC448	0	35
1525	31.01	4	Ctl	P cinnamomi	2017Apr1	AC448	0	25
1527	31.01	5	Ctl	P cinnamomi	2017Apr1	AC448	0	75
1529	31.01	1	Ctl	P cinnamomi	2017Apr1	AC452	0	30
1531	31.01	2	Ctl	P cinnamomi	2017Apr1	AC452	0	5
1533	31.01	3	Ctl	P cinnamomi	2017Apr1	AC452	0	25
1535	31.01	4	Ctl	P cinnamomi	2017Apr1	AC452	0	50
1537	31.01	5	Ctl	P cinnamomi	2017Apr1	AC452	0	50
1539	31.01	1	Ctl	P cinnamomi	2017Apr1	AC458	0	15
1541	31.01	2	Ctl	P cinnamomi	2017Apr1	AC458	0	40
1543	31.01	3	Ctl	P cinnamomi	2017Apr1	AC458	0	5
1545	31.01	4	Ctl	P cinnamomi	2017Apr1	AC458	0	35
1547	31.01	5	Ctl	P cinnamomi	2017Apr1	AC458	0	35
1549	31.01	1	Ctl	P cinnamomi	2017Apr1	AC506	0	5
1551	31.01	2	Ctl	P cinnamomi	2017Apr1	AC506	0	60
1553	31.01	3	Ctl	P cinnamomi	2017Apr1	AC506	0	5
1555	31.01	4	Ctl	P cinnamomi	2017Apr1	AC506	0	25
1557	31.01	5	Ctl	P cinnamomi	2017Apr1	AC506	0	15
1559	31.01	1	Ctl	P cinnamomi	2017Apr1	AC516	0	5
1561	31.01	2	Ctl	P cinnamomi	2017Apr1	AC516	0	5
1563	31.01	3	Ctl	P cinnamomi	2017Apr1	AC516	0	5
1565	31.01	4	Ctl	P cinnamomi	2017Apr1	AC516	0	5
1567	31.01	5	Ctl	P cinnamomi	2017Apr1	AC516	0	5
1569	31.01	1	Ctl	P cinnamomi	2017Apr1	AC52	0	45
1571	31.01	2	Ctl	P cinnamomi	2017Apr1	AC52	0	25
1573	31.01	3	Ctl	P cinnamomi	2017Apr1	AC52	0	35
1575	31.01	4	Ctl	P cinnamomi	2017Apr1	AC52	0	25
1577	31.01	5	Ctl	P cinnamomi	2017Apr1	AC52	0	50
1579	31.01	1	Ctl	P cinnamomi	2017Apr1	AC54	0	5
1581	31.01	2	Ctl	P cinnamomi	2017Apr1	AC54	0	5
1583	31.01	3	Ctl	P cinnamomi	2017Apr1	AC54	0	5
1585	31.01	4	Ctl	P cinnamomi	2017Apr1	AC54	0	25
1587	31.01	5	Ctl	P cinnamomi	2017Apr1	AC54	0	5
1589	31.01	1	Ctl	P cinnamomi	2017Apr1	AC547	0	5
1591	31.01	2	Ctl	P cinnamomi	2017Apr1	AC547	0	90
1593	31.01	3	Ctl	P cinnamomi	2017Apr1	AC547	0	25
1595	31.01	4	Ctl	P cinnamomi	2017Apr1	AC547	0	5
1597	31.01	5	Ctl	P cinnamomi	2017Apr1	AC547	100	100
1599	31.01	1	Ctl	P cinnamomi	2017Apr1	AC552	0	15
1601	31.01	2	Ctl	P cinnamomi	2017Apr1	AC552	0	30
1603	31.01	3	Ctl	P cinnamomi	2017Apr1	AC552	0	15
1605	31.01	4	Ctl	P cinnamomi	2017Apr1	AC552	0	15
1607	31.01	5	Ctl	P cinnamomi	2017Apr1	AC552	0	30
1609	31.01	1	Ctl	P cinnamomi	2017Apr1	AC568	0	40
1611	31.01	2	Ctl	P cinnamomi	2017Apr1	AC568	0	10
1613	31.01	3	Ctl	P cinnamomi	2017Apr1	AC568	0	100
1615	31.01	4	Ctl	P cinnamomi	2017Apr1	AC568	0	5
1617	31.01	5	Ctl	P cinnamomi	2017Apr1	AC568	0	65
1619	31.01	1	Ctl	P cinnamomi	2017Apr1	AC57	0	15
1621	31.01	2	Ctl	P cinnamomi	2017Apr1	AC57	0	25
1623	31.01	3	Ctl	P cinnamomi	2017Apr1	AC57	0	25
1625	31.01	4	Ctl	P cinnamomi	2017Apr1	AC57	0	25
1627	31.01	5	Ctl	P cinnamomi	2017Apr1	AC57	0	60
1999	31.01	1	Ctl	P cinnamomi	2017Apr2	AC134	0	45
2001	31.01	2	Ctl	P cinnamomi	2017Apr2	AC134	0	20
2003	31.01	3	Ctl	P cinnamomi	2017Apr2	AC134	0	25
2005	31.01	4	Ctl	P cinnamomi	2017Apr2	AC134	0	5
2007	31.01	5	Ctl	P cinnamomi	2017Apr2	AC134	0	25
2009	31.01	1	Ctl	P cinnamomi	2017Apr2	AC145	0	25
2011	31.01	2	Ctl	P cinnamomi	2017Apr2	AC145	0	40
2013	31.01	3	Ctl	P cinnamomi	2017Apr2	AC145	0	5
2015	31.01	4	Ctl	P cinnamomi	2017Apr2	AC145	0	5
2017	31.01	5	Ctl	P cinnamomi	2017Apr2	AC145	0	30
2019	31.01	1	Ctl	P cinnamomi	2017Apr2	AC186	0	10
2021	31.01	2	Ctl	P cinnamomi	2017Apr2	AC186	0	10
2023	31.01	3	Ctl	P cinnamomi	2017Apr2	AC186	0	15
2025	31.01	4	Ctl	P cinnamomi	2017Apr2	AC186	0	25
2027	31.01	5	Ctl	P cinnamomi	2017Apr2	AC186	0	60
2029	31.01	1	Ctl	P cinnamomi	2017Apr2	AC188	0	5
2031	31.01	2	Ctl	P cinnamomi	2017Apr2	AC188	0	25
2033	31.01	3	Ctl	P cinnamomi	2017Apr2	AC188	0	25
2035	31.01	4	Ctl	P cinnamomi	2017Apr2	AC188	0	20
2037	31.01	5	Ctl	P cinnamomi	2017Apr2	AC188	0	30
2039	31.01	1	Ctl	P cinnamomi	2017Apr2	AC286	0	5
2041	31.01	2	Ctl	P cinnamomi	2017Apr2	AC286	0	25
2043	31.01	3	Ctl	P cinnamomi	2017Apr2	AC286	0	5
2045	31.01	4	Ctl	P cinnamomi	2017Apr2	AC286	0	5
2047	31.01	5	Ctl	P cinnamomi	2017Apr2	AC286	0	10
2049	31.01	1	Ctl	P cinnamomi	2017Apr2	AC347	0	5
2051	31.01	2	Ctl	P cinnamomi	2017Apr2	AC347	0	5
2053	31.01	3	Ctl	P cinnamomi	2017Apr2	AC347	0	25
2055	31.01	4	Ctl	P cinnamomi	2017Apr2	AC347	0	0
2057	31.01	5	Ctl	P cinnamomi	2017Apr2	AC347	0	10
2059	31.01	1	Ctl	P cinnamomi	2017Apr2	AC449	0	5
2061	31.01	2	Ctl	P cinnamomi	2017Apr2	AC449	0	50
2063	31.01	3	Ctl	P cinnamomi	2017Apr2	AC449	0	5
2065	31.01	4	Ctl	P cinnamomi	2017Apr2	AC449	0	10
2067	31.01	5	Ctl	P cinnamomi	2017Apr2	AC449	0	45
2069	31.01	1	Ctl	P cinnamomi	2017Apr2	AC487	0	50
2071	31.01	2	Ctl	P cinnamomi	2017Apr2	AC487	0	30
2073	31.01	3	Ctl	P cinnamomi	2017Apr2	AC487	0	35
2075	31.01	4	Ctl	P cinnamomi	2017Apr2	AC487	0	25
2077	31.01	5	Ctl	P cinnamomi	2017Apr2	AC487	0	25
2079	31.01	1	Ctl	P cinnamomi	2017Apr2	AC580	0	25
2081	31.01	2	Ctl	P cinnamomi	2017Apr2	AC580	0	45
2083	31.01	3	Ctl	P cinnamomi	2017Apr2	AC580	0	25
2085	31.01	4	Ctl	P cinnamomi	2017Apr2	AC580	0	25
2087	31.01	5	Ctl	P cinnamomi	2017Apr2	AC580	0	25
2089	31.01	1	Ctl	P cinnamomi	2017Apr2	AC79	0	5
2091	31.01	2	Ctl	P cinnamomi	2017Apr2	AC79	0	50
2093	31.01	3	Ctl	P cinnamomi	2017Apr2	AC79	0	25
2095	31.01	4	Ctl	P cinnamomi	2017Apr2	AC79	0	5
2097	31.01	5	Ctl	P cinnamomi	2017Apr2	AC79	0	20
2099	31.01	1	Ctl	P cinnamomi	2017Apr2	AC83	0	25
2101	31.01	2	Ctl	P cinnamomi	2017Apr2	AC83	0	40
2103	31.01	3	Ctl	P cinnamomi	2017Apr2	AC83	0	25
2105	31.01	4	Ctl	P cinnamomi	2017Apr2	AC83	0	25
2107	31.01	5	Ctl	P cinnamomi	2017Apr2	AC83	0	50
2219	31.01	1	Ctl	P cinnamomi	2017July1	AC1	0	60
2221	31.01	2	Ctl	P cinnamomi	2017July1	AC1	0	15
2223	31.01	3	Ctl	P cinnamomi	2017July1	AC1	0	90
2225	31.01	4	Ctl	P cinnamomi	2017July1	AC1	0	30
2227	31.01	5	Ctl	P cinnamomi	2017July1	AC1	0	10
2229	31.01	1	Ctl	P cinnamomi	2017July1	AC129	0	75
2231	31.01	2	Ctl	P cinnamomi	2017July1	AC129	0	35
2233	31.01	3	Ctl	P cinnamomi	2017July1	AC129	0	70
2235	31.01	4	Ctl	P cinnamomi	2017July1	AC129	0	45
2237	31.01	5	Ctl	P cinnamomi	2017July1	AC129	0	35
2239	31.01	1	Ctl	P cinnamomi	2017July1	AC141	0	80
2241	31.01	2	Ctl	P cinnamomi	2017July1	AC141	0	55
2243	31.01	3	Ctl	P cinnamomi	2017July1	AC141	0	85
2245	31.01	4	Ctl	P cinnamomi	2017July1	AC141	0	60
2247	31.01	5	Ctl	P cinnamomi	2017July1	AC141	0	40
2249	31.01	1	Ctl	P cinnamomi	2017July1	AC148	0	75
2251	31.01	2	Ctl	P cinnamomi	2017July1	AC148	0	50
2253	31.01	3	Ctl	P cinnamomi	2017July1	AC148	0	90
2255	31.01	4	Ctl	P cinnamomi	2017July1	AC148	0	10
2257	31.01	5	Ctl	P cinnamomi	2017July1	AC148	0	65
2259	31.01	1	Ctl	P cinnamomi	2017July1	AC15	0	75
2261	31.01	2	Ctl	P cinnamomi	2017July1	AC15	0	75
2263	31.01	3	Ctl	P cinnamomi	2017July1	AC15	0	75
2265	31.01	4	Ctl	P cinnamomi	2017July1	AC15	0	45
2267	31.01	5	Ctl	P cinnamomi	2017July1	AC15	0	75
2269	31.01	1	Ctl	P cinnamomi	2017July1	AC267	0	60
2271	31.01	2	Ctl	P cinnamomi	2017July1	AC267	0	55
2273	31.01	3	Ctl	P cinnamomi	2017July1	AC267	0	80
2275	31.01	4	Ctl	P cinnamomi	2017July1	AC267	0	55
2277	31.01	5	Ctl	P cinnamomi	2017July1	AC267	0	50
2279	31.01	1	Ctl	P cinnamomi	2017July1	AC270	0	0
2281	31.01	2	Ctl	P cinnamomi	2017July1	AC270	100	100
2283	31.01	3	Ctl	P cinnamomi	2017July1	AC270	0	25
2285	31.01	4	Ctl	P cinnamomi	2017July1	AC270	0	5
2287	31.01	5	Ctl	P cinnamomi	2017July1	AC270	0	25
2289	31.01	1	Ctl	P cinnamomi	2017July1	AC352	0	5
2291	31.01	2	Ctl	P cinnamomi	2017July1	AC352	0	5
2293	31.01	3	Ctl	P cinnamomi	2017July1	AC352	0	35
2295	31.01	4	Ctl	P cinnamomi	2017July1	AC352	0	15
2297	31.01	5	Ctl	P cinnamomi	2017July1	AC352	0	5
2299	31.01	1	Ctl	P cinnamomi	2017July1	AC442	0	30
2301	31.01	2	Ctl	P cinnamomi	2017July1	AC442	0	30
2303	31.01	3	Ctl	P cinnamomi	2017July1	AC442	0	60
2305	31.01	4	Ctl	P cinnamomi	2017July1	AC442	0	20
2307	31.01	5	Ctl	P cinnamomi	2017July1	AC442	0	35
2309	31.01	1	Ctl	P cinnamomi	2017July1	AC453	0	5
2311	31.01	2	Ctl	P cinnamomi	2017July1	AC453	0	60
2313	31.01	3	Ctl	P cinnamomi	2017July1	AC453	0	80
2315	31.01	4	Ctl	P cinnamomi	2017July1	AC453	0	50
2317	31.01	5	Ctl	P cinnamomi	2017July1	AC453	0	50
2319	31.01	1	Ctl	P cinnamomi	2017July1	AC507	0	50
2321	31.01	2	Ctl	P cinnamomi	2017July1	AC507	0	40
2323	31.01	3	Ctl	P cinnamomi	2017July1	AC507	0	80
2325	31.01	4	Ctl	P cinnamomi	2017July1	AC507	0	25
2327	31.01	5	Ctl	P cinnamomi	2017July1	AC507	0	25
2329	31.01	1	Ctl	P cinnamomi	2017July1	AC53	0	25
2331	31.01	2	Ctl	P cinnamomi	2017July1	AC53	0	30
2333	31.01	3	Ctl	P cinnamomi	2017July1	AC53	0	75
2335	31.01	4	Ctl	P cinnamomi	2017July1	AC53	0	30
2337	31.01	5	Ctl	P cinnamomi	2017July1	AC53	0	20
2339	31.01	1	Ctl	P cinnamomi	2017July1	AC7	0	50
2341	31.01	2	Ctl	P cinnamomi	2017July1	AC7	0	75
2343	31.01	3	Ctl	P cinnamomi	2017July1	AC7	0	80
2345	31.01	4	Ctl	P cinnamomi	2017July1	AC7	0	40
2347	31.01	5	Ctl	P cinnamomi	2017July1	AC7	0	70
2479	31.01	1	Ctl	P cinnamomi	2017July2	AC111	0	70
2481	31.01	2	Ctl	P cinnamomi	2017July2	AC111	0	35
2483	31.01	3	Ctl	P cinnamomi	2017July2	AC111	0	40
2485	31.01	4	Ctl	P cinnamomi	2017July2	AC111	0	20
2487	31.01	5	Ctl	P cinnamomi	2017July2	AC111	0	0
2489	31.01	1	Ctl	P cinnamomi	2017July2	AC129	0	55
2491	31.01	2	Ctl	P cinnamomi	2017July2	AC129	0	75
2493	31.01	3	Ctl	P cinnamomi	2017July2	AC129	0	80
2495	31.01	4	Ctl	P cinnamomi	2017July2	AC129	0	80
2497	31.01	5	Ctl	P cinnamomi	2017July2	AC129	0	20
2499	31.01	1	Ctl	P cinnamomi	2017July2	AC133	0	30
2501	31.01	2	Ctl	P cinnamomi	2017July2	AC133	0	30
2503	31.01	3	Ctl	P cinnamomi	2017July2	AC133	0	30
2505	31.01	4	Ctl	P cinnamomi	2017July2	AC133	0	10
2507	31.01	5	Ctl	P cinnamomi	2017July2	AC133	20	5
2509	31.01	1	Ctl	P cinnamomi	2017July2	AC135	0	75
2511	31.01	2	Ctl	P cinnamomi	2017July2	AC135	0	50
2513	31.01	3	Ctl	P cinnamomi	2017July2	AC135	0	80
2515	31.01	4	Ctl	P cinnamomi	2017July2	AC135	0	75
2517	31.01	5	Ctl	P cinnamomi	2017July2	AC135	0	25
2519	31.01	1	Ctl	P cinnamomi	2017July2	AC190	0	30
2521	31.01	2	Ctl	P cinnamomi	2017July2	AC190	0	10
2523	31.01	3	Ctl	P cinnamomi	2017July2	AC190	0	35
2525	31.01	4	Ctl	P cinnamomi	2017July2	AC190	0	25
2527	31.01	5	Ctl	P cinnamomi	2017July2	AC190	0	5
2529	31.01	1	Ctl	P cinnamomi	2017July2	AC277	0	25
2531	31.01	2	Ctl	P cinnamomi	2017July2	AC277	0	15
2533	31.01	3	Ctl	P cinnamomi	2017July2	AC277	0	40
2535	31.01	4	Ctl	P cinnamomi	2017July2	AC277	0	60
2537	31.01	5	Ctl	P cinnamomi	2017July2	AC277	0	15
2539	31.01	1	Ctl	P cinnamomi	2017July2	AC279	0	15
2541	31.01	2	Ctl	P cinnamomi	2017July2	AC279	46	5
2543	31.01	3	Ctl	P cinnamomi	2017July2	AC279	0	15
2545	31.01	4	Ctl	P cinnamomi	2017July2	AC279	41	0
2547	31.01	5	Ctl	P cinnamomi	2017July2	AC279	14	5
2549	31.01	1	Ctl	P cinnamomi	2017July2	AC281	3	5
2551	31.01	2	Ctl	P cinnamomi	2017July2	AC281	0	40
2553	31.01	3	Ctl	P cinnamomi	2017July2	AC281	0	25
2555	31.01	4	Ctl	P cinnamomi	2017July2	AC281	0	20
2557	31.01	5	Ctl	P cinnamomi	2017July2	AC281	0	5
2559	31.01	1	Ctl	P cinnamomi	2017July2	AC292	0	10
2561	31.01	2	Ctl	P cinnamomi	2017July2	AC292	0	10
2563	31.01	3	Ctl	P cinnamomi	2017July2	AC292	0	30
2565	31.01	4	Ctl	P cinnamomi	2017July2	AC292	0	25
2567	31.01	5	Ctl	P cinnamomi	2017July2	AC292	0	5
2569	31.01	1	Ctl	P cinnamomi	2017July2	AC293	0	75
2571	31.01	2	Ctl	P cinnamomi	2017July2	AC293	0	40
2573	31.01	3	Ctl	P cinnamomi	2017July2	AC293	0	65
2575	31.01	4	Ctl	P cinnamomi	2017July2	AC293	0	50
2577	31.01	5	Ctl	P cinnamomi	2017July2	AC293	0	15
2579	31.01	1	Ctl	P cinnamomi	2017July2	AC324	0	75
2581	31.01	2	Ctl	P cinnamomi	2017July2	AC324	0	45
2583	31.01	3	Ctl	P cinnamomi	2017July2	AC324	0	25
2585	31.01	4	Ctl	P cinnamomi	2017July2	AC324	0	90
2587	31.01	5	Ctl	P cinnamomi	2017July2	AC324	0	10
2589	31.01	1	Ctl	P cinnamomi	2017July2	AC338	0	40
2591	31.01	2	Ctl	P cinnamomi	2017July2	AC338	0	30
2593	31.01	3	Ctl	P cinnamomi	2017July2	AC338	0	40
2595	31.01	4	Ctl	P cinnamomi	2017July2	AC338	0	40
2597	31.01	5	Ctl	P cinnamomi	2017July2	AC338	0	5
2599	31.01	1	Ctl	P cinnamomi	2017July2	AC366	0	15
2601	31.01	2	Ctl	P cinnamomi	2017July2	AC366	0	10
2603	31.01	3	Ctl	P cinnamomi	2017July2	AC366	0	15
2605	31.01	4	Ctl	P cinnamomi	2017July2	AC366	0	10
2607	31.01	5	Ctl	P cinnamomi	2017July2	AC366	0	5
2609	31.01	1	Ctl	P cinnamomi	2017July2	AC431	0	35
2611	31.01	2	Ctl	P cinnamomi	2017July2	AC431	0	65
2613	31.01	3	Ctl	P cinnamomi	2017July2	AC431	0	75
2615	31.01	4	Ctl	P cinnamomi	2017July2	AC431	0	75
2617	31.01	5	Ctl	P cinnamomi	2017July2	AC431	0	15
2619	31.01	1	Ctl	P cinnamomi	2017July2	AC498	0	0
2621	31.01	2	Ctl	P cinnamomi	2017July2	AC498	0	10
2623	31.01	3	Ctl	P cinnamomi	2017July2	AC498	0	0
2625	31.01	4	Ctl	P cinnamomi	2017July2	AC498	0	0
2627	31.01	5	Ctl	P cinnamomi	2017July2	AC498	0	5
2629	31.01	1	Ctl	P cinnamomi	2017July2	AC5	0	25
2631	31.01	2	Ctl	P cinnamomi	2017July2	AC5	28	5
2633	31.01	3	Ctl	P cinnamomi	2017July2	AC5	56	50
2635	31.01	4	Ctl	P cinnamomi	2017July2	AC5	48	10
2637	31.01	5	Ctl	P cinnamomi	2017July2	AC5	0	10
2639	31.01	1	Ctl	P cinnamomi	2017July2	AC571	0	65
2641	31.01	2	Ctl	P cinnamomi	2017July2	AC571	0	40
2643	31.01	3	Ctl	P cinnamomi	2017July2	AC571	0	60
2645	31.01	4	Ctl	P cinnamomi	2017July2	AC571	0	90
2647	31.01	5	Ctl	P cinnamomi	2017July2	AC571	0	5
2649	31.01	1	Ctl	P cinnamomi	2017July2	AC6	6	20
2651	31.01	2	Ctl	P cinnamomi	2017July2	AC6	0	0
2653	31.01	3	Ctl	P cinnamomi	2017July2	AC6	0	50
2655	31.01	4	Ctl	P cinnamomi	2017July2	AC6	0	5
2657	31.01	5	Ctl	P cinnamomi	2017July2	AC6	0	0
2659	31.01	1	Ctl	P cinnamomi	2017July2	MS1_129	100	100
2661	31.01	2	Ctl	P cinnamomi	2017July2	MS1_129	0	10
2663	31.01	3	Ctl	P cinnamomi	2017July2	MS1_129	5	10
2665	31.01	4	Ctl	P cinnamomi	2017July2	MS1_129	0	0
2667	31.01	5	Ctl	P cinnamomi	2017July2	MS1_129	0	0
2669	31.01	1	Ctl	P cinnamomi	2017July2	MS1_29	0	95
2671	31.01	2	Ctl	P cinnamomi	2017July2	MS1_29	0	50
2673	31.01	3	Ctl	P cinnamomi	2017July2	MS1_29	0	60
2675	31.01	4	Ctl	P cinnamomi	2017July2	MS1_29	0	5
2677	31.01	5	Ctl	P cinnamomi	2017July2	MS1_29	0	5
2879	31.01	1	Ctl	P cinnamomi	2017June1	AC103	0	25
2881	31.01	2	Ctl	P cinnamomi	2017June1	AC103	0	25
2883	31.01	3	Ctl	P cinnamomi	2017June1	AC103	0	5
2885	31.01	4	Ctl	P cinnamomi	2017June1	AC103	0	20
2887	31.01	5	Ctl	P cinnamomi	2017June1	AC103	0	30
2889	31.01	1	Ctl	P cinnamomi	2017June1	AC120	0	25
2891	31.01	2	Ctl	P cinnamomi	2017June1	AC120	0	20
2893	31.01	3	Ctl	P cinnamomi	2017June1	AC120	0	25
2895	31.01	4	Ctl	P cinnamomi	2017June1	AC120	0	50
2897	31.01	5	Ctl	P cinnamomi	2017June1	AC120	0	40
2899	31.01	1	Ctl	P cinnamomi	2017June1	AC122	0	5
2901	31.01	2	Ctl	P cinnamomi	2017June1	AC122	0	0
2903	31.01	3	Ctl	P cinnamomi	2017June1	AC122	0	5
2905	31.01	4	Ctl	P cinnamomi	2017June1	AC122	0	10
2907	31.01	5	Ctl	P cinnamomi	2017June1	AC122	0	5
2909	31.01	1	Ctl	P cinnamomi	2017June1	AC234	0	50
2911	31.01	2	Ctl	P cinnamomi	2017June1	AC234	0	65
2913	31.01	3	Ctl	P cinnamomi	2017June1	AC234	0	30
2915	31.01	4	Ctl	P cinnamomi	2017June1	AC234	0	10
2917	31.01	5	Ctl	P cinnamomi	2017June1	AC234	0	25
2919	31.01	1	Ctl	P cinnamomi	2017June1	AC255	0	25
2921	31.01	2	Ctl	P cinnamomi	2017June1	AC255	0	30
2923	31.01	3	Ctl	P cinnamomi	2017June1	AC255	0	40
2925	31.01	4	Ctl	P cinnamomi	2017June1	AC255	0	55
2927	31.01	5	Ctl	P cinnamomi	2017June1	AC255	0	15
2929	31.01	1	Ctl	P cinnamomi	2017June1	AC3	0	0
2931	31.01	2	Ctl	P cinnamomi	2017June1	AC3	0	5
2933	31.01	3	Ctl	P cinnamomi	2017June1	AC3	0	5
2935	31.01	4	Ctl	P cinnamomi	2017June1	AC3	0	0
2937	31.01	5	Ctl	P cinnamomi	2017June1	AC3	0	10
2939	31.01	1	Ctl	P cinnamomi	2017June1	AC335	0	30
2941	31.01	2	Ctl	P cinnamomi	2017June1	AC335	0	80
2943	31.01	3	Ctl	P cinnamomi	2017June1	AC335	62	50
2945	31.01	4	Ctl	P cinnamomi	2017June1	AC335	0	0
2947	31.01	5	Ctl	P cinnamomi	2017June1	AC335	0	5
2949	31.01	1	Ctl	P cinnamomi	2017June1	AC343	0	25
2951	31.01	2	Ctl	P cinnamomi	2017June1	AC343	0	10
2953	31.01	3	Ctl	P cinnamomi	2017June1	AC343	0	0
2955	31.01	4	Ctl	P cinnamomi	2017June1	AC343	0	30
2957	31.01	5	Ctl	P cinnamomi	2017June1	AC343	0	5
2959	31.01	1	Ctl	P cinnamomi	2017June1	AC370	0	0
2961	31.01	2	Ctl	P cinnamomi	2017June1	AC370	0	5
2963	31.01	3	Ctl	P cinnamomi	2017June1	AC370	0	5
2965	31.01	4	Ctl	P cinnamomi	2017June1	AC370	0	5
2967	31.01	5	Ctl	P cinnamomi	2017June1	AC370	0	5
2969	31.01	1	Ctl	P cinnamomi	2017June1	AC411	0	10
2971	31.01	2	Ctl	P cinnamomi	2017June1	AC411	0	40
2973	31.01	3	Ctl	P cinnamomi	2017June1	AC411	0	30
2975	31.01	4	Ctl	P cinnamomi	2017June1	AC411	0	25
2977	31.01	5	Ctl	P cinnamomi	2017June1	AC411	0	25
2979	31.01	1	Ctl	P cinnamomi	2017June1	AC432	0	100
2981	31.01	2	Ctl	P cinnamomi	2017June1	AC432	0	90
2983	31.01	3	Ctl	P cinnamomi	2017June1	AC432	0	75
2985	31.01	4	Ctl	P cinnamomi	2017June1	AC432	0	10
2987	31.01	5	Ctl	P cinnamomi	2017June1	AC432	0	45
2989	31.01	1	Ctl	P cinnamomi	2017June1	AC446	0	25
2991	31.01	2	Ctl	P cinnamomi	2017June1	AC446	0	35
2993	31.01	3	Ctl	P cinnamomi	2017June1	AC446	0	45
2995	31.01	4	Ctl	P cinnamomi	2017June1	AC446	0	25
2997	31.01	5	Ctl	P cinnamomi	2017June1	AC446	0	20
2999	31.01	1	Ctl	P cinnamomi	2017June1	AC482	0	25
3001	31.01	2	Ctl	P cinnamomi	2017June1	AC482	0	60
3003	31.01	3	Ctl	P cinnamomi	2017June1	AC482	0	75
3005	31.01	4	Ctl	P cinnamomi	2017June1	AC482	0	65
3007	31.01	5	Ctl	P cinnamomi	2017June1	AC482	0	50
3009	31.01	1	Ctl	P cinnamomi	2017June1	AC49	0	25
3011	31.01	2	Ctl	P cinnamomi	2017June1	AC49	0	25
3013	31.01	3	Ctl	P cinnamomi	2017June1	AC49	0	50
3015	31.01	4	Ctl	P cinnamomi	2017June1	AC49	0	50
3017	31.01	5	Ctl	P cinnamomi	2017June1	AC49	0	45
3019	31.01	1	Ctl	P cinnamomi	2017June1	AC490	0	5
3021	31.01	2	Ctl	P cinnamomi	2017June1	AC490	0	0
3023	31.01	3	Ctl	P cinnamomi	2017June1	AC490	0	0
3025	31.01	4	Ctl	P cinnamomi	2017June1	AC490	0	0
3027	31.01	5	Ctl	P cinnamomi	2017June1	AC490	0	5
3029	31.01	1	Ctl	P cinnamomi	2017June1	AC494	0	25
3031	31.01	2	Ctl	P cinnamomi	2017June1	AC494	0	70
3033	31.01	3	Ctl	P cinnamomi	2017June1	AC494	0	25
3035	31.01	4	Ctl	P cinnamomi	2017June1	AC494	0	25
3037	31.01	5	Ctl	P cinnamomi	2017June1	AC494	0	40
3039	31.01	1	Ctl	P cinnamomi	2017June1	AC515	0	10
3041	31.01	2	Ctl	P cinnamomi	2017June1	AC515	0	60
3043	31.01	3	Ctl	P cinnamomi	2017June1	AC515	0	5
3045	31.01	4	Ctl	P cinnamomi	2017June1	AC515	0	35
3047	31.01	5	Ctl	P cinnamomi	2017June1	AC515	0	30
3049	31.01	1	Ctl	P cinnamomi	2017June1	AC568	0	15
3051	31.01	2	Ctl	P cinnamomi	2017June1	AC568	0	80
3053	31.01	3	Ctl	P cinnamomi	2017June1	AC568	0	10
3055	31.01	4	Ctl	P cinnamomi	2017June1	AC568	0	10
3057	31.01	5	Ctl	P cinnamomi	2017June1	AC568	0	25
3059	31.01	1	Ctl	P cinnamomi	2017June1	AC570	0	30
3061	31.01	2	Ctl	P cinnamomi	2017June1	AC570	0	50
3063	31.01	3	Ctl	P cinnamomi	2017June1	AC570	0	25
3065	31.01	4	Ctl	P cinnamomi	2017June1	AC570	0	35
3067	31.01	5	Ctl	P cinnamomi	2017June1	AC570	0	25
3069	31.01	1	Ctl	P cinnamomi	2017June1	AC574	0	5
3071	31.01	2	Ctl	P cinnamomi	2017June1	AC574	0	30
3073	31.01	3	Ctl	P cinnamomi	2017June1	AC574	0	0
3075	31.01	4	Ctl	P cinnamomi	2017June1	AC574	0	5
3077	31.01	5	Ctl	P cinnamomi	2017June1	AC574	0	0
3079	31.01	1	Ctl	P cinnamomi	2017June1	AC583	0	50
3081	31.01	2	Ctl	P cinnamomi	2017June1	AC583	0	25
3083	31.01	3	Ctl	P cinnamomi	2017June1	AC583	0	75
3085	31.01	4	Ctl	P cinnamomi	2017June1	AC583	0	35
3087	31.01	5	Ctl	P cinnamomi	2017June1	AC583	0	25
3089	31.01	1	Ctl	P cinnamomi	2017June1	AC63	0	0
3091	31.01	2	Ctl	P cinnamomi	2017June1	AC63	0	35
3093	31.01	3	Ctl	P cinnamomi	2017June1	AC63	0	25
3095	31.01	4	Ctl	P cinnamomi	2017June1	AC63	0	0
3097	31.01	5	Ctl	P cinnamomi	2017June1	AC63	0	5
3099	31.01	1	Ctl	P cinnamomi	2017June1	AC76	0	25
3101	31.01	2	Ctl	P cinnamomi	2017June1	AC76	0	40
3103	31.01	3	Ctl	P cinnamomi	2017June1	AC76	0	50
3105	31.01	4	Ctl	P cinnamomi	2017June1	AC76	0	40
3107	31.01	5	Ctl	P cinnamomi	2017June1	AC76	0	60
3339	31.01	1	Ctl	P cinnamomi	2017June2	AC154	0	0
3341	31.01	2	Ctl	P cinnamomi	2017June2	AC154	0	5
3343	31.01	3	Ctl	P cinnamomi	2017June2	AC154	0	0
3345	31.01	4	Ctl	P cinnamomi	2017June2	AC154	0	0
3347	31.01	5	Ctl	P cinnamomi	2017June2	AC154	0	5
3349	31.01	1	Ctl	P cinnamomi	2017June2	AC160	0	10
3351	31.01	2	Ctl	P cinnamomi	2017June2	AC160	0	5
3353	31.01	3	Ctl	P cinnamomi	2017June2	AC160	0	0
3355	31.01	4	Ctl	P cinnamomi	2017June2	AC160	0	0
3357	31.01	5	Ctl	P cinnamomi	2017June2	AC160	0	5
3359	31.01	1	Ctl	P cinnamomi	2017June2	AC19	0	10
3361	31.01	2	Ctl	P cinnamomi	2017June2	AC19	0	45
3363	31.01	3	Ctl	P cinnamomi	2017June2	AC19	0	25
3365	31.01	4	Ctl	P cinnamomi	2017June2	AC19	0	10
3367	31.01	5	Ctl	P cinnamomi	2017June2	AC19	0	10
3369	31.01	1	Ctl	P cinnamomi	2017June2	AC282	0	0
3371	31.01	2	Ctl	P cinnamomi	2017June2	AC282	0	5
3373	31.01	3	Ctl	P cinnamomi	2017June2	AC282	0	0
3375	31.01	4	Ctl	P cinnamomi	2017June2	AC282	0	15
3377	31.01	5	Ctl	P cinnamomi	2017June2	AC282	0	10
3379	31.01	1	Ctl	P cinnamomi	2017June2	AC288	0	5
3381	31.01	2	Ctl	P cinnamomi	2017June2	AC288	0	20
3383	31.01	3	Ctl	P cinnamomi	2017June2	AC288	0	10
3385	31.01	4	Ctl	P cinnamomi	2017June2	AC288	0	5
3387	31.01	5	Ctl	P cinnamomi	2017June2	AC288	0	5
3389	31.01	1	Ctl	P cinnamomi	2017June2	AC72	0	0
3391	31.01	2	Ctl	P cinnamomi	2017June2	AC72	0	0
3393	31.01	3	Ctl	P cinnamomi	2017June2	AC72	0	0
3395	31.01	4	Ctl	P cinnamomi	2017June2	AC72	0	0
3397	31.01	5	Ctl	P cinnamomi	2017June2	AC72	0	5
3399	31.01	1	Ctl	P cinnamomi	2017June2	AC81	0	5
3401	31.01	2	Ctl	P cinnamomi	2017June2	AC81	0	25
3403	31.01	3	Ctl	P cinnamomi	2017June2	AC81	0	15
3405	31.01	4	Ctl	P cinnamomi	2017June2	AC81	0	25
3407	31.01	5	Ctl	P cinnamomi	2017June2	AC81	0	0
3479	31.01	1	Ctl	P cinnamomi	2017Mar	AC121	0	15
3481	31.01	2	Ctl	P cinnamomi	2017Mar	AC121	0	0
3483	31.01	3	Ctl	P cinnamomi	2017Mar	AC121	0	0
3485	31.01	4	Ctl	P cinnamomi	2017Mar	AC121	0	0
3487	31.01	5	Ctl	P cinnamomi	2017Mar	AC121	0	0
3489	31.01	1	Ctl	P cinnamomi	2017Mar	AC130	0	0
3491	31.01	2	Ctl	P cinnamomi	2017Mar	AC130	0	0
3493	31.01	3	Ctl	P cinnamomi	2017Mar	AC130	0	5
3495	31.01	4	Ctl	P cinnamomi	2017Mar	AC130	0	0
3497	31.01	5	Ctl	P cinnamomi	2017Mar	AC130	0	5
3499	31.01	1	Ctl	P cinnamomi	2017Mar	AC142	0	10
3501	31.01	2	Ctl	P cinnamomi	2017Mar	AC142	0	0
3503	31.01	3	Ctl	P cinnamomi	2017Mar	AC142	0	0
3505	31.01	4	Ctl	P cinnamomi	2017Mar	AC142	0	0
3507	31.01	5	Ctl	P cinnamomi	2017Mar	AC142	0	0
3509	31.01	1	Ctl	P cinnamomi	2017Mar	AC164	0	5
3511	31.01	2	Ctl	P cinnamomi	2017Mar	AC164	0	5
3513	31.01	3	Ctl	P cinnamomi	2017Mar	AC164	0	10
3515	31.01	4	Ctl	P cinnamomi	2017Mar	AC164	0	0
3517	31.01	5	Ctl	P cinnamomi	2017Mar	AC164	0	5
3519	31.01	1	Ctl	P cinnamomi	2017Mar	AC175	0	10
3521	31.01	2	Ctl	P cinnamomi	2017Mar	AC175	0	10
3523	31.01	3	Ctl	P cinnamomi	2017Mar	AC175	0	0
3525	31.01	4	Ctl	P cinnamomi	2017Mar	AC175	0	0
3527	31.01	5	Ctl	P cinnamomi	2017Mar	AC175	0	0
3529	31.01	1	Ctl	P cinnamomi	2017Mar	AC182	0	0
3531	31.01	2	Ctl	P cinnamomi	2017Mar	AC182	0	5
3533	31.01	3	Ctl	P cinnamomi	2017Mar	AC182	0	5
3535	31.01	4	Ctl	P cinnamomi	2017Mar	AC182	0	0
3537	31.01	5	Ctl	P cinnamomi	2017Mar	AC182	0	0
3539	31.01	1	Ctl	P cinnamomi	2017Mar	AC185	0	10
3541	31.01	2	Ctl	P cinnamomi	2017Mar	AC185	0	30
3543	31.01	3	Ctl	P cinnamomi	2017Mar	AC185	0	0
3545	31.01	4	Ctl	P cinnamomi	2017Mar	AC185	0	10
3547	31.01	5	Ctl	P cinnamomi	2017Mar	AC185	0	0
3549	31.01	1	Ctl	P cinnamomi	2017Mar	AC189	0	5
3551	31.01	2	Ctl	P cinnamomi	2017Mar	AC189	0	10
3553	31.01	3	Ctl	P cinnamomi	2017Mar	AC189	0	0
3555	31.01	4	Ctl	P cinnamomi	2017Mar	AC189	0	5
3557	31.01	5	Ctl	P cinnamomi	2017Mar	AC189	0	0
3559	31.01	1	Ctl	P cinnamomi	2017Mar	AC294	0	40
3561	31.01	2	Ctl	P cinnamomi	2017Mar	AC294	0	5
3563	31.01	3	Ctl	P cinnamomi	2017Mar	AC294	0	0
3565	31.01	4	Ctl	P cinnamomi	2017Mar	AC294	0	0
3567	31.01	5	Ctl	P cinnamomi	2017Mar	AC294	0	5
3569	31.01	1	Ctl	P cinnamomi	2017Mar	AC30	0	10
3571	31.01	2	Ctl	P cinnamomi	2017Mar	AC30	0	10
3573	31.01	3	Ctl	P cinnamomi	2017Mar	AC30	0	0
3575	31.01	4	Ctl	P cinnamomi	2017Mar	AC30	0	0
3577	31.01	5	Ctl	P cinnamomi	2017Mar	AC30	0	0
3579	31.01	1	Ctl	P cinnamomi	2017Mar	AC301	0	0
3581	31.01	2	Ctl	P cinnamomi	2017Mar	AC301	0	0
3583	31.01	3	Ctl	P cinnamomi	2017Mar	AC301	0	0
3585	31.01	4	Ctl	P cinnamomi	2017Mar	AC301	0	0
3587	31.01	5	Ctl	P cinnamomi	2017Mar	AC301	0	0
3589	31.01	1	Ctl	P cinnamomi	2017Mar	AC315	0	10
3591	31.01	2	Ctl	P cinnamomi	2017Mar	AC315	0	10
3593	31.01	3	Ctl	P cinnamomi	2017Mar	AC315	0	5
3595	31.01	4	Ctl	P cinnamomi	2017Mar	AC315	0	0
3597	31.01	5	Ctl	P cinnamomi	2017Mar	AC315	0	0
3599	31.01	1	Ctl	P cinnamomi	2017Mar	AC350	0	5
3601	31.01	2	Ctl	P cinnamomi	2017Mar	AC350	0	5
3603	31.01	3	Ctl	P cinnamomi	2017Mar	AC350	0	0
3605	31.01	4	Ctl	P cinnamomi	2017Mar	AC350	0	0
3607	31.01	5	Ctl	P cinnamomi	2017Mar	AC350	0	0
3609	31.01	1	Ctl	P cinnamomi	2017Mar	AC354	0	10
3611	31.01	2	Ctl	P cinnamomi	2017Mar	AC354	0	5
3613	31.01	3	Ctl	P cinnamomi	2017Mar	AC354	0	10
3615	31.01	4	Ctl	P cinnamomi	2017Mar	AC354	0	0
3617	31.01	5	Ctl	P cinnamomi	2017Mar	AC354	0	0
3619	31.01	1	Ctl	P cinnamomi	2017Mar	AC426	0	5
3621	31.01	2	Ctl	P cinnamomi	2017Mar	AC426	0	0
3623	31.01	3	Ctl	P cinnamomi	2017Mar	AC426	0	5
3625	31.01	4	Ctl	P cinnamomi	2017Mar	AC426	0	5
3627	31.01	5	Ctl	P cinnamomi	2017Mar	AC426	0	0
3629	31.01	1	Ctl	P cinnamomi	2017Mar	AC466	0	5
3631	31.01	2	Ctl	P cinnamomi	2017Mar	AC466	0	10
3633	31.01	3	Ctl	P cinnamomi	2017Mar	AC466	0	0
3635	31.01	4	Ctl	P cinnamomi	2017Mar	AC466	0	0
3637	31.01	5	Ctl	P cinnamomi	2017Mar	AC466	0	0
3639	31.01	1	Ctl	P cinnamomi	2017Mar	AC472	0	10
3641	31.01	2	Ctl	P cinnamomi	2017Mar	AC472	0	0
3643	31.01	3	Ctl	P cinnamomi	2017Mar	AC472	0	5
3645	31.01	4	Ctl	P cinnamomi	2017Mar	AC472	0	0
3647	31.01	5	Ctl	P cinnamomi	2017Mar	AC472	0	0
3649	31.01	1	Ctl	P cinnamomi	2017Mar	AC495	0	5
3651	31.01	2	Ctl	P cinnamomi	2017Mar	AC495	0	10
3653	31.01	3	Ctl	P cinnamomi	2017Mar	AC495	0	0
3655	31.01	4	Ctl	P cinnamomi	2017Mar	AC495	0	0
3657	31.01	5	Ctl	P cinnamomi	2017Mar	AC495	0	0
3659	31.01	1	Ctl	P cinnamomi	2017Mar	AC497	0	0
3661	31.01	2	Ctl	P cinnamomi	2017Mar	AC497	0	0
3663	31.01	3	Ctl	P cinnamomi	2017Mar	AC497	0	0
3665	31.01	4	Ctl	P cinnamomi	2017Mar	AC497	0	0
3667	31.01	5	Ctl	P cinnamomi	2017Mar	AC497	0	0
3669	31.01	1	Ctl	P cinnamomi	2017Mar	AC504	0	10
3671	31.01	2	Ctl	P cinnamomi	2017Mar	AC504	0	10
3673	31.01	3	Ctl	P cinnamomi	2017Mar	AC504	0	0
3675	31.01	4	Ctl	P cinnamomi	2017Mar	AC504	0	5
3677	31.01	5	Ctl	P cinnamomi	2017Mar	AC504	0	5
3679	31.01	1	Ctl	P cinnamomi	2017Mar	AC508	0	5
3681	31.01	2	Ctl	P cinnamomi	2017Mar	AC508	0	5
3683	31.01	3	Ctl	P cinnamomi	2017Mar	AC508	0	0
3685	31.01	4	Ctl	P cinnamomi	2017Mar	AC508	0	0
3687	31.01	5	Ctl	P cinnamomi	2017Mar	AC508	0	5
3689	31.01	1	Ctl	P cinnamomi	2017Mar	AC564	0	20
3691	31.01	2	Ctl	P cinnamomi	2017Mar	AC564	0	5
3693	31.01	3	Ctl	P cinnamomi	2017Mar	AC564	0	0
3695	31.01	4	Ctl	P cinnamomi	2017Mar	AC564	0	0
3697	31.01	5	Ctl	P cinnamomi	2017Mar	AC564	0	0
3699	31.01	1	Ctl	P cinnamomi	2017Mar	AC68	0	5
3701	31.01	2	Ctl	P cinnamomi	2017Mar	AC68	0	5
3703	31.01	3	Ctl	P cinnamomi	2017Mar	AC68	0	0
3705	31.01	4	Ctl	P cinnamomi	2017Mar	AC68	0	0
3707	31.01	5	Ctl	P cinnamomi	2017Mar	AC68	0	0
3709	31.01	1	Ctl	P cinnamomi	2017Mar	MS1_73	100	100
3711	31.01	2	Ctl	P cinnamomi	2017Mar	MS1_73	0	0
3713	31.01	3	Ctl	P cinnamomi	2017Mar	MS1_73	0	0
3715	31.01	4	Ctl	P cinnamomi	2017Mar	MS1_73	0	0
3717	31.01	5	Ctl	P cinnamomi	2017Mar	MS1_73	0	0
3959	31.01	1	Ctl	P cinnamomi	2017Sep	AC109	0	10
3961	31.01	2	Ctl	P cinnamomi	2017Sep	AC109	0	5
3963	31.01	3	Ctl	P cinnamomi	2017Sep	AC109	0	40
3965	31.01	4	Ctl	P cinnamomi	2017Sep	AC109	0	30
3967	31.01	5	Ctl	P cinnamomi	2017Sep	AC109	0	30
3969	31.01	1	Ctl	P cinnamomi	2017Sep	AC113	2	55
3971	31.01	2	Ctl	P cinnamomi	2017Sep	AC113	0	25
3973	31.01	3	Ctl	P cinnamomi	2017Sep	AC113	0	40
3975	31.01	4	Ctl	P cinnamomi	2017Sep	AC113	0	40
3977	31.01	5	Ctl	P cinnamomi	2017Sep	AC113	0	20
3979	31.01	1	Ctl	P cinnamomi	2017Sep	AC12	0	5
3981	31.01	2	Ctl	P cinnamomi	2017Sep	AC12	0	5
3983	31.01	3	Ctl	P cinnamomi	2017Sep	AC12	0	10
3985	31.01	4	Ctl	P cinnamomi	2017Sep	AC12	0	5
3987	31.01	5	Ctl	P cinnamomi	2017Sep	AC12	0	0
3989	31.01	1	Ctl	P cinnamomi	2017Sep	AC125	0	5
3991	31.01	2	Ctl	P cinnamomi	2017Sep	AC125	0	5
3993	31.01	3	Ctl	P cinnamomi	2017Sep	AC125	0	30
3995	31.01	4	Ctl	P cinnamomi	2017Sep	AC125	0	30
3997	31.01	5	Ctl	P cinnamomi	2017Sep	AC125	0	2
3999	31.01	1	Ctl	P cinnamomi	2017Sep	AC153	0	35
4001	31.01	2	Ctl	P cinnamomi	2017Sep	AC153	0	60
4003	31.01	3	Ctl	P cinnamomi	2017Sep	AC153	0	25
4005	31.01	4	Ctl	P cinnamomi	2017Sep	AC153	36	75
4007	31.01	5	Ctl	P cinnamomi	2017Sep	AC153	0	25
4009	31.01	1	Ctl	P cinnamomi	2017Sep	AC155	0	25
4011	31.01	2	Ctl	P cinnamomi	2017Sep	AC155	0	40
4013	31.01	3	Ctl	P cinnamomi	2017Sep	AC155	0	40
4015	31.01	4	Ctl	P cinnamomi	2017Sep	AC155	0	30
4017	31.01	5	Ctl	P cinnamomi	2017Sep	AC155	0	10
4019	31.01	1	Ctl	P cinnamomi	2017Sep	AC163	0	45
4021	31.01	2	Ctl	P cinnamomi	2017Sep	AC163	0	45
4023	31.01	3	Ctl	P cinnamomi	2017Sep	AC163	0	50
4025	31.01	4	Ctl	P cinnamomi	2017Sep	AC163	0	30
4027	31.01	5	Ctl	P cinnamomi	2017Sep	AC163	0	50
4029	31.01	1	Ctl	P cinnamomi	2017Sep	AC176	0	25
4031	31.01	2	Ctl	P cinnamomi	2017Sep	AC176	0	40
4033	31.01	3	Ctl	P cinnamomi	2017Sep	AC176	0	45
4035	31.01	4	Ctl	P cinnamomi	2017Sep	AC176	0	40
4037	31.01	5	Ctl	P cinnamomi	2017Sep	AC176	0	25
4039	31.01	1	Ctl	P cinnamomi	2017Sep	AC184	0	50
4041	31.01	2	Ctl	P cinnamomi	2017Sep	AC184	0	10
4043	31.01	3	Ctl	P cinnamomi	2017Sep	AC184	0	40
4045	31.01	4	Ctl	P cinnamomi	2017Sep	AC184	0	50
4047	31.01	5	Ctl	P cinnamomi	2017Sep	AC184	0	15
4049	31.01	1	Ctl	P cinnamomi	2017Sep	AC20	0	55
4051	31.01	2	Ctl	P cinnamomi	2017Sep	AC20	0	30
4053	31.01	3	Ctl	P cinnamomi	2017Sep	AC20	0	30
4055	31.01	4	Ctl	P cinnamomi	2017Sep	AC20	0	40
4057	31.01	5	Ctl	P cinnamomi	2017Sep	AC20	0	30
4059	31.01	1	Ctl	P cinnamomi	2017Sep	AC206	0	50
4061	31.01	2	Ctl	P cinnamomi	2017Sep	AC206	0	30
4063	31.01	3	Ctl	P cinnamomi	2017Sep	AC206	0	40
4065	31.01	4	Ctl	P cinnamomi	2017Sep	AC206	11	40
4067	31.01	5	Ctl	P cinnamomi	2017Sep	AC206	0	5
4069	31.01	1	Ctl	P cinnamomi	2017Sep	AC211	0	45
4071	31.01	2	Ctl	P cinnamomi	2017Sep	AC211	0	50
4073	31.01	3	Ctl	P cinnamomi	2017Sep	AC211	0	40
4075	31.01	4	Ctl	P cinnamomi	2017Sep	AC211	0	35
4077	31.01	5	Ctl	P cinnamomi	2017Sep	AC211	0	25
4079	31.01	1	Ctl	P cinnamomi	2017Sep	AC220	0	5
4081	31.01	2	Ctl	P cinnamomi	2017Sep	AC220	0	40
4083	31.01	3	Ctl	P cinnamomi	2017Sep	AC220	0	25
4085	31.01	4	Ctl	P cinnamomi	2017Sep	AC220	0	20
4087	31.01	5	Ctl	P cinnamomi	2017Sep	AC220	0	30
4089	31.01	1	Ctl	P cinnamomi	2017Sep	AC222	0	30
4091	31.01	2	Ctl	P cinnamomi	2017Sep	AC222	0	35
4093	31.01	3	Ctl	P cinnamomi	2017Sep	AC222	4	25
4095	31.01	4	Ctl	P cinnamomi	2017Sep	AC222	0	30
4097	31.01	5	Ctl	P cinnamomi	2017Sep	AC222	0	35
4099	31.01	1	Ctl	P cinnamomi	2017Sep	AC225	0	55
4101	31.01	2	Ctl	P cinnamomi	2017Sep	AC225	0	50
4103	31.01	3	Ctl	P cinnamomi	2017Sep	AC225	0	50
4105	31.01	4	Ctl	P cinnamomi	2017Sep	AC225	0	30
4107	31.01	5	Ctl	P cinnamomi	2017Sep	AC225	0	20
4109	31.01	1	Ctl	P cinnamomi	2017Sep	AC232	0	20
4111	31.01	2	Ctl	P cinnamomi	2017Sep	AC232	0	5
4113	31.01	3	Ctl	P cinnamomi	2017Sep	AC232	0	25
4115	31.01	4	Ctl	P cinnamomi	2017Sep	AC232	5	10
4117	31.01	5	Ctl	P cinnamomi	2017Sep	AC232	0	5
4119	31.01	1	Ctl	P cinnamomi	2017Sep	AC242	0	55
4121	31.01	2	Ctl	P cinnamomi	2017Sep	AC242	0	40
4123	31.01	3	Ctl	P cinnamomi	2017Sep	AC242	0	30
4125	31.01	4	Ctl	P cinnamomi	2017Sep	AC242	0	35
4127	31.01	5	Ctl	P cinnamomi	2017Sep	AC242	0	0
4129	31.01	1	Ctl	P cinnamomi	2017Sep	AC257	0	5
4131	31.01	2	Ctl	P cinnamomi	2017Sep	AC257	0	5
4133	31.01	3	Ctl	P cinnamomi	2017Sep	AC257	0	40
4135	31.01	4	Ctl	P cinnamomi	2017Sep	AC257	0	35
4137	31.01	5	Ctl	P cinnamomi	2017Sep	AC257	0	25
4139	31.01	1	Ctl	P cinnamomi	2017Sep	AC258	0	50
4141	31.01	2	Ctl	P cinnamomi	2017Sep	AC258	0	60
4143	31.01	3	Ctl	P cinnamomi	2017Sep	AC258	0	15
4145	31.01	4	Ctl	P cinnamomi	2017Sep	AC258	0	40
4147	31.01	5	Ctl	P cinnamomi	2017Sep	AC258	0	5
4149	31.01	1	Ctl	P cinnamomi	2017Sep	AC261	0	40
4151	31.01	2	Ctl	P cinnamomi	2017Sep	AC261	0	40
4153	31.01	3	Ctl	P cinnamomi	2017Sep	AC261	0	40
4155	31.01	4	Ctl	P cinnamomi	2017Sep	AC261	0	45
4157	31.01	5	Ctl	P cinnamomi	2017Sep	AC261	0	40
4159	31.01	1	Ctl	P cinnamomi	2017Sep	AC268	0	40
4161	31.01	2	Ctl	P cinnamomi	2017Sep	AC268	0	30
4163	31.01	3	Ctl	P cinnamomi	2017Sep	AC268	0	75
4165	31.01	4	Ctl	P cinnamomi	2017Sep	AC268	0	30
4167	31.01	5	Ctl	P cinnamomi	2017Sep	AC268	0	20
4169	31.01	1	Ctl	P cinnamomi	2017Sep	AC273	0	55
4171	31.01	2	Ctl	P cinnamomi	2017Sep	AC273	0	25
4173	31.01	3	Ctl	P cinnamomi	2017Sep	AC273	0	50
4175	31.01	4	Ctl	P cinnamomi	2017Sep	AC273	0	30
4177	31.01	5	Ctl	P cinnamomi	2017Sep	AC273	0	15
4179	31.01	1	Ctl	P cinnamomi	2017Sep	AC278	0	20
4181	31.01	2	Ctl	P cinnamomi	2017Sep	AC278	0	5
4183	31.01	3	Ctl	P cinnamomi	2017Sep	AC278	0	15
4185	31.01	4	Ctl	P cinnamomi	2017Sep	AC278	0	20
4187	31.01	5	Ctl	P cinnamomi	2017Sep	AC278	0	15
4189	31.01	1	Ctl	P cinnamomi	2017Sep	AC280	0	5
4191	31.01	2	Ctl	P cinnamomi	2017Sep	AC280	0	50
4193	31.01	3	Ctl	P cinnamomi	2017Sep	AC280	0	35
4195	31.01	4	Ctl	P cinnamomi	2017Sep	AC280	5	40
4197	31.01	5	Ctl	P cinnamomi	2017Sep	AC280	0	5
4199	31.01	1	Ctl	P cinnamomi	2017Sep	AC283	0	35
4201	31.01	2	Ctl	P cinnamomi	2017Sep	AC283	0	5
4203	31.01	3	Ctl	P cinnamomi	2017Sep	AC283	0	10
4205	31.01	4	Ctl	P cinnamomi	2017Sep	AC283	0	50
4207	31.01	5	Ctl	P cinnamomi	2017Sep	AC283	0	10
4209	31.01	1	Ctl	P cinnamomi	2017Sep	AC284	0	10
4211	31.01	2	Ctl	P cinnamomi	2017Sep	AC284	0	30
4213	31.01	3	Ctl	P cinnamomi	2017Sep	AC284	0	50
4215	31.01	4	Ctl	P cinnamomi	2017Sep	AC284	7	30
4217	31.01	5	Ctl	P cinnamomi	2017Sep	AC284	18	10
4219	31.01	1	Ctl	P cinnamomi	2017Sep	AC287	8	20
4221	31.01	2	Ctl	P cinnamomi	2017Sep	AC287	0	10
4223	31.01	3	Ctl	P cinnamomi	2017Sep	AC287	0	35
4225	31.01	4	Ctl	P cinnamomi	2017Sep	AC287	0	30
4227	31.01	5	Ctl	P cinnamomi	2017Sep	AC287	0	30
4229	31.01	1	Ctl	P cinnamomi	2017Sep	AC310	0	10
4231	31.01	2	Ctl	P cinnamomi	2017Sep	AC310	0	5
4233	31.01	3	Ctl	P cinnamomi	2017Sep	AC310	0	40
4235	31.01	4	Ctl	P cinnamomi	2017Sep	AC310	0	25
4237	31.01	5	Ctl	P cinnamomi	2017Sep	AC310	0	25
4239	31.01	1	Ctl	P cinnamomi	2017Sep	AC312	0	25
4241	31.01	2	Ctl	P cinnamomi	2017Sep	AC312	0	25
4243	31.01	3	Ctl	P cinnamomi	2017Sep	AC312	0	30
4245	31.01	4	Ctl	P cinnamomi	2017Sep	AC312	2	5
4247	31.01	5	Ctl	P cinnamomi	2017Sep	AC312	0	5
4249	31.01	1	Ctl	P cinnamomi	2017Sep	AC318	0	50
4251	31.01	2	Ctl	P cinnamomi	2017Sep	AC318	0	25
4253	31.01	3	Ctl	P cinnamomi	2017Sep	AC318	0	20
4255	31.01	4	Ctl	P cinnamomi	2017Sep	AC318	0	40
4257	31.01	5	Ctl	P cinnamomi	2017Sep	AC318	0	50
4259	31.01	1	Ctl	P cinnamomi	2017Sep	AC322	0	25
4261	31.01	2	Ctl	P cinnamomi	2017Sep	AC322	100	100
4263	31.01	3	Ctl	P cinnamomi	2017Sep	AC322	4	10
4265	31.01	4	Ctl	P cinnamomi	2017Sep	AC322	0	10
4267	31.01	5	Ctl	P cinnamomi	2017Sep	AC322	0	5
4269	31.01	1	Ctl	P cinnamomi	2017Sep	AC323	0	5
4271	31.01	2	Ctl	P cinnamomi	2017Sep	AC323	0	20
4273	31.01	3	Ctl	P cinnamomi	2017Sep	AC323	0	40
4275	31.01	4	Ctl	P cinnamomi	2017Sep	AC323	0	10
4277	31.01	5	Ctl	P cinnamomi	2017Sep	AC323	0	0
4279	31.01	1	Ctl	P cinnamomi	2017Sep	AC334	0	5
4281	31.01	2	Ctl	P cinnamomi	2017Sep	AC334	0	10
4283	31.01	3	Ctl	P cinnamomi	2017Sep	AC334	0	30
4285	31.01	4	Ctl	P cinnamomi	2017Sep	AC334	0	5
4287	31.01	5	Ctl	P cinnamomi	2017Sep	AC334	100	100
4289	31.01	1	Ctl	P cinnamomi	2017Sep	AC337	0	35
4291	31.01	2	Ctl	P cinnamomi	2017Sep	AC337	0	30
4293	31.01	3	Ctl	P cinnamomi	2017Sep	AC337	0	60
4295	31.01	4	Ctl	P cinnamomi	2017Sep	AC337	0	60
4297	31.01	5	Ctl	P cinnamomi	2017Sep	AC337	13	15
4299	31.01	1	Ctl	P cinnamomi	2017Sep	AC346	0	30
4301	31.01	2	Ctl	P cinnamomi	2017Sep	AC346	0	40
4303	31.01	3	Ctl	P cinnamomi	2017Sep	AC346	0	25
4305	31.01	4	Ctl	P cinnamomi	2017Sep	AC346	0	40
4307	31.01	5	Ctl	P cinnamomi	2017Sep	AC346	0	20
4309	31.01	1	Ctl	P cinnamomi	2017Sep	AC349	5	45
4311	31.01	2	Ctl	P cinnamomi	2017Sep	AC349	0	55
4313	31.01	3	Ctl	P cinnamomi	2017Sep	AC349	0	45
4315	31.01	4	Ctl	P cinnamomi	2017Sep	AC349	0	15
4317	31.01	5	Ctl	P cinnamomi	2017Sep	AC349	0	25
4319	31.01	1	Ctl	P cinnamomi	2017Sep	AC353	0	15
4321	31.01	2	Ctl	P cinnamomi	2017Sep	AC353	0	50
4323	31.01	3	Ctl	P cinnamomi	2017Sep	AC353	0	35
4325	31.01	4	Ctl	P cinnamomi	2017Sep	AC353	0	10
4327	31.01	5	Ctl	P cinnamomi	2017Sep	AC353	0	25
4329	31.01	1	Ctl	P cinnamomi	2017Sep	AC356	0	5
4331	31.01	2	Ctl	P cinnamomi	2017Sep	AC356	0	50
4333	31.01	3	Ctl	P cinnamomi	2017Sep	AC356	0	45
4335	31.01	4	Ctl	P cinnamomi	2017Sep	AC356	0	40
4337	31.01	5	Ctl	P cinnamomi	2017Sep	AC356	0	10
4339	31.01	1	Ctl	P cinnamomi	2017Sep	AC363	0	35
4341	31.01	2	Ctl	P cinnamomi	2017Sep	AC363	0	20
4343	31.01	3	Ctl	P cinnamomi	2017Sep	AC363	0	30
4345	31.01	4	Ctl	P cinnamomi	2017Sep	AC363	0	50
4347	31.01	5	Ctl	P cinnamomi	2017Sep	AC363	0	10
4349	31.01	1	Ctl	P cinnamomi	2017Sep	AC367	0	60
4351	31.01	2	Ctl	P cinnamomi	2017Sep	AC367	0	35
4353	31.01	3	Ctl	P cinnamomi	2017Sep	AC367	0	30
4355	31.01	4	Ctl	P cinnamomi	2017Sep	AC367	0	30
4357	31.01	5	Ctl	P cinnamomi	2017Sep	AC367	0	15
4359	31.01	1	Ctl	P cinnamomi	2017Sep	AC369	0	5
4361	31.01	2	Ctl	P cinnamomi	2017Sep	AC369	0	20
4363	31.01	3	Ctl	P cinnamomi	2017Sep	AC369	0	25
4365	31.01	4	Ctl	P cinnamomi	2017Sep	AC369	0	10
4367	31.01	5	Ctl	P cinnamomi	2017Sep	AC369	0	0
4369	31.01	1	Ctl	P cinnamomi	2017Sep	AC394	0	25
4371	31.01	2	Ctl	P cinnamomi	2017Sep	AC394	0	60
4373	31.01	3	Ctl	P cinnamomi	2017Sep	AC394	0	70
4375	31.01	4	Ctl	P cinnamomi	2017Sep	AC394	0	25
4377	31.01	5	Ctl	P cinnamomi	2017Sep	AC394	0	40
4379	31.01	1	Ctl	P cinnamomi	2017Sep	AC428	0	25
4381	31.01	2	Ctl	P cinnamomi	2017Sep	AC428	33	20
4383	31.01	3	Ctl	P cinnamomi	2017Sep	AC428	0	35
4385	31.01	4	Ctl	P cinnamomi	2017Sep	AC428	0	40
4387	31.01	5	Ctl	P cinnamomi	2017Sep	AC428	0	5
4389	31.01	1	Ctl	P cinnamomi	2017Sep	AC454	0	10
4391	31.01	2	Ctl	P cinnamomi	2017Sep	AC454	0	10
4393	31.01	3	Ctl	P cinnamomi	2017Sep	AC454	0	20
4395	31.01	4	Ctl	P cinnamomi	2017Sep	AC454	0	25
4397	31.01	5	Ctl	P cinnamomi	2017Sep	AC454	0	5
4399	31.01	1	Ctl	P cinnamomi	2017Sep	AC457	0	5
4401	31.01	2	Ctl	P cinnamomi	2017Sep	AC457	0	15
4403	31.01	3	Ctl	P cinnamomi	2017Sep	AC457	0	10
4405	31.01	4	Ctl	P cinnamomi	2017Sep	AC457	0	25
4407	31.01	5	Ctl	P cinnamomi	2017Sep	AC457	0	5
4409	31.01	1	Ctl	P cinnamomi	2017Sep	AC468	6	30
4411	31.01	2	Ctl	P cinnamomi	2017Sep	AC468	20	10
4413	31.01	3	Ctl	P cinnamomi	2017Sep	AC468	0	30
4415	31.01	4	Ctl	P cinnamomi	2017Sep	AC468	0	5
4417	31.01	5	Ctl	P cinnamomi	2017Sep	AC468	0	25
4419	31.01	1	Ctl	P cinnamomi	2017Sep	AC469	0	55
4421	31.01	2	Ctl	P cinnamomi	2017Sep	AC469	8	40
4423	31.01	3	Ctl	P cinnamomi	2017Sep	AC469	0	20
4425	31.01	4	Ctl	P cinnamomi	2017Sep	AC469	0	35
4427	31.01	5	Ctl	P cinnamomi	2017Sep	AC469	0	25
4429	31.01	1	Ctl	P cinnamomi	2017Sep	AC470	0	50
4431	31.01	2	Ctl	P cinnamomi	2017Sep	AC470	0	40
4433	31.01	3	Ctl	P cinnamomi	2017Sep	AC470	0	40
4435	31.01	4	Ctl	P cinnamomi	2017Sep	AC470	0	25
4437	31.01	5	Ctl	P cinnamomi	2017Sep	AC470	0	30
4439	31.01	1	Ctl	P cinnamomi	2017Sep	AC480	0	5
4441	31.01	2	Ctl	P cinnamomi	2017Sep	AC480	0	30
4443	31.01	3	Ctl	P cinnamomi	2017Sep	AC480	46	55
4445	31.01	4	Ctl	P cinnamomi	2017Sep	AC480	0	25
4447	31.01	5	Ctl	P cinnamomi	2017Sep	AC480	0	5
4449	31.01	1	Ctl	P cinnamomi	2017Sep	AC492	0	30
4451	31.01	2	Ctl	P cinnamomi	2017Sep	AC492	0	40
4453	31.01	3	Ctl	P cinnamomi	2017Sep	AC492	0	70
4455	31.01	4	Ctl	P cinnamomi	2017Sep	AC492	0	30
4457	31.01	5	Ctl	P cinnamomi	2017Sep	AC492	0	25
4459	31.01	1	Ctl	P cinnamomi	2017Sep	AC510	0	10
4461	31.01	2	Ctl	P cinnamomi	2017Sep	AC510	31	30
4463	31.01	3	Ctl	P cinnamomi	2017Sep	AC510	0	20
4465	31.01	4	Ctl	P cinnamomi	2017Sep	AC510	0	25
4467	31.01	5	Ctl	P cinnamomi	2017Sep	AC510	0	35
4469	31.01	1	Ctl	P cinnamomi	2017Sep	AC512	0	5
4471	31.01	2	Ctl	P cinnamomi	2017Sep	AC512	35	10
4473	31.01	3	Ctl	P cinnamomi	2017Sep	AC512	70	30
4475	31.01	4	Ctl	P cinnamomi	2017Sep	AC512	0	30
4477	31.01	5	Ctl	P cinnamomi	2017Sep	AC512	23	5
4479	31.01	1	Ctl	P cinnamomi	2017Sep	AC556	0	40
4481	31.01	2	Ctl	P cinnamomi	2017Sep	AC556	0	40
4483	31.01	3	Ctl	P cinnamomi	2017Sep	AC556	0	45
4485	31.01	4	Ctl	P cinnamomi	2017Sep	AC556	4	50
4487	31.01	5	Ctl	P cinnamomi	2017Sep	AC556	3	5
4489	31.01	1	Ctl	P cinnamomi	2017Sep	AC559	0	30
4491	31.01	2	Ctl	P cinnamomi	2017Sep	AC559	0	25
4493	31.01	3	Ctl	P cinnamomi	2017Sep	AC559	0	25
4495	31.01	4	Ctl	P cinnamomi	2017Sep	AC559	0	50
4497	31.01	5	Ctl	P cinnamomi	2017Sep	AC559	0	0
4499	31.01	1	Ctl	P cinnamomi	2017Sep	AC56	0	80
4501	31.01	2	Ctl	P cinnamomi	2017Sep	AC56	0	5
4503	31.01	3	Ctl	P cinnamomi	2017Sep	AC56	0	5
4505	31.01	4	Ctl	P cinnamomi	2017Sep	AC56	0	40
4507	31.01	5	Ctl	P cinnamomi	2017Sep	AC56	0	5
4509	31.01	1	Ctl	P cinnamomi	2017Sep	AC567	19	30
4511	31.01	2	Ctl	P cinnamomi	2017Sep	AC567	0	25
4513	31.01	3	Ctl	P cinnamomi	2017Sep	AC567	0	30
4515	31.01	4	Ctl	P cinnamomi	2017Sep	AC567	0	25
4517	31.01	5	Ctl	P cinnamomi	2017Sep	AC567	0	10
4519	31.01	1	Ctl	P cinnamomi	2017Sep	AC577	0	5
4521	31.01	2	Ctl	P cinnamomi	2017Sep	AC577	0	30
4523	31.01	3	Ctl	P cinnamomi	2017Sep	AC577	0	25
4525	31.01	4	Ctl	P cinnamomi	2017Sep	AC577	9	70
4527	31.01	5	Ctl	P cinnamomi	2017Sep	AC577	7	5
4529	31.01	1	Ctl	P cinnamomi	2017Sep	AC585	0	10
4531	31.01	2	Ctl	P cinnamomi	2017Sep	AC585	0	40
4533	31.01	3	Ctl	P cinnamomi	2017Sep	AC585	0	50
4535	31.01	4	Ctl	P cinnamomi	2017Sep	AC585	0	30
4537	31.01	5	Ctl	P cinnamomi	2017Sep	AC585	0	25
4539	31.01	1	Ctl	P cinnamomi	2017Sep	AC61	0	15
4541	31.01	2	Ctl	P cinnamomi	2017Sep	AC61	0	20
4543	31.01	3	Ctl	P cinnamomi	2017Sep	AC61	0	35
4545	31.01	4	Ctl	P cinnamomi	2017Sep	AC61	2	25
4547	31.01	5	Ctl	P cinnamomi	2017Sep	AC61	0	20
4549	31.01	1	Ctl	P cinnamomi	2017Sep	AC65	0	30
4551	31.01	2	Ctl	P cinnamomi	2017Sep	AC65	0	15
4553	31.01	3	Ctl	P cinnamomi	2017Sep	AC65	0	40
4555	31.01	4	Ctl	P cinnamomi	2017Sep	AC65	0	40
4557	31.01	5	Ctl	P cinnamomi	2017Sep	AC65	0	20
4559	31.01	1	Ctl	P cinnamomi	2017Sep	AC73	0	10
4561	31.01	2	Ctl	P cinnamomi	2017Sep	AC73	0	35
4563	31.01	3	Ctl	P cinnamomi	2017Sep	AC73	1	40
4565	31.01	4	Ctl	P cinnamomi	2017Sep	AC73	0	20
4567	31.01	5	Ctl	P cinnamomi	2017Sep	AC73	0	5
4569	31.01	1	Ctl	P cinnamomi	2017Sep	AC80	0	5
4571	31.01	2	Ctl	P cinnamomi	2017Sep	AC80	0	75
4573	31.01	3	Ctl	P cinnamomi	2017Sep	AC80	0	30
4575	31.01	4	Ctl	P cinnamomi	2017Sep	AC80	0	40
4577	31.01	5	Ctl	P cinnamomi	2017Sep	AC80	0	0
4579	31.01	1	Ctl	P cinnamomi	2017Sep	AC82	0	30
4581	31.01	2	Ctl	P cinnamomi	2017Sep	AC82	0	25
4583	31.01	3	Ctl	P cinnamomi	2017Sep	AC82	0	40
4585	31.01	4	Ctl	P cinnamomi	2017Sep	AC82	0	20
4587	31.01	5	Ctl	P cinnamomi	2017Sep	AC82	0	5
4589	31.01	1	Ctl	P cinnamomi	2017Sep	MS1_102	0	5
4591	31.01	2	Ctl	P cinnamomi	2017Sep	MS1_102	0	20
4593	31.01	3	Ctl	P cinnamomi	2017Sep	MS1_102	0	30
4595	31.01	4	Ctl	P cinnamomi	2017Sep	MS1_102	0	30
4597	31.01	5	Ctl	P cinnamomi	2017Sep	MS1_102	0	20
4599	31.01	1	Ctl	P cinnamomi	2017Sep	MS1_77	0	10
4601	31.01	2	Ctl	P cinnamomi	2017Sep	MS1_77	100	100
4603	31.01	3	Ctl	P cinnamomi	2017Sep	MS1_77	0	5
4605	31.01	4	Ctl	P cinnamomi	2017Sep	MS1_77	0	30
4607	31.01	5	Ctl	P cinnamomi	2017Sep	MS1_77	7	5
5249	31.01	1	Ctl	P cinnamomi	2019Jul	AC119	0	10
5251	31.01	2	Ctl	P cinnamomi	2019Jul	AC119	0	50
5253	31.01	3	Ctl	P cinnamomi	2019Jul	AC119	0	60
5255	31.01	1	Ctl	P cinnamomi	2019Jul	AC422	0	5
5257	31.01	2	Ctl	P cinnamomi	2019Jul	AC422	0	5
5259	31.01	3	Ctl	P cinnamomi	2019Jul	AC422	0	5
5261	31.01	4	Ctl	P cinnamomi	2019Jul	AC422	0	5
5263	31.01	1	Ctl	P cinnamomi	2019Jul	AC55	0	80
5265	31.01	2	Ctl	P cinnamomi	2019Jul	AC55	0	60
5267	31.01	3	Ctl	P cinnamomi	2019Jul	AC55	0	20
5269	31.01	4	Ctl	P cinnamomi	2019Jul	AC55	0	15
5271	31.01	5	Ctl	P cinnamomi	2019Jul	AC55	0	40
5273	31.01	1	Ctl	P cinnamomi	2019Jul	AC74	0	60
5275	31.01	2	Ctl	P cinnamomi	2019Jul	AC74	0	40
5277	31.01	3	Ctl	P cinnamomi	2019Jul	AC74	0	5
5279	31.01	4	Ctl	P cinnamomi	2019Jul	AC74	0	20
5281	31.01	1	Ctl	P cinnamomi	2019Jul	AC75	0	25
5283	31.01	2	Ctl	P cinnamomi	2019Jul	AC75	0	65
5285	31.01	3	Ctl	P cinnamomi	2019Jul	AC75	0	5
5287	31.01	4	Ctl	P cinnamomi	2019Jul	AC75	0	80
5289	31.01	5	Ctl	P cinnamomi	2019Jul	AC75	0	60
5291	31.01	1	Ctl	P cinnamomi	2019Jul	AC82	0	35
5293	31.01	2	Ctl	P cinnamomi	2019Jul	AC82	0	20
5295	31.01	3	Ctl	P cinnamomi	2019Jul	AC82	0	10
5297	31.01	4	Ctl	P cinnamomi	2019Jul	AC82	0	5
5299	31.01	1	Ctl	P cinnamomi	2019Jul	MS1_122	0	20
5301	31.01	2	Ctl	P cinnamomi	2019Jul	MS1_122	0	80
5303	31.01	3	Ctl	P cinnamomi	2019Jul	MS1_122	0	5
5305	31.01	4	Ctl	P cinnamomi	2019Jul	MS1_122	0	10
5307	31.01	5	Ctl	P cinnamomi	2019Jul	MS1_122	0	5
5355	31.09	1	Ctl	P cinnamomi	2014Julex3	TB104	0	10
5357	31.09	2	Ctl	P cinnamomi	2014Julex3	TB104	0	5
5359	31.09	3	Ctl	P cinnamomi	2014Julex3	TB104	0	5
5361	31.09	4	Ctl	P cinnamomi	2014Julex3	TB104	0	100
5363	31.09	5	Ctl	P cinnamomi	2014Julex3	TB104	0	3
5365	31.09	1	Ctl	P cinnamomi	2014Julex3	TB11	0	5
5367	31.09	2	Ctl	P cinnamomi	2014Julex3	TB11	0	8
5369	31.09	3	Ctl	P cinnamomi	2014Julex3	TB11	0	8
5371	31.09	4	Ctl	P cinnamomi	2014Julex3	TB11	0	6
5373	31.09	5	Ctl	P cinnamomi	2014Julex3	TB11	0	5
5375	31.09	1	Ctl	P cinnamomi	2014Julex3	TB112	0	3
5377	31.09	2	Ctl	P cinnamomi	2014Julex3	TB112	0	5
5379	31.09	3	Ctl	P cinnamomi	2014Julex3	TB112	0	4
5381	31.09	4	Ctl	P cinnamomi	2014Julex3	TB112	0	6
5383	31.09	5	Ctl	P cinnamomi	2014Julex3	TB112	2	6
5385	31.09	1	Ctl	P cinnamomi	2014Julex3	TB12	0	4
5387	31.09	2	Ctl	P cinnamomi	2014Julex3	TB12	3	5
5389	31.09	3	Ctl	P cinnamomi	2014Julex3	TB12	0	4
5391	31.09	4	Ctl	P cinnamomi	2014Julex3	TB12	0	4
5393	31.09	5	Ctl	P cinnamomi	2014Julex3	TB12	0	5
5395	31.09	1	Ctl	P cinnamomi	2014Julex3	TB13	0	6
5397	31.09	2	Ctl	P cinnamomi	2014Julex3	TB13	0	5
5399	31.09	3	Ctl	P cinnamomi	2014Julex3	TB13	0	13
5401	31.09	4	Ctl	P cinnamomi	2014Julex3	TB13	0	5
5403	31.09	5	Ctl	P cinnamomi	2014Julex3	TB13	0	9
5405	31.09	1	Ctl	P cinnamomi	2014Julex3	TB16	0	6
5407	31.09	2	Ctl	P cinnamomi	2014Julex3	TB16	0	5
5409	31.09	3	Ctl	P cinnamomi	2014Julex3	TB16	0	4
5411	31.09	4	Ctl	P cinnamomi	2014Julex3	TB16	0	9
5413	31.09	5	Ctl	P cinnamomi	2014Julex3	TB16	0	5
5415	31.09	1	Ctl	P cinnamomi	2014Julex3	TB19	0	3
5417	31.09	2	Ctl	P cinnamomi	2014Julex3	TB19	0	5
5419	31.09	3	Ctl	P cinnamomi	2014Julex3	TB19	0	4
5421	31.09	4	Ctl	P cinnamomi	2014Julex3	TB19	0	6
5423	31.09	5	Ctl	P cinnamomi	2014Julex3	TB19	0	5
5425	31.09	1	Ctl	P cinnamomi	2014Julex3	TB28	0	5
5427	31.09	2	Ctl	P cinnamomi	2014Julex3	TB28	0	5
5429	31.09	3	Ctl	P cinnamomi	2014Julex3	TB28	4	5
5431	31.09	4	Ctl	P cinnamomi	2014Julex3	TB28	0	10
5433	31.09	5	Ctl	P cinnamomi	2014Julex3	TB28	0	5
5435	31.09	1	Ctl	P cinnamomi	2014Julex3	TB33	0	4
5437	31.09	2	Ctl	P cinnamomi	2014Julex3	TB33	0	4
5439	31.09	3	Ctl	P cinnamomi	2014Julex3	TB33	0	5
5441	31.09	4	Ctl	P cinnamomi	2014Julex3	TB33	0	6
5443	31.09	5	Ctl	P cinnamomi	2014Julex3	TB33	0	6
5445	31.09	1	Ctl	P cinnamomi	2014Julex3	TB34	0	5
5447	31.09	2	Ctl	P cinnamomi	2014Julex3	TB34	0	8
5449	31.09	3	Ctl	P cinnamomi	2014Julex3	TB34	0	5
5451	31.09	4	Ctl	P cinnamomi	2014Julex3	TB34	0	13
5453	31.09	5	Ctl	P cinnamomi	2014Julex3	TB34	0	7
5455	31.09	1	Ctl	P cinnamomi	2014Julex3	TB35	0	5
5457	31.09	2	Ctl	P cinnamomi	2014Julex3	TB35	0	8
5459	31.09	3	Ctl	P cinnamomi	2014Julex3	TB35	0	5
5461	31.09	4	Ctl	P cinnamomi	2014Julex3	TB35	0	6
5463	31.09	5	Ctl	P cinnamomi	2014Julex3	TB35	0	7
5465	31.09	1	Ctl	P cinnamomi	2014Julex3	TB37	0	3
5467	31.09	2	Ctl	P cinnamomi	2014Julex3	TB37	0	5
5469	31.09	3	Ctl	P cinnamomi	2014Julex3	TB37	0	5
5471	31.09	4	Ctl	P cinnamomi	2014Julex3	TB37	0	5
5473	31.09	5	Ctl	P cinnamomi	2014Julex3	TB37	0	5
5475	31.09	1	Ctl	P cinnamomi	2014Julex3	TB38	0	4
5477	31.09	2	Ctl	P cinnamomi	2014Julex3	TB38	0	5
5479	31.09	3	Ctl	P cinnamomi	2014Julex3	TB38	0	5
5481	31.09	4	Ctl	P cinnamomi	2014Julex3	TB38	0	5
5483	31.09	5	Ctl	P cinnamomi	2014Julex3	TB38	0	5
5485	31.09	1	Ctl	P cinnamomi	2014Julex3	TB39	0	5
5487	31.09	2	Ctl	P cinnamomi	2014Julex3	TB39	0	5
5489	31.09	3	Ctl	P cinnamomi	2014Julex3	TB39	0	5
5491	31.09	4	Ctl	P cinnamomi	2014Julex3	TB39	0	9
5493	31.09	5	Ctl	P cinnamomi	2014Julex3	TB39	0	5
5495	31.09	1	Ctl	P cinnamomi	2014Julex3	TB4	0	5
5497	31.09	2	Ctl	P cinnamomi	2014Julex3	TB4	4	5
5499	31.09	3	Ctl	P cinnamomi	2014Julex3	TB4	2	5
5501	31.09	4	Ctl	P cinnamomi	2014Julex3	TB4	0	4
5503	31.09	5	Ctl	P cinnamomi	2014Julex3	TB4	0	5
5505	31.09	1	Ctl	P cinnamomi	2014Julex3	TB40	0	5
5507	31.09	2	Ctl	P cinnamomi	2014Julex3	TB40	0	5
5509	31.09	3	Ctl	P cinnamomi	2014Julex3	TB40	0	5
5511	31.09	4	Ctl	P cinnamomi	2014Julex3	TB40	0	5
5513	31.09	5	Ctl	P cinnamomi	2014Julex3	TB40	0	7
5515	31.09	1	Ctl	P cinnamomi	2014Julex3	TB45	0	13
5517	31.09	2	Ctl	P cinnamomi	2014Julex3	TB45	0	5
5519	31.09	3	Ctl	P cinnamomi	2014Julex3	TB45	0	13
5521	31.09	4	Ctl	P cinnamomi	2014Julex3	TB45	0	5
5523	31.09	5	Ctl	P cinnamomi	2014Julex3	TB45	0	6
5525	31.09	1	Ctl	P cinnamomi	2014Julex3	TB46	0	3
5527	31.09	2	Ctl	P cinnamomi	2014Julex3	TB46	0	5
5529	31.09	3	Ctl	P cinnamomi	2014Julex3	TB46	0	5
5531	31.09	4	Ctl	P cinnamomi	2014Julex3	TB46	0	5
5533	31.09	5	Ctl	P cinnamomi	2014Julex3	TB46	0	3
5535	31.09	1	Ctl	P cinnamomi	2014Julex3	TB47	0	7
5537	31.09	2	Ctl	P cinnamomi	2014Julex3	TB47	0	5
5539	31.09	3	Ctl	P cinnamomi	2014Julex3	TB47	0	10
5541	31.09	4	Ctl	P cinnamomi	2014Julex3	TB47	0	10
5543	31.09	5	Ctl	P cinnamomi	2014Julex3	TB47	0	6
5545	31.09	1	Ctl	P cinnamomi	2014Julex3	TB5	0	4
5547	31.09	2	Ctl	P cinnamomi	2014Julex3	TB5	0	5
5549	31.09	3	Ctl	P cinnamomi	2014Julex3	TB5	0	5
5551	31.09	4	Ctl	P cinnamomi	2014Julex3	TB5	0	5
5553	31.09	5	Ctl	P cinnamomi	2014Julex3	TB5	0	7
5555	31.09	1	Ctl	P cinnamomi	2014Julex3	TB57	0	5
5557	31.09	2	Ctl	P cinnamomi	2014Julex3	TB57	50	52
5559	31.09	3	Ctl	P cinnamomi	2014Julex3	TB57	0	4
5561	31.09	4	Ctl	P cinnamomi	2014Julex3	TB57	0	10
5563	31.09	5	Ctl	P cinnamomi	2014Julex3	TB57	0	7
5565	31.09	1	Ctl	P cinnamomi	2014Julex3	TB61	0	5
5567	31.09	2	Ctl	P cinnamomi	2014Julex3	TB61	0	4
5569	31.09	3	Ctl	P cinnamomi	2014Julex3	TB61	0	18
5571	31.09	4	Ctl	P cinnamomi	2014Julex3	TB61	0	5
5573	31.09	5	Ctl	P cinnamomi	2014Julex3	TB61	0	7
5575	31.09	1	Ctl	P cinnamomi	2014Julex3	TB62	0	5
5577	31.09	2	Ctl	P cinnamomi	2014Julex3	TB62	0	5
5579	31.09	3	Ctl	P cinnamomi	2014Julex3	TB62	0	4
5581	31.09	4	Ctl	P cinnamomi	2014Julex3	TB62	0	5
5583	31.09	5	Ctl	P cinnamomi	2014Julex3	TB62	0	5
5585	31.09	1	Ctl	P cinnamomi	2014Julex3	TB65	0	6
5587	31.09	2	Ctl	P cinnamomi	2014Julex3	TB65	0	5
5589	31.09	3	Ctl	P cinnamomi	2014Julex3	TB65	0	6
5591	31.09	4	Ctl	P cinnamomi	2014Julex3	TB65	0	6
5593	31.09	5	Ctl	P cinnamomi	2014Julex3	TB65	0	5
5595	31.09	1	Ctl	P cinnamomi	2014Julex3	TB66	0	5
5597	31.09	2	Ctl	P cinnamomi	2014Julex3	TB66	0	5
5599	31.09	3	Ctl	P cinnamomi	2014Julex3	TB66	0	4
5601	31.09	4	Ctl	P cinnamomi	2014Julex3	TB66	0	5
5603	31.09	5	Ctl	P cinnamomi	2014Julex3	TB66	0	4
5605	31.09	1	Ctl	P cinnamomi	2014Julex3	TB7	0	8
5607	31.09	2	Ctl	P cinnamomi	2014Julex3	TB7	0	5
5609	31.09	3	Ctl	P cinnamomi	2014Julex3	TB7	0	5
5611	31.09	4	Ctl	P cinnamomi	2014Julex3	TB7	0	9
5613	31.09	5	Ctl	P cinnamomi	2014Julex3	TB7	0	6
5615	31.09	1	Ctl	P cinnamomi	2014Julex3	TB78	0	5
5617	31.09	2	Ctl	P cinnamomi	2014Julex3	TB78	0	10
5619	31.09	3	Ctl	P cinnamomi	2014Julex3	TB78	0	5
5621	31.09	4	Ctl	P cinnamomi	2014Julex3	TB78	0	7
5623	31.09	5	Ctl	P cinnamomi	2014Julex3	TB78	0	5
5625	31.09	1	Ctl	P cinnamomi	2014Julex3	TB8	0	5
5627	31.09	2	Ctl	P cinnamomi	2014Julex3	TB8	0	5
5629	31.09	3	Ctl	P cinnamomi	2014Julex3	TB8	0	6
5631	31.09	4	Ctl	P cinnamomi	2014Julex3	TB8	0	19
5633	31.09	5	Ctl	P cinnamomi	2014Julex3	TB8	0	7
5635	31.09	1	Ctl	P cinnamomi	2014Julex3	TB82	0	4
5637	31.09	2	Ctl	P cinnamomi	2014Julex3	TB82	0	5
5639	31.09	3	Ctl	P cinnamomi	2014Julex3	TB82	0	6
5641	31.09	4	Ctl	P cinnamomi	2014Julex3	TB82	0	5
5643	31.09	5	Ctl	P cinnamomi	2014Julex3	TB82	0	6
5645	31.09	1	Ctl	P cinnamomi	2014Julex3	TB83	0	5
5647	31.09	2	Ctl	P cinnamomi	2014Julex3	TB83	0	8
5649	31.09	3	Ctl	P cinnamomi	2014Julex3	TB83	0	5
5651	31.09	4	Ctl	P cinnamomi	2014Julex3	TB83	0	10
5653	31.09	5	Ctl	P cinnamomi	2014Julex3	TB83	0	5
5655	31.09	1	Ctl	P cinnamomi	2014Julex3	TB86	0	4
5657	31.09	2	Ctl	P cinnamomi	2014Julex3	TB86	0	8
5659	31.09	3	Ctl	P cinnamomi	2014Julex3	TB86	0	5
5661	31.09	4	Ctl	P cinnamomi	2014Julex3	TB86	0	8
5663	31.09	5	Ctl	P cinnamomi	2014Julex3	TB86	1	5
5665	31.09	1	Ctl	P cinnamomi	2014Julex3	TB88	0	5
5667	31.09	2	Ctl	P cinnamomi	2014Julex3	TB88	0	10
5669	31.09	3	Ctl	P cinnamomi	2014Julex3	TB88	0	5
5671	31.09	4	Ctl	P cinnamomi	2014Julex3	TB88	0	5
5673	31.09	5	Ctl	P cinnamomi	2014Julex3	TB88	0	4
5675	31.09	1	Ctl	P cinnamomi	2014Julex3	TB90	0	4
5677	31.09	2	Ctl	P cinnamomi	2014Julex3	TB90	0	5
5679	31.09	3	Ctl	P cinnamomi	2014Julex3	TB90	4	5
5681	31.09	4	Ctl	P cinnamomi	2014Julex3	TB90	0	5
5683	31.09	5	Ctl	P cinnamomi	2014Julex3	TB90	0	5
5685	31.09	1	Ctl	P cinnamomi	2014Julex3	TB91	0	4
5687	31.09	2	Ctl	P cinnamomi	2014Julex3	TB91	0	5
5689	31.09	3	Ctl	P cinnamomi	2014Julex3	TB91	0	6
5691	31.09	4	Ctl	P cinnamomi	2014Julex3	TB91	0	6
5693	31.09	5	Ctl	P cinnamomi	2014Julex3	TB91	0	5
5695	31.09	1	Ctl	P cinnamomi	2014Julex3	TB96	0	4
5697	31.09	2	Ctl	P cinnamomi	2014Julex3	TB96	0	10
5699	31.09	3	Ctl	P cinnamomi	2014Julex3	TB96	0	3
5701	31.09	4	Ctl	P cinnamomi	2014Julex3	TB96	0	15
5703	31.09	5	Ctl	P cinnamomi	2014Julex3	TB96	0	7
5705	31.09	1	Ctl	P cinnamomi	2014Julex3	TB97	0	5
5707	31.09	2	Ctl	P cinnamomi	2014Julex3	TB97	0	4
5709	31.09	3	Ctl	P cinnamomi	2014Julex3	TB97	0	4
5711	31.09	4	Ctl	P cinnamomi	2014Julex3	TB97	0	10
5713	31.09	5	Ctl	P cinnamomi	2014Julex3	TB97	0	5
5715	31.09	1	Ctl	P cinnamomi	2014Julex3	TB99	0	5
5717	31.09	2	Ctl	P cinnamomi	2014Julex3	TB99	0	5
5719	31.09	3	Ctl	P cinnamomi	2014Julex3	TB99	0	5
5721	31.09	4	Ctl	P cinnamomi	2014Julex3	TB99	0	9
5723	31.09	5	Ctl	P cinnamomi	2014Julex3	TB99	0	5
6095	31.09	1	Ctl	P cinnamomi	2015Jun	TB102	0	40
6097	31.09	2	Ctl	P cinnamomi	2015Jun	TB102	0	5
6099	31.09	3	Ctl	P cinnamomi	2015Jun	TB102	2	3
6101	31.09	4	Ctl	P cinnamomi	2015Jun	TB102	0	5
6103	31.09	5	Ctl	P cinnamomi	2015Jun	TB102	0	5
6105	31.09	1	Ctl	P cinnamomi	2015Jun	TB109	0	40
6107	31.09	2	Ctl	P cinnamomi	2015Jun	TB109	0	5
6109	31.09	3	Ctl	P cinnamomi	2015Jun	TB109	4	25
6111	31.09	4	Ctl	P cinnamomi	2015Jun	TB109	0	4
6113	31.09	5	Ctl	P cinnamomi	2015Jun	TB109	0	9
6115	31.09	1	Ctl	P cinnamomi	2015Jun	TB11	0	4
6117	31.09	2	Ctl	P cinnamomi	2015Jun	TB11	4	5
6119	31.09	3	Ctl	P cinnamomi	2015Jun	TB11	3	93
6121	31.09	4	Ctl	P cinnamomi	2015Jun	TB11	2	28
6123	31.09	5	Ctl	P cinnamomi	2015Jun	TB11	4	75
6125	31.09	1	Ctl	P cinnamomi	2015Jun	TB16	0	8
6127	31.09	2	Ctl	P cinnamomi	2015Jun	TB16	0	4
6129	31.09	3	Ctl	P cinnamomi	2015Jun	TB16	2	5
6131	31.09	4	Ctl	P cinnamomi	2015Jun	TB16	0	5
6133	31.09	5	Ctl	P cinnamomi	2015Jun	TB16	100	100
6135	31.09	1	Ctl	P cinnamomi	2015Jun	TB18	0	4
6137	31.09	2	Ctl	P cinnamomi	2015Jun	TB18	4	49
6139	31.09	3	Ctl	P cinnamomi	2015Jun	TB18	1	21
6141	31.09	4	Ctl	P cinnamomi	2015Jun	TB18	0	4
6143	31.09	5	Ctl	P cinnamomi	2015Jun	TB18	3	5
6145	31.09	1	Ctl	P cinnamomi	2015Jun	TB19	0	45
6147	31.09	2	Ctl	P cinnamomi	2015Jun	TB19	5	7
6149	31.09	3	Ctl	P cinnamomi	2015Jun	TB19	0	18
6151	31.09	4	Ctl	P cinnamomi	2015Jun	TB19	0	25
6153	31.09	5	Ctl	P cinnamomi	2015Jun	TB19	0	23
6155	31.09	1	Ctl	P cinnamomi	2015Jun	TB36	0	25
6157	31.09	2	Ctl	P cinnamomi	2015Jun	TB36	0	8
6159	31.09	3	Ctl	P cinnamomi	2015Jun	TB36	4	35
6161	31.09	4	Ctl	P cinnamomi	2015Jun	TB36	1	5
6163	31.09	5	Ctl	P cinnamomi	2015Jun	TB36	0	10
6165	31.09	1	Ctl	P cinnamomi	2015Jun	TB38	0	8
6167	31.09	2	Ctl	P cinnamomi	2015Jun	TB38	16	5
6169	31.09	3	Ctl	P cinnamomi	2015Jun	TB38	0	6
6171	31.09	4	Ctl	P cinnamomi	2015Jun	TB38	0	12
6173	31.09	5	Ctl	P cinnamomi	2015Jun	TB38	0	4
6175	31.09	1	Ctl	P cinnamomi	2015Jun	TB39	2	49
6177	31.09	2	Ctl	P cinnamomi	2015Jun	TB39	2	9
6179	31.09	3	Ctl	P cinnamomi	2015Jun	TB39	2	51
6181	31.09	4	Ctl	P cinnamomi	2015Jun	TB39	50	60
6183	31.09	5	Ctl	P cinnamomi	2015Jun	TB39	0	85
6185	31.09	1	Ctl	P cinnamomi	2015Jun	TB4	50	54
6187	31.09	2	Ctl	P cinnamomi	2015Jun	TB4	0	5
6189	31.09	3	Ctl	P cinnamomi	2015Jun	TB4	9	90
6191	31.09	4	Ctl	P cinnamomi	2015Jun	TB4	21	23
6193	31.09	5	Ctl	P cinnamomi	2015Jun	TB4	0	5
6195	31.09	1	Ctl	P cinnamomi	2015Jun	TB40	0	30
6197	31.09	2	Ctl	P cinnamomi	2015Jun	TB40	0	5
6199	31.09	3	Ctl	P cinnamomi	2015Jun	TB40	2	15
6201	31.09	4	Ctl	P cinnamomi	2015Jun	TB40	2	10
6203	31.09	5	Ctl	P cinnamomi	2015Jun	TB40	0	20
6205	31.09	1	Ctl	P cinnamomi	2015Jun	TB48	0	15
6207	31.09	2	Ctl	P cinnamomi	2015Jun	TB48	0	5
6209	31.09	3	Ctl	P cinnamomi	2015Jun	TB48	7	50
6211	31.09	4	Ctl	P cinnamomi	2015Jun	TB48	0	5
6213	31.09	5	Ctl	P cinnamomi	2015Jun	TB48	0	30
6215	31.09	1	Ctl	P cinnamomi	2015Jun	TB61	12	13
6217	31.09	2	Ctl	P cinnamomi	2015Jun	TB61	0	7
6219	31.09	3	Ctl	P cinnamomi	2015Jun	TB61	0	15
6221	31.09	4	Ctl	P cinnamomi	2015Jun	TB61	0	10
6223	31.09	5	Ctl	P cinnamomi	2015Jun	TB61	0	9
6225	31.09	1	Ctl	P cinnamomi	2015Jun	TB62	0	34
6227	31.09	2	Ctl	P cinnamomi	2015Jun	TB62	0	28
6229	31.09	3	Ctl	P cinnamomi	2015Jun	TB62	6	41
6231	31.09	4	Ctl	P cinnamomi	2015Jun	TB62	0	11
6233	31.09	5	Ctl	P cinnamomi	2015Jun	TB62	0	7
6235	31.09	1	Ctl	P cinnamomi	2015Jun	TB69	0	7
6237	31.09	2	Ctl	P cinnamomi	2015Jun	TB69	14	5
6239	31.09	3	Ctl	P cinnamomi	2015Jun	TB69	19	7
6241	31.09	4	Ctl	P cinnamomi	2015Jun	TB69	0	7
6243	31.09	5	Ctl	P cinnamomi	2015Jun	TB69	0	8
6245	31.09	1	Ctl	P cinnamomi	2015Jun	TB7	0	43
6247	31.09	2	Ctl	P cinnamomi	2015Jun	TB7	0	9
6249	31.09	3	Ctl	P cinnamomi	2015Jun	TB7	2	23
6251	31.09	4	Ctl	P cinnamomi	2015Jun	TB7	0	48
6253	31.09	1	Ctl	P cinnamomi	2015Jun	TB83	0	3
6255	31.09	2	Ctl	P cinnamomi	2015Jun	TB83	0	5
6257	31.09	3	Ctl	P cinnamomi	2015Jun	TB83	0	10
6259	31.09	4	Ctl	P cinnamomi	2015Jun	TB83	0	4
6261	31.09	5	Ctl	P cinnamomi	2015Jun	TB83	0	7
6263	31.09	1	Ctl	P cinnamomi	2015Jun	TB87	6	40
6265	31.09	2	Ctl	P cinnamomi	2015Jun	TB87	0	7
6267	31.09	3	Ctl	P cinnamomi	2015Jun	TB87	8	25
6269	31.09	4	Ctl	P cinnamomi	2015Jun	TB87	2	4
6271	31.09	5	Ctl	P cinnamomi	2015Jun	TB87	5	23
6273	31.09	1	Ctl	P cinnamomi	2015Jun	TB90	78	97
6275	31.09	2	Ctl	P cinnamomi	2015Jun	TB90	3	18
6277	31.09	3	Ctl	P cinnamomi	2015Jun	TB90	0	45
6279	31.09	4	Ctl	P cinnamomi	2015Jun	TB90	0	13
6281	31.09	5	Ctl	P cinnamomi	2015Jun	TB90	0	13
6283	31.09	1	Ctl	P cinnamomi	2015Jun	TB97	0	6
6285	31.09	2	Ctl	P cinnamomi	2015Jun	TB97	0	6
6287	31.09	3	Ctl	P cinnamomi	2015Jun	TB97	0	10
6289	31.09	4	Ctl	P cinnamomi	2015Jun	TB97	0	6
6291	31.09	5	Ctl	P cinnamomi	2015Jun	TB97	0	7
6293	31.09	1	Ctl	P cinnamomi	2015Jun	TB99	11	4
6295	31.09	2	Ctl	P cinnamomi	2015Jun	TB99	0	9
6297	31.09	3	Ctl	P cinnamomi	2015Jun	TB99	3	11
6299	31.09	4	Ctl	P cinnamomi	2015Jun	TB99	0	9
6301	31.09	5	Ctl	P cinnamomi	2015Jun	TB99	0	15
7132	31.09	1	Ctl	P cinnamomi	2016Jun	EA49	0	13
7134	31.09	3	Ctl	P cinnamomi	2016Jun	EA49	0	4
7136	31.09	4	Ctl	P cinnamomi	2016Jun	EA49	31	18
7138	31.09	5	Ctl	P cinnamomi	2016Jun	EA49	0	6
7140	31.09	1	Ctl	P cinnamomi	2016Jun	EA9	0	16
7142	31.09	3	Ctl	P cinnamomi	2016Jun	EA9	0	13
7144	31.09	4	Ctl	P cinnamomi	2016Jun	EA9	0	14
7146	31.09	5	Ctl	P cinnamomi	2016Jun	EA9	0	5
7148	31.09	1	Ctl	P cinnamomi	2016Jun	TB11	0	5
7150	31.09	3	Ctl	P cinnamomi	2016Jun	TB11	0	10
7152	31.09	4	Ctl	P cinnamomi	2016Jun	TB11	0	5
7154	31.09	5	Ctl	P cinnamomi	2016Jun	TB11	0	8
7156	31.09	1	Ctl	P cinnamomi	2016Jun	TB12	0	8
7158	31.09	3	Ctl	P cinnamomi	2016Jun	TB12	2	3
7160	31.09	4	Ctl	P cinnamomi	2016Jun	TB12	0	5
7162	31.09	5	Ctl	P cinnamomi	2016Jun	TB12	0	8
7164	31.09	1	Ctl	P cinnamomi	2016Jun	TB37	0	0
7166	31.09	3	Ctl	P cinnamomi	2016Jun	TB37	6	35
7168	31.09	4	Ctl	P cinnamomi	2016Jun	TB37	0	10
7170	31.09	5	Ctl	P cinnamomi	2016Jun	TB37	0	5
7172	31.09	1	Ctl	P cinnamomi	2016Jun	TB4	0	3
7174	31.09	3	Ctl	P cinnamomi	2016Jun	TB4	0	95
7176	31.09	4	Ctl	P cinnamomi	2016Jun	TB4	0	20
7178	31.09	5	Ctl	P cinnamomi	2016Jun	TB4	0	8
7180	31.09	1	Ctl	P cinnamomi	2016Jun	TB40	0	20
7182	31.09	3	Ctl	P cinnamomi	2016Jun	TB40	0	5
7184	31.09	4	Ctl	P cinnamomi	2016Jun	TB40	0	20
7186	31.09	5	Ctl	P cinnamomi	2016Jun	TB40	0	18
7188	31.09	1	Ctl	P cinnamomi	2016Jun	TB44	0	8
7190	31.09	3	Ctl	P cinnamomi	2016Jun	TB44	0	5
7192	31.09	4	Ctl	P cinnamomi	2016Jun	TB44	0	10
7195	31.09	1	Ctl	P cinnamomi	2016Jun	TB48	1	5
7197	31.09	3	Ctl	P cinnamomi	2016Jun	TB48	0	3
7199	31.09	4	Ctl	P cinnamomi	2016Jun	TB48	0	8
7201	31.09	5	Ctl	P cinnamomi	2016Jun	TB48	0	5
7203	31.09	1	Ctl	P cinnamomi	2016Jun	TB61	0	1
7205	31.09	3	Ctl	P cinnamomi	2016Jun	TB61	0	4
7207	31.09	4	Ctl	P cinnamomi	2016Jun	TB61	0	8
7209	31.09	5	Ctl	P cinnamomi	2016Jun	TB61	0	5
7211	31.09	1	Ctl	P cinnamomi	2016Jun	TB68	6	15
7213	31.09	3	Ctl	P cinnamomi	2016Jun	TB68	0	8
7215	31.09	4	Ctl	P cinnamomi	2016Jun	TB68	0	38
7217	31.09	5	Ctl	P cinnamomi	2016Jun	TB68	0	6
7219	31.09	1	Ctl	P cinnamomi	2016Jun	TB69	0	16
7221	31.09	3	Ctl	P cinnamomi	2016Jun	TB69	0	3
7223	31.09	4	Ctl	P cinnamomi	2016Jun	TB69	43	24
7225	31.09	5	Ctl	P cinnamomi	2016Jun	TB69	0	8
7227	31.09	1	Ctl	P cinnamomi	2016Jun	TB73	0	5
7229	31.09	3	Ctl	P cinnamomi	2016Jun	TB73	0	8
7231	31.09	4	Ctl	P cinnamomi	2016Jun	TB73	2	8
7233	31.09	5	Ctl	P cinnamomi	2016Jun	TB73	0	8
7235	31.09	1	Ctl	P cinnamomi	2016Jun	TB76	0	25
7237	31.09	3	Ctl	P cinnamomi	2016Jun	TB76	0	15
7239	31.09	4	Ctl	P cinnamomi	2016Jun	TB76	55	100
7241	31.09	5	Ctl	P cinnamomi	2016Jun	TB76	0	8
7243	31.09	1	Ctl	P cinnamomi	2016Jun	TB87	0	5
7245	31.09	3	Ctl	P cinnamomi	2016Jun	TB87	0	5
7247	31.09	4	Ctl	P cinnamomi	2016Jun	TB87	0	10
7249	31.09	5	Ctl	P cinnamomi	2016Jun	TB87	0	10
7251	31.09	1	Ctl	P cinnamomi	2016Jun	TB92	0	3
7253	31.09	3	Ctl	P cinnamomi	2016Jun	TB92	15	13
7255	31.09	4	Ctl	P cinnamomi	2016Jun	TB92	0	5
7257	31.09	5	Ctl	P cinnamomi	2016Jun	TB92	0	13
7386	31.09	1	Ctl	P cinnamomi	2016May	EA12	4	8
7388	31.09	2	Ctl	P cinnamomi	2016May	EA12	0	0
7390	31.09	3	Ctl	P cinnamomi	2016May	EA12	0	18
7392	31.09	4	Ctl	P cinnamomi	2016May	EA12	0	18
7394	31.09	5	Ctl	P cinnamomi	2016May	EA12	0	13
7396	31.09	1	Ctl	P cinnamomi	2016May	EA9	2	15
7398	31.09	2	Ctl	P cinnamomi	2016May	EA9	10	39
7400	31.09	3	Ctl	P cinnamomi	2016May	EA9	7	20
7402	31.09	4	Ctl	P cinnamomi	2016May	EA9	0	10
7404	31.09	5	Ctl	P cinnamomi	2016May	EA9	0	8
7406	31.09	1	Ctl	P cinnamomi	2016May	EC51	0	8
7408	31.09	2	Ctl	P cinnamomi	2016May	EC51	5	20
7410	31.09	3	Ctl	P cinnamomi	2016May	EC51	0	13
7412	31.09	4	Ctl	P cinnamomi	2016May	EC51	0	8
7414	31.09	5	Ctl	P cinnamomi	2016May	EC51	0	5
7416	31.09	1	Ctl	P cinnamomi	2016May	TB100	0	15
7418	31.09	2	Ctl	P cinnamomi	2016May	TB100	0	13
7420	31.09	3	Ctl	P cinnamomi	2016May	TB100	0	18
7422	31.09	4	Ctl	P cinnamomi	2016May	TB100	0	40
7424	31.09	5	Ctl	P cinnamomi	2016May	TB100	0	8
7426	31.09	1	Ctl	P cinnamomi	2016May	TB34	2	8
7428	31.09	2	Ctl	P cinnamomi	2016May	TB34	0	5
7430	31.09	3	Ctl	P cinnamomi	2016May	TB34	0	13
7432	31.09	4	Ctl	P cinnamomi	2016May	TB34	2	15
7434	31.09	5	Ctl	P cinnamomi	2016May	TB34	7	8
7436	31.09	1	Ctl	P cinnamomi	2016May	TB37	0	6
7438	31.09	2	Ctl	P cinnamomi	2016May	TB37	0	4
7440	31.09	3	Ctl	P cinnamomi	2016May	TB37	0	33
7442	31.09	4	Ctl	P cinnamomi	2016May	TB37	0	0
7444	31.09	5	Ctl	P cinnamomi	2016May	TB37	0	10
7446	31.09	1	Ctl	P cinnamomi	2016May	TB40	6	15
7448	31.09	2	Ctl	P cinnamomi	2016May	TB40	1	6
7450	31.09	3	Ctl	P cinnamomi	2016May	TB40	0	8
7452	31.09	4	Ctl	P cinnamomi	2016May	TB40	0	19
7454	31.09	5	Ctl	P cinnamomi	2016May	TB40	0	8
7456	31.09	1	Ctl	P cinnamomi	2016May	TB50	0	8
7458	31.09	2	Ctl	P cinnamomi	2016May	TB50	0	0
7460	31.09	3	Ctl	P cinnamomi	2016May	TB50	0	10
7462	31.09	4	Ctl	P cinnamomi	2016May	TB50	0	8
7464	31.09	5	Ctl	P cinnamomi	2016May	TB50	0	8
7466	31.09	1	Ctl	P cinnamomi	2016May	TB65	0	10
7468	31.09	2	Ctl	P cinnamomi	2016May	TB65	0	10
7470	31.09	3	Ctl	P cinnamomi	2016May	TB65	0	20
7472	31.09	4	Ctl	P cinnamomi	2016May	TB65	0	5
7474	31.09	5	Ctl	P cinnamomi	2016May	TB65	0	13
7476	31.09	1	Ctl	P cinnamomi	2016May	TB73	0	8
7478	31.09	2	Ctl	P cinnamomi	2016May	TB73	0	9
7480	31.09	3	Ctl	P cinnamomi	2016May	TB73	0	8
7482	31.09	4	Ctl	P cinnamomi	2016May	TB73	0	18
7484	31.09	5	Ctl	P cinnamomi	2016May	TB73	0	10
7486	31.09	1	Ctl	P cinnamomi	2016May	TB87	0	5
7488	31.09	2	Ctl	P cinnamomi	2016May	TB87	0	0
7490	31.09	3	Ctl	P cinnamomi	2016May	TB87	7	18
7492	31.09	4	Ctl	P cinnamomi	2016May	TB87	0	5
7494	31.09	5	Ctl	P cinnamomi	2016May	TB87	0	5
7496	31.09	1	Ctl	P cinnamomi	2016May	TB90	0	0
7498	31.09	2	Ctl	P cinnamomi	2016May	TB90	10	0
7500	31.09	3	Ctl	P cinnamomi	2016May	TB90	3	9
7502	31.09	4	Ctl	P cinnamomi	2016May	TB90	0	5
7504	31.09	5	Ctl	P cinnamomi	2016May	TB90	0	10
7506	31.09	1	Ctl	P cinnamomi	2016May	TB92	4	9
7508	31.09	2	Ctl	P cinnamomi	2016May	TB92	0	25
7510	31.09	3	Ctl	P cinnamomi	2016May	TB92	1	16
7512	31.09	4	Ctl	P cinnamomi	2016May	TB92	0	8
7514	31.09	5	Ctl	P cinnamomi	2016May	TB92	0	9
7646	31.09	1	Ctl	P cinnamomi	2017Apr2	AD156	0	10
7648	31.09	2	Ctl	P cinnamomi	2017Apr2	AD156	0	0
7650	31.09	3	Ctl	P cinnamomi	2017Apr2	AD156	0	25
7652	31.09	4	Ctl	P cinnamomi	2017Apr2	AD156	0	5
7654	31.09	5	Ctl	P cinnamomi	2017Apr2	AD156	0	5
7656	31.09	1	Ctl	P cinnamomi	2017Apr2	AD170	0	25
7658	31.09	2	Ctl	P cinnamomi	2017Apr2	AD170	0	10
7660	31.09	3	Ctl	P cinnamomi	2017Apr2	AD170	0	5
7662	31.09	4	Ctl	P cinnamomi	2017Apr2	AD170	0	5
7664	31.09	5	Ctl	P cinnamomi	2017Apr2	AD170	0	10
7666	31.09	1	Ctl	P cinnamomi	2017Apr2	AD172	0	25
7668	31.09	2	Ctl	P cinnamomi	2017Apr2	AD172	0	25
7670	31.09	3	Ctl	P cinnamomi	2017Apr2	AD172	0	15
7672	31.09	4	Ctl	P cinnamomi	2017Apr2	AD172	0	5
7674	31.09	5	Ctl	P cinnamomi	2017Apr2	AD172	0	15
7676	31.09	1	Ctl	P cinnamomi	2017Apr2	AD20	53	10
7678	31.09	2	Ctl	P cinnamomi	2017Apr2	AD20	0	10
7680	31.09	3	Ctl	P cinnamomi	2017Apr2	AD20	0	5
7682	31.09	4	Ctl	P cinnamomi	2017Apr2	AD20	0	25
7684	31.09	5	Ctl	P cinnamomi	2017Apr2	AD20	0	10
7686	31.09	1	Ctl	P cinnamomi	2017Apr2	AD290	0	5
7688	31.09	2	Ctl	P cinnamomi	2017Apr2	AD290	0	5
7690	31.09	3	Ctl	P cinnamomi	2017Apr2	AD290	0	25
7692	31.09	4	Ctl	P cinnamomi	2017Apr2	AD290	0	5
7694	31.09	5	Ctl	P cinnamomi	2017Apr2	AD290	0	5
7696	31.09	1	Ctl	P cinnamomi	2017Apr2	AD303	0	35
7698	31.09	2	Ctl	P cinnamomi	2017Apr2	AD303	0	10
7700	31.09	3	Ctl	P cinnamomi	2017Apr2	AD303	0	5
7702	31.09	4	Ctl	P cinnamomi	2017Apr2	AD303	0	25
7704	31.09	5	Ctl	P cinnamomi	2017Apr2	AD303	0	10
7706	31.09	1	Ctl	P cinnamomi	2017Apr2	AD317	0	0
7708	31.09	2	Ctl	P cinnamomi	2017Apr2	AD317	0	10
7710	31.09	3	Ctl	P cinnamomi	2017Apr2	AD317	0	5
7712	31.09	4	Ctl	P cinnamomi	2017Apr2	AD317	0	0
7714	31.09	5	Ctl	P cinnamomi	2017Apr2	AD317	0	25
7716	31.09	1	Ctl	P cinnamomi	2017Apr2	AD396	0	10
7718	31.09	2	Ctl	P cinnamomi	2017Apr2	AD396	0	5
7720	31.09	3	Ctl	P cinnamomi	2017Apr2	AD396	23	0
7722	31.09	4	Ctl	P cinnamomi	2017Apr2	AD396	14	0
7724	31.09	5	Ctl	P cinnamomi	2017Apr2	AD396	48	15
7726	31.09	1	Ctl	P cinnamomi	2017Apr2	AD418	15	5
7728	31.09	2	Ctl	P cinnamomi	2017Apr2	AD418	0	25
7730	31.09	3	Ctl	P cinnamomi	2017Apr2	AD418	0	5
7732	31.09	4	Ctl	P cinnamomi	2017Apr2	AD418	0	5
7734	31.09	5	Ctl	P cinnamomi	2017Apr2	AD418	0	5
7736	31.09	1	Ctl	P cinnamomi	2017Apr2	AD423	0	5
7738	31.09	2	Ctl	P cinnamomi	2017Apr2	AD423	0	5
7740	31.09	3	Ctl	P cinnamomi	2017Apr2	AD423	0	20
7742	31.09	4	Ctl	P cinnamomi	2017Apr2	AD423	0	0
7744	31.09	5	Ctl	P cinnamomi	2017Apr2	AD423	0	5
7746	31.09	1	Ctl	P cinnamomi	2017Apr2	AD427	0	5
7748	31.09	2	Ctl	P cinnamomi	2017Apr2	AD427	0	20
7750	31.09	3	Ctl	P cinnamomi	2017Apr2	AD427	0	5
7752	31.09	4	Ctl	P cinnamomi	2017Apr2	AD427	0	0
7754	31.09	5	Ctl	P cinnamomi	2017Apr2	AD427	0	0
7756	31.09	1	Ctl	P cinnamomi	2017Apr2	AD474	0	5
7758	31.09	2	Ctl	P cinnamomi	2017Apr2	AD474	0	10
7760	31.09	3	Ctl	P cinnamomi	2017Apr2	AD474	0	25
7762	31.09	4	Ctl	P cinnamomi	2017Apr2	AD474	0	5
7765	31.09	1	Ctl	P cinnamomi	2017Apr2	AD481	0	40
7767	31.09	2	Ctl	P cinnamomi	2017Apr2	AD481	0	25
7769	31.09	3	Ctl	P cinnamomi	2017Apr2	AD481	0	25
7771	31.09	4	Ctl	P cinnamomi	2017Apr2	AD481	0	5
7773	31.09	5	Ctl	P cinnamomi	2017Apr2	AD481	0	35
7775	31.09	1	Ctl	P cinnamomi	2017Apr2	AD496	10	25
7777	31.09	2	Ctl	P cinnamomi	2017Apr2	AD496	0	5
7779	31.09	3	Ctl	P cinnamomi	2017Apr2	AD496	0	30
7781	31.09	4	Ctl	P cinnamomi	2017Apr2	AD496	0	5
7783	31.09	5	Ctl	P cinnamomi	2017Apr2	AD496	0	5
7785	31.09	1	Ctl	P cinnamomi	2017Apr2	AD499	0	20
7787	31.09	2	Ctl	P cinnamomi	2017Apr2	AD499	0	15
7789	31.09	3	Ctl	P cinnamomi	2017Apr2	AD499	0	25
7791	31.09	4	Ctl	P cinnamomi	2017Apr2	AD499	0	25
7793	31.09	5	Ctl	P cinnamomi	2017Apr2	AD499	0	10
7795	31.09	1	Ctl	P cinnamomi	2017Apr2	AD536	0	0
7797	31.09	2	Ctl	P cinnamomi	2017Apr2	AD536	0	5
7799	31.09	3	Ctl	P cinnamomi	2017Apr2	AD536	0	0
7801	31.09	4	Ctl	P cinnamomi	2017Apr2	AD536	0	0
7803	31.09	5	Ctl	P cinnamomi	2017Apr2	AD536	0	5
7805	31.09	1	Ctl	P cinnamomi	2017Apr2	AD655	0	0
7807	31.09	2	Ctl	P cinnamomi	2017Apr2	AD655	4	5
7809	31.09	3	Ctl	P cinnamomi	2017Apr2	AD655	0	5
7811	31.09	4	Ctl	P cinnamomi	2017Apr2	AD655	0	0
7813	31.09	5	Ctl	P cinnamomi	2017Apr2	AD655	0	5
7815	31.09	1	Ctl	P cinnamomi	2017Apr2	AD709	0	10
7817	31.09	2	Ctl	P cinnamomi	2017Apr2	AD709	0	5
7819	31.09	3	Ctl	P cinnamomi	2017Apr2	AD709	0	20
7821	31.09	4	Ctl	P cinnamomi	2017Apr2	AD709	0	25
7823	31.09	5	Ctl	P cinnamomi	2017Apr2	AD709	0	0
7825	31.09	1	Ctl	P cinnamomi	2017Apr2	AD786	0	15
7827	31.09	2	Ctl	P cinnamomi	2017Apr2	AD786	0	5
7829	31.09	3	Ctl	P cinnamomi	2017Apr2	AD786	0	25
7831	31.09	4	Ctl	P cinnamomi	2017Apr2	AD786	0	5
7833	31.09	5	Ctl	P cinnamomi	2017Apr2	AD786	0	25
7835	31.09	1	Ctl	P cinnamomi	2017Apr2	EA24	0	10
7837	31.09	2	Ctl	P cinnamomi	2017Apr2	EA24	0	5
7839	31.09	3	Ctl	P cinnamomi	2017Apr2	EA24	0	15
7841	31.09	4	Ctl	P cinnamomi	2017Apr2	EA24	0	0
7843	31.09	5	Ctl	P cinnamomi	2017Apr2	EA24	0	15
7845	31.09	1	Ctl	P cinnamomi	2017Apr2	TB108	0	45
7847	31.09	2	Ctl	P cinnamomi	2017Apr2	TB108	0	10
7849	31.09	3	Ctl	P cinnamomi	2017Apr2	TB108	0	5
7851	31.09	4	Ctl	P cinnamomi	2017Apr2	TB108	0	5
7853	31.09	5	Ctl	P cinnamomi	2017Apr2	TB108	0	25
7855	31.09	1	Ctl	P cinnamomi	2017Apr2	TB115	0	5
7857	31.09	2	Ctl	P cinnamomi	2017Apr2	TB115	0	10
7859	31.09	3	Ctl	P cinnamomi	2017Apr2	TB115	0	0
7861	31.09	4	Ctl	P cinnamomi	2017Apr2	TB115	0	5
7863	31.09	5	Ctl	P cinnamomi	2017Apr2	TB115	0	5
7865	31.09	1	Ctl	P cinnamomi	2017Apr2	TB23	0	5
7867	31.09	2	Ctl	P cinnamomi	2017Apr2	TB23	0	25
7869	31.09	3	Ctl	P cinnamomi	2017Apr2	TB23	0	5
7871	31.09	4	Ctl	P cinnamomi	2017Apr2	TB23	0	0
7873	31.09	5	Ctl	P cinnamomi	2017Apr2	TB23	100	100
7875	31.09	1	Ctl	P cinnamomi	2017Apr2	TB59	0	5
7877	31.09	2	Ctl	P cinnamomi	2017Apr2	TB59	0	0
7879	31.09	3	Ctl	P cinnamomi	2017Apr2	TB59	0	5
7881	31.09	4	Ctl	P cinnamomi	2017Apr2	TB59	0	5
7883	31.09	5	Ctl	P cinnamomi	2017Apr2	TB59	0	5
8124	31.09	1	Ctl	P cinnamomi	2017July1	AD111	0	40
8126	31.09	2	Ctl	P cinnamomi	2017July1	AD111	0	60
8128	31.09	3	Ctl	P cinnamomi	2017July1	AD111	0	20
8130	31.09	4	Ctl	P cinnamomi	2017July1	AD111	100	95
8132	31.09	5	Ctl	P cinnamomi	2017July1	AD111	0	10
8134	31.09	1	Ctl	P cinnamomi	2017July1	AD125	0	20
8136	31.09	2	Ctl	P cinnamomi	2017July1	AD125	0	65
8138	31.09	3	Ctl	P cinnamomi	2017July1	AD125	0	90
8140	31.09	4	Ctl	P cinnamomi	2017July1	AD125	0	85
8142	31.09	5	Ctl	P cinnamomi	2017July1	AD125	0	75
8144	31.09	1	Ctl	P cinnamomi	2017July1	AD167	0	50
8146	31.09	2	Ctl	P cinnamomi	2017July1	AD167	0	75
8148	31.09	3	Ctl	P cinnamomi	2017July1	AD167	0	75
8150	31.09	4	Ctl	P cinnamomi	2017July1	AD167	0	60
8152	31.09	5	Ctl	P cinnamomi	2017July1	AD167	0	5
8154	31.09	1	Ctl	P cinnamomi	2017July1	AD185	0	50
8156	31.09	2	Ctl	P cinnamomi	2017July1	AD185	0	5
8158	31.09	3	Ctl	P cinnamomi	2017July1	AD185	0	10
8160	31.09	4	Ctl	P cinnamomi	2017July1	AD185	0	40
8162	31.09	5	Ctl	P cinnamomi	2017July1	AD185	0	30
8164	31.09	1	Ctl	P cinnamomi	2017July1	AD19	0	65
8166	31.09	2	Ctl	P cinnamomi	2017July1	AD19	0	75
8168	31.09	3	Ctl	P cinnamomi	2017July1	AD19	0	75
8170	31.09	4	Ctl	P cinnamomi	2017July1	AD19	0	75
8172	31.09	5	Ctl	P cinnamomi	2017July1	AD19	0	40
8174	31.09	1	Ctl	P cinnamomi	2017July1	AD191	0	15
8176	31.09	2	Ctl	P cinnamomi	2017July1	AD191	0	25
8178	31.09	3	Ctl	P cinnamomi	2017July1	AD191	0	65
8180	31.09	4	Ctl	P cinnamomi	2017July1	AD191	0	15
8182	31.09	5	Ctl	P cinnamomi	2017July1	AD191	0	70
8184	31.09	1	Ctl	P cinnamomi	2017July1	AD247	0	40
8186	31.09	2	Ctl	P cinnamomi	2017July1	AD247	0	30
8188	31.09	3	Ctl	P cinnamomi	2017July1	AD247	0	35
8190	31.09	4	Ctl	P cinnamomi	2017July1	AD247	0	60
8192	31.09	5	Ctl	P cinnamomi	2017July1	AD247	0	0
8194	31.09	1	Ctl	P cinnamomi	2017July1	AD255	0	35
8196	31.09	2	Ctl	P cinnamomi	2017July1	AD255	0	50
8198	31.09	3	Ctl	P cinnamomi	2017July1	AD255	0	80
8200	31.09	4	Ctl	P cinnamomi	2017July1	AD255	0	55
8202	31.09	5	Ctl	P cinnamomi	2017July1	AD255	0	20
8204	31.09	1	Ctl	P cinnamomi	2017July1	AD309	0	60
8206	31.09	2	Ctl	P cinnamomi	2017July1	AD309	0	75
8208	31.09	3	Ctl	P cinnamomi	2017July1	AD309	0	75
8210	31.09	4	Ctl	P cinnamomi	2017July1	AD309	0	35
8212	31.09	5	Ctl	P cinnamomi	2017July1	AD309	0	50
8214	31.09	1	Ctl	P cinnamomi	2017July1	AD412	0	25
8216	31.09	2	Ctl	P cinnamomi	2017July1	AD412	0	50
8218	31.09	3	Ctl	P cinnamomi	2017July1	AD412	0	30
8220	31.09	4	Ctl	P cinnamomi	2017July1	AD412	0	75
8222	31.09	5	Ctl	P cinnamomi	2017July1	AD412	0	5
8224	31.09	1	Ctl	P cinnamomi	2017July1	AD465	0	40
8226	31.09	2	Ctl	P cinnamomi	2017July1	AD465	0	50
8228	31.09	3	Ctl	P cinnamomi	2017July1	AD465	0	35
8230	31.09	4	Ctl	P cinnamomi	2017July1	AD465	0	75
8232	31.09	5	Ctl	P cinnamomi	2017July1	AD465	0	30
8234	31.09	1	Ctl	P cinnamomi	2017July1	AD502	0	5
8236	31.09	2	Ctl	P cinnamomi	2017July1	AD502	0	10
8238	31.09	3	Ctl	P cinnamomi	2017July1	AD502	0	55
8240	31.09	4	Ctl	P cinnamomi	2017July1	AD502	0	25
8242	31.09	5	Ctl	P cinnamomi	2017July1	AD502	0	60
8244	31.09	1	Ctl	P cinnamomi	2017July1	AD51	0	25
8246	31.09	2	Ctl	P cinnamomi	2017July1	AD51	0	15
8248	31.09	3	Ctl	P cinnamomi	2017July1	AD51	0	40
8250	31.09	4	Ctl	P cinnamomi	2017July1	AD51	0	5
8252	31.09	5	Ctl	P cinnamomi	2017July1	AD51	0	5
8254	31.09	1	Ctl	P cinnamomi	2017July1	AD600	0	10
8256	31.09	2	Ctl	P cinnamomi	2017July1	AD600	0	40
8258	31.09	3	Ctl	P cinnamomi	2017July1	AD600	0	75
8260	31.09	4	Ctl	P cinnamomi	2017July1	AD600	0	30
8262	31.09	5	Ctl	P cinnamomi	2017July1	AD600	0	50
8264	31.09	1	Ctl	P cinnamomi	2017July1	AD708	0	35
8266	31.09	2	Ctl	P cinnamomi	2017July1	AD708	0	30
8268	31.09	3	Ctl	P cinnamomi	2017July1	AD708	0	60
8270	31.09	4	Ctl	P cinnamomi	2017July1	AD708	0	50
8272	31.09	5	Ctl	P cinnamomi	2017July1	AD708	0	10
8274	31.09	1	Ctl	P cinnamomi	2017July1	AD789	0	5
8276	31.09	2	Ctl	P cinnamomi	2017July1	AD789	0	75
8278	31.09	3	Ctl	P cinnamomi	2017July1	AD789	0	65
8280	31.09	4	Ctl	P cinnamomi	2017July1	AD789	0	75
8282	31.09	5	Ctl	P cinnamomi	2017July1	AD789	0	15
8284	31.09	1	Ctl	P cinnamomi	2017July1	AD821	0	60
8286	31.09	2	Ctl	P cinnamomi	2017July1	AD821	0	50
8288	31.09	3	Ctl	P cinnamomi	2017July1	AD821	0	80
8290	31.09	4	Ctl	P cinnamomi	2017July1	AD821	0	5
8292	31.09	5	Ctl	P cinnamomi	2017July1	AD821	0	70
8294	31.09	1	Ctl	P cinnamomi	2017July1	EA19	0	10
8296	31.09	2	Ctl	P cinnamomi	2017July1	EA19	73	10
8298	31.09	3	Ctl	P cinnamomi	2017July1	EA19	0	50
8300	31.09	4	Ctl	P cinnamomi	2017July1	EA19	16	10
8302	31.09	5	Ctl	P cinnamomi	2017July1	EA19	17	0
8304	31.09	1	Ctl	P cinnamomi	2017July1	EA43	0	30
8306	31.09	2	Ctl	P cinnamomi	2017July1	EA43	0	10
8308	31.09	3	Ctl	P cinnamomi	2017July1	EA43	0	35
8310	31.09	4	Ctl	P cinnamomi	2017July1	EA43	0	25
8312	31.09	5	Ctl	P cinnamomi	2017July1	EA43	0	5
8314	31.09	1	Ctl	P cinnamomi	2017July1	TB3	0	10
8316	31.09	2	Ctl	P cinnamomi	2017July1	TB3	0	50
8318	31.09	3	Ctl	P cinnamomi	2017July1	TB3	0	75
8320	31.09	4	Ctl	P cinnamomi	2017July1	TB3	0	10
8322	31.09	5	Ctl	P cinnamomi	2017July1	TB3	0	50
8324	31.09	1	Ctl	P cinnamomi	2017July1	TB42	0	30
8326	31.09	2	Ctl	P cinnamomi	2017July1	TB42	0	0
8328	31.09	3	Ctl	P cinnamomi	2017July1	TB42	0	10
8330	31.09	4	Ctl	P cinnamomi	2017July1	TB42	0	50
8332	31.09	5	Ctl	P cinnamomi	2017July1	TB42	0	40
8544	31.09	1	Ctl	P cinnamomi	2017July2	AD169	0	0
8546	31.09	2	Ctl	P cinnamomi	2017July2	AD169	0	25
8548	31.09	3	Ctl	P cinnamomi	2017July2	AD169	100	100
8550	31.09	4	Ctl	P cinnamomi	2017July2	AD169	4	5
8552	31.09	5	Ctl	P cinnamomi	2017July2	AD169	0	0
8554	31.09	1	Ctl	P cinnamomi	2017July2	AD183	0	95
8556	31.09	2	Ctl	P cinnamomi	2017July2	AD183	0	5
8558	31.09	3	Ctl	P cinnamomi	2017July2	AD183	0	10
8560	31.09	4	Ctl	P cinnamomi	2017July2	AD183	0	0
8562	31.09	5	Ctl	P cinnamomi	2017July2	AD183	0	0
8564	31.09	1	Ctl	P cinnamomi	2017July2	AD243	0	5
8566	31.09	2	Ctl	P cinnamomi	2017July2	AD243	7	5
8568	31.09	3	Ctl	P cinnamomi	2017July2	AD243	0	80
8570	31.09	4	Ctl	P cinnamomi	2017July2	AD243	0	50
8572	31.09	5	Ctl	P cinnamomi	2017July2	AD243	0	5
8574	31.09	1	Ctl	P cinnamomi	2017July2	AD286	0	60
8576	31.09	2	Ctl	P cinnamomi	2017July2	AD286	0	35
8578	31.09	3	Ctl	P cinnamomi	2017July2	AD286	0	25
8580	31.09	4	Ctl	P cinnamomi	2017July2	AD286	0	80
8582	31.09	5	Ctl	P cinnamomi	2017July2	AD286	0	35
8584	31.09	1	Ctl	P cinnamomi	2017July2	AD578	0	30
8586	31.09	2	Ctl	P cinnamomi	2017July2	AD578	0	20
8588	31.09	3	Ctl	P cinnamomi	2017July2	AD578	0	75
8590	31.09	4	Ctl	P cinnamomi	2017July2	AD578	0	5
8592	31.09	5	Ctl	P cinnamomi	2017July2	AD578	0	40
8594	31.09	1	Ctl	P cinnamomi	2017July2	AD726	0	30
8596	31.09	2	Ctl	P cinnamomi	2017July2	AD726	0	5
8598	31.09	3	Ctl	P cinnamomi	2017July2	AD726	0	10
8600	31.09	4	Ctl	P cinnamomi	2017July2	AD726	0	25
8602	31.09	5	Ctl	P cinnamomi	2017July2	AD726	0	5
8604	31.09	1	Ctl	P cinnamomi	2017July2	AD80	0	80
8606	31.09	2	Ctl	P cinnamomi	2017July2	AD80	0	45
8608	31.09	3	Ctl	P cinnamomi	2017July2	AD80	0	50
8610	31.09	4	Ctl	P cinnamomi	2017July2	AD80	0	50
8612	31.09	5	Ctl	P cinnamomi	2017July2	AD80	0	15
8614	31.09	1	Ctl	P cinnamomi	2017July2	AD871	0	50
8616	31.09	2	Ctl	P cinnamomi	2017July2	AD871	0	0
8618	31.09	3	Ctl	P cinnamomi	2017July2	AD871	0	10
8620	31.09	4	Ctl	P cinnamomi	2017July2	AD871	0	5
8622	31.09	5	Ctl	P cinnamomi	2017July2	AD871	0	0
8624	31.09	1	Ctl	P cinnamomi	2017July2	TB60	0	40
8626	31.09	2	Ctl	P cinnamomi	2017July2	TB60	0	10
8628	31.09	3	Ctl	P cinnamomi	2017July2	TB60	0	50
8630	31.09	4	Ctl	P cinnamomi	2017July2	TB60	0	10
8632	31.09	5	Ctl	P cinnamomi	2017July2	TB60	0	0
8724	31.09	1	Ctl	P cinnamomi	2017June1	11-991	0	10
8726	31.09	2	Ctl	P cinnamomi	2017June1	11-991	0	10
8728	31.09	3	Ctl	P cinnamomi	2017June1	11-991	0	5
8730	31.09	4	Ctl	P cinnamomi	2017June1	11-991	0	15
8732	31.09	5	Ctl	P cinnamomi	2017June1	11-991	0	5
8734	31.09	1	Ctl	P cinnamomi	2017June1	AD115	100	100
8736	31.09	2	Ctl	P cinnamomi	2017June1	AD115	0	5
8738	31.09	3	Ctl	P cinnamomi	2017June1	AD115	0	25
8740	31.09	4	Ctl	P cinnamomi	2017June1	AD115	0	25
8742	31.09	5	Ctl	P cinnamomi	2017June1	AD115	0	15
8744	31.09	1	Ctl	P cinnamomi	2017June1	AD131	0	25
8746	31.09	2	Ctl	P cinnamomi	2017June1	AD131	0	30
8748	31.09	3	Ctl	P cinnamomi	2017June1	AD131	0	10
8750	31.09	4	Ctl	P cinnamomi	2017June1	AD131	0	40
8752	31.09	5	Ctl	P cinnamomi	2017June1	AD131	72	35
8754	31.09	1	Ctl	P cinnamomi	2017June1	AD217	0	65
8756	31.09	2	Ctl	P cinnamomi	2017June1	AD217	0	75
8758	31.09	3	Ctl	P cinnamomi	2017June1	AD217	11	25
8760	31.09	4	Ctl	P cinnamomi	2017June1	AD217	0	30
8762	31.09	5	Ctl	P cinnamomi	2017June1	AD217	0	50
8764	31.09	1	Ctl	P cinnamomi	2017June1	AD253	0	0
8766	31.09	2	Ctl	P cinnamomi	2017June1	AD253	0	10
8768	31.09	3	Ctl	P cinnamomi	2017June1	AD253	0	10
8770	31.09	4	Ctl	P cinnamomi	2017June1	AD253	2	15
8772	31.09	5	Ctl	P cinnamomi	2017June1	AD253	0	25
8774	31.09	1	Ctl	P cinnamomi	2017June1	AD264	0	10
8776	31.09	2	Ctl	P cinnamomi	2017June1	AD264	0	25
8778	31.09	3	Ctl	P cinnamomi	2017June1	AD264	0	5
8780	31.09	4	Ctl	P cinnamomi	2017June1	AD264	0	40
8782	31.09	5	Ctl	P cinnamomi	2017June1	AD264	0	40
8784	31.09	1	Ctl	P cinnamomi	2017June1	AD273	0	60
8786	31.09	2	Ctl	P cinnamomi	2017June1	AD273	0	75
8788	31.09	3	Ctl	P cinnamomi	2017June1	AD273	0	25
8790	31.09	4	Ctl	P cinnamomi	2017June1	AD273	0	25
8792	31.09	5	Ctl	P cinnamomi	2017June1	AD273	0	30
8794	31.09	1	Ctl	P cinnamomi	2017June1	AD395	0	25
8796	31.09	2	Ctl	P cinnamomi	2017June1	AD395	0	55
8798	31.09	3	Ctl	P cinnamomi	2017June1	AD395	0	50
8800	31.09	4	Ctl	P cinnamomi	2017June1	AD395	0	10
8802	31.09	5	Ctl	P cinnamomi	2017June1	AD395	0	40
8804	31.09	1	Ctl	P cinnamomi	2017June1	AD442	0	25
8806	31.09	2	Ctl	P cinnamomi	2017June1	AD442	0	60
8808	31.09	3	Ctl	P cinnamomi	2017June1	AD442	0	35
[truncated: 9,032 more rows]

## Sheet: 31.01_cin
Ser no.	Female parent	Clone pair$	Inoculated (P pin or P cin) or a control (Ctl) clone	Pathogen	Experiment	Hybrid progeny	Crown rot (% length)	Root rot (% length)
2219	31.01	1	Ctl	P cinnamomi	2017July1	AC1	0	60
2221	31.01	2	Ctl	P cinnamomi	2017July1	AC1	0	15
2223	31.01	3	Ctl	P cinnamomi	2017July1	AC1	0	90
2225	31.01	4	Ctl	P cinnamomi	2017July1	AC1	0	30
2227	31.01	5	Ctl	P cinnamomi	2017July1	AC1	0	10
2879	31.01	1	Ctl	P cinnamomi	2017June1	AC103	0	25
2881	31.01	2	Ctl	P cinnamomi	2017June1	AC103	0	25
2883	31.01	3	Ctl	P cinnamomi	2017June1	AC103	0	5
2885	31.01	4	Ctl	P cinnamomi	2017June1	AC103	0	20
2887	31.01	5	Ctl	P cinnamomi	2017June1	AC103	0	30
3959	31.01	1	Ctl	P cinnamomi	2017Sep	AC109	0	10
3961	31.01	2	Ctl	P cinnamomi	2017Sep	AC109	0	5
3963	31.01	3	Ctl	P cinnamomi	2017Sep	AC109	0	40
3965	31.01	4	Ctl	P cinnamomi	2017Sep	AC109	0	30
3967	31.01	5	Ctl	P cinnamomi	2017Sep	AC109	0	30
2479	31.01	1	Ctl	P cinnamomi	2017July2	AC111	0	70
2481	31.01	2	Ctl	P cinnamomi	2017July2	AC111	0	35
2483	31.01	3	Ctl	P cinnamomi	2017July2	AC111	0	40
2485	31.01	4	Ctl	P cinnamomi	2017July2	AC111	0	20
2487	31.01	5	Ctl	P cinnamomi	2017July2	AC111	0	0
1259	31.01	1	Ctl	P cinnamomi	2017Apr1	AC112	0	60
1261	31.01	2	Ctl	P cinnamomi	2017Apr1	AC112	0	30
1263	31.01	3	Ctl	P cinnamomi	2017Apr1	AC112	0	10
1265	31.01	4	Ctl	P cinnamomi	2017Apr1	AC112	0	25
1267	31.01	5	Ctl	P cinnamomi	2017Apr1	AC112	0	40
3969	31.01	1	Ctl	P cinnamomi	2017Sep	AC113	2	55
3971	31.01	2	Ctl	P cinnamomi	2017Sep	AC113	0	25
3973	31.01	3	Ctl	P cinnamomi	2017Sep	AC113	0	40
3975	31.01	4	Ctl	P cinnamomi	2017Sep	AC113	0	40
3977	31.01	5	Ctl	P cinnamomi	2017Sep	AC113	0	20
5249	31.01	1	Ctl	P cinnamomi	2019Jul	AC119	0	10
5251	31.01	2	Ctl	P cinnamomi	2019Jul	AC119	0	50
5253	31.01	3	Ctl	P cinnamomi	2019Jul	AC119	0	60
3979	31.01	1	Ctl	P cinnamomi	2017Sep	AC12	0	5
3981	31.01	2	Ctl	P cinnamomi	2017Sep	AC12	0	5
3983	31.01	3	Ctl	P cinnamomi	2017Sep	AC12	0	10
3985	31.01	4	Ctl	P cinnamomi	2017Sep	AC12	0	5
3987	31.01	5	Ctl	P cinnamomi	2017Sep	AC12	0	0
2889	31.01	1	Ctl	P cinnamomi	2017June1	AC120	0	25
2891	31.01	2	Ctl	P cinnamomi	2017June1	AC120	0	20
2893	31.01	3	Ctl	P cinnamomi	2017June1	AC120	0	25
2895	31.01	4	Ctl	P cinnamomi	2017June1	AC120	0	50
2897	31.01	5	Ctl	P cinnamomi	2017June1	AC120	0	40
3479	31.01	1	Ctl	P cinnamomi	2017Mar	AC121	0	15
3481	31.01	2	Ctl	P cinnamomi	2017Mar	AC121	0	0
3483	31.01	3	Ctl	P cinnamomi	2017Mar	AC121	0	0
3485	31.01	4	Ctl	P cinnamomi	2017Mar	AC121	0	0
3487	31.01	5	Ctl	P cinnamomi	2017Mar	AC121	0	0
2899	31.01	1	Ctl	P cinnamomi	2017June1	AC122	0	5
2901	31.01	2	Ctl	P cinnamomi	2017June1	AC122	0	0
2903	31.01	3	Ctl	P cinnamomi	2017June1	AC122	0	5
2905	31.01	4	Ctl	P cinnamomi	2017June1	AC122	0	10
2907	31.01	5	Ctl	P cinnamomi	2017June1	AC122	0	5
3989	31.01	1	Ctl	P cinnamomi	2017Sep	AC125	0	5
3991	31.01	2	Ctl	P cinnamomi	2017Sep	AC125	0	5
3993	31.01	3	Ctl	P cinnamomi	2017Sep	AC125	0	30
3995	31.01	4	Ctl	P cinnamomi	2017Sep	AC125	0	30
3997	31.01	5	Ctl	P cinnamomi	2017Sep	AC125	0	2
2229	31.01	1	Ctl	P cinnamomi	2017July1	AC129	0	75
2231	31.01	2	Ctl	P cinnamomi	2017July1	AC129	0	35
2233	31.01	3	Ctl	P cinnamomi	2017July1	AC129	0	70
2235	31.01	4	Ctl	P cinnamomi	2017July1	AC129	0	45
2237	31.01	5	Ctl	P cinnamomi	2017July1	AC129	0	35
2489	31.01	1	Ctl	P cinnamomi	2017July2	AC129	0	55
2491	31.01	2	Ctl	P cinnamomi	2017July2	AC129	0	75
2493	31.01	3	Ctl	P cinnamomi	2017July2	AC129	0	80
2495	31.01	4	Ctl	P cinnamomi	2017July2	AC129	0	80
2497	31.01	5	Ctl	P cinnamomi	2017July2	AC129	0	20
1269	31.01	1	Ctl	P cinnamomi	2017Apr1	AC13	0	5
1271	31.01	2	Ctl	P cinnamomi	2017Apr1	AC13	0	0
1273	31.01	3	Ctl	P cinnamomi	2017Apr1	AC13	0	0
1275	31.01	4	Ctl	P cinnamomi	2017Apr1	AC13	0	0
1277	31.01	5	Ctl	P cinnamomi	2017Apr1	AC13	0	0
3489	31.01	1	Ctl	P cinnamomi	2017Mar	AC130	0	0
3491	31.01	2	Ctl	P cinnamomi	2017Mar	AC130	0	0
3493	31.01	3	Ctl	P cinnamomi	2017Mar	AC130	0	5
3495	31.01	4	Ctl	P cinnamomi	2017Mar	AC130	0	0
3497	31.01	5	Ctl	P cinnamomi	2017Mar	AC130	0	5
2499	31.01	1	Ctl	P cinnamomi	2017July2	AC133	0	30
2501	31.01	2	Ctl	P cinnamomi	2017July2	AC133	0	30
2503	31.01	3	Ctl	P cinnamomi	2017July2	AC133	0	30
2505	31.01	4	Ctl	P cinnamomi	2017July2	AC133	0	10
2507	31.01	5	Ctl	P cinnamomi	2017July2	AC133	20	5
1999	31.01	1	Ctl	P cinnamomi	2017Apr2	AC134	0	45
2001	31.01	2	Ctl	P cinnamomi	2017Apr2	AC134	0	20
2003	31.01	3	Ctl	P cinnamomi	2017Apr2	AC134	0	25
2005	31.01	4	Ctl	P cinnamomi	2017Apr2	AC134	0	5
2007	31.01	5	Ctl	P cinnamomi	2017Apr2	AC134	0	25
2509	31.01	1	Ctl	P cinnamomi	2017July2	AC135	0	75
2511	31.01	2	Ctl	P cinnamomi	2017July2	AC135	0	50
2513	31.01	3	Ctl	P cinnamomi	2017July2	AC135	0	80
2515	31.01	4	Ctl	P cinnamomi	2017July2	AC135	0	75
2517	31.01	5	Ctl	P cinnamomi	2017July2	AC135	0	25
2239	31.01	1	Ctl	P cinnamomi	2017July1	AC141	0	80
2241	31.01	2	Ctl	P cinnamomi	2017July1	AC141	0	55
2243	31.01	3	Ctl	P cinnamomi	2017July1	AC141	0	85
2245	31.01	4	Ctl	P cinnamomi	2017July1	AC141	0	60
2247	31.01	5	Ctl	P cinnamomi	2017July1	AC141	0	40
3499	31.01	1	Ctl	P cinnamomi	2017Mar	AC142	0	10
3501	31.01	2	Ctl	P cinnamomi	2017Mar	AC142	0	0
3503	31.01	3	Ctl	P cinnamomi	2017Mar	AC142	0	0
3505	31.01	4	Ctl	P cinnamomi	2017Mar	AC142	0	0
3507	31.01	5	Ctl	P cinnamomi	2017Mar	AC142	0	0
2009	31.01	1	Ctl	P cinnamomi	2017Apr2	AC145	0	25
2011	31.01	2	Ctl	P cinnamomi	2017Apr2	AC145	0	40
2013	31.01	3	Ctl	P cinnamomi	2017Apr2	AC145	0	5
2015	31.01	4	Ctl	P cinnamomi	2017Apr2	AC145	0	5
2017	31.01	5	Ctl	P cinnamomi	2017Apr2	AC145	0	30
2249	31.01	1	Ctl	P cinnamomi	2017July1	AC148	0	75
2251	31.01	2	Ctl	P cinnamomi	2017July1	AC148	0	50
2253	31.01	3	Ctl	P cinnamomi	2017July1	AC148	0	90
2255	31.01	4	Ctl	P cinnamomi	2017July1	AC148	0	10
2257	31.01	5	Ctl	P cinnamomi	2017July1	AC148	0	65
2259	31.01	1	Ctl	P cinnamomi	2017July1	AC15	0	75
2261	31.01	2	Ctl	P cinnamomi	2017July1	AC15	0	75
2263	31.01	3	Ctl	P cinnamomi	2017July1	AC15	0	75
2265	31.01	4	Ctl	P cinnamomi	2017July1	AC15	0	45
2267	31.01	5	Ctl	P cinnamomi	2017July1	AC15	0	75
3999	31.01	1	Ctl	P cinnamomi	2017Sep	AC153	0	35
4001	31.01	2	Ctl	P cinnamomi	2017Sep	AC153	0	60
4003	31.01	3	Ctl	P cinnamomi	2017Sep	AC153	0	25
4005	31.01	4	Ctl	P cinnamomi	2017Sep	AC153	36	75
4007	31.01	5	Ctl	P cinnamomi	2017Sep	AC153	0	25
3339	31.01	1	Ctl	P cinnamomi	2017June2	AC154	0	0
3341	31.01	2	Ctl	P cinnamomi	2017June2	AC154	0	5
3343	31.01	3	Ctl	P cinnamomi	2017June2	AC154	0	0
3345	31.01	4	Ctl	P cinnamomi	2017June2	AC154	0	0
3347	31.01	5	Ctl	P cinnamomi	2017June2	AC154	0	5
4009	31.01	1	Ctl	P cinnamomi	2017Sep	AC155	0	25
4011	31.01	2	Ctl	P cinnamomi	2017Sep	AC155	0	40
4013	31.01	3	Ctl	P cinnamomi	2017Sep	AC155	0	40
4015	31.01	4	Ctl	P cinnamomi	2017Sep	AC155	0	30
4017	31.01	5	Ctl	P cinnamomi	2017Sep	AC155	0	10
1279	31.01	1	Ctl	P cinnamomi	2017Apr1	AC16	0	25
1281	31.01	2	Ctl	P cinnamomi	2017Apr1	AC16	0	50
1283	31.01	3	Ctl	P cinnamomi	2017Apr1	AC16	18	50
1285	31.01	4	Ctl	P cinnamomi	2017Apr1	AC16	0	25
1287	31.01	5	Ctl	P cinnamomi	2017Apr1	AC16	0	40
3349	31.01	1	Ctl	P cinnamomi	2017June2	AC160	0	10
3351	31.01	2	Ctl	P cinnamomi	2017June2	AC160	0	5
3353	31.01	3	Ctl	P cinnamomi	2017June2	AC160	0	0
3355	31.01	4	Ctl	P cinnamomi	2017June2	AC160	0	0
3357	31.01	5	Ctl	P cinnamomi	2017June2	AC160	0	5
4019	31.01	1	Ctl	P cinnamomi	2017Sep	AC163	0	45
4021	31.01	2	Ctl	P cinnamomi	2017Sep	AC163	0	45
4023	31.01	3	Ctl	P cinnamomi	2017Sep	AC163	0	50
4025	31.01	4	Ctl	P cinnamomi	2017Sep	AC163	0	30
4027	31.01	5	Ctl	P cinnamomi	2017Sep	AC163	0	50
3509	31.01	1	Ctl	P cinnamomi	2017Mar	AC164	0	5
3511	31.01	2	Ctl	P cinnamomi	2017Mar	AC164	0	5
3513	31.01	3	Ctl	P cinnamomi	2017Mar	AC164	0	10
3515	31.01	4	Ctl	P cinnamomi	2017Mar	AC164	0	0
3517	31.01	5	Ctl	P cinnamomi	2017Mar	AC164	0	5
3519	31.01	1	Ctl	P cinnamomi	2017Mar	AC175	0	10
3521	31.01	2	Ctl	P cinnamomi	2017Mar	AC175	0	10
3523	31.01	3	Ctl	P cinnamomi	2017Mar	AC175	0	0
3525	31.01	4	Ctl	P cinnamomi	2017Mar	AC175	0	0
3527	31.01	5	Ctl	P cinnamomi	2017Mar	AC175	0	0
4029	31.01	1	Ctl	P cinnamomi	2017Sep	AC176	0	25
4031	31.01	2	Ctl	P cinnamomi	2017Sep	AC176	0	40
4033	31.01	3	Ctl	P cinnamomi	2017Sep	AC176	0	45
4035	31.01	4	Ctl	P cinnamomi	2017Sep	AC176	0	40
4037	31.01	5	Ctl	P cinnamomi	2017Sep	AC176	0	25
1289	31.01	1	Ctl	P cinnamomi	2017Apr1	AC179	0	25
1291	31.01	2	Ctl	P cinnamomi	2017Apr1	AC179	0	30
1293	31.01	3	Ctl	P cinnamomi	2017Apr1	AC179	0	45
1295	31.01	4	Ctl	P cinnamomi	2017Apr1	AC179	0	25
1297	31.01	5	Ctl	P cinnamomi	2017Apr1	AC179	0	25
3529	31.01	1	Ctl	P cinnamomi	2017Mar	AC182	0	0
3531	31.01	2	Ctl	P cinnamomi	2017Mar	AC182	0	5
3533	31.01	3	Ctl	P cinnamomi	2017Mar	AC182	0	5
3535	31.01	4	Ctl	P cinnamomi	2017Mar	AC182	0	0
3537	31.01	5	Ctl	P cinnamomi	2017Mar	AC182	0	0
4039	31.01	1	Ctl	P cinnamomi	2017Sep	AC184	0	50
4041	31.01	2	Ctl	P cinnamomi	2017Sep	AC184	0	10
4043	31.01	3	Ctl	P cinnamomi	2017Sep	AC184	0	40
4045	31.01	4	Ctl	P cinnamomi	2017Sep	AC184	0	50
4047	31.01	5	Ctl	P cinnamomi	2017Sep	AC184	0	15
3539	31.01	1	Ctl	P cinnamomi	2017Mar	AC185	0	10
3541	31.01	2	Ctl	P cinnamomi	2017Mar	AC185	0	30
3543	31.01	3	Ctl	P cinnamomi	2017Mar	AC185	0	0
3545	31.01	4	Ctl	P cinnamomi	2017Mar	AC185	0	10
3547	31.01	5	Ctl	P cinnamomi	2017Mar	AC185	0	0
2019	31.01	1	Ctl	P cinnamomi	2017Apr2	AC186	0	10
2021	31.01	2	Ctl	P cinnamomi	2017Apr2	AC186	0	10
2023	31.01	3	Ctl	P cinnamomi	2017Apr2	AC186	0	15
2025	31.01	4	Ctl	P cinnamomi	2017Apr2	AC186	0	25
2027	31.01	5	Ctl	P cinnamomi	2017Apr2	AC186	0	60
2029	31.01	1	Ctl	P cinnamomi	2017Apr2	AC188	0	5
2031	31.01	2	Ctl	P cinnamomi	2017Apr2	AC188	0	25
2033	31.01	3	Ctl	P cinnamomi	2017Apr2	AC188	0	25
2035	31.01	4	Ctl	P cinnamomi	2017Apr2	AC188	0	20
2037	31.01	5	Ctl	P cinnamomi	2017Apr2	AC188	0	30
3549	31.01	1	Ctl	P cinnamomi	2017Mar	AC189	0	5
3551	31.01	2	Ctl	P cinnamomi	2017Mar	AC189	0	10
3553	31.01	3	Ctl	P cinnamomi	2017Mar	AC189	0	0
3555	31.01	4	Ctl	P cinnamomi	2017Mar	AC189	0	5
3557	31.01	5	Ctl	P cinnamomi	2017Mar	AC189	0	0
3359	31.01	1	Ctl	P cinnamomi	2017June2	AC19	0	10
3361	31.01	2	Ctl	P cinnamomi	2017June2	AC19	0	45
3363	31.01	3	Ctl	P cinnamomi	2017June2	AC19	0	25
3365	31.01	4	Ctl	P cinnamomi	2017June2	AC19	0	10
3367	31.01	5	Ctl	P cinnamomi	2017June2	AC19	0	10
2519	31.01	1	Ctl	P cinnamomi	2017July2	AC190	0	30
2521	31.01	2	Ctl	P cinnamomi	2017July2	AC190	0	10
2523	31.01	3	Ctl	P cinnamomi	2017July2	AC190	0	35
2525	31.01	4	Ctl	P cinnamomi	2017July2	AC190	0	25
2527	31.01	5	Ctl	P cinnamomi	2017July2	AC190	0	5
1299	31.01	1	Ctl	P cinnamomi	2017Apr1	AC2	0	25
1301	31.01	2	Ctl	P cinnamomi	2017Apr1	AC2	0	45
1303	31.01	3	Ctl	P cinnamomi	2017Apr1	AC2	0	15
1305	31.01	4	Ctl	P cinnamomi	2017Apr1	AC2	0	25
1307	31.01	5	Ctl	P cinnamomi	2017Apr1	AC2	0	55
4049	31.01	1	Ctl	P cinnamomi	2017Sep	AC20	0	55
4051	31.01	2	Ctl	P cinnamomi	2017Sep	AC20	0	30
4053	31.01	3	Ctl	P cinnamomi	2017Sep	AC20	0	30
4055	31.01	4	Ctl	P cinnamomi	2017Sep	AC20	0	40
4057	31.01	5	Ctl	P cinnamomi	2017Sep	AC20	0	30
4059	31.01	1	Ctl	P cinnamomi	2017Sep	AC206	0	50
4061	31.01	2	Ctl	P cinnamomi	2017Sep	AC206	0	30
4063	31.01	3	Ctl	P cinnamomi	2017Sep	AC206	0	40
4065	31.01	4	Ctl	P cinnamomi	2017Sep	AC206	11	40
4067	31.01	5	Ctl	P cinnamomi	2017Sep	AC206	0	5
4069	31.01	1	Ctl	P cinnamomi	2017Sep	AC211	0	45
4071	31.01	2	Ctl	P cinnamomi	2017Sep	AC211	0	50
4073	31.01	3	Ctl	P cinnamomi	2017Sep	AC211	0	40
4075	31.01	4	Ctl	P cinnamomi	2017Sep	AC211	0	35
4077	31.01	5	Ctl	P cinnamomi	2017Sep	AC211	0	25
1309	31.01	1	Ctl	P cinnamomi	2017Apr1	AC217	0	10
1311	31.01	2	Ctl	P cinnamomi	2017Apr1	AC217	0	25
1313	31.01	3	Ctl	P cinnamomi	2017Apr1	AC217	0	25
1315	31.01	4	Ctl	P cinnamomi	2017Apr1	AC217	0	35
1317	31.01	5	Ctl	P cinnamomi	2017Apr1	AC217	0	50
1319	31.01	1	Ctl	P cinnamomi	2017Apr1	AC22	0	5
1321	31.01	2	Ctl	P cinnamomi	2017Apr1	AC22	0	25
1323	31.01	3	Ctl	P cinnamomi	2017Apr1	AC22	0	25
1325	31.01	4	Ctl	P cinnamomi	2017Apr1	AC22	0	15
1327	31.01	5	Ctl	P cinnamomi	2017Apr1	AC22	0	25
4079	31.01	1	Ctl	P cinnamomi	2017Sep	AC220	0	5
4081	31.01	2	Ctl	P cinnamomi	2017Sep	AC220	0	40
4083	31.01	3	Ctl	P cinnamomi	2017Sep	AC220	0	25
4085	31.01	4	Ctl	P cinnamomi	2017Sep	AC220	0	20
4087	31.01	5	Ctl	P cinnamomi	2017Sep	AC220	0	30
1329	31.01	1	Ctl	P cinnamomi	2017Apr1	AC221	0	35
1331	31.01	2	Ctl	P cinnamomi	2017Apr1	AC221	0	40
1333	31.01	3	Ctl	P cinnamomi	2017Apr1	AC221	0	25
1335	31.01	4	Ctl	P cinnamomi	2017Apr1	AC221	0	15
1337	31.01	5	Ctl	P cinnamomi	2017Apr1	AC221	0	45
4089	31.01	1	Ctl	P cinnamomi	2017Sep	AC222	0	30
4091	31.01	2	Ctl	P cinnamomi	2017Sep	AC222	0	35
4093	31.01	3	Ctl	P cinnamomi	2017Sep	AC222	4	25
4095	31.01	4	Ctl	P cinnamomi	2017Sep	AC222	0	30
4097	31.01	5	Ctl	P cinnamomi	2017Sep	AC222	0	35
4099	31.01	1	Ctl	P cinnamomi	2017Sep	AC225	0	55
4101	31.01	2	Ctl	P cinnamomi	2017Sep	AC225	0	50
4103	31.01	3	Ctl	P cinnamomi	2017Sep	AC225	0	50
4105	31.01	4	Ctl	P cinnamomi	2017Sep	AC225	0	30
4107	31.01	5	Ctl	P cinnamomi	2017Sep	AC225	0	20
1339	31.01	1	Ctl	P cinnamomi	2017Apr1	AC23	0	25
1341	31.01	2	Ctl	P cinnamomi	2017Apr1	AC23	0	70
1343	31.01	3	Ctl	P cinnamomi	2017Apr1	AC23	0	25
1345	31.01	4	Ctl	P cinnamomi	2017Apr1	AC23	0	50
1347	31.01	5	Ctl	P cinnamomi	2017Apr1	AC23	0	40
4109	31.01	1	Ctl	P cinnamomi	2017Sep	AC232	0	20
4111	31.01	2	Ctl	P cinnamomi	2017Sep	AC232	0	5
4113	31.01	3	Ctl	P cinnamomi	2017Sep	AC232	0	25
4115	31.01	4	Ctl	P cinnamomi	2017Sep	AC232	5	10
4117	31.01	5	Ctl	P cinnamomi	2017Sep	AC232	0	5
1349	31.01	1	Ctl	P cinnamomi	2017Apr1	AC234	0	45
1351	31.01	2	Ctl	P cinnamomi	2017Apr1	AC234	0	30
1353	31.01	3	Ctl	P cinnamomi	2017Apr1	AC234	0	60
1355	31.01	4	Ctl	P cinnamomi	2017Apr1	AC234	0	10
1357	31.01	5	Ctl	P cinnamomi	2017Apr1	AC234	0	50
2909	31.01	1	Ctl	P cinnamomi	2017June1	AC234	0	50
2911	31.01	2	Ctl	P cinnamomi	2017June1	AC234	0	65
2913	31.01	3	Ctl	P cinnamomi	2017June1	AC234	0	30
2915	31.01	4	Ctl	P cinnamomi	2017June1	AC234	0	10
2917	31.01	5	Ctl	P cinnamomi	2017June1	AC234	0	25
1359	31.01	1	Ctl	P cinnamomi	2017Apr1	AC24	0	50
1361	31.01	2	Ctl	P cinnamomi	2017Apr1	AC24	0	30
1363	31.01	3	Ctl	P cinnamomi	2017Apr1	AC24	0	5
1365	31.01	4	Ctl	P cinnamomi	2017Apr1	AC24	0	35
1367	31.01	5	Ctl	P cinnamomi	2017Apr1	AC24	0	35
4119	31.01	1	Ctl	P cinnamomi	2017Sep	AC242	0	55
4121	31.01	2	Ctl	P cinnamomi	2017Sep	AC242	0	40
4123	31.01	3	Ctl	P cinnamomi	2017Sep	AC242	0	30
4125	31.01	4	Ctl	P cinnamomi	2017Sep	AC242	0	35
4127	31.01	5	Ctl	P cinnamomi	2017Sep	AC242	0	0
2919	31.01	1	Ctl	P cinnamomi	2017June1	AC255	0	25
2921	31.01	2	Ctl	P cinnamomi	2017June1	AC255	0	30
2923	31.01	3	Ctl	P cinnamomi	2017June1	AC255	0	40
2925	31.01	4	Ctl	P cinnamomi	2017June1	AC255	0	55
2927	31.01	5	Ctl	P cinnamomi	2017June1	AC255	0	15
4129	31.01	1	Ctl	P cinnamomi	2017Sep	AC257	0	5
4131	31.01	2	Ctl	P cinnamomi	2017Sep	AC257	0	5
4133	31.01	3	Ctl	P cinnamomi	2017Sep	AC257	0	40
4135	31.01	4	Ctl	P cinnamomi	2017Sep	AC257	0	35
4137	31.01	5	Ctl	P cinnamomi	2017Sep	AC257	0	25
4139	31.01	1	Ctl	P cinnamomi	2017Sep	AC258	0	50
4141	31.01	2	Ctl	P cinnamomi	2017Sep	AC258	0	60
4143	31.01	3	Ctl	P cinnamomi	2017Sep	AC258	0	15
4145	31.01	4	Ctl	P cinnamomi	2017Sep	AC258	0	40
4147	31.01	5	Ctl	P cinnamomi	2017Sep	AC258	0	5
4149	31.01	1	Ctl	P cinnamomi	2017Sep	AC261	0	40
4151	31.01	2	Ctl	P cinnamomi	2017Sep	AC261	0	40
4153	31.01	3	Ctl	P cinnamomi	2017Sep	AC261	0	40
4155	31.01	4	Ctl	P cinnamomi	2017Sep	AC261	0	45
4157	31.01	5	Ctl	P cinnamomi	2017Sep	AC261	0	40
1369	31.01	1	Ctl	P cinnamomi	2017Apr1	AC262	0	50
1371	31.01	2	Ctl	P cinnamomi	2017Apr1	AC262	0	25
1373	31.01	3	Ctl	P cinnamomi	2017Apr1	AC262	0	25
1375	31.01	4	Ctl	P cinnamomi	2017Apr1	AC262	0	25
1377	31.01	5	Ctl	P cinnamomi	2017Apr1	AC262	0	50
2269	31.01	1	Ctl	P cinnamomi	2017July1	AC267	0	60
2271	31.01	2	Ctl	P cinnamomi	2017July1	AC267	0	55
2273	31.01	3	Ctl	P cinnamomi	2017July1	AC267	0	80
2275	31.01	4	Ctl	P cinnamomi	2017July1	AC267	0	55
2277	31.01	5	Ctl	P cinnamomi	2017July1	AC267	0	50
4159	31.01	1	Ctl	P cinnamomi	2017Sep	AC268	0	40
4161	31.01	2	Ctl	P cinnamomi	2017Sep	AC268	0	30
4163	31.01	3	Ctl	P cinnamomi	2017Sep	AC268	0	75
4165	31.01	4	Ctl	P cinnamomi	2017Sep	AC268	0	30
4167	31.01	5	Ctl	P cinnamomi	2017Sep	AC268	0	20
1379	31.01	1	Ctl	P cinnamomi	2017Apr1	AC27	0	10
1381	31.01	2	Ctl	P cinnamomi	2017Apr1	AC27	0	15
1383	31.01	3	Ctl	P cinnamomi	2017Apr1	AC27	0	45
1385	31.01	4	Ctl	P cinnamomi	2017Apr1	AC27	0	25
1387	31.01	5	Ctl	P cinnamomi	2017Apr1	AC27	0	60
2279	31.01	1	Ctl	P cinnamomi	2017July1	AC270	0	0
2281	31.01	2	Ctl	P cinnamomi	2017July1	AC270	100	100
2283	31.01	3	Ctl	P cinnamomi	2017July1	AC270	0	25
2285	31.01	4	Ctl	P cinnamomi	2017July1	AC270	0	5
2287	31.01	5	Ctl	P cinnamomi	2017July1	AC270	0	25
1389	31.01	1	Ctl	P cinnamomi	2017Apr1	AC271	0	20
1391	31.01	2	Ctl	P cinnamomi	2017Apr1	AC271	0	35
1393	31.01	3	Ctl	P cinnamomi	2017Apr1	AC271	0	20
1395	31.01	4	Ctl	P cinnamomi	2017Apr1	AC271	0	25
1397	31.01	5	Ctl	P cinnamomi	2017Apr1	AC271	0	25
1399	31.01	1	Ctl	P cinnamomi	2017Apr1	AC272	0	25
1401	31.01	2	Ctl	P cinnamomi	2017Apr1	AC272	0	45
1403	31.01	3	Ctl	P cinnamomi	2017Apr1	AC272	0	10
1405	31.01	4	Ctl	P cinnamomi	2017Apr1	AC272	0	25
1407	31.01	5	Ctl	P cinnamomi	2017Apr1	AC272	0	25
4169	31.01	1	Ctl	P cinnamomi	2017Sep	AC273	0	55
4171	31.01	2	Ctl	P cinnamomi	2017Sep	AC273	0	25
4173	31.01	3	Ctl	P cinnamomi	2017Sep	AC273	0	50
4175	31.01	4	Ctl	P cinnamomi	2017Sep	AC273	0	30
4177	31.01	5	Ctl	P cinnamomi	2017Sep	AC273	0	15
1409	31.01	1	Ctl	P cinnamomi	2017Apr1	AC276	0	5
1411	31.01	2	Ctl	P cinnamomi	2017Apr1	AC276	0	5
1413	31.01	3	Ctl	P cinnamomi	2017Apr1	AC276	0	5
1415	31.01	4	Ctl	P cinnamomi	2017Apr1	AC276	0	5
1417	31.01	5	Ctl	P cinnamomi	2017Apr1	AC276	0	15
2529	31.01	1	Ctl	P cinnamomi	2017July2	AC277	0	25
2531	31.01	2	Ctl	P cinnamomi	2017July2	AC277	0	15
2533	31.01	3	Ctl	P cinnamomi	2017July2	AC277	0	40
2535	31.01	4	Ctl	P cinnamomi	2017July2	AC277	0	60
2537	31.01	5	Ctl	P cinnamomi	2017July2	AC277	0	15
4179	31.01	1	Ctl	P cinnamomi	2017Sep	AC278	0	20
4181	31.01	2	Ctl	P cinnamomi	2017Sep	AC278	0	5
4183	31.01	3	Ctl	P cinnamomi	2017Sep	AC278	0	15
4185	31.01	4	Ctl	P cinnamomi	2017Sep	AC278	0	20
4187	31.01	5	Ctl	P cinnamomi	2017Sep	AC278	0	15
2539	31.01	1	Ctl	P cinnamomi	2017July2	AC279	0	15
2541	31.01	2	Ctl	P cinnamomi	2017July2	AC279	46	5
2543	31.01	3	Ctl	P cinnamomi	2017July2	AC279	0	15
2545	31.01	4	Ctl	P cinnamomi	2017July2	AC279	41	0
2547	31.01	5	Ctl	P cinnamomi	2017July2	AC279	14	5
4189	31.01	1	Ctl	P cinnamomi	2017Sep	AC280	0	5
4191	31.01	2	Ctl	P cinnamomi	2017Sep	AC280	0	50
4193	31.01	3	Ctl	P cinnamomi	2017Sep	AC280	0	35
4195	31.01	4	Ctl	P cinnamomi	2017Sep	AC280	5	40
4197	31.01	5	Ctl	P cinnamomi	2017Sep	AC280	0	5
2549	31.01	1	Ctl	P cinnamomi	2017July2	AC281	3	5
2551	31.01	2	Ctl	P cinnamomi	2017July2	AC281	0	40
2553	31.01	3	Ctl	P cinnamomi	2017July2	AC281	0	25
2555	31.01	4	Ctl	P cinnamomi	2017July2	AC281	0	20
2557	31.01	5	Ctl	P cinnamomi	2017July2	AC281	0	5
3369	31.01	1	Ctl	P cinnamomi	2017June2	AC282	0	0
3371	31.01	2	Ctl	P cinnamomi	2017June2	AC282	0	5
3373	31.01	3	Ctl	P cinnamomi	2017June2	AC282	0	0
3375	31.01	4	Ctl	P cinnamomi	2017June2	AC282	0	15
3377	31.01	5	Ctl	P cinnamomi	2017June2	AC282	0	10
4199	31.01	1	Ctl	P cinnamomi	2017Sep	AC283	0	35
4201	31.01	2	Ctl	P cinnamomi	2017Sep	AC283	0	5
4203	31.01	3	Ctl	P cinnamomi	2017Sep	AC283	0	10
4205	31.01	4	Ctl	P cinnamomi	2017Sep	AC283	0	50
4207	31.01	5	Ctl	P cinnamomi	2017Sep	AC283	0	10
4209	31.01	1	Ctl	P cinnamomi	2017Sep	AC284	0	10
4211	31.01	2	Ctl	P cinnamomi	2017Sep	AC284	0	30
4213	31.01	3	Ctl	P cinnamomi	2017Sep	AC284	0	50
4215	31.01	4	Ctl	P cinnamomi	2017Sep	AC284	7	30
4217	31.01	5	Ctl	P cinnamomi	2017Sep	AC284	18	10
2039	31.01	1	Ctl	P cinnamomi	2017Apr2	AC286	0	5
2041	31.01	2	Ctl	P cinnamomi	2017Apr2	AC286	0	25
2043	31.01	3	Ctl	P cinnamomi	2017Apr2	AC286	0	5
2045	31.01	4	Ctl	P cinnamomi	2017Apr2	AC286	0	5
2047	31.01	5	Ctl	P cinnamomi	2017Apr2	AC286	0	10
4219	31.01	1	Ctl	P cinnamomi	2017Sep	AC287	8	20
4221	31.01	2	Ctl	P cinnamomi	2017Sep	AC287	0	10
4223	31.01	3	Ctl	P cinnamomi	2017Sep	AC287	0	35
4225	31.01	4	Ctl	P cinnamomi	2017Sep	AC287	0	30
4227	31.01	5	Ctl	P cinnamomi	2017Sep	AC287	0	30
3379	31.01	1	Ctl	P cinnamomi	2017June2	AC288	0	5
3381	31.01	2	Ctl	P cinnamomi	2017June2	AC288	0	20
3383	31.01	3	Ctl	P cinnamomi	2017June2	AC288	0	10
3385	31.01	4	Ctl	P cinnamomi	2017June2	AC288	0	5
3387	31.01	5	Ctl	P cinnamomi	2017June2	AC288	0	5
1419	31.01	1	Ctl	P cinnamomi	2017Apr1	AC29	0	40
1421	31.01	2	Ctl	P cinnamomi	2017Apr1	AC29	0	25
1423	31.01	3	Ctl	P cinnamomi	2017Apr1	AC29	0	10
1425	31.01	4	Ctl	P cinnamomi	2017Apr1	AC29	0	25
1427	31.01	5	Ctl	P cinnamomi	2017Apr1	AC29	0	25
2559	31.01	1	Ctl	P cinnamomi	2017July2	AC292	0	10
2561	31.01	2	Ctl	P cinnamomi	2017July2	AC292	0	10
2563	31.01	3	Ctl	P cinnamomi	2017July2	AC292	0	30
2565	31.01	4	Ctl	P cinnamomi	2017July2	AC292	0	25
2567	31.01	5	Ctl	P cinnamomi	2017July2	AC292	0	5
2569	31.01	1	Ctl	P cinnamomi	2017July2	AC293	0	75
2571	31.01	2	Ctl	P cinnamomi	2017July2	AC293	0	40
2573	31.01	3	Ctl	P cinnamomi	2017July2	AC293	0	65
2575	31.01	4	Ctl	P cinnamomi	2017July2	AC293	0	50
2577	31.01	5	Ctl	P cinnamomi	2017July2	AC293	0	15
3559	31.01	1	Ctl	P cinnamomi	2017Mar	AC294	0	40
3561	31.01	2	Ctl	P cinnamomi	2017Mar	AC294	0	5
3563	31.01	3	Ctl	P cinnamomi	2017Mar	AC294	0	0
3565	31.01	4	Ctl	P cinnamomi	2017Mar	AC294	0	0
3567	31.01	5	Ctl	P cinnamomi	2017Mar	AC294	0	5
2929	31.01	1	Ctl	P cinnamomi	2017June1	AC3	0	0
2931	31.01	2	Ctl	P cinnamomi	2017June1	AC3	0	5
2933	31.01	3	Ctl	P cinnamomi	2017June1	AC3	0	5
2935	31.01	4	Ctl	P cinnamomi	2017June1	AC3	0	0
2937	31.01	5	Ctl	P cinnamomi	2017June1	AC3	0	10
3569	31.01	1	Ctl	P cinnamomi	2017Mar	AC30	0	10
3571	31.01	2	Ctl	P cinnamomi	2017Mar	AC30	0	10
3573	31.01	3	Ctl	P cinnamomi	2017Mar	AC30	0	0
3575	31.01	4	Ctl	P cinnamomi	2017Mar	AC30	0	0
3577	31.01	5	Ctl	P cinnamomi	2017Mar	AC30	0	0
3579	31.01	1	Ctl	P cinnamomi	2017Mar	AC301	0	0
3581	31.01	2	Ctl	P cinnamomi	2017Mar	AC301	0	0
3583	31.01	3	Ctl	P cinnamomi	2017Mar	AC301	0	0
3585	31.01	4	Ctl	P cinnamomi	2017Mar	AC301	0	0
3587	31.01	5	Ctl	P cinnamomi	2017Mar	AC301	0	0
4229	31.01	1	Ctl	P cinnamomi	2017Sep	AC310	0	10
4231	31.01	2	Ctl	P cinnamomi	2017Sep	AC310	0	5
4233	31.01	3	Ctl	P cinnamomi	2017Sep	AC310	0	40
4235	31.01	4	Ctl	P cinnamomi	2017Sep	AC310	0	25
4237	31.01	5	Ctl	P cinnamomi	2017Sep	AC310	0	25
4239	31.01	1	Ctl	P cinnamomi	2017Sep	AC312	0	25
4241	31.01	2	Ctl	P cinnamomi	2017Sep	AC312	0	25
4243	31.01	3	Ctl	P cinnamomi	2017Sep	AC312	0	30
4245	31.01	4	Ctl	P cinnamomi	2017Sep	AC312	2	5
4247	31.01	5	Ctl	P cinnamomi	2017Sep	AC312	0	5
3589	31.01	1	Ctl	P cinnamomi	2017Mar	AC315	0	10
3591	31.01	2	Ctl	P cinnamomi	2017Mar	AC315	0	10
3593	31.01	3	Ctl	P cinnamomi	2017Mar	AC315	0	5
3595	31.01	4	Ctl	P cinnamomi	2017Mar	AC315	0	0
3597	31.01	5	Ctl	P cinnamomi	2017Mar	AC315	0	0
4249	31.01	1	Ctl	P cinnamomi	2017Sep	AC318	0	50
4251	31.01	2	Ctl	P cinnamomi	2017Sep	AC318	0	25
4253	31.01	3	Ctl	P cinnamomi	2017Sep	AC318	0	20
4255	31.01	4	Ctl	P cinnamomi	2017Sep	AC318	0	40
4257	31.01	5	Ctl	P cinnamomi	2017Sep	AC318	0	50
4259	31.01	1	Ctl	P cinnamomi	2017Sep	AC322	0	25
4261	31.01	2	Ctl	P cinnamomi	2017Sep	AC322	100	100
4263	31.01	3	Ctl	P cinnamomi	2017Sep	AC322	4	10
4265	31.01	4	Ctl	P cinnamomi	2017Sep	AC322	0	10
4267	31.01	5	Ctl	P cinnamomi	2017Sep	AC322	0	5
4269	31.01	1	Ctl	P cinnamomi	2017Sep	AC323	0	5
4271	31.01	2	Ctl	P cinnamomi	2017Sep	AC323	0	20
4273	31.01	3	Ctl	P cinnamomi	2017Sep	AC323	0	40
4275	31.01	4	Ctl	P cinnamomi	2017Sep	AC323	0	10
4277	31.01	5	Ctl	P cinnamomi	2017Sep	AC323	0	0
2579	31.01	1	Ctl	P cinnamomi	2017July2	AC324	0	75
2581	31.01	2	Ctl	P cinnamomi	2017July2	AC324	0	45
2583	31.01	3	Ctl	P cinnamomi	2017July2	AC324	0	25
2585	31.01	4	Ctl	P cinnamomi	2017July2	AC324	0	90
2587	31.01	5	Ctl	P cinnamomi	2017July2	AC324	0	10
4279	31.01	1	Ctl	P cinnamomi	2017Sep	AC334	0	5
4281	31.01	2	Ctl	P cinnamomi	2017Sep	AC334	0	10
4283	31.01	3	Ctl	P cinnamomi	2017Sep	AC334	0	30
4285	31.01	4	Ctl	P cinnamomi	2017Sep	AC334	0	5
4287	31.01	5	Ctl	P cinnamomi	2017Sep	AC334	100	100
2939	31.01	1	Ctl	P cinnamomi	2017June1	AC335	0	30
2941	31.01	2	Ctl	P cinnamomi	2017June1	AC335	0	80
2943	31.01	3	Ctl	P cinnamomi	2017June1	AC335	62	50
2945	31.01	4	Ctl	P cinnamomi	2017June1	AC335	0	0
2947	31.01	5	Ctl	P cinnamomi	2017June1	AC335	0	5
4289	31.01	1	Ctl	P cinnamomi	2017Sep	AC337	0	35
4291	31.01	2	Ctl	P cinnamomi	2017Sep	AC337	0	30
4293	31.01	3	Ctl	P cinnamomi	2017Sep	AC337	0	60
4295	31.01	4	Ctl	P cinnamomi	2017Sep	AC337	0	60
4297	31.01	5	Ctl	P cinnamomi	2017Sep	AC337	13	15
2589	31.01	1	Ctl	P cinnamomi	2017July2	AC338	0	40
2591	31.01	2	Ctl	P cinnamomi	2017July2	AC338	0	30
2593	31.01	3	Ctl	P cinnamomi	2017July2	AC338	0	40
2595	31.01	4	Ctl	P cinnamomi	2017July2	AC338	0	40
2597	31.01	5	Ctl	P cinnamomi	2017July2	AC338	0	5
2949	31.01	1	Ctl	P cinnamomi	2017June1	AC343	0	25
2951	31.01	2	Ctl	P cinnamomi	2017June1	AC343	0	10
2953	31.01	3	Ctl	P cinnamomi	2017June1	AC343	0	0
2955	31.01	4	Ctl	P cinnamomi	2017June1	AC343	0	30
2957	31.01	5	Ctl	P cinnamomi	2017June1	AC343	0	5
4299	31.01	1	Ctl	P cinnamomi	2017Sep	AC346	0	30
4301	31.01	2	Ctl	P cinnamomi	2017Sep	AC346	0	40
4303	31.01	3	Ctl	P cinnamomi	2017Sep	AC346	0	25
4305	31.01	4	Ctl	P cinnamomi	2017Sep	AC346	0	40
4307	31.01	5	Ctl	P cinnamomi	2017Sep	AC346	0	20
2049	31.01	1	Ctl	P cinnamomi	2017Apr2	AC347	0	5
2051	31.01	2	Ctl	P cinnamomi	2017Apr2	AC347	0	5
2053	31.01	3	Ctl	P cinnamomi	2017Apr2	AC347	0	25
2055	31.01	4	Ctl	P cinnamomi	2017Apr2	AC347	0	0
2057	31.01	5	Ctl	P cinnamomi	2017Apr2	AC347	0	10
4309	31.01	1	Ctl	P cinnamomi	2017Sep	AC349	5	45
4311	31.01	2	Ctl	P cinnamomi	2017Sep	AC349	0	55
4313	31.01	3	Ctl	P cinnamomi	2017Sep	AC349	0	45
4315	31.01	4	Ctl	P cinnamomi	2017Sep	AC349	0	15
4317	31.01	5	Ctl	P cinnamomi	2017Sep	AC349	0	25
1429	31.01	1	Ctl	P cinnamomi	2017Apr1	AC35	0	40
1431	31.01	2	Ctl	P cinnamomi	2017Apr1	AC35	0	35
1433	31.01	3	Ctl	P cinnamomi	2017Apr1	AC35	0	65
1435	31.01	4	Ctl	P cinnamomi	2017Apr1	AC35	0	40
1437	31.01	5	Ctl	P cinnamomi	2017Apr1	AC35	0	35
3599	31.01	1	Ctl	P cinnamomi	2017Mar	AC350	0	5
3601	31.01	2	Ctl	P cinnamomi	2017Mar	AC350	0	5
3603	31.01	3	Ctl	P cinnamomi	2017Mar	AC350	0	0
3605	31.01	4	Ctl	P cinnamomi	2017Mar	AC350	0	0
3607	31.01	5	Ctl	P cinnamomi	2017Mar	AC350	0	0
2289	31.01	1	Ctl	P cinnamomi	2017July1	AC352	0	5
2291	31.01	2	Ctl	P cinnamomi	2017July1	AC352	0	5
2293	31.01	3	Ctl	P cinnamomi	2017July1	AC352	0	35
2295	31.01	4	Ctl	P cinnamomi	2017July1	AC352	0	15
2297	31.01	5	Ctl	P cinnamomi	2017July1	AC352	0	5
4319	31.01	1	Ctl	P cinnamomi	2017Sep	AC353	0	15
4321	31.01	2	Ctl	P cinnamomi	2017Sep	AC353	0	50
4323	31.01	3	Ctl	P cinnamomi	2017Sep	AC353	0	35
4325	31.01	4	Ctl	P cinnamomi	2017Sep	AC353	0	10
4327	31.01	5	Ctl	P cinnamomi	2017Sep	AC353	0	25
3609	31.01	1	Ctl	P cinnamomi	2017Mar	AC354	0	10
3611	31.01	2	Ctl	P cinnamomi	2017Mar	AC354	0	5
3613	31.01	3	Ctl	P cinnamomi	2017Mar	AC354	0	10
3615	31.01	4	Ctl	P cinnamomi	2017Mar	AC354	0	0
3617	31.01	5	Ctl	P cinnamomi	2017Mar	AC354	0	0
4329	31.01	1	Ctl	P cinnamomi	2017Sep	AC356	0	5
4331	31.01	2	Ctl	P cinnamomi	2017Sep	AC356	0	50
4333	31.01	3	Ctl	P cinnamomi	2017Sep	AC356	0	45
4335	31.01	4	Ctl	P cinnamomi	2017Sep	AC356	0	40
4337	31.01	5	Ctl	P cinnamomi	2017Sep	AC356	0	10
4339	31.01	1	Ctl	P cinnamomi	2017Sep	AC363	0	35
4341	31.01	2	Ctl	P cinnamomi	2017Sep	AC363	0	20
4343	31.01	3	Ctl	P cinnamomi	2017Sep	AC363	0	30
4345	31.01	4	Ctl	P cinnamomi	2017Sep	AC363	0	50
4347	31.01	5	Ctl	P cinnamomi	2017Sep	AC363	0	10
2599	31.01	1	Ctl	P cinnamomi	2017July2	AC366	0	15
2601	31.01	2	Ctl	P cinnamomi	2017July2	AC366	0	10
2603	31.01	3	Ctl	P cinnamomi	2017July2	AC366	0	15
2605	31.01	4	Ctl	P cinnamomi	2017July2	AC366	0	10
2607	31.01	5	Ctl	P cinnamomi	2017July2	AC366	0	5
4349	31.01	1	Ctl	P cinnamomi	2017Sep	AC367	0	60
4351	31.01	2	Ctl	P cinnamomi	2017Sep	AC367	0	35
4353	31.01	3	Ctl	P cinnamomi	2017Sep	AC367	0	30
4355	31.01	4	Ctl	P cinnamomi	2017Sep	AC367	0	30
4357	31.01	5	Ctl	P cinnamomi	2017Sep	AC367	0	15
4359	31.01	1	Ctl	P cinnamomi	2017Sep	AC369	0	5
4361	31.01	2	Ctl	P cinnamomi	2017Sep	AC369	0	20
4363	31.01	3	Ctl	P cinnamomi	2017Sep	AC369	0	25
4365	31.01	4	Ctl	P cinnamomi	2017Sep	AC369	0	10
4367	31.01	5	Ctl	P cinnamomi	2017Sep	AC369	0	0
2959	31.01	1	Ctl	P cinnamomi	2017June1	AC370	0	0
2961	31.01	2	Ctl	P cinnamomi	2017June1	AC370	0	5
2963	31.01	3	Ctl	P cinnamomi	2017June1	AC370	0	5
2965	31.01	4	Ctl	P cinnamomi	2017June1	AC370	0	5
2967	31.01	5	Ctl	P cinnamomi	2017June1	AC370	0	5
1439	31.01	1	Ctl	P cinnamomi	2017Apr1	AC380	0	5
1441	31.01	2	Ctl	P cinnamomi	2017Apr1	AC380	0	5
1443	31.01	3	Ctl	P cinnamomi	2017Apr1	AC380	0	5
1445	31.01	4	Ctl	P cinnamomi	2017Apr1	AC380	0	5
1447	31.01	5	Ctl	P cinnamomi	2017Apr1	AC380	0	5
1449	31.01	1	Ctl	P cinnamomi	2017Apr1	AC385	0	15
1451	31.01	2	Ctl	P cinnamomi	2017Apr1	AC385	0	35
1453	31.01	3	Ctl	P cinnamomi	2017Apr1	AC385	0	40
1455	31.01	4	Ctl	P cinnamomi	2017Apr1	AC385	0	25
1457	31.01	5	Ctl	P cinnamomi	2017Apr1	AC385	0	35
4369	31.01	1	Ctl	P cinnamomi	2017Sep	AC394	0	25
4371	31.01	2	Ctl	P cinnamomi	2017Sep	AC394	0	60
4373	31.01	3	Ctl	P cinnamomi	2017Sep	AC394	0	70
4375	31.01	4	Ctl	P cinnamomi	2017Sep	AC394	0	25
4377	31.01	5	Ctl	P cinnamomi	2017Sep	AC394	0	40
1459	31.01	1	Ctl	P cinnamomi	2017Apr1	AC402	0	45
1461	31.01	2	Ctl	P cinnamomi	2017Apr1	AC402	0	25
1463	31.01	3	Ctl	P cinnamomi	2017Apr1	AC402	0	30
1465	31.01	4	Ctl	P cinnamomi	2017Apr1	AC402	0	35
1467	31.01	5	Ctl	P cinnamomi	2017Apr1	AC402	0	40
1469	31.01	1	Ctl	P cinnamomi	2017Apr1	AC407	0	40
1471	31.01	2	Ctl	P cinnamomi	2017Apr1	AC407	0	15
1473	31.01	3	Ctl	P cinnamomi	2017Apr1	AC407	0	35
1475	31.01	4	Ctl	P cinnamomi	2017Apr1	AC407	0	25
1477	31.01	5	Ctl	P cinnamomi	2017Apr1	AC407	0	25
2969	31.01	1	Ctl	P cinnamomi	2017June1	AC411	0	10
2971	31.01	2	Ctl	P cinnamomi	2017June1	AC411	0	40
2973	31.01	3	Ctl	P cinnamomi	2017June1	AC411	0	30
2975	31.01	4	Ctl	P cinnamomi	2017June1	AC411	0	25
2977	31.01	5	Ctl	P cinnamomi	2017June1	AC411	0	25
5255	31.01	1	Ctl	P cinnamomi	2019Jul	AC422	0	5
5257	31.01	2	Ctl	P cinnamomi	2019Jul	AC422	0	5
5259	31.01	3	Ctl	P cinnamomi	2019Jul	AC422	0	5
5261	31.01	4	Ctl	P cinnamomi	2019Jul	AC422	0	5
3619	31.01	1	Ctl	P cinnamomi	2017Mar	AC426	0	5
3621	31.01	2	Ctl	P cinnamomi	2017Mar	AC426	0	0
3623	31.01	3	Ctl	P cinnamomi	2017Mar	AC426	0	5
3625	31.01	4	Ctl	P cinnamomi	2017Mar	AC426	0	5
3627	31.01	5	Ctl	P cinnamomi	2017Mar	AC426	0	0
4379	31.01	1	Ctl	P cinnamomi	2017Sep	AC428	0	25
4381	31.01	2	Ctl	P cinnamomi	2017Sep	AC428	33	20
4383	31.01	3	Ctl	P cinnamomi	2017Sep	AC428	0	35
4385	31.01	4	Ctl	P cinnamomi	2017Sep	AC428	0	40
4387	31.01	5	Ctl	P cinnamomi	2017Sep	AC428	0	5
1479	31.01	1	Ctl	P cinnamomi	2017Apr1	AC429	0	25
1481	31.01	2	Ctl	P cinnamomi	2017Apr1	AC429	0	10
1483	31.01	3	Ctl	P cinnamomi	2017Apr1	AC429	0	25
1485	31.01	4	Ctl	P cinnamomi	2017Apr1	AC429	0	25
1487	31.01	5	Ctl	P cinnamomi	2017Apr1	AC429	0	35
2609	31.01	1	Ctl	P cinnamomi	2017July2	AC431	0	35
2611	31.01	2	Ctl	P cinnamomi	2017July2	AC431	0	65
2613	31.01	3	Ctl	P cinnamomi	2017July2	AC431	0	75
2615	31.01	4	Ctl	P cinnamomi	2017July2	AC431	0	75
2617	31.01	5	Ctl	P cinnamomi	2017July2	AC431	0	15
2979	31.01	1	Ctl	P cinnamomi	2017June1	AC432	0	100
2981	31.01	2	Ctl	P cinnamomi	2017June1	AC432	0	90
2983	31.01	3	Ctl	P cinnamomi	2017June1	AC432	0	75
2985	31.01	4	Ctl	P cinnamomi	2017June1	AC432	0	10
2987	31.01	5	Ctl	P cinnamomi	2017June1	AC432	0	45
1489	31.01	1	Ctl	P cinnamomi	2017Apr1	AC434	0	40
1491	31.01	2	Ctl	P cinnamomi	2017Apr1	AC434	0	40
1493	31.01	3	Ctl	P cinnamomi	2017Apr1	AC434	0	40
1495	31.01	4	Ctl	P cinnamomi	2017Apr1	AC434	0	35
1497	31.01	5	Ctl	P cinnamomi	2017Apr1	AC434	0	25
1499	31.01	1	Ctl	P cinnamomi	2017Apr1	AC438	0	40
1501	31.01	2	Ctl	P cinnamomi	2017Apr1	AC438	0	30
1503	31.01	3	Ctl	P cinnamomi	2017Apr1	AC438	0	35
1505	31.01	4	Ctl	P cinnamomi	2017Apr1	AC438	0	25
1507	31.01	5	Ctl	P cinnamomi	2017Apr1	AC438	0	65
2299	31.01	1	Ctl	P cinnamomi	2017July1	AC442	0	30
2301	31.01	2	Ctl	P cinnamomi	2017July1	AC442	0	30
2303	31.01	3	Ctl	P cinnamomi	2017July1	AC442	0	60
2305	31.01	4	Ctl	P cinnamomi	2017July1	AC442	0	20
2307	31.01	5	Ctl	P cinnamomi	2017July1	AC442	0	35
1509	31.01	1	Ctl	P cinnamomi	2017Apr1	AC443	0	50
1511	31.01	2	Ctl	P cinnamomi	2017Apr1	AC443	0	35
1513	31.01	3	Ctl	P cinnamomi	2017Apr1	AC443	0	25
1515	31.01	4	Ctl	P cinnamomi	2017Apr1	AC443	0	40
1517	31.01	5	Ctl	P cinnamomi	2017Apr1	AC443	0	50
2989	31.01	1	Ctl	P cinnamomi	2017June1	AC446	0	25
2991	31.01	2	Ctl	P cinnamomi	2017June1	AC446	0	35
2993	31.01	3	Ctl	P cinnamomi	2017June1	AC446	0	45
2995	31.01	4	Ctl	P cinnamomi	2017June1	AC446	0	25
2997	31.01	5	Ctl	P cinnamomi	2017June1	AC446	0	20
1519	31.01	1	Ctl	P cinnamomi	2017Apr1	AC448	0	30
1521	31.01	2	Ctl	P cinnamomi	2017Apr1	AC448	0	50
1523	31.01	3	Ctl	P cinnamomi	2017Apr1	AC448	0	35
1525	31.01	4	Ctl	P cinnamomi	2017Apr1	AC448	0	25
1527	31.01	5	Ctl	P cinnamomi	2017Apr1	AC448	0	75
2059	31.01	1	Ctl	P cinnamomi	2017Apr2	AC449	0	5
2061	31.01	2	Ctl	P cinnamomi	2017Apr2	AC449	0	50
2063	31.01	3	Ctl	P cinnamomi	2017Apr2	AC449	0	5
2065	31.01	4	Ctl	P cinnamomi	2017Apr2	AC449	0	10
2067	31.01	5	Ctl	P cinnamomi	2017Apr2	AC449	0	45
1529	31.01	1	Ctl	P cinnamomi	2017Apr1	AC452	0	30
1531	31.01	2	Ctl	P cinnamomi	2017Apr1	AC452	0	5
1533	31.01	3	Ctl	P cinnamomi	2017Apr1	AC452	0	25
1535	31.01	4	Ctl	P cinnamomi	2017Apr1	AC452	0	50
1537	31.01	5	Ctl	P cinnamomi	2017Apr1	AC452	0	50
2309	31.01	1	Ctl	P cinnamomi	2017July1	AC453	0	5
2311	31.01	2	Ctl	P cinnamomi	2017July1	AC453	0	60
2313	31.01	3	Ctl	P cinnamomi	2017July1	AC453	0	80
2315	31.01	4	Ctl	P cinnamomi	2017July1	AC453	0	50
2317	31.01	5	Ctl	P cinnamomi	2017July1	AC453	0	50
4389	31.01	1	Ctl	P cinnamomi	2017Sep	AC454	0	10
4391	31.01	2	Ctl	P cinnamomi	2017Sep	AC454	0	10
4393	31.01	3	Ctl	P cinnamomi	2017Sep	AC454	0	20
4395	31.01	4	Ctl	P cinnamomi	2017Sep	AC454	0	25
4397	31.01	5	Ctl	P cinnamomi	2017Sep	AC454	0	5
4399	31.01	1	Ctl	P cinnamomi	2017Sep	AC457	0	5
4401	31.01	2	Ctl	P cinnamomi	2017Sep	AC457	0	15
4403	31.01	3	Ctl	P cinnamomi	2017Sep	AC457	0	10
4405	31.01	4	Ctl	P cinnamomi	2017Sep	AC457	0	25
4407	31.01	5	Ctl	P cinnamomi	2017Sep	AC457	0	5
1539	31.01	1	Ctl	P cinnamomi	2017Apr1	AC458	0	15
1541	31.01	2	Ctl	P cinnamomi	2017Apr1	AC458	0	40
1543	31.01	3	Ctl	P cinnamomi	2017Apr1	AC458	0	5
1545	31.01	4	Ctl	P cinnamomi	2017Apr1	AC458	0	35
1547	31.01	5	Ctl	P cinnamomi	2017Apr1	AC458	0	35
3629	31.01	1	Ctl	P cinnamomi	2017Mar	AC466	0	5
3631	31.01	2	Ctl	P cinnamomi	2017Mar	AC466	0	10
3633	31.01	3	Ctl	P cinnamomi	2017Mar	AC466	0	0
3635	31.01	4	Ctl	P cinnamomi	2017Mar	AC466	0	0
3637	31.01	5	Ctl	P cinnamomi	2017Mar	AC466	0	0
4409	31.01	1	Ctl	P cinnamomi	2017Sep	AC468	6	30
4411	31.01	2	Ctl	P cinnamomi	2017Sep	AC468	20	10
4413	31.01	3	Ctl	P cinnamomi	2017Sep	AC468	0	30
4415	31.01	4	Ctl	P cinnamomi	2017Sep	AC468	0	5
4417	31.01	5	Ctl	P cinnamomi	2017Sep	AC468	0	25
4419	31.01	1	Ctl	P cinnamomi	2017Sep	AC469	0	55
4421	31.01	2	Ctl	P cinnamomi	2017Sep	AC469	8	40
4423	31.01	3	Ctl	P cinnamomi	2017Sep	AC469	0	20
4425	31.01	4	Ctl	P cinnamomi	2017Sep	AC469	0	35
4427	31.01	5	Ctl	P cinnamomi	2017Sep	AC469	0	25
4429	31.01	1	Ctl	P cinnamomi	2017Sep	AC470	0	50
4431	31.01	2	Ctl	P cinnamomi	2017Sep	AC470	0	40
4433	31.01	3	Ctl	P cinnamomi	2017Sep	AC470	0	40
4435	31.01	4	Ctl	P cinnamomi	2017Sep	AC470	0	25
4437	31.01	5	Ctl	P cinnamomi	2017Sep	AC470	0	30
3639	31.01	1	Ctl	P cinnamomi	2017Mar	AC472	0	10
3641	31.01	2	Ctl	P cinnamomi	2017Mar	AC472	0	0
3643	31.01	3	Ctl	P cinnamomi	2017Mar	AC472	0	5
3645	31.01	4	Ctl	P cinnamomi	2017Mar	AC472	0	0
3647	31.01	5	Ctl	P cinnamomi	2017Mar	AC472	0	0
4439	31.01	1	Ctl	P cinnamomi	2017Sep	AC480	0	5
4441	31.01	2	Ctl	P cinnamomi	2017Sep	AC480	0	30
4443	31.01	3	Ctl	P cinnamomi	2017Sep	AC480	46	55
4445	31.01	4	Ctl	P cinnamomi	2017Sep	AC480	0	25
4447	31.01	5	Ctl	P cinnamomi	2017Sep	AC480	0	5
2999	31.01	1	Ctl	P cinnamomi	2017June1	AC482	0	25
3001	31.01	2	Ctl	P cinnamomi	2017June1	AC482	0	60
3003	31.01	3	Ctl	P cinnamomi	2017June1	AC482	0	75
3005	31.01	4	Ctl	P cinnamomi	2017June1	AC482	0	65
3007	31.01	5	Ctl	P cinnamomi	2017June1	AC482	0	50
2069	31.01	1	Ctl	P cinnamomi	2017Apr2	AC487	0	50
2071	31.01	2	Ctl	P cinnamomi	2017Apr2	AC487	0	30
2073	31.01	3	Ctl	P cinnamomi	2017Apr2	AC487	0	35
2075	31.01	4	Ctl	P cinnamomi	2017Apr2	AC487	0	25
2077	31.01	5	Ctl	P cinnamomi	2017Apr2	AC487	0	25
3009	31.01	1	Ctl	P cinnamomi	2017June1	AC49	0	25
3011	31.01	2	Ctl	P cinnamomi	2017June1	AC49	0	25
3013	31.01	3	Ctl	P cinnamomi	2017June1	AC49	0	50
3015	31.01	4	Ctl	P cinnamomi	2017June1	AC49	0	50
3017	31.01	5	Ctl	P cinnamomi	2017June1	AC49	0	45
3019	31.01	1	Ctl	P cinnamomi	2017June1	AC490	0	5
3021	31.01	2	Ctl	P cinnamomi	2017June1	AC490	0	0
3023	31.01	3	Ctl	P cinnamomi	2017June1	AC490	0	0
3025	31.01	4	Ctl	P cinnamomi	2017June1	AC490	0	0
3027	31.01	5	Ctl	P cinnamomi	2017June1	AC490	0	5
4449	31.01	1	Ctl	P cinnamomi	2017Sep	AC492	0	30
4451	31.01	2	Ctl	P cinnamomi	2017Sep	AC492	0	40
4453	31.01	3	Ctl	P cinnamomi	2017Sep	AC492	0	70
4455	31.01	4	Ctl	P cinnamomi	2017Sep	AC492	0	30
4457	31.01	5	Ctl	P cinnamomi	2017Sep	AC492	0	25
3029	31.01	1	Ctl	P cinnamomi	2017June1	AC494	0	25
3031	31.01	2	Ctl	P cinnamomi	2017June1	AC494	0	70
3033	31.01	3	Ctl	P cinnamomi	2017June1	AC494	0	25
3035	31.01	4	Ctl	P cinnamomi	2017June1	AC494	0	25
3037	31.01	5	Ctl	P cinnamomi	2017June1	AC494	0	40
3649	31.01	1	Ctl	P cinnamomi	2017Mar	AC495	0	5
3651	31.01	2	Ctl	P cinnamomi	2017Mar	AC495	0	10
3653	31.01	3	Ctl	P cinnamomi	2017Mar	AC495	0	0
3655	31.01	4	Ctl	P cinnamomi	2017Mar	AC495	0	0
3657	31.01	5	Ctl	P cinnamomi	2017Mar	AC495	0	0
3659	31.01	1	Ctl	P cinnamomi	2017Mar	AC497	0	0
3661	31.01	2	Ctl	P cinnamomi	2017Mar	AC497	0	0
3663	31.01	3	Ctl	P cinnamomi	2017Mar	AC497	0	0
3665	31.01	4	Ctl	P cinnamomi	2017Mar	AC497	0	0
3667	31.01	5	Ctl	P cinnamomi	2017Mar	AC497	0	0
2619	31.01	1	Ctl	P cinnamomi	2017July2	AC498	0	0
2621	31.01	2	Ctl	P cinnamomi	2017July2	AC498	0	10
2623	31.01	3	Ctl	P cinnamomi	2017July2	AC498	0	0
2625	31.01	4	Ctl	P cinnamomi	2017July2	AC498	0	0
2627	31.01	5	Ctl	P cinnamomi	2017July2	AC498	0	5
2629	31.01	1	Ctl	P cinnamomi	2017July2	AC5	0	25
2631	31.01	2	Ctl	P cinnamomi	2017July2	AC5	28	5
2633	31.01	3	Ctl	P cinnamomi	2017July2	AC5	56	50
2635	31.01	4	Ctl	P cinnamomi	2017July2	AC5	48	10
2637	31.01	5	Ctl	P cinnamomi	2017July2	AC5	0	10
3669	31.01	1	Ctl	P cinnamomi	2017Mar	AC504	0	10
3671	31.01	2	Ctl	P cinnamomi	2017Mar	AC504	0	10
3673	31.01	3	Ctl	P cinnamomi	2017Mar	AC504	0	0
3675	31.01	4	Ctl	P cinnamomi	2017Mar	AC504	0	5
3677	31.01	5	Ctl	P cinnamomi	2017Mar	AC504	0	5
1549	31.01	1	Ctl	P cinnamomi	2017Apr1	AC506	0	5
1551	31.01	2	Ctl	P cinnamomi	2017Apr1	AC506	0	60
1553	31.01	3	Ctl	P cinnamomi	2017Apr1	AC506	0	5
1555	31.01	4	Ctl	P cinnamomi	2017Apr1	AC506	0	25
1557	31.01	5	Ctl	P cinnamomi	2017Apr1	AC506	0	15
2319	31.01	1	Ctl	P cinnamomi	2017July1	AC507	0	50
2321	31.01	2	Ctl	P cinnamomi	2017July1	AC507	0	40
2323	31.01	3	Ctl	P cinnamomi	2017July1	AC507	0	80
2325	31.01	4	Ctl	P cinnamomi	2017July1	AC507	0	25
2327	31.01	5	Ctl	P cinnamomi	2017July1	AC507	0	25
3679	31.01	1	Ctl	P cinnamomi	2017Mar	AC508	0	5
3681	31.01	2	Ctl	P cinnamomi	2017Mar	AC508	0	5
3683	31.01	3	Ctl	P cinnamomi	2017Mar	AC508	0	0
3685	31.01	4	Ctl	P cinnamomi	2017Mar	AC508	0	0
3687	31.01	5	Ctl	P cinnamomi	2017Mar	AC508	0	5
4459	31.01	1	Ctl	P cinnamomi	2017Sep	AC510	0	10
4461	31.01	2	Ctl	P cinnamomi	2017Sep	AC510	31	30
4463	31.01	3	Ctl	P cinnamomi	2017Sep	AC510	0	20
4465	31.01	4	Ctl	P cinnamomi	2017Sep	AC510	0	25
4467	31.01	5	Ctl	P cinnamomi	2017Sep	AC510	0	35
4469	31.01	1	Ctl	P cinnamomi	2017Sep	AC512	0	5
4471	31.01	2	Ctl	P cinnamomi	2017Sep	AC512	35	10
4473	31.01	3	Ctl	P cinnamomi	2017Sep	AC512	70	30
4475	31.01	4	Ctl	P cinnamomi	2017Sep	AC512	0	30
4477	31.01	5	Ctl	P cinnamomi	2017Sep	AC512	23	5
3039	31.01	1	Ctl	P cinnamomi	2017June1	AC515	0	10
3041	31.01	2	Ctl	P cinnamomi	2017June1	AC515	0	60
3043	31.01	3	Ctl	P cinnamomi	2017June1	AC515	0	5
3045	31.01	4	Ctl	P cinnamomi	2017June1	AC515	0	35
3047	31.01	5	Ctl	P cinnamomi	2017June1	AC515	0	30
1559	31.01	1	Ctl	P cinnamomi	2017Apr1	AC516	0	5
1561	31.01	2	Ctl	P cinnamomi	2017Apr1	AC516	0	5
1563	31.01	3	Ctl	P cinnamomi	2017Apr1	AC516	0	5
1565	31.01	4	Ctl	P cinnamomi	2017Apr1	AC516	0	5
1567	31.01	5	Ctl	P cinnamomi	2017Apr1	AC516	0	5
1569	31.01	1	Ctl	P cinnamomi	2017Apr1	AC52	0	45
1571	31.01	2	Ctl	P cinnamomi	2017Apr1	AC52	0	25
1573	31.01	3	Ctl	P cinnamomi	2017Apr1	AC52	0	35
1575	31.01	4	Ctl	P cinnamomi	2017Apr1	AC52	0	25
1577	31.01	5	Ctl	P cinnamomi	2017Apr1	AC52	0	50
2329	31.01	1	Ctl	P cinnamomi	2017July1	AC53	0	25
2331	31.01	2	Ctl	P cinnamomi	2017July1	AC53	0	30
2333	31.01	3	Ctl	P cinnamomi	2017July1	AC53	0	75
2335	31.01	4	Ctl	P cinnamomi	2017July1	AC53	0	30
2337	31.01	5	Ctl	P cinnamomi	2017July1	AC53	0	20
1579	31.01	1	Ctl	P cinnamomi	2017Apr1	AC54	0	5
1581	31.01	2	Ctl	P cinnamomi	2017Apr1	AC54	0	5
1583	31.01	3	Ctl	P cinnamomi	2017Apr1	AC54	0	5
1585	31.01	4	Ctl	P cinnamomi	2017Apr1	AC54	0	25
1587	31.01	5	Ctl	P cinnamomi	2017Apr1	AC54	0	5
1589	31.01	1	Ctl	P cinnamomi	2017Apr1	AC547	0	5
1591	31.01	2	Ctl	P cinnamomi	2017Apr1	AC547	0	90
1593	31.01	3	Ctl	P cinnamomi	2017Apr1	AC547	0	25
1595	31.01	4	Ctl	P cinnamomi	2017Apr1	AC547	0	5
1597	31.01	5	Ctl	P cinnamomi	2017Apr1	AC547	100	100
5263	31.01	1	Ctl	P cinnamomi	2019Jul	AC55	0	80
5265	31.01	2	Ctl	P cinnamomi	2019Jul	AC55	0	60
5267	31.01	3	Ctl	P cinnamomi	2019Jul	AC55	0	20
5269	31.01	4	Ctl	P cinnamomi	2019Jul	AC55	0	15
5271	31.01	5	Ctl	P cinnamomi	2019Jul	AC55	0	40
1599	31.01	1	Ctl	P cinnamomi	2017Apr1	AC552	0	15
1601	31.01	2	Ctl	P cinnamomi	2017Apr1	AC552	0	30
1603	31.01	3	Ctl	P cinnamomi	2017Apr1	AC552	0	15
1605	31.01	4	Ctl	P cinnamomi	2017Apr1	AC552	0	15
1607	31.01	5	Ctl	P cinnamomi	2017Apr1	AC552	0	30
4479	31.01	1	Ctl	P cinnamomi	2017Sep	AC556	0	40
4481	31.01	2	Ctl	P cinnamomi	2017Sep	AC556	0	40
4483	31.01	3	Ctl	P cinnamomi	2017Sep	AC556	0	45
4485	31.01	4	Ctl	P cinnamomi	2017Sep	AC556	4	50
4487	31.01	5	Ctl	P cinnamomi	2017Sep	AC556	3	5
4489	31.01	1	Ctl	P cinnamomi	2017Sep	AC559	0	30
4491	31.01	2	Ctl	P cinnamomi	2017Sep	AC559	0	25
4493	31.01	3	Ctl	P cinnamomi	2017Sep	AC559	0	25
4495	31.01	4	Ctl	P cinnamomi	2017Sep	AC559	0	50
4497	31.01	5	Ctl	P cinnamomi	2017Sep	AC559	0	0
4499	31.01	1	Ctl	P cinnamomi	2017Sep	AC56	0	80
4501	31.01	2	Ctl	P cinnamomi	2017Sep	AC56	0	5
4503	31.01	3	Ctl	P cinnamomi	2017Sep	AC56	0	5
4505	31.01	4	Ctl	P cinnamomi	2017Sep	AC56	0	40
4507	31.01	5	Ctl	P cinnamomi	2017Sep	AC56	0	5
3689	31.01	1	Ctl	P cinnamomi	2017Mar	AC564	0	20
3691	31.01	2	Ctl	P cinnamomi	2017Mar	AC564	0	5
3693	31.01	3	Ctl	P cinnamomi	2017Mar	AC564	0	0
3695	31.01	4	Ctl	P cinnamomi	2017Mar	AC564	0	0
3697	31.01	5	Ctl	P cinnamomi	2017Mar	AC564	0	0
4509	31.01	1	Ctl	P cinnamomi	2017Sep	AC567	19	30
4511	31.01	2	Ctl	P cinnamomi	2017Sep	AC567	0	25
4513	31.01	3	Ctl	P cinnamomi	2017Sep	AC567	0	30
4515	31.01	4	Ctl	P cinnamomi	2017Sep	AC567	0	25
4517	31.01	5	Ctl	P cinnamomi	2017Sep	AC567	0	10
1609	31.01	1	Ctl	P cinnamomi	2017Apr1	AC568	0	40
1611	31.01	2	Ctl	P cinnamomi	2017Apr1	AC568	0	10
1613	31.01	3	Ctl	P cinnamomi	2017Apr1	AC568	0	100
1615	31.01	4	Ctl	P cinnamomi	2017Apr1	AC568	0	5
1617	31.01	5	Ctl	P cinnamomi	2017Apr1	AC568	0	65
3049	31.01	1	Ctl	P cinnamomi	2017June1	AC568	0	15
3051	31.01	2	Ctl	P cinnamomi	2017June1	AC568	0	80
3053	31.01	3	Ctl	P cinnamomi	2017June1	AC568	0	10
3055	31.01	4	Ctl	P cinnamomi	2017June1	AC568	0	10
3057	31.01	5	Ctl	P cinnamomi	2017June1	AC568	0	25
1619	31.01	1	Ctl	P cinnamomi	2017Apr1	AC57	0	15
1621	31.01	2	Ctl	P cinnamomi	2017Apr1	AC57	0	25
1623	31.01	3	Ctl	P cinnamomi	2017Apr1	AC57	0	25
1625	31.01	4	Ctl	P cinnamomi	2017Apr1	AC57	0	25
1627	31.01	5	Ctl	P cinnamomi	2017Apr1	AC57	0	60
3059	31.01	1	Ctl	P cinnamomi	2017June1	AC570	0	30
3061	31.01	2	Ctl	P cinnamomi	2017June1	AC570	0	50
3063	31.01	3	Ctl	P cinnamomi	2017June1	AC570	0	25
3065	31.01	4	Ctl	P cinnamomi	2017June1	AC570	0	35
3067	31.01	5	Ctl	P cinnamomi	2017June1	AC570	0	25
2639	31.01	1	Ctl	P cinnamomi	2017July2	AC571	0	65
2641	31.01	2	Ctl	P cinnamomi	2017July2	AC571	0	40
2643	31.01	3	Ctl	P cinnamomi	2017July2	AC571	0	60
2645	31.01	4	Ctl	P cinnamomi	2017July2	AC571	0	90
2647	31.01	5	Ctl	P cinnamomi	2017July2	AC571	0	5
3069	31.01	1	Ctl	P cinnamomi	2017June1	AC574	0	5
3071	31.01	2	Ctl	P cinnamomi	2017June1	AC574	0	30
3073	31.01	3	Ctl	P cinnamomi	2017June1	AC574	0	0
3075	31.01	4	Ctl	P cinnamomi	2017June1	AC574	0	5
3077	31.01	5	Ctl	P cinnamomi	2017June1	AC574	0	0
4519	31.01	1	Ctl	P cinnamomi	2017Sep	AC577	0	5
4521	31.01	2	Ctl	P cinnamomi	2017Sep	AC577	0	30
4523	31.01	3	Ctl	P cinnamomi	2017Sep	AC577	0	25
4525	31.01	4	Ctl	P cinnamomi	2017Sep	AC577	9	70
4527	31.01	5	Ctl	P cinnamomi	2017Sep	AC577	7	5
2079	31.01	1	Ctl	P cinnamomi	2017Apr2	AC580	0	25
2081	31.01	2	Ctl	P cinnamomi	2017Apr2	AC580	0	45
2083	31.01	3	Ctl	P cinnamomi	2017Apr2	AC580	0	25
2085	31.01	4	Ctl	P cinnamomi	2017Apr2	AC580	0	25
2087	31.01	5	Ctl	P cinnamomi	2017Apr2	AC580	0	25
3079	31.01	1	Ctl	P cinnamomi	2017June1	AC583	0	50
3081	31.01	2	Ctl	P cinnamomi	2017June1	AC583	0	25
3083	31.01	3	Ctl	P cinnamomi	2017June1	AC583	0	75
3085	31.01	4	Ctl	P cinnamomi	2017June1	AC583	0	35
3087	31.01	5	Ctl	P cinnamomi	2017June1	AC583	0	25
4529	31.01	1	Ctl	P cinnamomi	2017Sep	AC585	0	10
4531	31.01	2	Ctl	P cinnamomi	2017Sep	AC585	0	40
4533	31.01	3	Ctl	P cinnamomi	2017Sep	AC585	0	50
4535	31.01	4	Ctl	P cinnamomi	2017Sep	AC585	0	30
4537	31.01	5	Ctl	P cinnamomi	2017Sep	AC585	0	25
2649	31.01	1	Ctl	P cinnamomi	2017July2	AC6	6	20
2651	31.01	2	Ctl	P cinnamomi	2017July2	AC6	0	0
2653	31.01	3	Ctl	P cinnamomi	2017July2	AC6	0	50
2655	31.01	4	Ctl	P cinnamomi	2017July2	AC6	0	5
2657	31.01	5	Ctl	P cinnamomi	2017July2	AC6	0	0
4539	31.01	1	Ctl	P cinnamomi	2017Sep	AC61	0	15
4541	31.01	2	Ctl	P cinnamomi	2017Sep	AC61	0	20
4543	31.01	3	Ctl	P cinnamomi	2017Sep	AC61	0	35
4545	31.01	4	Ctl	P cinnamomi	2017Sep	AC61	2	25
4547	31.01	5	Ctl	P cinnamomi	2017Sep	AC61	0	20
3089	31.01	1	Ctl	P cinnamomi	2017June1	AC63	0	0
3091	31.01	2	Ctl	P cinnamomi	2017June1	AC63	0	35
3093	31.01	3	Ctl	P cinnamomi	2017June1	AC63	0	25
3095	31.01	4	Ctl	P cinnamomi	2017June1	AC63	0	0
3097	31.01	5	Ctl	P cinnamomi	2017June1	AC63	0	5
4549	31.01	1	Ctl	P cinnamomi	2017Sep	AC65	0	30
4551	31.01	2	Ctl	P cinnamomi	2017Sep	AC65	0	15
4553	31.01	3	Ctl	P cinnamomi	2017Sep	AC65	0	40
4555	31.01	4	Ctl	P cinnamomi	2017Sep	AC65	0	40
4557	31.01	5	Ctl	P cinnamomi	2017Sep	AC65	0	20
3699	31.01	1	Ctl	P cinnamomi	2017Mar	AC68	0	5
3701	31.01	2	Ctl	P cinnamomi	2017Mar	AC68	0	5
3703	31.01	3	Ctl	P cinnamomi	2017Mar	AC68	0	0
3705	31.01	4	Ctl	P cinnamomi	2017Mar	AC68	0	0
3707	31.01	5	Ctl	P cinnamomi	2017Mar	AC68	0	0
2339	31.01	1	Ctl	P cinnamomi	2017July1	AC7	0	50
2341	31.01	2	Ctl	P cinnamomi	2017July1	AC7	0	75
2343	31.01	3	Ctl	P cinnamomi	2017July1	AC7	0	80
2345	31.01	4	Ctl	P cinnamomi	2017July1	AC7	0	40
2347	31.01	5	Ctl	P cinnamomi	2017July1	AC7	0	70
3389	31.01	1	Ctl	P cinnamomi	2017June2	AC72	0	0
3391	31.01	2	Ctl	P cinnamomi	2017June2	AC72	0	0
3393	31.01	3	Ctl	P cinnamomi	2017June2	AC72	0	0
3395	31.01	4	Ctl	P cinnamomi	2017June2	AC72	0	0
3397	31.01	5	Ctl	P cinnamomi	2017June2	AC72	0	5
4559	31.01	1	Ctl	P cinnamomi	2017Sep	AC73	0	10
4561	31.01	2	Ctl	P cinnamomi	2017Sep	AC73	0	35
4563	31.01	3	Ctl	P cinnamomi	2017Sep	AC73	1	40
4565	31.01	4	Ctl	P cinnamomi	2017Sep	AC73	0	20
4567	31.01	5	Ctl	P cinnamomi	2017Sep	AC73	0	5
5273	31.01	1	Ctl	P cinnamomi	2019Jul	AC74	0	60
5275	31.01	2	Ctl	P cinnamomi	2019Jul	AC74	0	40
5277	31.01	3	Ctl	P cinnamomi	2019Jul	AC74	0	5
5279	31.01	4	Ctl	P cinnamomi	2019Jul	AC74	0	20
5281	31.01	1	Ctl	P cinnamomi	2019Jul	AC75	0	25
5283	31.01	2	Ctl	P cinnamomi	2019Jul	AC75	0	65
5285	31.01	3	Ctl	P cinnamomi	2019Jul	AC75	0	5
5287	31.01	4	Ctl	P cinnamomi	2019Jul	AC75	0	80
5289	31.01	5	Ctl	P cinnamomi	2019Jul	AC75	0	60
3099	31.01	1	Ctl	P cinnamomi	2017June1	AC76	0	25
3101	31.01	2	Ctl	P cinnamomi	2017June1	AC76	0	40
3103	31.01	3	Ctl	P cinnamomi	2017June1	AC76	0	50
3105	31.01	4	Ctl	P cinnamomi	2017June1	AC76	0	40
3107	31.01	5	Ctl	P cinnamomi	2017June1	AC76	0	60
2089	31.01	1	Ctl	P cinnamomi	2017Apr2	AC79	0	5
2091	31.01	2	Ctl	P cinnamomi	2017Apr2	AC79	0	50
2093	31.01	3	Ctl	P cinnamomi	2017Apr2	AC79	0	25
2095	31.01	4	Ctl	P cinnamomi	2017Apr2	AC79	0	5
2097	31.01	5	Ctl	P cinnamomi	2017Apr2	AC79	0	20
4569	31.01	1	Ctl	P cinnamomi	2017Sep	AC80	0	5
4571	31.01	2	Ctl	P cinnamomi	2017Sep	AC80	0	75
4573	31.01	3	Ctl	P cinnamomi	2017Sep	AC80	0	30
4575	31.01	4	Ctl	P cinnamomi	2017Sep	AC80	0	40
4577	31.01	5	Ctl	P cinnamomi	2017Sep	AC80	0	0
3399	31.01	1	Ctl	P cinnamomi	2017June2	AC81	0	5
3401	31.01	2	Ctl	P cinnamomi	2017June2	AC81	0	25
3403	31.01	3	Ctl	P cinnamomi	2017June2	AC81	0	15
3405	31.01	4	Ctl	P cinnamomi	2017June2	AC81	0	25
3407	31.01	5	Ctl	P cinnamomi	2017June2	AC81	0	0
4579	31.01	1	Ctl	P cinnamomi	2017Sep	AC82	0	30
4581	31.01	2	Ctl	P cinnamomi	2017Sep	AC82	0	25
4583	31.01	3	Ctl	P cinnamomi	2017Sep	AC82	0	40
4585	31.01	4	Ctl	P cinnamomi	2017Sep	AC82	0	20
4587	31.01	5	Ctl	P cinnamomi	2017Sep	AC82	0	5
5291	31.01	1	Ctl	P cinnamomi	2019Jul	AC82	0	35
5293	31.01	2	Ctl	P cinnamomi	2019Jul	AC82	0	20
5295	31.01	3	Ctl	P cinnamomi	2019Jul	AC82	0	10
5297	31.01	4	Ctl	P cinnamomi	2019Jul	AC82	0	5
2099	31.01	1	Ctl	P cinnamomi	2017Apr2	AC83	0	25
2101	31.01	2	Ctl	P cinnamomi	2017Apr2	AC83	0	40
2103	31.01	3	Ctl	P cinnamomi	2017Apr2	AC83	0	25
2105	31.01	4	Ctl	P cinnamomi	2017Apr2	AC83	0	25
2107	31.01	5	Ctl	P cinnamomi	2017Apr2	AC83	0	50
302	31.01	1	Ctl	P cinnamomi	2014Junex2	MS1_1	0	3
304	31.01	2	Ctl	P cinnamomi	2014Junex2	MS1_1	0	0
306	31.01	3	Ctl	P cinnamomi	2014Junex2	MS1_1	0	5
308	31.01	4	Ctl	P cinnamomi	2014Junex2	MS1_1	0	5
310	31.01	5	Ctl	P cinnamomi	2014Junex2	MS1_1	0	5
4589	31.01	1	Ctl	P cinnamomi	2017Sep	MS1_102	0	5
4591	31.01	2	Ctl	P cinnamomi	2017Sep	MS1_102	0	20
4593	31.01	3	Ctl	P cinnamomi	2017Sep	MS1_102	0	30
4595	31.01	4	Ctl	P cinnamomi	2017Sep	MS1_102	0	30
4597	31.01	5	Ctl	P cinnamomi	2017Sep	MS1_102	0	20
311	31.01	1	Ctl	P cinnamomi	2014Junex2	MS1_103	0	5
313	31.01	2	Ctl	P cinnamomi	2014Junex2	MS1_103	0	5
315	31.01	3	Ctl	P cinnamomi	2014Junex2	MS1_103	0	5
317	31.01	4	Ctl	P cinnamomi	2014Junex2	MS1_103	0	15
319	31.01	5	Ctl	P cinnamomi	2014Junex2	MS1_103	0	5
321	31.01	1	Ctl	P cinnamomi	2014Junex2	MS1_106	0	10
323	31.01	2	Ctl	P cinnamomi	2014Junex2	MS1_106	0	5
325	31.01	3	Ctl	P cinnamomi	2014Junex2	MS1_106	0	8
328	31.01	5	Ctl	P cinnamomi	2014Junex2	MS1_106	0	5
330	31.01	1	Ctl	P cinnamomi	2014Junex2	MS1_119	18	5
332	31.01	2	Ctl	P cinnamomi	2014Junex2	MS1_119	0	23
334	31.01	3	Ctl	P cinnamomi	2014Junex2	MS1_119	0	5
336	31.01	4	Ctl	P cinnamomi	2014Junex2	MS1_119	0	5
338	31.01	5	Ctl	P cinnamomi	2014Junex2	MS1_119	5	5
340	31.01	1	Ctl	P cinnamomi	2014Junex2	MS1_12	0	10
342	31.01	2	Ctl	P cinnamomi	2014Junex2	MS1_12	0	7
344	31.01	3	Ctl	P cinnamomi	2014Junex2	MS1_12	0	10
346	31.01	4	Ctl	P cinnamomi	2014Junex2	MS1_12	0	7
348	31.01	5	Ctl	P cinnamomi	2014Junex2	MS1_12	0	5
350	31.01	1	Ctl	P cinnamomi	2014Junex2	MS1_122	0	5
352	31.01	2	Ctl	P cinnamomi	2014Junex2	MS1_122	0	7
354	31.01	3	Ctl	P cinnamomi	2014Junex2	MS1_122	0	5
356	31.01	4	Ctl	P cinnamomi	2014Junex2	MS1_122	0	11
358	31.01	5	Ctl	P cinnamomi	2014Junex2	MS1_122	0	5
5299	31.01	1	Ctl	P cinnamomi	2019Jul	MS1_122	0	20
5301	31.01	2	Ctl	P cinnamomi	2019Jul	MS1_122	0	80
5303	31.01	3	Ctl	P cinnamomi	2019Jul	MS1_122	0	5
5305	31.01	4	Ctl	P cinnamomi	2019Jul	MS1_122	0	10
5307	31.01	5	Ctl	P cinnamomi	2019Jul	MS1_122	0	5
360	31.01	1	Ctl	P cinnamomi	2014Junex2	MS1_125	6	7
362	31.01	2	Ctl	P cinnamomi	2014Junex2	MS1_125	0	5
364	31.01	3	Ctl	P cinnamomi	2014Junex2	MS1_125	0	8
366	31.01	4	Ctl	P cinnamomi	2014Junex2	MS1_125	0	23
368	31.01	5	Ctl	P cinnamomi	2014Junex2	MS1_125	0	4
370	31.01	1	Ctl	P cinnamomi	2014Junex2	MS1_127	0	4
372	31.01	2	Ctl	P cinnamomi	2014Junex2	MS1_127	0	3
374	31.01	3	Ctl	P cinnamomi	2014Junex2	MS1_127	0	3
376	31.01	4	Ctl	P cinnamomi	2014Junex2	MS1_127	0	5
378	31.01	5	Ctl	P cinnamomi	2014Junex2	MS1_127	0	2
380	31.01	1	Ctl	P cinnamomi	2014Junex2	MS1_128	1	6
381	31.01	2	Ctl	P cinnamomi	2014Junex2	MS1_128	0	5
383	31.01	3	Ctl	P cinnamomi	2014Junex2	MS1_128	0	5
385	31.01	4	Ctl	P cinnamomi	2014Junex2	MS1_128	0	10
2659	31.01	1	Ctl	P cinnamomi	2017July2	MS1_129	100	100
2661	31.01	2	Ctl	P cinnamomi	2017July2	MS1_129	0	10
2663	31.01	3	Ctl	P cinnamomi	2017July2	MS1_129	5	10
2665	31.01	4	Ctl	P cinnamomi	2017July2	MS1_129	0	0
2667	31.01	5	Ctl	P cinnamomi	2017July2	MS1_129	0	0
388	31.01	1	Ctl	P cinnamomi	2014Junex2	MS1_130	10	5
390	31.01	2	Ctl	P cinnamomi	2014Junex2	MS1_130	0	6
392	31.01	3	Ctl	P cinnamomi	2014Junex2	MS1_130	0	5
394	31.01	4	Ctl	P cinnamomi	2014Junex2	MS1_130	0	13
396	31.01	5	Ctl	P cinnamomi	2014Junex2	MS1_130	0	4
398	31.01	1	Ctl	P cinnamomi	2014Junex2	MS1_132	12	10
400	31.01	2	Ctl	P cinnamomi	2014Junex2	MS1_132	0	5
402	31.01	3	Ctl	P cinnamomi	2014Junex2	MS1_132	0	5
404	31.01	4	Ctl	P cinnamomi	2014Junex2	MS1_132	0	11
406	31.01	5	Ctl	P cinnamomi	2014Junex2	MS1_132	0	5
408	31.01	1	Ctl	P cinnamomi	2014Junex2	MS1_138	0	5
410	31.01	2	Ctl	P cinnamomi	2014Junex2	MS1_138	0	10
412	31.01	3	Ctl	P cinnamomi	2014Junex2	MS1_138	0	5
414	31.01	4	Ctl	P cinnamomi	2014Junex2	MS1_138	0	15
416	31.01	5	Ctl	P cinnamomi	2014Junex2	MS1_138	0	5
418	31.01	1	Ctl	P cinnamomi	2014Junex2	MS1_19	0	8
420	31.01	2	Ctl	P cinnamomi	2014Junex2	MS1_19	0	5
422	31.01	3	Ctl	P cinnamomi	2014Junex2	MS1_19	3	8
424	31.01	4	Ctl	P cinnamomi	2014Junex2	MS1_19	0	15
426	31.01	5	Ctl	P cinnamomi	2014Junex2	MS1_19	0	4
1219	31.01	1	Ctl	P cinnamomi	2016May	MS1_19	0	18
1221	31.01	2	Ctl	P cinnamomi	2016May	MS1_19	0	10
1223	31.01	3	Ctl	P cinnamomi	2016May	MS1_19	0	10
1225	31.01	4	Ctl	P cinnamomi	2016May	MS1_19	0	8
1227	31.01	5	Ctl	P cinnamomi	2016May	MS1_19	0	13
428	31.01	1	Ctl	P cinnamomi	2014Junex2	MS1_21	7	6
430	31.01	2	Ctl	P cinnamomi	2014Junex2	MS1_21	13	8
432	31.01	3	Ctl	P cinnamomi	2014Junex2	MS1_21	0	5
434	31.01	4	Ctl	P cinnamomi	2014Junex2	MS1_21	0	13
436	31.01	5	Ctl	P cinnamomi	2014Junex2	MS1_21	8	5
438	31.01	1	Ctl	P cinnamomi	2014Junex2	MS1_24	0	0
440	31.01	2	Ctl	P cinnamomi	2014Junex2	MS1_24	0	5
442	31.01	3	Ctl	P cinnamomi	2014Junex2	MS1_24	0	10
444	31.01	4	Ctl	P cinnamomi	2014Junex2	MS1_24	0	10
447	31.01	1	Ctl	P cinnamomi	2014Junex2	MS1_26	0	5
449	31.01	2	Ctl	P cinnamomi	2014Junex2	MS1_26	0	7
451	31.01	3	Ctl	P cinnamomi	2014Junex2	MS1_26	0	5
453	31.01	4	Ctl	P cinnamomi	2014Junex2	MS1_26	0	5
455	31.01	5	Ctl	P cinnamomi	2014Junex2	MS1_26	0	10
457	31.01	1	Ctl	P cinnamomi	2014Junex2	MS1_27	0	6
459	31.01	2	Ctl	P cinnamomi	2014Junex2	MS1_27	0	5
461	31.01	3	Ctl	P cinnamomi	2014Junex2	MS1_27	0	7
463	31.01	4	Ctl	P cinnamomi	2014Junex2	MS1_27	0	7
465	31.01	5	Ctl	P cinnamomi	2014Junex2	MS1_27	0	0
467	31.01	1	Ctl	P cinnamomi	2014Junex2	MS1_28	0	5
469	31.01	2	Ctl	P cinnamomi	2014Junex2	MS1_28	0	5
472	31.01	4	Ctl	P cinnamomi	2014Junex2	MS1_28	0	10
474	31.01	5	Ctl	P cinnamomi	2014Junex2	MS1_28	0	5
2669	31.01	1	Ctl	P cinnamomi	2017July2	MS1_29	0	95
2671	31.01	2	Ctl	P cinnamomi	2017July2	MS1_29	0	50
2673	31.01	3	Ctl	P cinnamomi	2017July2	MS1_29	0	60
2675	31.01	4	Ctl	P cinnamomi	2017July2	MS1_29	0	5
2677	31.01	5	Ctl	P cinnamomi	2017July2	MS1_29	0	5
476	31.01	1	Ctl	P cinnamomi	2014Junex2	MS1_3	0	5
478	31.01	2	Ctl	P cinnamomi	2014Junex2	MS1_3	0	5
480	31.01	3	Ctl	P cinnamomi	2014Junex2	MS1_3	0	5
482	31.01	4	Ctl	P cinnamomi	2014Junex2	MS1_3	0	10
484	31.01	5	Ctl	P cinnamomi	2014Junex2	MS1_3	0	5
486	31.01	1	Ctl	P cinnamomi	2014Junex2	MS1_31	0	5
488	31.01	2	Ctl	P cinnamomi	2014Junex2	MS1_31	0	5
489	31.01	3	Ctl	P cinnamomi	2014Junex2	MS1_31	0	5
490	31.01	4	Ctl	P cinnamomi	2014Junex2	MS1_31	0	9
492	31.01	5	Ctl	P cinnamomi	2014Junex2	MS1_31	0	10
494	31.01	1	Ctl	P cinnamomi	2014Junex2	MS1_32	0	5
496	31.01	2	Ctl	P cinnamomi	2014Junex2	MS1_32	0	8
498	31.01	3	Ctl	P cinnamomi	2014Junex2	MS1_32	0	5
500	31.01	4	Ctl	P cinnamomi	2014Junex2	MS1_32	0	14
502	31.01	5	Ctl	P cinnamomi	2014Junex2	MS1_32	0	14
504	31.01	1	Ctl	P cinnamomi	2014Junex2	MS1_36	0	5
506	31.01	2	Ctl	P cinnamomi	2014Junex2	MS1_36	0	4
507	31.01	3	Ctl	P cinnamomi	2014Junex2	MS1_36	0	5
508	31.01	4	Ctl	P cinnamomi	2014Junex2	MS1_36	0	5
510	31.01	5	Ctl	P cinnamomi	2014Junex2	MS1_36	0	0
512	31.01	1	Ctl	P cinnamomi	2014Junex2	MS1_41	0	5
514	31.01	2	Ctl	P cinnamomi	2014Junex2	MS1_41	0	5
516	31.01	3	Ctl	P cinnamomi	2014Junex2	MS1_41	0	5
518	31.01	4	Ctl	P cinnamomi	2014Junex2	MS1_41	0	20
520	31.01	5	Ctl	P cinnamomi	2014Junex2	MS1_41	0	5
1203	31.01	1	Ctl	P cinnamomi	2016Jun	MS1_41	0	10
1205	31.01	3	Ctl	P cinnamomi	2016Jun	MS1_41	0	13
1207	31.01	4	Ctl	P cinnamomi	2016Jun	MS1_41	0	13
1209	31.01	5	Ctl	P cinnamomi	2016Jun	MS1_41	0	8
1229	31.01	1	Ctl	P cinnamomi	2016May	MS1_41	0	8
1231	31.01	2	Ctl	P cinnamomi	2016May	MS1_41	3	5
1233	31.01	3	Ctl	P cinnamomi	2016May	MS1_41	0	5
1235	31.01	4	Ctl	P cinnamomi	2016May	MS1_41	11	23
1237	31.01	5	Ctl	P cinnamomi	2016May	MS1_41	0	10
522	31.01	1	Ctl	P cinnamomi	2014Junex2	MS1_44	0	5
524	31.01	2	Ctl	P cinnamomi	2014Junex2	MS1_44	0	5
526	31.01	3	Ctl	P cinnamomi	2014Junex2	MS1_44	0	5
528	31.01	4	Ctl	P cinnamomi	2014Junex2	MS1_44	0	10
530	31.01	5	Ctl	P cinnamomi	2014Junex2	MS1_44	0	5
532	31.01	1	Ctl	P cinnamomi	2014Junex2	MS1_45	0	20
534	31.01	2	Ctl	P cinnamomi	2014Junex2	MS1_45	0	5
536	31.01	3	Ctl	P cinnamomi	2014Junex2	MS1_45	0	5
538	31.01	1	Ctl	P cinnamomi	2014Junex2	MS1_48	0	5
540	31.01	2	Ctl	P cinnamomi	2014Junex2	MS1_48	10	5
542	31.01	3	Ctl	P cinnamomi	2014Junex2	MS1_48	0	8
544	31.01	4	Ctl	P cinnamomi	2014Junex2	MS1_48	0	20
546	31.01	5	Ctl	P cinnamomi	2014Junex2	MS1_48	0	5
548	31.01	1	Ctl	P cinnamomi	2014Junex2	MS1_49	4	29
550	31.01	2	Ctl	P cinnamomi	2014Junex2	MS1_49	0	5
552	31.01	3	Ctl	P cinnamomi	2014Junex2	MS1_49	0	3
554	31.01	4	Ctl	P cinnamomi	2014Junex2	MS1_49	0	20
556	31.01	5	Ctl	P cinnamomi	2014Junex2	MS1_49	0	3
558	31.01	1	Ctl	P cinnamomi	2014Junex2	MS1_51	0	10
560	31.01	2	Ctl	P cinnamomi	2014Junex2	MS1_51	0	5
562	31.01	3	Ctl	P cinnamomi	2014Junex2	MS1_51	0	5
564	31.01	4	Ctl	P cinnamomi	2014Junex2	MS1_51	0	10
566	31.01	5	Ctl	P cinnamomi	2014Junex2	MS1_51	0	8
568	31.01	1	Ctl	P cinnamomi	2014Junex2	MS1_55	0	3
570	31.01	2	Ctl	P cinnamomi	2014Junex2	MS1_55	0	3
572	31.01	3	Ctl	P cinnamomi	2014Junex2	MS1_55	0	3
574	31.01	4	Ctl	P cinnamomi	2014Junex2	MS1_55	0	5
576	31.01	5	Ctl	P cinnamomi	2014Junex2	MS1_55	0	3
578	31.01	1	Ctl	P cinnamomi	2014Junex2	MS1_56	0	4
580	31.01	2	Ctl	P cinnamomi	2014Junex2	MS1_56	0	5
582	31.01	3	Ctl	P cinnamomi	2014Junex2	MS1_56	0	5
584	31.01	4	Ctl	P cinnamomi	2014Junex2	MS1_56	0	10
586	31.01	5	Ctl	P cinnamomi	2014Junex2	MS1_56	0	4
588	31.01	1	Ctl	P cinnamomi	2014Junex2	MS1_62	0	5
590	31.01	2	Ctl	P cinnamomi	2014Junex2	MS1_62	0	5
592	31.01	3	Ctl	P cinnamomi	2014Junex2	MS1_62	0	5
593	31.01	4	Ctl	P cinnamomi	2014Junex2	MS1_62	0	15
595	31.01	5	Ctl	P cinnamomi	2014Junex2	MS1_62	0	5
596	31.01	1	Ctl	P cinnamomi	2014Junex2	MS1_65	0	5
598	31.01	2	Ctl	P cinnamomi	2014Junex2	MS1_65	0	4
600	31.01	3	Ctl	P cinnamomi	2014Junex2	MS1_65	0	8
602	31.01	4	Ctl	P cinnamomi	2014Junex2	MS1_65	0	5
604	31.01	5	Ctl	P cinnamomi	2014Junex2	MS1_65	0	10
606	31.01	1	Ctl	P cinnamomi	2014Junex2	MS1_68	0	5
608	31.01	2	Ctl	P cinnamomi	2014Junex2	MS1_68	0	5
610	31.01	3	Ctl	P cinnamomi	2014Junex2	MS1_68	100	100
612	31.01	4	Ctl	P cinnamomi	2014Junex2	MS1_68	0	3
614	31.01	5	Ctl	P cinnamomi	2014Junex2	MS1_68	0	5
616	31.01	1	Ctl	P cinnamomi	2014Junex2	MS1_7	2	9
618	31.01	2	Ctl	P cinnamomi	2014Junex2	MS1_7	0	5
620	31.01	3	Ctl	P cinnamomi	2014Junex2	MS1_7	0	5
622	31.01	4	Ctl	P cinnamomi	2014Junex2	MS1_7	0	7
624	31.01	5	Ctl	P cinnamomi	2014Junex2	MS1_7	0	5
626	31.01	1	Ctl	P cinnamomi	2014Junex2	MS1_71	21	8
628	31.01	2	Ctl	P cinnamomi	2014Junex2	MS1_71	0	8
630	31.01	3	Ctl	P cinnamomi	2014Junex2	MS1_71	0	5
632	31.01	4	Ctl	P cinnamomi	2014Junex2	MS1_71	0	10
634	31.01	5	Ctl	P cinnamomi	2014Junex2	MS1_71	0	5
636	31.01	1	Ctl	P cinnamomi	2014Junex2	MS1_72	2	8
638	31.01	2	Ctl	P cinnamomi	2014Junex2	MS1_72	0	5
640	31.01	3	Ctl	P cinnamomi	2014Junex2	MS1_72	0	5
642	31.01	4	Ctl	P cinnamomi	2014Junex2	MS1_72	0	9
644	31.01	5	Ctl	P cinnamomi	2014Junex2	MS1_72	0	2
3709	31.01	1	Ctl	P cinnamomi	2017Mar	MS1_73	100	100
3711	31.01	2	Ctl	P cinnamomi	2017Mar	MS1_73	0	0
3713	31.01	3	Ctl	P cinnamomi	2017Mar	MS1_73	0	0
3715	31.01	4	Ctl	P cinnamomi	2017Mar	MS1_73	0	0
3717	31.01	5	Ctl	P cinnamomi	2017Mar	MS1_73	0	0
4599	31.01	1	Ctl	P cinnamomi	2017Sep	MS1_77	0	10
4601	31.01	2	Ctl	P cinnamomi	2017Sep	MS1_77	100	100
4603	31.01	3	Ctl	P cinnamomi	2017Sep	MS1_77	0	5
4605	31.01	4	Ctl	P cinnamomi	2017Sep	MS1_77	0	30
4607	31.01	5	Ctl	P cinnamomi	2017Sep	MS1_77	7	5
646	31.01	1	Ctl	P cinnamomi	2014Junex2	MS1_8	0	5
648	31.01	2	Ctl	P cinnamomi	2014Junex2	MS1_8	0	5
650	31.01	3	Ctl	P cinnamomi	2014Junex2	MS1_8	0	5
652	31.01	4	Ctl	P cinnamomi	2014Junex2	MS1_8	0	10
654	31.01	5	Ctl	P cinnamomi	2014Junex2	MS1_8	0	5
656	31.01	1	Ctl	P cinnamomi	2014Junex2	MS1_84	2	4
658	31.01	2	Ctl	P cinnamomi	2014Junex2	MS1_84	0	5
659	31.01	3	Ctl	P cinnamomi	2014Junex2	MS1_84	0	5
661	31.01	4	Ctl	P cinnamomi	2014Junex2	MS1_84	0	5
664	31.01	1	Ctl	P cinnamomi	2014Junex2	MS1_86	27	10
666	31.01	2	Ctl	P cinnamomi	2014Junex2	MS1_86	0	5
668	31.01	3	Ctl	P cinnamomi	2014Junex2	MS1_86	0	8
670	31.01	4	Ctl	P cinnamomi	2014Junex2	MS1_86	13	10
672	31.01	5	Ctl	P cinnamomi	2014Junex2	MS1_86	0	4
674	31.01	1	Ctl	P cinnamomi	2014Junex2	MS1_87	0	5
676	31.01	2	Ctl	P cinnamomi	2014Junex2	MS1_87	0	5
678	31.01	3	Ctl	P cinnamomi	2014Junex2	MS1_87	0	5
680	31.01	4	Ctl	P cinnamomi	2014Junex2	MS1_87	0	10
682	31.01	5	Ctl	P cinnamomi	2014Junex2	MS1_87	0	3
684	31.01	1	Ctl	P cinnamomi	2014Junex2	MS1_90	11	6
686	31.01	2	Ctl	P cinnamomi	2014Junex2	MS1_90	0	5
688	31.01	3	Ctl	P cinnamomi	2014Junex2	MS1_90	0	8
690	31.01	4	Ctl	P cinnamomi	2014Junex2	MS1_90	0	15
692	31.01	5	Ctl	P cinnamomi	2014Junex2	MS1_90	0	4
694	31.01	1	Ctl	P cinnamomi	2014Junex2	MS1_93	0	10
696	31.01	2	Ctl	P cinnamomi	2014Junex2	MS1_93	0	15
698	31.01	3	Ctl	P cinnamomi	2014Junex2	MS1_93	0	3
700	31.01	1	Ctl	P cinnamomi	2014Junex2	MS1_94	0	10
702	31.01	2	Ctl	P cinnamomi	2014Junex2	MS1_94	0	5
704	31.01	3	Ctl	P cinnamomi	2014Junex2	MS1_94	0	5
706	31.01	4	Ctl	P cinnamomi	2014Junex2	MS1_94	0	7
708	31.01	5	Ctl	P cinnamomi	2014Junex2	MS1_94	0	5
710	31.01	1	Ctl	P cinnamomi	2014Junex2	MS1_95	0	5
712	31.01	2	Ctl	P cinnamomi	2014Junex2	MS1_95	0	5
714	31.01	3	Ctl	P cinnamomi	2014Junex2	MS1_95	0	9
716	31.01	4	Ctl	P cinnamomi	2014Junex2	MS1_95	0	10
718	31.01	5	Ctl	P cinnamomi	2014Junex2	MS1_95	0	3
720	31.01	1	Ctl	P cinnamomi	2014Junex2	MS1_96	0	5
722	31.01	2	Ctl	P cinnamomi	2014Junex2	MS1_96	0	6
724	31.01	3	Ctl	P cinnamomi	2014Junex2	MS1_96	0	5
726	31.01	4	Ctl	P cinnamomi	2014Junex2	MS1_96	0	9
728	31.01	5	Ctl	P cinnamomi	2014Junex2	MS1_96	0	3
730	31.01	1	Ctl	P cinnamomi	2014Junex2	MS1_97	0	8
732	31.01	2	Ctl	P cinnamomi	2014Junex2	MS1_97	0	6
734	31.01	3	Ctl	P cinnamomi	2014Junex2	MS1_97	0	5
736	31.01	4	Ctl	P cinnamomi	2014Junex2	MS1_97	0	6
738	31.01	5	Ctl	P cinnamomi	2014Junex2	MS1_97	0	5
740	31.01	1	Ctl	P cinnamomi	2014Junex2	MS1_99	0	3
742	31.01	2	Ctl	P cinnamomi	2014Junex2	MS1_99	0	5
744	31.01	3	Ctl	P cinnamomi	2014Junex2	MS1_99	0	5
746	31.01	4	Ctl	P cinnamomi	2014Junex2	MS1_99	0	5
748	31.01	5	Ctl	P cinnamomi	2014Junex2	MS1_99	0	2
2220	31.01	1	Pcinn	P cinnamomi	2017July1	AC1	63	70
2222	31.01	2	Pcinn	P cinnamomi	2017July1	AC1	52	55
2224	31.01	3	Pcinn	P cinnamomi	2017July1	AC1	0	60
2226	31.01	4	Pcinn	P cinnamomi	2017July1	AC1	30	50
2228	31.01	5	Pcinn	P cinnamomi	2017July1	AC1	0	60
2880	31.01	1	Pcinn	P cinnamomi	2017June1	AC103	92	40
2882	31.01	2	Pcinn	P cinnamomi	2017June1	AC103	100	95
2884	31.01	3	Pcinn	P cinnamomi	2017June1	AC103	100	85
2886	31.01	4	Pcinn	P cinnamomi	2017June1	AC103	100	90
2888	31.01	5	Pcinn	P cinnamomi	2017June1	AC103	100	90
3960	31.01	1	Pcinn	P cinnamomi	2017Sep	AC109	8	5
3962	31.01	2	Pcinn	P cinnamomi	2017Sep	AC109	0	5
3964	31.01	3	Pcinn	P cinnamomi	2017Sep	AC109	0	35
3966	31.01	4	Pcinn	P cinnamomi	2017Sep	AC109	0	10
3968	31.01	5	Pcinn	P cinnamomi	2017Sep	AC109	0	30
2480	31.01	1	Pcinn	P cinnamomi	2017July2	AC111	0	25
2482	31.01	2	Pcinn	P cinnamomi	2017July2	AC111	0	75
2484	31.01	3	Pcinn	P cinnamomi	2017July2	AC111	0	35
2486	31.01	4	Pcinn	P cinnamomi	2017July2	AC111	0	30
2488	31.01	5	Pcinn	P cinnamomi	2017July2	AC111	24	30
1260	31.01	1	Pcinn	P cinnamomi	2017Apr1	AC112	100	80
1262	31.01	2	Pcinn	P cinnamomi	2017Apr1	AC112	100	50
1264	31.01	3	Pcinn	P cinnamomi	2017Apr1	AC112	13	90
1266	31.01	4	Pcinn	P cinnamomi	2017Apr1	AC112	100	30
1268	31.01	5	Pcinn	P cinnamomi	2017Apr1	AC112	40	60
3970	31.01	1	Pcinn	P cinnamomi	2017Sep	AC113	0	25
3972	31.01	2	Pcinn	P cinnamomi	2017Sep	AC113	0	65
3974	31.01	3	Pcinn	P cinnamomi	2017Sep	AC113	0	75
3976	31.01	4	Pcinn	P cinnamomi	2017Sep	AC113	0	38
3978	31.01	5	Pcinn	P cinnamomi	2017Sep	AC113	0	65
5250	31.01	1	Pcinn	P cinnamomi	2019Jul	AC119	0	90
5252	31.01	2	Pcinn	P cinnamomi	2019Jul	AC119	0	75
5254	31.01	3	Pcinn	P cinnamomi	2019Jul	AC119	0	100
3980	31.01	1	Pcinn	P cinnamomi	2017Sep	AC12	0	5
3982	31.01	2	Pcinn	P cinnamomi	2017Sep	AC12	13	5
3984	31.01	3	Pcinn	P cinnamomi	2017Sep	AC12	0	35
3986	31.01	4	Pcinn	P cinnamomi	2017Sep	AC12	0	30
3988	31.01	5	Pcinn	P cinnamomi	2017Sep	AC12	2	45
2890	31.01	1	Pcinn	P cinnamomi	2017June1	AC120	88	50
2892	31.01	2	Pcinn	P cinnamomi	2017June1	AC120	100	55
2894	31.01	3	Pcinn	P cinnamomi	2017June1	AC120	32	80
2896	31.01	4	Pcinn	P cinnamomi	2017June1	AC120	0	75
2898	31.01	5	Pcinn	P cinnamomi	2017June1	AC120	100	65
3480	31.01	1	Pcinn	P cinnamomi	2017Mar	AC121	4	45
3482	31.01	2	Pcinn	P cinnamomi	2017Mar	AC121	0	10
3484	31.01	3	Pcinn	P cinnamomi	2017Mar	AC121	0	10
3486	31.01	4	Pcinn	P cinnamomi	2017Mar	AC121	0	40
3488	31.01	5	Pcinn	P cinnamomi	2017Mar	AC121	0	15
2900	31.01	1	Pcinn	P cinnamomi	2017June1	AC122	0	25
2902	31.01	2	Pcinn	P cinnamomi	2017June1	AC122	0	10
2904	31.01	3	Pcinn	P cinnamomi	2017June1	AC122	0	5
2906	31.01	4	Pcinn	P cinnamomi	2017June1	AC122	0	25
2908	31.01	5	Pcinn	P cinnamomi	2017June1	AC122	0	25
3990	31.01	1	Pcinn	P cinnamomi	2017Sep	AC125	0	0
3992	31.01	2	Pcinn	P cinnamomi	2017Sep	AC125	100	100
3994	31.01	3	Pcinn	P cinnamomi	2017Sep	AC125	0	5
3996	31.01	4	Pcinn	P cinnamomi	2017Sep	AC125	64	80
3998	31.01	5	Pcinn	P cinnamomi	2017Sep	AC125	0	30
2230	31.01	1	Pcinn	P cinnamomi	2017July1	AC129	64	75
2232	31.01	2	Pcinn	P cinnamomi	2017July1	AC129	0	30
2234	31.01	3	Pcinn	P cinnamomi	2017July1	AC129	19	80
2236	31.01	4	Pcinn	P cinnamomi	2017July1	AC129	86	80
2238	31.01	5	Pcinn	P cinnamomi	2017July1	AC129	0	80
2490	31.01	1	Pcinn	P cinnamomi	2017July2	AC129	4	60
2492	31.01	2	Pcinn	P cinnamomi	2017July2	AC129	0	75
2494	31.01	3	Pcinn	P cinnamomi	2017July2	AC129	0	35
2496	31.01	4	Pcinn	P cinnamomi	2017July2	AC129	14	60
2498	31.01	5	Pcinn	P cinnamomi	2017July2	AC129	8	80
1270	31.01	1	Pcinn	P cinnamomi	2017Apr1	AC13	0	10
1272	31.01	2	Pcinn	P cinnamomi	2017Apr1	AC13	100	100
1274	31.01	3	Pcinn	P cinnamomi	2017Apr1	AC13	100	10
1276	31.01	4	Pcinn	P cinnamomi	2017Apr1	AC13	0	5
1278	31.01	5	Pcinn	P cinnamomi	2017Apr1	AC13	0	0
3490	31.01	1	Pcinn	P cinnamomi	2017Mar	AC130	0	0
3492	31.01	2	Pcinn	P cinnamomi	2017Mar	AC130	0	40
3494	31.01	3	Pcinn	P cinnamomi	2017Mar	AC130	15	10
3496	31.01	4	Pcinn	P cinnamomi	2017Mar	AC130	0	10
3498	31.01	5	Pcinn	P cinnamomi	2017Mar	AC130	0	10
2500	31.01	1	Pcinn	P cinnamomi	2017July2	AC133	22	35
2502	31.01	2	Pcinn	P cinnamomi	2017July2	AC133	31	35
2504	31.01	3	Pcinn	P cinnamomi	2017July2	AC133	0	30
2506	31.01	4	Pcinn	P cinnamomi	2017July2	AC133	0	5
2508	31.01	5	Pcinn	P cinnamomi	2017July2	AC133	0	10
2000	31.01	1	Pcinn	P cinnamomi	2017Apr2	AC134	100	45
2002	31.01	2	Pcinn	P cinnamomi	2017Apr2	AC134	56	15
2004	31.01	3	Pcinn	P cinnamomi	2017Apr2	AC134	100	50
2006	31.01	4	Pcinn	P cinnamomi	2017Apr2	AC134	84	30
2008	31.01	5	Pcinn	P cinnamomi	2017Apr2	AC134	37	35
2510	31.01	1	Pcinn	P cinnamomi	2017July2	AC135	0	95
2512	31.01	2	Pcinn	P cinnamomi	2017July2	AC135	0	75
2514	31.01	3	Pcinn	P cinnamomi	2017July2	AC135	0	55
2516	31.01	4	Pcinn	P cinnamomi	2017July2	AC135	36	70
2518	31.01	5	Pcinn	P cinnamomi	2017July2	AC135	0	40
2240	31.01	1	Pcinn	P cinnamomi	2017July1	AC141	71	90
2242	31.01	2	Pcinn	P cinnamomi	2017July1	AC141	100	90
2244	31.01	3	Pcinn	P cinnamomi	2017July1	AC141	0	90
2246	31.01	4	Pcinn	P cinnamomi	2017July1	AC141	90	65
2248	31.01	5	Pcinn	P cinnamomi	2017July1	AC141	100	75
3500	31.01	1	Pcinn	P cinnamomi	2017Mar	AC142	0	45
3502	31.01	2	Pcinn	P cinnamomi	2017Mar	AC142	0	10
3504	31.01	3	Pcinn	P cinnamomi	2017Mar	AC142	8	15
3506	31.01	4	Pcinn	P cinnamomi	2017Mar	AC142	0	10
3508	31.01	5	Pcinn	P cinnamomi	2017Mar	AC142	0	10
2010	31.01	1	Pcinn	P cinnamomi	2017Apr2	AC145	26	45
2012	31.01	2	Pcinn	P cinnamomi	2017Apr2	AC145	81	25
2014	31.01	3	Pcinn	P cinnamomi	2017Apr2	AC145	0	25
2016	31.01	4	Pcinn	P cinnamomi	2017Apr2	AC145	76	30
2018	31.01	5	Pcinn	P cinnamomi	2017Apr2	AC145	36	40
2250	31.01	1	Pcinn	P cinnamomi	2017July1	AC148	74	60
2252	31.01	2	Pcinn	P cinnamomi	2017July1	AC148	64	80
2254	31.01	3	Pcinn	P cinnamomi	2017July1	AC148	60	65
2256	31.01	4	Pcinn	P cinnamomi	2017July1	AC148	96	80
2258	31.01	5	Pcinn	P cinnamomi	2017July1	AC148	100	85
2260	31.01	1	Pcinn	P cinnamomi	2017July1	AC15	100	100
2262	31.01	2	Pcinn	P cinnamomi	2017July1	AC15	61	90
2264	31.01	3	Pcinn	P cinnamomi	2017July1	AC15	70	75
2266	31.01	4	Pcinn	P cinnamomi	2017July1	AC15	76	90
2268	31.01	5	Pcinn	P cinnamomi	2017July1	AC15	27	80
4000	31.01	1	Pcinn	P cinnamomi	2017Sep	AC153	0	50
4002	31.01	2	Pcinn	P cinnamomi	2017Sep	AC153	0	35
4004	31.01	3	Pcinn	P cinnamomi	2017Sep	AC153	61	80
4006	31.01	4	Pcinn	P cinnamomi	2017Sep	AC153	88	80
4008	31.01	5	Pcinn	P cinnamomi	2017Sep	AC153	0	30
3340	31.01	1	Pcinn	P cinnamomi	2017June2	AC154	0	0
3342	31.01	2	Pcinn	P cinnamomi	2017June2	AC154	0	25
3344	31.01	3	Pcinn	P cinnamomi	2017June2	AC154	0	10
3346	31.01	4	Pcinn	P cinnamomi	2017June2	AC154	0	0
3348	31.01	5	Pcinn	P cinnamomi	2017June2	AC154	0	30
4010	31.01	1	Pcinn	P cinnamomi	2017Sep	AC155	4	5
4012	31.01	2	Pcinn	P cinnamomi	2017Sep	AC155	0	60
4014	31.01	3	Pcinn	P cinnamomi	2017Sep	AC155	0	65
4016	31.01	4	Pcinn	P cinnamomi	2017Sep	AC155	0	40
4018	31.01	5	Pcinn	P cinnamomi	2017Sep	AC155	0	35
1280	31.01	1	Pcinn	P cinnamomi	2017Apr1	AC16	100	75
1282	31.01	2	Pcinn	P cinnamomi	2017Apr1	AC16	76	60
1284	31.01	3	Pcinn	P cinnamomi	2017Apr1	AC16	83	70
1286	31.01	4	Pcinn	P cinnamomi	2017Apr1	AC16	62	90
1288	31.01	5	Pcinn	P cinnamomi	2017Apr1	AC16	85	65
3350	31.01	1	Pcinn	P cinnamomi	2017June2	AC160	0	0
3352	31.01	2	Pcinn	P cinnamomi	2017June2	AC160	0	30
3354	31.01	3	Pcinn	P cinnamomi	2017June2	AC160	0	0
3356	31.01	4	Pcinn	P cinnamomi	2017June2	AC160	0	0
3358	31.01	5	Pcinn	P cinnamomi	2017June2	AC160	0	10
4020	31.01	1	Pcinn	P cinnamomi	2017Sep	AC163	0	40
4022	31.01	2	Pcinn	P cinnamomi	2017Sep	AC163	0	50
4024	31.01	3	Pcinn	P cinnamomi	2017Sep	AC163	0	65
4026	31.01	4	Pcinn	P cinnamomi	2017Sep	AC163	0	70
4028	31.01	5	Pcinn	P cinnamomi	2017Sep	AC163	0	75
3510	31.01	1	Pcinn	P cinnamomi	2017Mar	AC164	14	50
3512	31.01	2	Pcinn	P cinnamomi	2017Mar	AC164	0	10
3514	31.01	3	Pcinn	P cinnamomi	2017Mar	AC164	0	10
3516	31.01	4	Pcinn	P cinnamomi	2017Mar	AC164	0	10
3518	31.01	5	Pcinn	P cinnamomi	2017Mar	AC164	11	15
3520	31.01	1	Pcinn	P cinnamomi	2017Mar	AC175	0	20
3522	31.01	2	Pcinn	P cinnamomi	2017Mar	AC175	0	15
3524	31.01	3	Pcinn	P cinnamomi	2017Mar	AC175	0	50
3526	31.01	4	Pcinn	P cinnamomi	2017Mar	AC175	0	40
3528	31.01	5	Pcinn	P cinnamomi	2017Mar	AC175	0	20
4030	31.01	1	Pcinn	P cinnamomi	2017Sep	AC176	0	50
4032	31.01	2	Pcinn	P cinnamomi	2017Sep	AC176	0	50
4034	31.01	3	Pcinn	P cinnamomi	2017Sep	AC176	0	40
4036	31.01	4	Pcinn	P cinnamomi	2017Sep	AC176	18	50
4038	31.01	5	Pcinn	P cinnamomi	2017Sep	AC176	0	50
1290	31.01	1	Pcinn	P cinnamomi	2017Apr1	AC179	64	40
1292	31.01	2	Pcinn	P cinnamomi	2017Apr1	AC179	100	75
1294	31.01	3	Pcinn	P cinnamomi	2017Apr1	AC179	100	75
1296	31.01	4	Pcinn	P cinnamomi	2017Apr1	AC179	100	100
1298	31.01	5	Pcinn	P cinnamomi	2017Apr1	AC179	100	100
3530	31.01	1	Pcinn	P cinnamomi	2017Mar	AC182	0	20
3532	31.01	2	Pcinn	P cinnamomi	2017Mar	AC182	0	5
3534	31.01	3	Pcinn	P cinnamomi	2017Mar	AC182	0	10
3536	31.01	4	Pcinn	P cinnamomi	2017Mar	AC182	0	40
3538	31.01	5	Pcinn	P cinnamomi	2017Mar	AC182	10	10
4040	31.01	1	Pcinn	P cinnamomi	2017Sep	AC184	28	55
4042	31.01	2	Pcinn	P cinnamomi	2017Sep	AC184	0	10
4044	31.01	3	Pcinn	P cinnamomi	2017Sep	AC184	36	25
4046	31.01	4	Pcinn	P cinnamomi	2017Sep	AC184	0	35
4048	31.01	5	Pcinn	P cinnamomi	2017Sep	AC184	0	60
3540	31.01	1	Pcinn	P cinnamomi	2017Mar	AC185	0	65
3542	31.01	2	Pcinn	P cinnamomi	2017Mar	AC185	0	15
3544	31.01	3	Pcinn	P cinnamomi	2017Mar	AC185	0	15
3546	31.01	4	Pcinn	P cinnamomi	2017Mar	AC185	0	25
3548	31.01	5	Pcinn	P cinnamomi	2017Mar	AC185	0	15
2020	31.01	1	Pcinn	P cinnamomi	2017Apr2	AC186	100	30
2022	31.01	2	Pcinn	P cinnamomi	2017Apr2	AC186	100	85
2024	31.01	3	Pcinn	P cinnamomi	2017Apr2	AC186	78	50
2026	31.01	4	Pcinn	P cinnamomi	2017Apr2	AC186	100	50
2028	31.01	5	Pcinn	P cinnamomi	2017Apr2	AC186	0	10
2030	31.01	1	Pcinn	P cinnamomi	2017Apr2	AC188	100	90
2032	31.01	2	Pcinn	P cinnamomi	2017Apr2	AC188	94	75
2034	31.01	3	Pcinn	P cinnamomi	2017Apr2	AC188	80	45
2036	31.01	4	Pcinn	P cinnamomi	2017Apr2	AC188	25	30
2038	31.01	5	Pcinn	P cinnamomi	2017Apr2	AC188	100	30
3550	31.01	1	Pcinn	P cinnamomi	2017Mar	AC189	0	20
3552	31.01	2	Pcinn	P cinnamomi	2017Mar	AC189	0	10
3554	31.01	3	Pcinn	P cinnamomi	2017Mar	AC189	0	10
3556	31.01	4	Pcinn	P cinnamomi	2017Mar	AC189	0	20
3558	31.01	5	Pcinn	P cinnamomi	2017Mar	AC189	0	0
3360	31.01	1	Pcinn	P cinnamomi	2017June2	AC19	0	5
3362	31.01	2	Pcinn	P cinnamomi	2017June2	AC19	0	40
3364	31.01	3	Pcinn	P cinnamomi	2017June2	AC19	62	60
3366	31.01	4	Pcinn	P cinnamomi	2017June2	AC19	0	60
3368	31.01	5	Pcinn	P cinnamomi	2017June2	AC19	85	50
2520	31.01	1	Pcinn	P cinnamomi	2017July2	AC190	50	70
2522	31.01	2	Pcinn	P cinnamomi	2017July2	AC190	3	50
2524	31.01	3	Pcinn	P cinnamomi	2017July2	AC190	100	40
2526	31.01	4	Pcinn	P cinnamomi	2017July2	AC190	26	35
2528	31.01	5	Pcinn	P cinnamomi	2017July2	AC190	71	60
1300	31.01	1	Pcinn	P cinnamomi	2017Apr1	AC2	81	45
1302	31.01	2	Pcinn	P cinnamomi	2017Apr1	AC2	100	80
1304	31.01	3	Pcinn	P cinnamomi	2017Apr1	AC2	100	50
1306	31.01	4	Pcinn	P cinnamomi	2017Apr1	AC2	100	65
1308	31.01	5	Pcinn	P cinnamomi	2017Apr1	AC2	63	40
4050	31.01	1	Pcinn	P cinnamomi	2017Sep	AC20	9	75
4052	31.01	2	Pcinn	P cinnamomi	2017Sep	AC20	0	50
4054	31.01	3	Pcinn	P cinnamomi	2017Sep	AC20	0	55
4056	31.01	4	Pcinn	P cinnamomi	2017Sep	AC20	3	55
4058	31.01	5	Pcinn	P cinnamomi	2017Sep	AC20	0	80
4060	31.01	1	Pcinn	P cinnamomi	2017Sep	AC206	0	45
4062	31.01	2	Pcinn	P cinnamomi	2017Sep	AC206	0	5
4064	31.01	3	Pcinn	P cinnamomi	2017Sep	AC206	27	25
4066	31.01	4	Pcinn	P cinnamomi	2017Sep	AC206	0	35
4068	31.01	5	Pcinn	P cinnamomi	2017Sep	AC206	0	20
4070	31.01	1	Pcinn	P cinnamomi	2017Sep	AC211	0	35
4072	31.01	2	Pcinn	P cinnamomi	2017Sep	AC211	0	5
4074	31.01	3	Pcinn	P cinnamomi	2017Sep	AC211	0	35
4076	31.01	4	Pcinn	P cinnamomi	2017Sep	AC211	0	30
4078	31.01	5	Pcinn	P cinnamomi	2017Sep	AC211	0	50
1310	31.01	1	Pcinn	P cinnamomi	2017Apr1	AC217	92	40
1312	31.01	2	Pcinn	P cinnamomi	2017Apr1	AC217	95	55
1314	31.01	3	Pcinn	P cinnamomi	2017Apr1	AC217	64	75
1316	31.01	4	Pcinn	P cinnamomi	2017Apr1	AC217	63	65
1318	31.01	5	Pcinn	P cinnamomi	2017Apr1	AC217	100	55
1320	31.01	1	Pcinn	P cinnamomi	2017Apr1	AC22	49	25
1322	31.01	2	Pcinn	P cinnamomi	2017Apr1	AC22	100	80
1324	31.01	3	Pcinn	P cinnamomi	2017Apr1	AC22	100	100
1326	31.01	4	Pcinn	P cinnamomi	2017Apr1	AC22	100	100
1328	31.01	5	Pcinn	P cinnamomi	2017Apr1	AC22	74	95
4080	31.01	1	Pcinn	P cinnamomi	2017Sep	AC220	0	35
4082	31.01	2	Pcinn	P cinnamomi	2017Sep	AC220	0	10
4084	31.01	3	Pcinn	P cinnamomi	2017Sep	AC220	0	40
4086	31.01	4	Pcinn	P cinnamomi	2017Sep	AC220	0	10
4088	31.01	5	Pcinn	P cinnamomi	2017Sep	AC220	0	35
1330	31.01	1	Pcinn	P cinnamomi	2017Apr1	AC221	100	90
1332	31.01	2	Pcinn	P cinnamomi	2017Apr1	AC221	100	80
1334	31.01	3	Pcinn	P cinnamomi	2017Apr1	AC221	79	85
1336	31.01	4	Pcinn	P cinnamomi	2017Apr1	AC221	91	70
1338	31.01	5	Pcinn	P cinnamomi	2017Apr1	AC221	83	45
4090	31.01	1	Pcinn	P cinnamomi	2017Sep	AC222	0	35
4092	31.01	2	Pcinn	P cinnamomi	2017Sep	AC222	0	35
4094	31.01	3	Pcinn	P cinnamomi	2017Sep	AC222	0	35
4096	31.01	4	Pcinn	P cinnamomi	2017Sep	AC222	0	40
4098	31.01	5	Pcinn	P cinnamomi	2017Sep	AC222	0	40
4100	31.01	1	Pcinn	P cinnamomi	2017Sep	AC225	0	15
4102	31.01	2	Pcinn	P cinnamomi	2017Sep	AC225	0	65
4104	31.01	3	Pcinn	P cinnamomi	2017Sep	AC225	12	25
4106	31.01	4	Pcinn	P cinnamomi	2017Sep	AC225	0	40
4108	31.01	5	Pcinn	P cinnamomi	2017Sep	AC225	0	75
1340	31.01	1	Pcinn	P cinnamomi	2017Apr1	AC23	100	100
1342	31.01	2	Pcinn	P cinnamomi	2017Apr1	AC23	100	85
1344	31.01	3	Pcinn	P cinnamomi	2017Apr1	AC23	44	65
1346	31.01	4	Pcinn	P cinnamomi	2017Apr1	AC23	100	55
1348	31.01	5	Pcinn	P cinnamomi	2017Apr1	AC23	100	60
4110	31.01	1	Pcinn	P cinnamomi	2017Sep	AC232	0	5
4112	31.01	2	Pcinn	P cinnamomi	2017Sep	AC232	0	5
4114	31.01	3	Pcinn	P cinnamomi	2017Sep	AC232	0	40
4116	31.01	4	Pcinn	P cinnamomi	2017Sep	AC232	0	10
4118	31.01	5	Pcinn	P cinnamomi	2017Sep	AC232	0	25
1350	31.01	1	Pcinn	P cinnamomi	2017Apr1	AC234	79	30
1352	31.01	2	Pcinn	P cinnamomi	2017Apr1	AC234	100	80
1354	31.01	3	Pcinn	P cinnamomi	2017Apr1	AC234	100	80
1356	31.01	4	Pcinn	P cinnamomi	2017Apr1	AC234	92	75
1358	31.01	5	Pcinn	P cinnamomi	2017Apr1	AC234	100	50
2910	31.01	1	Pcinn	P cinnamomi	2017June1	AC234	100	65
2912	31.01	2	Pcinn	P cinnamomi	2017June1	AC234	100	35
2914	31.01	3	Pcinn	P cinnamomi	2017June1	AC234	100	85
2916	31.01	4	Pcinn	P cinnamomi	2017June1	AC234	100	55
2918	31.01	5	Pcinn	P cinnamomi	2017June1	AC234	100	75
1360	31.01	1	Pcinn	P cinnamomi	2017Apr1	AC24	48	40
1362	31.01	2	Pcinn	P cinnamomi	2017Apr1	AC24	58	90
1364	31.01	3	Pcinn	P cinnamomi	2017Apr1	AC24	16	50
1366	31.01	4	Pcinn	P cinnamomi	2017Apr1	AC24	63	40
1368	31.01	5	Pcinn	P cinnamomi	2017Apr1	AC24	100	80
4120	31.01	1	Pcinn	P cinnamomi	2017Sep	AC242	0	5
4122	31.01	2	Pcinn	P cinnamomi	2017Sep	AC242	0	20
4124	31.01	3	Pcinn	P cinnamomi	2017Sep	AC242	0	35
4126	31.01	4	Pcinn	P cinnamomi	2017Sep	AC242	0	40
4128	31.01	5	Pcinn	P cinnamomi	2017Sep	AC242	0	55
2920	31.01	1	Pcinn	P cinnamomi	2017June1	AC255	100	80
2922	31.01	2	Pcinn	P cinnamomi	2017June1	AC255	100	55
2924	31.01	3	Pcinn	P cinnamomi	2017June1	AC255	100	70
2926	31.01	4	Pcinn	P cinnamomi	2017June1	AC255	100	95
2928	31.01	5	Pcinn	P cinnamomi	2017June1	AC255	100	50
4130	31.01	1	Pcinn	P cinnamomi	2017Sep	AC257	0	5
4132	31.01	2	Pcinn	P cinnamomi	2017Sep	AC257	0	85
4134	31.01	3	Pcinn	P cinnamomi	2017Sep	AC257	0	40
4136	31.01	4	Pcinn	P cinnamomi	2017Sep	AC257	3	40
4138	31.01	5	Pcinn	P cinnamomi	2017Sep	AC257	0	25
4140	31.01	1	Pcinn	P cinnamomi	2017Sep	AC258	0	30
4142	31.01	2	Pcinn	P cinnamomi	2017Sep	AC258	0	40
4144	31.01	3	Pcinn	P cinnamomi	2017Sep	AC258	0	25
4146	31.01	4	Pcinn	P cinnamomi	2017Sep	AC258	0	30
4148	31.01	5	Pcinn	P cinnamomi	2017Sep	AC258	0	35
4150	31.01	1	Pcinn	P cinnamomi	2017Sep	AC261	0	50
4152	31.01	2	Pcinn	P cinnamomi	2017Sep	AC261	0	25
4154	31.01	3	Pcinn	P cinnamomi	2017Sep	AC261	0	55
4156	31.01	4	Pcinn	P cinnamomi	2017Sep	AC261	0	45
4158	31.01	5	Pcinn	P cinnamomi	2017Sep	AC261	0	35
1370	31.01	1	Pcinn	P cinnamomi	2017Apr1	AC262	52	35
1372	31.01	2	Pcinn	P cinnamomi	2017Apr1	AC262	62	75
1374	31.01	3	Pcinn	P cinnamomi	2017Apr1	AC262	100	65
1376	31.01	4	Pcinn	P cinnamomi	2017Apr1	AC262	59	85
1378	31.01	5	Pcinn	P cinnamomi	2017Apr1	AC262	100	75
2270	31.01	1	Pcinn	P cinnamomi	2017July1	AC267	70	55
2272	31.01	2	Pcinn	P cinnamomi	2017July1	AC267	100	100
2274	31.01	3	Pcinn	P cinnamomi	2017July1	AC267	95	50
2276	31.01	4	Pcinn	P cinnamomi	2017July1	AC267	86	50
2278	31.01	5	Pcinn	P cinnamomi	2017July1	AC267	100	90
4160	31.01	1	Pcinn	P cinnamomi	2017Sep	AC268	0	5
4162	31.01	2	Pcinn	P cinnamomi	2017Sep	AC268	0	25
4164	31.01	3	Pcinn	P cinnamomi	2017Sep	AC268	0	45
4166	31.01	4	Pcinn	P cinnamomi	2017Sep	AC268	0	50
4168	31.01	5	Pcinn	P cinnamomi	2017Sep	AC268	0	50
1380	31.01	1	Pcinn	P cinnamomi	2017Apr1	AC27	100	80
1382	31.01	2	Pcinn	P cinnamomi	2017Apr1	AC27	58	65
1384	31.01	3	Pcinn	P cinnamomi	2017Apr1	AC27	100	65
1386	31.01	4	Pcinn	P cinnamomi	2017Apr1	AC27	89	65
1388	31.01	5	Pcinn	P cinnamomi	2017Apr1	AC27	100	80
2280	31.01	1	Pcinn	P cinnamomi	2017July1	AC270	0	20
2282	31.01	2	Pcinn	P cinnamomi	2017July1	AC270	71	75
2284	31.01	3	Pcinn	P cinnamomi	2017July1	AC270	100	100
2286	31.01	4	Pcinn	P cinnamomi	2017July1	AC270	24	55
2288	31.01	5	Pcinn	P cinnamomi	2017July1	AC270	46	20
1390	31.01	1	Pcinn	P cinnamomi	2017Apr1	AC271	0	45
1392	31.01	2	Pcinn	P cinnamomi	2017Apr1	AC271	0	55
1394	31.01	3	Pcinn	P cinnamomi	2017Apr1	AC271	100	35
1396	31.01	4	Pcinn	P cinnamomi	2017Apr1	AC271	0	75
1398	31.01	5	Pcinn	P cinnamomi	2017Apr1	AC271	5	65
1400	31.01	1	Pcinn	P cinnamomi	2017Apr1	AC272	100	40
1402	31.01	2	Pcinn	P cinnamomi	2017Apr1	AC272	76	95
1404	31.01	3	Pcinn	P cinnamomi	2017Apr1	AC272	73	50
1406	31.01	4	Pcinn	P cinnamomi	2017Apr1	AC272	75	50
1408	31.01	5	Pcinn	P cinnamomi	2017Apr1	AC272	69	65
4170	31.01	1	Pcinn	P cinnamomi	2017Sep	AC273	0	20
4172	31.01	2	Pcinn	P cinnamomi	2017Sep	AC273	0	35
4174	31.01	3	Pcinn	P cinnamomi	2017Sep	AC273	0	35
4176	31.01	4	Pcinn	P cinnamomi	2017Sep	AC273	8	60
4178	31.01	5	Pcinn	P cinnamomi	2017Sep	AC273	10	80
1410	31.01	1	Pcinn	P cinnamomi	2017Apr1	AC276	20	10
1412	31.01	2	Pcinn	P cinnamomi	2017Apr1	AC276	0	25
1414	31.01	3	Pcinn	P cinnamomi	2017Apr1	AC276	31	50
1416	31.01	4	Pcinn	P cinnamomi	2017Apr1	AC276	0	5
1418	31.01	5	Pcinn	P cinnamomi	2017Apr1	AC276	0	5
2530	31.01	1	Pcinn	P cinnamomi	2017July2	AC277	0	40
2532	31.01	2	Pcinn	P cinnamomi	2017July2	AC277	5	30
2534	31.01	3	Pcinn	P cinnamomi	2017July2	AC277	0	40
2536	31.01	4	Pcinn	P cinnamomi	2017July2	AC277	0	80
2538	31.01	5	Pcinn	P cinnamomi	2017July2	AC277	17	60
4180	31.01	1	Pcinn	P cinnamomi	2017Sep	AC278	2	10
4182	31.01	2	Pcinn	P cinnamomi	2017Sep	AC278	0	30
4184	31.01	3	Pcinn	P cinnamomi	2017Sep	AC278	0	25
4186	31.01	4	Pcinn	P cinnamomi	2017Sep	AC278	0	60
4188	31.01	5	Pcinn	P cinnamomi	2017Sep	AC278	0	60
2540	31.01	1	Pcinn	P cinnamomi	2017July2	AC279	68	40
2542	31.01	2	Pcinn	P cinnamomi	2017July2	AC279	0	40
2544	31.01	3	Pcinn	P cinnamomi	2017July2	AC279	9	10
2546	31.01	4	Pcinn	P cinnamomi	2017July2	AC279	34	10
2548	31.01	5	Pcinn	P cinnamomi	2017July2	AC279	100	100
4190	31.01	1	Pcinn	P cinnamomi	2017Sep	AC280	0	5
4192	31.01	2	Pcinn	P cinnamomi	2017Sep	AC280	0	60
4194	31.01	3	Pcinn	P cinnamomi	2017Sep	AC280	0	35
4196	31.01	4	Pcinn	P cinnamomi	2017Sep	AC280	0	40
4198	31.01	5	Pcinn	P cinnamomi	2017Sep	AC280	65	30
2550	31.01	1	Pcinn	P cinnamomi	2017July2	AC281	26	35
2552	31.01	2	Pcinn	P cinnamomi	2017July2	AC281	0	15
2554	31.01	3	Pcinn	P cinnamomi	2017July2	AC281	60	40
2556	31.01	4	Pcinn	P cinnamomi	2017July2	AC281	37	10
2558	31.01	5	Pcinn	P cinnamomi	2017July2	AC281	50	20
3370	31.01	1	Pcinn	P cinnamomi	2017June2	AC282	0	5
3372	31.01	2	Pcinn	P cinnamomi	2017June2	AC282	0	40
3374	31.01	3	Pcinn	P cinnamomi	2017June2	AC282	0	5
3376	31.01	4	Pcinn	P cinnamomi	2017June2	AC282	0	5
3378	31.01	5	Pcinn	P cinnamomi	2017June2	AC282	0	25
4200	31.01	1	Pcinn	P cinnamomi	2017Sep	AC283	0	60
4202	31.01	2	Pcinn	P cinnamomi	2017Sep	AC283	0	10
4204	31.01	3	Pcinn	P cinnamomi	2017Sep	AC283	0	40
4206	31.01	4	Pcinn	P cinnamomi	2017Sep	AC283	0	50
4208	31.01	5	Pcinn	P cinnamomi	2017Sep	AC283	0	50
4210	31.01	1	Pcinn	P cinnamomi	2017Sep	AC284	3	5
4212	31.01	2	Pcinn	P cinnamomi	2017Sep	AC284	0	45
4214	31.01	3	Pcinn	P cinnamomi	2017Sep	AC284	0	60
4216	31.01	4	Pcinn	P cinnamomi	2017Sep	AC284	0	75
4218	31.01	5	Pcinn	P cinnamomi	2017Sep	AC284	0	70
2040	31.01	1	Pcinn	P cinnamomi	2017Apr2	AC286	23	5
2042	31.01	2	Pcinn	P cinnamomi	2017Apr2	AC286	0	5
2044	31.01	3	Pcinn	P cinnamomi	2017Apr2	AC286	13	5
2046	31.01	4	Pcinn	P cinnamomi	2017Apr2	AC286	0	25
2048	31.01	5	Pcinn	P cinnamomi	2017Apr2	AC286	0	0
4220	31.01	1	Pcinn	P cinnamomi	2017Sep	AC287	0	5
4222	31.01	2	Pcinn	P cinnamomi	2017Sep	AC287	0	65
4224	31.01	3	Pcinn	P cinnamomi	2017Sep	AC287	0	25
4226	31.01	4	Pcinn	P cinnamomi	2017Sep	AC287	25	15
4228	31.01	5	Pcinn	P cinnamomi	2017Sep	AC287	0	80
3380	31.01	1	Pcinn	P cinnamomi	2017June2	AC288	0	40
3382	31.01	2	Pcinn	P cinnamomi	2017June2	AC288	100	15
3384	31.01	3	Pcinn	P cinnamomi	2017June2	AC288	0	75
3386	31.01	4	Pcinn	P cinnamomi	2017June2	AC288	9	25
3388	31.01	5	Pcinn	P cinnamomi	2017June2	AC288	84	35
1420	31.01	1	Pcinn	P cinnamomi	2017Apr1	AC29	57	25
1422	31.01	2	Pcinn	P cinnamomi	2017Apr1	AC29	84	75
1424	31.01	3	Pcinn	P cinnamomi	2017Apr1	AC29	100	85
1426	31.01	4	Pcinn	P cinnamomi	2017Apr1	AC29	100	60
1428	31.01	5	Pcinn	P cinnamomi	2017Apr1	AC29	26	60
2560	31.01	1	Pcinn	P cinnamomi	2017July2	AC292	0	30
2562	31.01	2	Pcinn	P cinnamomi	2017July2	AC292	91	95
2564	31.01	3	Pcinn	P cinnamomi	2017July2	AC292	0	5
2566	31.01	4	Pcinn	P cinnamomi	2017July2	AC292	31	5
2568	31.01	5	Pcinn	P cinnamomi	2017July2	AC292	22	30
2570	31.01	1	Pcinn	P cinnamomi	2017July2	AC293	22	75
2572	31.01	2	Pcinn	P cinnamomi	2017July2	AC293	0	50
2574	31.01	3	Pcinn	P cinnamomi	2017July2	AC293	76	70
2576	31.01	4	Pcinn	P cinnamomi	2017July2	AC293	91	90
2578	31.01	5	Pcinn	P cinnamomi	2017July2	AC293	0	75
3560	31.01	1	Pcinn	P cinnamomi	2017Mar	AC294	23	75
3562	31.01	2	Pcinn	P cinnamomi	2017Mar	AC294	28	30
3564	31.01	3	Pcinn	P cinnamomi	2017Mar	AC294	15	20
3566	31.01	4	Pcinn	P cinnamomi	2017Mar	AC294	12	35
3568	31.01	5	Pcinn	P cinnamomi	2017Mar	AC294	18	15
2930	31.01	1	Pcinn	P cinnamomi	2017June1	AC3	0	25
2932	31.01	2	Pcinn	P cinnamomi	2017June1	AC3	0	0
2934	31.01	3	Pcinn	P cinnamomi	2017June1	AC3	0	0
2936	31.01	4	Pcinn	P cinnamomi	2017June1	AC3	0	5
2938	31.01	5	Pcinn	P cinnamomi	2017June1	AC3	0	5
3570	31.01	1	Pcinn	P cinnamomi	2017Mar	AC30	51	50
3572	31.01	2	Pcinn	P cinnamomi	2017Mar	AC30	0	5
3574	31.01	3	Pcinn	P cinnamomi	2017Mar	AC30	21	100
3576	31.01	4	Pcinn	P cinnamomi	2017Mar	AC30	100	90
3578	31.01	5	Pcinn	P cinnamomi	2017Mar	AC30	54	20
3580	31.01	1	Pcinn	P cinnamomi	2017Mar	AC301	26	35
3582	31.01	2	Pcinn	P cinnamomi	2017Mar	AC301	43	35
3584	31.01	3	Pcinn	P cinnamomi	2017Mar	AC301	0	20
3586	31.01	4	Pcinn	P cinnamomi	2017Mar	AC301	8	20
3588	31.01	5	Pcinn	P cinnamomi	2017Mar	AC301	18	5
4230	31.01	1	Pcinn	P cinnamomi	2017Sep	AC310	0	5
4232	31.01	2	Pcinn	P cinnamomi	2017Sep	AC310	0	10
4234	31.01	3	Pcinn	P cinnamomi	2017Sep	AC310	0	35
4236	31.01	4	Pcinn	P cinnamomi	2017Sep	AC310	0	40
4238	31.01	5	Pcinn	P cinnamomi	2017Sep	AC310	0	25
4240	31.01	1	Pcinn	P cinnamomi	2017Sep	AC312	0	15
4242	31.01	2	Pcinn	P cinnamomi	2017Sep	AC312	0	5
4244	31.01	3	Pcinn	P cinnamomi	2017Sep	AC312	20	20
4246	31.01	4	Pcinn	P cinnamomi	2017Sep	AC312	0	40
4248	31.01	5	Pcinn	P cinnamomi	2017Sep	AC312	0	25
3590	31.01	1	Pcinn	P cinnamomi	2017Mar	AC315	0	5
3592	31.01	2	Pcinn	P cinnamomi	2017Mar	AC315	0	5
3594	31.01	3	Pcinn	P cinnamomi	2017Mar	AC315	0	15
3596	31.01	4	Pcinn	P cinnamomi	2017Mar	AC315	0	15
3598	31.01	5	Pcinn	P cinnamomi	2017Mar	AC315	0	5
4250	31.01	1	Pcinn	P cinnamomi	2017Sep	AC318	0	20
4252	31.01	2	Pcinn	P cinnamomi	2017Sep	AC318	0	35
4254	31.01	3	Pcinn	P cinnamomi	2017Sep	AC318	0	25
4256	31.01	4	Pcinn	P cinnamomi	2017Sep	AC318	7	75
4258	31.01	5	Pcinn	P cinnamomi	2017Sep	AC318	0	35
4260	31.01	1	Pcinn	P cinnamomi	2017Sep	AC322	0	15
4262	31.01	2	Pcinn	P cinnamomi	2017Sep	AC322	6	5
4264	31.01	3	Pcinn	P cinnamomi	2017Sep	AC322	0	30
4266	31.01	4	Pcinn	P cinnamomi	2017Sep	AC322	0	25
4268	31.01	5	Pcinn	P cinnamomi	2017Sep	AC322	0	25
4270	31.01	1	Pcinn	P cinnamomi	2017Sep	AC323	5	5
4272	31.01	2	Pcinn	P cinnamomi	2017Sep	AC323	2	55
4274	31.01	3	Pcinn	P cinnamomi	2017Sep	AC323	0	5
4276	31.01	4	Pcinn	P cinnamomi	2017Sep	AC323	0	35
4278	31.01	5	Pcinn	P cinnamomi	2017Sep	AC323	5	30
2580	31.01	1	Pcinn	P cinnamomi	2017July2	AC324	24	95
2582	31.01	2	Pcinn	P cinnamomi	2017July2	AC324	1	85
2584	31.01	3	Pcinn	P cinnamomi	2017July2	AC324	34	95
2586	31.01	4	Pcinn	P cinnamomi	2017July2	AC324	0	10
2588	31.01	5	Pcinn	P cinnamomi	2017July2	AC324	53	65
4280	31.01	1	Pcinn	P cinnamomi	2017Sep	AC334	0	5
4282	31.01	2	Pcinn	P cinnamomi	2017Sep	AC334	0	5
4284	31.01	3	Pcinn	P cinnamomi	2017Sep	AC334	0	55
4286	31.01	4	Pcinn	P cinnamomi	2017Sep	AC334	0	35
4288	31.01	5	Pcinn	P cinnamomi	2017Sep	AC334	0	25
2940	31.01	1	Pcinn	P cinnamomi	2017June1	AC335	100	100
2942	31.01	2	Pcinn	P cinnamomi	2017June1	AC335	0	35
2944	31.01	3	Pcinn	P cinnamomi	2017June1	AC335	18	25
2946	31.01	4	Pcinn	P cinnamomi	2017June1	AC335	0	50
2948	31.01	5	Pcinn	P cinnamomi	2017June1	AC335	87	80
4290	31.01	1	Pcinn	P cinnamomi	2017Sep	AC337	0	35
4292	31.01	2	Pcinn	P cinnamomi	2017Sep	AC337	0	75
4294	31.01	3	Pcinn	P cinnamomi	2017Sep	AC337	0	30
4296	31.01	4	Pcinn	P cinnamomi	2017Sep	AC337	0	50
4298	31.01	5	Pcinn	P cinnamomi	2017Sep	AC337	33	50
2590	31.01	1	Pcinn	P cinnamomi	2017July2	AC338	52	30
2592	31.01	2	Pcinn	P cinnamomi	2017July2	AC338	72	30
2594	31.01	3	Pcinn	P cinnamomi	2017July2	AC338	100	45
2596	31.01	4	Pcinn	P cinnamomi	2017July2	AC338	0	75
2598	31.01	5	Pcinn	P cinnamomi	2017July2	AC338	10	30
2950	31.01	1	Pcinn	P cinnamomi	2017June1	AC343	11	30
2952	31.01	2	Pcinn	P cinnamomi	2017June1	AC343	0	40
2954	31.01	3	Pcinn	P cinnamomi	2017June1	AC343	58	10
2956	31.01	4	Pcinn	P cinnamomi	2017June1	AC343	0	25
2958	31.01	5	Pcinn	P cinnamomi	2017June1	AC343	0	25
4300	31.01	1	Pcinn	P cinnamomi	2017Sep	AC346	3	45
4302	31.01	2	Pcinn	P cinnamomi	2017Sep	AC346	0	50
4304	31.01	3	Pcinn	P cinnamomi	2017Sep	AC346	0	45
4306	31.01	4	Pcinn	P cinnamomi	2017Sep	AC346	0	55
4308	31.01	5	Pcinn	P cinnamomi	2017Sep	AC346	0	60
2050	31.01	1	Pcinn	P cinnamomi	2017Apr2	AC347	24	5
2052	31.01	2	Pcinn	P cinnamomi	2017Apr2	AC347	13	15
2054	31.01	3	Pcinn	P cinnamomi	2017Apr2	AC347	64	40
2056	31.01	4	Pcinn	P cinnamomi	2017Apr2	AC347	0	20
2058	31.01	5	Pcinn	P cinnamomi	2017Apr2	AC347	0	5
4310	31.01	1	Pcinn	P cinnamomi	2017Sep	AC349	0	0
4312	31.01	2	Pcinn	P cinnamomi	2017Sep	AC349	0	50
4314	31.01	3	Pcinn	P cinnamomi	2017Sep	AC349	12	50
4316	31.01	4	Pcinn	P cinnamomi	2017Sep	AC349	0	35
4318	31.01	5	Pcinn	P cinnamomi	2017Sep	AC349	14	40
1430	31.01	1	Pcinn	P cinnamomi	2017Apr1	AC35	100	10
1432	31.01	2	Pcinn	P cinnamomi	2017Apr1	AC35	100	95
1434	31.01	3	Pcinn	P cinnamomi	2017Apr1	AC35	100	75
1436	31.01	4	Pcinn	P cinnamomi	2017Apr1	AC35	100	65
1438	31.01	5	Pcinn	P cinnamomi	2017Apr1	AC35	100	65
3600	31.01	1	Pcinn	P cinnamomi	2017Mar	AC350	0	20
3602	31.01	2	Pcinn	P cinnamomi	2017Mar	AC350	0	5
3604	31.01	3	Pcinn	P cinnamomi	2017Mar	AC350	0	10
3606	31.01	4	Pcinn	P cinnamomi	2017Mar	AC350	0	35
3608	31.01	5	Pcinn	P cinnamomi	2017Mar	AC350	0	10
2290	31.01	1	Pcinn	P cinnamomi	2017July1	AC352	100	40
2292	31.01	2	Pcinn	P cinnamomi	2017July1	AC352	57	50
2294	31.01	3	Pcinn	P cinnamomi	2017July1	AC352	24	35
2296	31.01	4	Pcinn	P cinnamomi	2017July1	AC352	0	25
2298	31.01	5	Pcinn	P cinnamomi	2017July1	AC352	16	30
4320	31.01	1	Pcinn	P cinnamomi	2017Sep	AC353	0	45
4322	31.01	2	Pcinn	P cinnamomi	2017Sep	AC353	0	25
4324	31.01	3	Pcinn	P cinnamomi	2017Sep	AC353	25	50
4326	31.01	4	Pcinn	P cinnamomi	2017Sep	AC353	0	25
4328	31.01	5	Pcinn	P cinnamomi	2017Sep	AC353	0	35
3610	31.01	1	Pcinn	P cinnamomi	2017Mar	AC354	0	30
3612	31.01	2	Pcinn	P cinnamomi	2017Mar	AC354	0	20
3614	31.01	3	Pcinn	P cinnamomi	2017Mar	AC354	0	25
3616	31.01	4	Pcinn	P cinnamomi	2017Mar	AC354	0	15
3618	31.01	5	Pcinn	P cinnamomi	2017Mar	AC354	0	15
4330	31.01	1	Pcinn	P cinnamomi	2017Sep	AC356	0	5
4332	31.01	2	Pcinn	P cinnamomi	2017Sep	AC356	0	35
4334	31.01	3	Pcinn	P cinnamomi	2017Sep	AC356	0	55
4336	31.01	4	Pcinn	P cinnamomi	2017Sep	AC356	0	55
4338	31.01	5	Pcinn	P cinnamomi	2017Sep	AC356	8	30
4340	31.01	1	Pcinn	P cinnamomi	2017Sep	AC363	0	25
4342	31.01	2	Pcinn	P cinnamomi	2017Sep	AC363	0	10
4344	31.01	3	Pcinn	P cinnamomi	2017Sep	AC363	0	45
4346	31.01	4	Pcinn	P cinnamomi	2017Sep	AC363	0	60
4348	31.01	5	Pcinn	P cinnamomi	2017Sep	AC363	0	10
2600	31.01	1	Pcinn	P cinnamomi	2017July2	AC366	42	95
2602	31.01	2	Pcinn	P cinnamomi	2017July2	AC366	0	35
2604	31.01	3	Pcinn	P cinnamomi	2017July2	AC366	0	35
2606	31.01	4	Pcinn	P cinnamomi	2017July2	AC366	21	30
2608	31.01	5	Pcinn	P cinnamomi	2017July2	AC366	7	35
4350	31.01	1	Pcinn	P cinnamomi	2017Sep	AC367	0	25
4352	31.01	2	Pcinn	P cinnamomi	2017Sep	AC367	0	65
4354	31.01	3	Pcinn	P cinnamomi	2017Sep	AC367	0	30
4356	31.01	4	Pcinn	P cinnamomi	2017Sep	AC367	5	35
4358	31.01	5	Pcinn	P cinnamomi	2017Sep	AC367	0	40
4360	31.01	1	Pcinn	P cinnamomi	2017Sep	AC369	0	0
4362	31.01	2	Pcinn	P cinnamomi	2017Sep	AC369	0	5
4364	31.01	3	Pcinn	P cinnamomi	2017Sep	AC369	0	50
4366	31.01	4	Pcinn	P cinnamomi	2017Sep	AC369	0	30
4368	31.01	5	Pcinn	P cinnamomi	2017Sep	AC369	0	15
2960	31.01	1	Pcinn	P cinnamomi	2017June1	AC370	77	30
2962	31.01	2	Pcinn	P cinnamomi	2017June1	AC370	0	5
2964	31.01	3	Pcinn	P cinnamomi	2017June1	AC370	0	25
2966	31.01	4	Pcinn	P cinnamomi	2017June1	AC370	0	20
2968	31.01	5	Pcinn	P cinnamomi	2017June1	AC370	4	40
1440	31.01	1	Pcinn	P cinnamomi	2017Apr1	AC380	0	10
1442	31.01	2	Pcinn	P cinnamomi	2017Apr1	AC380	0	10
1444	31.01	3	Pcinn	P cinnamomi	2017Apr1	AC380	0	5
1446	31.01	4	Pcinn	P cinnamomi	2017Apr1	AC380	0	25
1448	31.01	5	Pcinn	P cinnamomi	2017Apr1	AC380	0	5
1450	31.01	1	Pcinn	P cinnamomi	2017Apr1	AC385	81	30
1452	31.01	2	Pcinn	P cinnamomi	2017Apr1	AC385	100	75
1454	31.01	3	Pcinn	P cinnamomi	2017Apr1	AC385	30	45
1456	31.01	4	Pcinn	P cinnamomi	2017Apr1	AC385	60	40
1458	31.01	5	Pcinn	P cinnamomi	2017Apr1	AC385	100	75
4370	31.01	1	Pcinn	P cinnamomi	2017Sep	AC394	0	5
4372	31.01	2	Pcinn	P cinnamomi	2017Sep	AC394	0	50
4374	31.01	3	Pcinn	P cinnamomi	2017Sep	AC394	0	75
4376	31.01	4	Pcinn	P cinnamomi	2017Sep	AC394	0	50
4378	31.01	5	Pcinn	P cinnamomi	2017Sep	AC394	0	65
1460	31.01	1	Pcinn	P cinnamomi	2017Apr1	AC402	74	20
1462	31.01	2	Pcinn	P cinnamomi	2017Apr1	AC402	100	90
1464	31.01	3	Pcinn	P cinnamomi	2017Apr1	AC402	54	70
1466	31.01	4	Pcinn	P cinnamomi	2017Apr1	AC402	100	40
1468	31.01	5	Pcinn	P cinnamomi	2017Apr1	AC402	46	35
1470	31.01	1	Pcinn	P cinnamomi	2017Apr1	AC407	65	5
1472	31.01	2	Pcinn	P cinnamomi	2017Apr1	AC407	100	90
1474	31.01	3	Pcinn	P cinnamomi	2017Apr1	AC407	46	40
1476	31.01	4	Pcinn	P cinnamomi	2017Apr1	AC407	100	100
1478	31.01	5	Pcinn	P cinnamomi	2017Apr1	AC407	73	45
2970	31.01	1	Pcinn	P cinnamomi	2017June1	AC411	100	60
2972	31.01	2	Pcinn	P cinnamomi	2017June1	AC411	100	100
2974	31.01	3	Pcinn	P cinnamomi	2017June1	AC411	100	80
2976	31.01	4	Pcinn	P cinnamomi	2017June1	AC411	100	55
2978	31.01	5	Pcinn	P cinnamomi	2017June1	AC411	100	75
5256	31.01	1	Pcinn	P cinnamomi	2019Jul	AC422	0	100
5258	31.01	2	Pcinn	P cinnamomi	2019Jul	AC422	0	100
5260	31.01	3	Pcinn	P cinnamomi	2019Jul	AC422	0	80
5262	31.01	4	Pcinn	P cinnamomi	2019Jul	AC422	0	100
3620	31.01	1	Pcinn	P cinnamomi	2017Mar	AC426	0	45
3622	31.01	2	Pcinn	P cinnamomi	2017Mar	AC426	0	15
3624	31.01	3	Pcinn	P cinnamomi	2017Mar	AC426	0	20
3626	31.01	4	Pcinn	P cinnamomi	2017Mar	AC426	0	20
3628	31.01	5	Pcinn	P cinnamomi	2017Mar	AC426	0	10
4380	31.01	1	Pcinn	P cinnamomi	2017Sep	AC428	6	15
4382	31.01	2	Pcinn	P cinnamomi	2017Sep	AC428	0	25
4384	31.01	3	Pcinn	P cinnamomi	2017Sep	AC428	23	35
4386	31.01	4	Pcinn	P cinnamomi	2017Sep	AC428	0	55
4388	31.01	5	Pcinn	P cinnamomi	2017Sep	AC428	0	35
1480	31.01	1	Pcinn	P cinnamomi	2017Apr1	AC429	85	20
1482	31.01	2	Pcinn	P cinnamomi	2017Apr1	AC429	75	45
1484	31.01	3	Pcinn	P cinnamomi	2017Apr1	AC429	86	40
1486	31.01	4	Pcinn	P cinnamomi	2017Apr1	AC429	65	25
1488	31.01	5	Pcinn	P cinnamomi	2017Apr1	AC429	70	55
2610	31.01	1	Pcinn	P cinnamomi	2017July2	AC431	40	75
2612	31.01	2	Pcinn	P cinnamomi	2017July2	AC431	0	30
2614	31.01	3	Pcinn	P cinnamomi	2017July2	AC431	81	60
2616	31.01	4	Pcinn	P cinnamomi	2017July2	AC431	0	40
2618	31.01	5	Pcinn	P cinnamomi	2017July2	AC431	0	75
2980	31.01	1	Pcinn	P cinnamomi	2017June1	AC432	0	55
2982	31.01	2	Pcinn	P cinnamomi	2017June1	AC432	20	100
2984	31.01	3	Pcinn	P cinnamomi	2017June1	AC432	0	40
2986	31.01	4	Pcinn	P cinnamomi	2017June1	AC432	100	100
2988	31.01	5	Pcinn	P cinnamomi	2017June1	AC432	0	95
1490	31.01	1	Pcinn	P cinnamomi	2017Apr1	AC434	80	60
1492	31.01	2	Pcinn	P cinnamomi	2017Apr1	AC434	87	80
1494	31.01	3	Pcinn	P cinnamomi	2017Apr1	AC434	86	75
1496	31.01	4	Pcinn	P cinnamomi	2017Apr1	AC434	100	75
1498	31.01	5	Pcinn	P cinnamomi	2017Apr1	AC434	77	35
1500	31.01	1	Pcinn	P cinnamomi	2017Apr1	AC438	100	45
1502	31.01	2	Pcinn	P cinnamomi	2017Apr1	AC438	95	80
1504	31.01	3	Pcinn	P cinnamomi	2017Apr1	AC438	81	40
1506	31.01	4	Pcinn	P cinnamomi	2017Apr1	AC438	87	60
1508	31.01	5	Pcinn	P cinnamomi	2017Apr1	AC438	100	70
2300	31.01	1	Pcinn	P cinnamomi	2017July1	AC442	36	50
2302	31.01	2	Pcinn	P cinnamomi	2017July1	AC442	10	65
2304	31.01	3	Pcinn	P cinnamomi	2017July1	AC442	83	65
2306	31.01	4	Pcinn	P cinnamomi	2017July1	AC442	0	60
2308	31.01	5	Pcinn	P cinnamomi	2017July1	AC442	80	95
1510	31.01	1	Pcinn	P cinnamomi	2017Apr1	AC443	92	30
1512	31.01	2	Pcinn	P cinnamomi	2017Apr1	AC443	53	50
1514	31.01	3	Pcinn	P cinnamomi	2017Apr1	AC443	100	85
1516	31.01	4	Pcinn	P cinnamomi	2017Apr1	AC443	56	65
1518	31.01	5	Pcinn	P cinnamomi	2017Apr1	AC443	0	60
2990	31.01	1	Pcinn	P cinnamomi	2017June1	AC446	100	25
2992	31.01	2	Pcinn	P cinnamomi	2017June1	AC446	100	60
2994	31.01	3	Pcinn	P cinnamomi	2017June1	AC446	100	100
2996	31.01	4	Pcinn	P cinnamomi	2017June1	AC446	71	75
2998	31.01	5	Pcinn	P cinnamomi	2017June1	AC446	95	90
1520	31.01	1	Pcinn	P cinnamomi	2017Apr1	AC448	97	70
1522	31.01	2	Pcinn	P cinnamomi	2017Apr1	AC448	89	75
1524	31.01	3	Pcinn	P cinnamomi	2017Apr1	AC448	76	75
1526	31.01	4	Pcinn	P cinnamomi	2017Apr1	AC448	91	85
1528	31.01	5	Pcinn	P cinnamomi	2017Apr1	AC448	95	50
2060	31.01	1	Pcinn	P cinnamomi	2017Apr2	AC449	94	20
2062	31.01	2	Pcinn	P cinnamomi	2017Apr2	AC449	0	25
2064	31.01	3	Pcinn	P cinnamomi	2017Apr2	AC449	71	40
2066	31.01	4	Pcinn	P cinnamomi	2017Apr2	AC449	45	25
2068	31.01	5	Pcinn	P cinnamomi	2017Apr2	AC449	0	10
1530	31.01	1	Pcinn	P cinnamomi	2017Apr1	AC452	74	35
1532	31.01	2	Pcinn	P cinnamomi	2017Apr1	AC452	60	60
1534	31.01	3	Pcinn	P cinnamomi	2017Apr1	AC452	24	65
1536	31.01	4	Pcinn	P cinnamomi	2017Apr1	AC452	86	65
1538	31.01	5	Pcinn	P cinnamomi	2017Apr1	AC452	100	55
2310	31.01	1	Pcinn	P cinnamomi	2017July1	AC453	19	55
2312	31.01	2	Pcinn	P cinnamomi	2017July1	AC453	90	95
2314	31.01	3	Pcinn	P cinnamomi	2017July1	AC453	100	85
2316	31.01	4	Pcinn	P cinnamomi	2017July1	AC453	100	85
2318	31.01	5	Pcinn	P cinnamomi	2017July1	AC453	100	75
4390	31.01	1	Pcinn	P cinnamomi	2017Sep	AC454	0	30
4392	31.01	2	Pcinn	P cinnamomi	2017Sep	AC454	0	35
4394	31.01	3	Pcinn	P cinnamomi	2017Sep	AC454	0	15
4396	31.01	4	Pcinn	P cinnamomi	2017Sep	AC454	0	60
4398	31.01	5	Pcinn	P cinnamomi	2017Sep	AC454	0	40
4400	31.01	1	Pcinn	P cinnamomi	2017Sep	AC457	0	25
4402	31.01	2	Pcinn	P cinnamomi	2017Sep	AC457	0	30
4404	31.01	3	Pcinn	P cinnamomi	2017Sep	AC457	0	20
4406	31.01	4	Pcinn	P cinnamomi	2017Sep	AC457	0	30
4408	31.01	5	Pcinn	P cinnamomi	2017Sep	AC457	0	50
1540	31.01	1	Pcinn	P cinnamomi	2017Apr1	AC458	100	85
1542	31.01	2	Pcinn	P cinnamomi	2017Apr1	AC458	100	95
1544	31.01	3	Pcinn	P cinnamomi	2017Apr1	AC458	100	100
1546	31.01	4	Pcinn	P cinnamomi	2017Apr1	AC458	100	80
1548	31.01	5	Pcinn	P cinnamomi	2017Apr1	AC458	97	65
3630	31.01	1	Pcinn	P cinnamomi	2017Mar	AC466	18	40
3632	31.01	2	Pcinn	P cinnamomi	2017Mar	AC466	0	10
3634	31.01	3	Pcinn	P cinnamomi	2017Mar	AC466	0	60
3636	31.01	4	Pcinn	P cinnamomi	2017Mar	AC466	0	20
3638	31.01	5	Pcinn	P cinnamomi	2017Mar	AC466	0	10
4410	31.01	1	Pcinn	P cinnamomi	2017Sep	AC468	0	5
4412	31.01	2	Pcinn	P cinnamomi	2017Sep	AC468	0	25
4414	31.01	3	Pcinn	P cinnamomi	2017Sep	AC468	8	20
4416	31.01	4	Pcinn	P cinnamomi	2017Sep	AC468	0	40
4418	31.01	5	Pcinn	P cinnamomi	2017Sep	AC468	16	10
4420	31.01	1	Pcinn	P cinnamomi	2017Sep	AC469	0	20
4422	31.01	2	Pcinn	P cinnamomi	2017Sep	AC469	0	20
4424	31.01	3	Pcinn	P cinnamomi	2017Sep	AC469	0	45
4426	31.01	4	Pcinn	P cinnamomi	2017Sep	AC469	0	30
4428	31.01	5	Pcinn	P cinnamomi	2017Sep	AC469	0	50
4430	31.01	1	Pcinn	P cinnamomi	2017Sep	AC470	27	5
4432	31.01	2	Pcinn	P cinnamomi	2017Sep	AC470	0	15
4434	31.01	3	Pcinn	P cinnamomi	2017Sep	AC470	3	30
4436	31.01	4	Pcinn	P cinnamomi	2017Sep	AC470	100	100
4438	31.01	5	Pcinn	P cinnamomi	2017Sep	AC470	0	65
3640	31.01	1	Pcinn	P cinnamomi	2017Mar	AC472	0	5
3642	31.01	2	Pcinn	P cinnamomi	2017Mar	AC472	0	15
3644	31.01	3	Pcinn	P cinnamomi	2017Mar	AC472	0	35
3646	31.01	4	Pcinn	P cinnamomi	2017Mar	AC472	0	40
3648	31.01	5	Pcinn	P cinnamomi	2017Mar	AC472	0	10
4440	31.01	1	Pcinn	P cinnamomi	2017Sep	AC480	0	15
4442	31.01	2	Pcinn	P cinnamomi	2017Sep	AC480	47	25
4444	31.01	3	Pcinn	P cinnamomi	2017Sep	AC480	35	10
4446	31.01	4	Pcinn	P cinnamomi	2017Sep	AC480	0	30
4448	31.01	5	Pcinn	P cinnamomi	2017Sep	AC480	4	45
3000	31.01	1	Pcinn	P cinnamomi	2017June1	AC482	100	65
3002	31.01	2	Pcinn	P cinnamomi	2017June1	AC482	100	75
3004	31.01	3	Pcinn	P cinnamomi	2017June1	AC482	100	90
3006	31.01	4	Pcinn	P cinnamomi	2017June1	AC482	100	65
3008	31.01	5	Pcinn	P cinnamomi	2017June1	AC482	100	50
2070	31.01	1	Pcinn	P cinnamomi	2017Apr2	AC487	100
2072	31.01	2	Pcinn	P cinnamomi	2017Apr2	AC487	80	45
[truncated: 537 more rows]

## Sheet: 31.01_pin
Ser no.	Female parent	Clone pair$	Inoculated (P pin or P cin) or a control (Ctl) clone	Pathogen	Experiment	Hybrid progeny	Crown rot (% length)	Root rot (% length)
2349	31.01	1	Ctl	P pinni	2017July1	AC1	0	60
2351	31.01	2	Ctl	P pinni	2017July1	AC1	0	15
2353	31.01	3	Ctl	P pinni	2017July1	AC1	0	90
2355	31.01	4	Ctl	P pinni	2017July1	AC1	0	30
2357	31.01	5	Ctl	P pinni	2017July1	AC1	0	10
3109	31.01	1	Ctl	P pinni	2017June1	AC103	0	25
3111	31.01	2	Ctl	P pinni	2017June1	AC103	0	25
3113	31.01	3	Ctl	P pinni	2017June1	AC103	0	5
3115	31.01	4	Ctl	P pinni	2017June1	AC103	0	20
3117	31.01	5	Ctl	P pinni	2017June1	AC103	0	30
4609	31.01	1	Ctl	P pinni	2017Sep	AC109	0	10
4611	31.01	2	Ctl	P pinni	2017Sep	AC109	0	5
4613	31.01	3	Ctl	P pinni	2017Sep	AC109	0	40
4615	31.01	4	Ctl	P pinni	2017Sep	AC109	0	30
4617	31.01	5	Ctl	P pinni	2017Sep	AC109	0	30
2679	31.01	1	Ctl	P pinni	2017July2	AC111	0	70
2681	31.01	2	Ctl	P pinni	2017July2	AC111	0	35
2683	31.01	3	Ctl	P pinni	2017July2	AC111	0	40
2685	31.01	4	Ctl	P pinni	2017July2	AC111	0	20
2687	31.01	5	Ctl	P pinni	2017July2	AC111	0	0
1629	31.01	1	Ctl	P pinni	2017Apr1	AC112	0	60
1631	31.01	2	Ctl	P pinni	2017Apr1	AC112	0	30
1633	31.01	3	Ctl	P pinni	2017Apr1	AC112	0	10
1635	31.01	4	Ctl	P pinni	2017Apr1	AC112	0	25
1637	31.01	5	Ctl	P pinni	2017Apr1	AC112	0	40
4619	31.01	1	Ctl	P pinni	2017Sep	AC113	2	55
4621	31.01	2	Ctl	P pinni	2017Sep	AC113	0	25
4623	31.01	3	Ctl	P pinni	2017Sep	AC113	0	40
4625	31.01	4	Ctl	P pinni	2017Sep	AC113	0	40
4627	31.01	5	Ctl	P pinni	2017Sep	AC113	0	20
4629	31.01	1	Ctl	P pinni	2017Sep	AC12	0	5
4631	31.01	2	Ctl	P pinni	2017Sep	AC12	0	5
4633	31.01	3	Ctl	P pinni	2017Sep	AC12	0	10
4635	31.01	4	Ctl	P pinni	2017Sep	AC12	0	5
4637	31.01	5	Ctl	P pinni	2017Sep	AC12	0	0
3119	31.01	1	Ctl	P pinni	2017June1	AC120	0	25
3121	31.01	2	Ctl	P pinni	2017June1	AC120	0	20
3123	31.01	3	Ctl	P pinni	2017June1	AC120	0	25
3125	31.01	4	Ctl	P pinni	2017June1	AC120	0	50
3127	31.01	5	Ctl	P pinni	2017June1	AC120	0	40
3719	31.01	1	Ctl	P pinni	2017Mar	AC121	0	15
3721	31.01	2	Ctl	P pinni	2017Mar	AC121	0	0
3723	31.01	3	Ctl	P pinni	2017Mar	AC121	0	0
3725	31.01	4	Ctl	P pinni	2017Mar	AC121	0	0
3727	31.01	5	Ctl	P pinni	2017Mar	AC121	0	0
3129	31.01	1	Ctl	P pinni	2017June1	AC122	0	5
3131	31.01	2	Ctl	P pinni	2017June1	AC122	0	0
3133	31.01	3	Ctl	P pinni	2017June1	AC122	0	5
3135	31.01	4	Ctl	P pinni	2017June1	AC122	0	10
3137	31.01	5	Ctl	P pinni	2017June1	AC122	0	5
4639	31.01	1	Ctl	P pinni	2017Sep	AC125	0	5
4641	31.01	2	Ctl	P pinni	2017Sep	AC125	0	5
4643	31.01	3	Ctl	P pinni	2017Sep	AC125	0	30
4645	31.01	4	Ctl	P pinni	2017Sep	AC125	0	30
4647	31.01	5	Ctl	P pinni	2017Sep	AC125	0	2
2359	31.01	1	Ctl	P pinni	2017July1	AC129	0	75
2361	31.01	2	Ctl	P pinni	2017July1	AC129	0	35
2363	31.01	3	Ctl	P pinni	2017July1	AC129	0	70
2365	31.01	4	Ctl	P pinni	2017July1	AC129	0	45
2367	31.01	5	Ctl	P pinni	2017July1	AC129	0	35
2689	31.01	1	Ctl	P pinni	2017July2	AC129	0	55
2691	31.01	2	Ctl	P pinni	2017July2	AC129	0	75
2693	31.01	3	Ctl	P pinni	2017July2	AC129	0	80
2695	31.01	4	Ctl	P pinni	2017July2	AC129	0	80
2697	31.01	5	Ctl	P pinni	2017July2	AC129	0	20
1639	31.01	1	Ctl	P pinni	2017Apr1	AC13	0	5
1641	31.01	2	Ctl	P pinni	2017Apr1	AC13	0	0
1643	31.01	3	Ctl	P pinni	2017Apr1	AC13	0	0
1645	31.01	4	Ctl	P pinni	2017Apr1	AC13	0	0
1647	31.01	5	Ctl	P pinni	2017Apr1	AC13	0	0
3729	31.01	1	Ctl	P pinni	2017Mar	AC130	0	0
3731	31.01	2	Ctl	P pinni	2017Mar	AC130	0	0
3733	31.01	3	Ctl	P pinni	2017Mar	AC130	0	5
3735	31.01	4	Ctl	P pinni	2017Mar	AC130	0	0
3737	31.01	5	Ctl	P pinni	2017Mar	AC130	0	5
2699	31.01	1	Ctl	P pinni	2017July2	AC133	0	30
2701	31.01	2	Ctl	P pinni	2017July2	AC133	0	30
2703	31.01	3	Ctl	P pinni	2017July2	AC133	0	30
2705	31.01	4	Ctl	P pinni	2017July2	AC133	0	10
2707	31.01	5	Ctl	P pinni	2017July2	AC133	20	5
2109	31.01	1	Ctl	P pinni	2017Apr2	AC134	0	45
2111	31.01	2	Ctl	P pinni	2017Apr2	AC134	0	20
2113	31.01	3	Ctl	P pinni	2017Apr2	AC134	0	25
2115	31.01	4	Ctl	P pinni	2017Apr2	AC134	0	5
2117	31.01	5	Ctl	P pinni	2017Apr2	AC134	0	25
2709	31.01	1	Ctl	P pinni	2017July2	AC135	0	75
2711	31.01	2	Ctl	P pinni	2017July2	AC135	0	50
2713	31.01	3	Ctl	P pinni	2017July2	AC135	0	80
2715	31.01	4	Ctl	P pinni	2017July2	AC135	0	75
2717	31.01	5	Ctl	P pinni	2017July2	AC135	0	25
2369	31.01	1	Ctl	P pinni	2017July1	AC141	0	80
2371	31.01	2	Ctl	P pinni	2017July1	AC141	0	55
2373	31.01	3	Ctl	P pinni	2017July1	AC141	0	85
2375	31.01	4	Ctl	P pinni	2017July1	AC141	0	60
2377	31.01	5	Ctl	P pinni	2017July1	AC141	0	40
3739	31.01	1	Ctl	P pinni	2017Mar	AC142	0	10
3741	31.01	2	Ctl	P pinni	2017Mar	AC142	0	0
3743	31.01	3	Ctl	P pinni	2017Mar	AC142	0	0
3745	31.01	4	Ctl	P pinni	2017Mar	AC142	0	0
3747	31.01	5	Ctl	P pinni	2017Mar	AC142	0	0
2119	31.01	1	Ctl	P pinni	2017Apr2	AC145	0	25
2121	31.01	2	Ctl	P pinni	2017Apr2	AC145	0	40
2123	31.01	3	Ctl	P pinni	2017Apr2	AC145	0	5
2125	31.01	4	Ctl	P pinni	2017Apr2	AC145	0	5
2127	31.01	5	Ctl	P pinni	2017Apr2	AC145	0	30
2379	31.01	1	Ctl	P pinni	2017July1	AC148	0	75
2381	31.01	2	Ctl	P pinni	2017July1	AC148	0	50
2383	31.01	3	Ctl	P pinni	2017July1	AC148	0	90
2385	31.01	4	Ctl	P pinni	2017July1	AC148	0	10
2387	31.01	5	Ctl	P pinni	2017July1	AC148	0	65
2389	31.01	1	Ctl	P pinni	2017July1	AC15	0	75
2391	31.01	2	Ctl	P pinni	2017July1	AC15	0	75
2393	31.01	3	Ctl	P pinni	2017July1	AC15	0	75
2395	31.01	4	Ctl	P pinni	2017July1	AC15	0	45
2397	31.01	5	Ctl	P pinni	2017July1	AC15	0	75
4649	31.01	1	Ctl	P pinni	2017Sep	AC153	0	35
4651	31.01	2	Ctl	P pinni	2017Sep	AC153	0	60
4653	31.01	3	Ctl	P pinni	2017Sep	AC153	0	25
4655	31.01	4	Ctl	P pinni	2017Sep	AC153	36	75
4657	31.01	5	Ctl	P pinni	2017Sep	AC153	0	25
3409	31.01	1	Ctl	P pinni	2017June2	AC154	0	0
3411	31.01	2	Ctl	P pinni	2017June2	AC154	0	5
3413	31.01	3	Ctl	P pinni	2017June2	AC154	0	0
3415	31.01	4	Ctl	P pinni	2017June2	AC154	0	0
3417	31.01	5	Ctl	P pinni	2017June2	AC154	0	5
4659	31.01	1	Ctl	P pinni	2017Sep	AC155	0	25
4661	31.01	2	Ctl	P pinni	2017Sep	AC155	0	40
4663	31.01	3	Ctl	P pinni	2017Sep	AC155	0	40
4665	31.01	4	Ctl	P pinni	2017Sep	AC155	0	30
4667	31.01	5	Ctl	P pinni	2017Sep	AC155	0	10
1649	31.01	1	Ctl	P pinni	2017Apr1	AC16	0	25
1651	31.01	2	Ctl	P pinni	2017Apr1	AC16	0	50
1653	31.01	3	Ctl	P pinni	2017Apr1	AC16	18	50
1655	31.01	4	Ctl	P pinni	2017Apr1	AC16	0	25
1657	31.01	5	Ctl	P pinni	2017Apr1	AC16	0	40
3419	31.01	1	Ctl	P pinni	2017June2	AC160	0	10
3421	31.01	2	Ctl	P pinni	2017June2	AC160	0	5
3423	31.01	3	Ctl	P pinni	2017June2	AC160	0	0
3425	31.01	4	Ctl	P pinni	2017June2	AC160	0	0
3427	31.01	5	Ctl	P pinni	2017June2	AC160	0	5
4669	31.01	1	Ctl	P pinni	2017Sep	AC163	0	45
4671	31.01	2	Ctl	P pinni	2017Sep	AC163	0	45
4673	31.01	3	Ctl	P pinni	2017Sep	AC163	0	50
4675	31.01	4	Ctl	P pinni	2017Sep	AC163	0	30
4677	31.01	5	Ctl	P pinni	2017Sep	AC163	0	50
3749	31.01	1	Ctl	P pinni	2017Mar	AC164	0	5
3751	31.01	2	Ctl	P pinni	2017Mar	AC164	0	5
3753	31.01	3	Ctl	P pinni	2017Mar	AC164	0	10
3755	31.01	4	Ctl	P pinni	2017Mar	AC164	0	0
3757	31.01	5	Ctl	P pinni	2017Mar	AC164	0	5
3759	31.01	1	Ctl	P pinni	2017Mar	AC175	0	10
3761	31.01	2	Ctl	P pinni	2017Mar	AC175	0	10
3763	31.01	3	Ctl	P pinni	2017Mar	AC175	0	0
3765	31.01	4	Ctl	P pinni	2017Mar	AC175	0	0
3767	31.01	5	Ctl	P pinni	2017Mar	AC175	0	0
4679	31.01	1	Ctl	P pinni	2017Sep	AC176	0	25
4681	31.01	2	Ctl	P pinni	2017Sep	AC176	0	40
4683	31.01	3	Ctl	P pinni	2017Sep	AC176	0	45
4685	31.01	4	Ctl	P pinni	2017Sep	AC176	0	40
4687	31.01	5	Ctl	P pinni	2017Sep	AC176	0	25
1659	31.01	1	Ctl	P pinni	2017Apr1	AC179	0	25
1661	31.01	2	Ctl	P pinni	2017Apr1	AC179	0	30
1663	31.01	3	Ctl	P pinni	2017Apr1	AC179	0	45
1665	31.01	4	Ctl	P pinni	2017Apr1	AC179	0	25
1667	31.01	5	Ctl	P pinni	2017Apr1	AC179	0	25
3769	31.01	1	Ctl	P pinni	2017Mar	AC182	0	0
3771	31.01	2	Ctl	P pinni	2017Mar	AC182	0	5
3773	31.01	3	Ctl	P pinni	2017Mar	AC182	0	5
3775	31.01	4	Ctl	P pinni	2017Mar	AC182	0	0
3777	31.01	5	Ctl	P pinni	2017Mar	AC182	0	0
4689	31.01	1	Ctl	P pinni	2017Sep	AC184	0	50
4691	31.01	2	Ctl	P pinni	2017Sep	AC184	0	10
4693	31.01	3	Ctl	P pinni	2017Sep	AC184	0	40
4695	31.01	4	Ctl	P pinni	2017Sep	AC184	0	50
4697	31.01	5	Ctl	P pinni	2017Sep	AC184	0	15
3779	31.01	1	Ctl	P pinni	2017Mar	AC185	0	10
3781	31.01	2	Ctl	P pinni	2017Mar	AC185	0	30
3783	31.01	3	Ctl	P pinni	2017Mar	AC185	0	0
3785	31.01	4	Ctl	P pinni	2017Mar	AC185	0	10
3787	31.01	5	Ctl	P pinni	2017Mar	AC185	0	0
2129	31.01	1	Ctl	P pinni	2017Apr2	AC186	0	10
2131	31.01	2	Ctl	P pinni	2017Apr2	AC186	0	10
2133	31.01	3	Ctl	P pinni	2017Apr2	AC186	0	15
2135	31.01	4	Ctl	P pinni	2017Apr2	AC186	0	25
2137	31.01	5	Ctl	P pinni	2017Apr2	AC186	0	60
2139	31.01	1	Ctl	P pinni	2017Apr2	AC188	0	5
2141	31.01	2	Ctl	P pinni	2017Apr2	AC188	0	25
2143	31.01	3	Ctl	P pinni	2017Apr2	AC188	0	25
2145	31.01	4	Ctl	P pinni	2017Apr2	AC188	0	20
2147	31.01	5	Ctl	P pinni	2017Apr2	AC188	0	30
3789	31.01	1	Ctl	P pinni	2017Mar	AC189	0	5
3791	31.01	2	Ctl	P pinni	2017Mar	AC189	0	10
3793	31.01	3	Ctl	P pinni	2017Mar	AC189	0	0
3795	31.01	4	Ctl	P pinni	2017Mar	AC189	0	5
3797	31.01	5	Ctl	P pinni	2017Mar	AC189	0	0
3429	31.01	1	Ctl	P pinni	2017June2	AC19	0	10
3431	31.01	2	Ctl	P pinni	2017June2	AC19	0	45
3433	31.01	3	Ctl	P pinni	2017June2	AC19	0	25
3435	31.01	4	Ctl	P pinni	2017June2	AC19	0	10
3437	31.01	5	Ctl	P pinni	2017June2	AC19	0	10
2719	31.01	1	Ctl	P pinni	2017July2	AC190	0	30
2721	31.01	2	Ctl	P pinni	2017July2	AC190	0	10
2723	31.01	3	Ctl	P pinni	2017July2	AC190	0	35
2725	31.01	4	Ctl	P pinni	2017July2	AC190	0	25
2727	31.01	5	Ctl	P pinni	2017July2	AC190	0	5
1669	31.01	1	Ctl	P pinni	2017Apr1	AC2	0	25
1671	31.01	2	Ctl	P pinni	2017Apr1	AC2	0	45
1673	31.01	3	Ctl	P pinni	2017Apr1	AC2	0	15
1675	31.01	4	Ctl	P pinni	2017Apr1	AC2	0	25
1677	31.01	5	Ctl	P pinni	2017Apr1	AC2	0	55
4699	31.01	1	Ctl	P pinni	2017Sep	AC20	0	55
4701	31.01	2	Ctl	P pinni	2017Sep	AC20	0	30
4703	31.01	3	Ctl	P pinni	2017Sep	AC20	0	30
4705	31.01	4	Ctl	P pinni	2017Sep	AC20	0	40
4707	31.01	5	Ctl	P pinni	2017Sep	AC20	0	30
4709	31.01	1	Ctl	P pinni	2017Sep	AC206	0	50
4711	31.01	2	Ctl	P pinni	2017Sep	AC206	0	30
4713	31.01	3	Ctl	P pinni	2017Sep	AC206	0	40
4715	31.01	4	Ctl	P pinni	2017Sep	AC206	11	40
4717	31.01	5	Ctl	P pinni	2017Sep	AC206	0	5
4719	31.01	1	Ctl	P pinni	2017Sep	AC211	0	45
4721	31.01	2	Ctl	P pinni	2017Sep	AC211	0	50
4723	31.01	3	Ctl	P pinni	2017Sep	AC211	0	40
4725	31.01	4	Ctl	P pinni	2017Sep	AC211	0	35
4727	31.01	5	Ctl	P pinni	2017Sep	AC211	0	25
1679	31.01	1	Ctl	P pinni	2017Apr1	AC217	0	10
1681	31.01	2	Ctl	P pinni	2017Apr1	AC217	0	25
1683	31.01	3	Ctl	P pinni	2017Apr1	AC217	0	25
1685	31.01	4	Ctl	P pinni	2017Apr1	AC217	0	35
1687	31.01	5	Ctl	P pinni	2017Apr1	AC217	0	50
1689	31.01	1	Ctl	P pinni	2017Apr1	AC22	0	5
1691	31.01	2	Ctl	P pinni	2017Apr1	AC22	0	25
1693	31.01	3	Ctl	P pinni	2017Apr1	AC22	0	25
1695	31.01	4	Ctl	P pinni	2017Apr1	AC22	0	15
1697	31.01	5	Ctl	P pinni	2017Apr1	AC22	0	25
4729	31.01	1	Ctl	P pinni	2017Sep	AC220	0	5
4731	31.01	2	Ctl	P pinni	2017Sep	AC220	0	40
4733	31.01	3	Ctl	P pinni	2017Sep	AC220	0	25
4735	31.01	4	Ctl	P pinni	2017Sep	AC220	0	20
4737	31.01	5	Ctl	P pinni	2017Sep	AC220	0	30
1699	31.01	1	Ctl	P pinni	2017Apr1	AC221	0	35
1701	31.01	2	Ctl	P pinni	2017Apr1	AC221	0	40
1703	31.01	3	Ctl	P pinni	2017Apr1	AC221	0	25
1705	31.01	4	Ctl	P pinni	2017Apr1	AC221	0	15
1707	31.01	5	Ctl	P pinni	2017Apr1	AC221	0	45
4739	31.01	1	Ctl	P pinni	2017Sep	AC222	0	30
4741	31.01	2	Ctl	P pinni	2017Sep	AC222	0	35
4743	31.01	3	Ctl	P pinni	2017Sep	AC222	4	25
4745	31.01	4	Ctl	P pinni	2017Sep	AC222	0	30
4747	31.01	5	Ctl	P pinni	2017Sep	AC222	0	35
4749	31.01	1	Ctl	P pinni	2017Sep	AC225	0	55
4751	31.01	2	Ctl	P pinni	2017Sep	AC225	0	50
4753	31.01	3	Ctl	P pinni	2017Sep	AC225	0	50
4755	31.01	4	Ctl	P pinni	2017Sep	AC225	0	30
4757	31.01	5	Ctl	P pinni	2017Sep	AC225	0	20
1709	31.01	1	Ctl	P pinni	2017Apr1	AC23	0	25
1711	31.01	2	Ctl	P pinni	2017Apr1	AC23	0	70
1713	31.01	3	Ctl	P pinni	2017Apr1	AC23	0	25
1715	31.01	4	Ctl	P pinni	2017Apr1	AC23	0	50
1717	31.01	5	Ctl	P pinni	2017Apr1	AC23	0	40
4759	31.01	1	Ctl	P pinni	2017Sep	AC232	0	20
4761	31.01	2	Ctl	P pinni	2017Sep	AC232	0	5
4763	31.01	3	Ctl	P pinni	2017Sep	AC232	0	25
4765	31.01	4	Ctl	P pinni	2017Sep	AC232	5	10
4767	31.01	5	Ctl	P pinni	2017Sep	AC232	0	5
1719	31.01	1	Ctl	P pinni	2017Apr1	AC234	0	45
1721	31.01	2	Ctl	P pinni	2017Apr1	AC234	0	30
1723	31.01	3	Ctl	P pinni	2017Apr1	AC234	0	60
1725	31.01	4	Ctl	P pinni	2017Apr1	AC234	0	10
1727	31.01	5	Ctl	P pinni	2017Apr1	AC234	0	50
3139	31.01	1	Ctl	P pinni	2017June1	AC234	0	50
3141	31.01	2	Ctl	P pinni	2017June1	AC234	0	65
3143	31.01	3	Ctl	P pinni	2017June1	AC234	0	30
3145	31.01	4	Ctl	P pinni	2017June1	AC234	0	10
3147	31.01	5	Ctl	P pinni	2017June1	AC234	0	25
1729	31.01	1	Ctl	P pinni	2017Apr1	AC24	0	50
1731	31.01	2	Ctl	P pinni	2017Apr1	AC24	0	30
1733	31.01	3	Ctl	P pinni	2017Apr1	AC24	0	5
1735	31.01	4	Ctl	P pinni	2017Apr1	AC24	0	35
1737	31.01	5	Ctl	P pinni	2017Apr1	AC24	0	35
4769	31.01	1	Ctl	P pinni	2017Sep	AC242	0	55
4771	31.01	2	Ctl	P pinni	2017Sep	AC242	0	40
4773	31.01	3	Ctl	P pinni	2017Sep	AC242	0	30
4775	31.01	4	Ctl	P pinni	2017Sep	AC242	0	35
4777	31.01	5	Ctl	P pinni	2017Sep	AC242	0	0
3149	31.01	1	Ctl	P pinni	2017June1	AC255	0	25
3151	31.01	2	Ctl	P pinni	2017June1	AC255	0	30
3153	31.01	3	Ctl	P pinni	2017June1	AC255	0	40
3155	31.01	4	Ctl	P pinni	2017June1	AC255	0	55
3157	31.01	5	Ctl	P pinni	2017June1	AC255	0	15
4779	31.01	1	Ctl	P pinni	2017Sep	AC257	0	5
4781	31.01	2	Ctl	P pinni	2017Sep	AC257	0	5
4783	31.01	3	Ctl	P pinni	2017Sep	AC257	0	40
4785	31.01	4	Ctl	P pinni	2017Sep	AC257	0	35
4787	31.01	5	Ctl	P pinni	2017Sep	AC257	0	25
4789	31.01	1	Ctl	P pinni	2017Sep	AC258	0	50
4791	31.01	2	Ctl	P pinni	2017Sep	AC258	0	60
4793	31.01	3	Ctl	P pinni	2017Sep	AC258	0	15
4795	31.01	4	Ctl	P pinni	2017Sep	AC258	0	40
4797	31.01	5	Ctl	P pinni	2017Sep	AC258	0	5
4799	31.01	1	Ctl	P pinni	2017Sep	AC261	0	40
4801	31.01	2	Ctl	P pinni	2017Sep	AC261	0	40
4803	31.01	3	Ctl	P pinni	2017Sep	AC261	0	40
4805	31.01	4	Ctl	P pinni	2017Sep	AC261	0	45
4807	31.01	5	Ctl	P pinni	2017Sep	AC261	0	40
1739	31.01	1	Ctl	P pinni	2017Apr1	AC262	0	50
1741	31.01	2	Ctl	P pinni	2017Apr1	AC262	0	25
1743	31.01	3	Ctl	P pinni	2017Apr1	AC262	0	25
1745	31.01	4	Ctl	P pinni	2017Apr1	AC262	0	25
1747	31.01	5	Ctl	P pinni	2017Apr1	AC262	0	50
2399	31.01	1	Ctl	P pinni	2017July1	AC267	0	60
2401	31.01	2	Ctl	P pinni	2017July1	AC267	0	55
2403	31.01	3	Ctl	P pinni	2017July1	AC267	0	80
2405	31.01	4	Ctl	P pinni	2017July1	AC267	0	55
2407	31.01	5	Ctl	P pinni	2017July1	AC267	0	50
4809	31.01	1	Ctl	P pinni	2017Sep	AC268	0	40
4811	31.01	2	Ctl	P pinni	2017Sep	AC268	0	30
4813	31.01	3	Ctl	P pinni	2017Sep	AC268	0	75
4815	31.01	4	Ctl	P pinni	2017Sep	AC268	0	30
4817	31.01	5	Ctl	P pinni	2017Sep	AC268	0	20
1749	31.01	1	Ctl	P pinni	2017Apr1	AC27	0	10
1751	31.01	2	Ctl	P pinni	2017Apr1	AC27	0	15
1753	31.01	3	Ctl	P pinni	2017Apr1	AC27	0	45
1755	31.01	4	Ctl	P pinni	2017Apr1	AC27	0	25
1757	31.01	5	Ctl	P pinni	2017Apr1	AC27	0	60
2409	31.01	1	Ctl	P pinni	2017July1	AC270	0	0
2411	31.01	2	Ctl	P pinni	2017July1	AC270	100	100
2413	31.01	3	Ctl	P pinni	2017July1	AC270	0	25
2415	31.01	4	Ctl	P pinni	2017July1	AC270	0	5
2417	31.01	5	Ctl	P pinni	2017July1	AC270	0	25
1759	31.01	1	Ctl	P pinni	2017Apr1	AC271	0	20
1761	31.01	2	Ctl	P pinni	2017Apr1	AC271	0	35
1763	31.01	3	Ctl	P pinni	2017Apr1	AC271	0	20
1765	31.01	4	Ctl	P pinni	2017Apr1	AC271	0	25
1767	31.01	5	Ctl	P pinni	2017Apr1	AC271	0	25
1769	31.01	1	Ctl	P pinni	2017Apr1	AC272	0	25
1771	31.01	2	Ctl	P pinni	2017Apr1	AC272	0	45
1773	31.01	3	Ctl	P pinni	2017Apr1	AC272	0	10
1775	31.01	4	Ctl	P pinni	2017Apr1	AC272	0	25
1777	31.01	5	Ctl	P pinni	2017Apr1	AC272	0	25
4819	31.01	1	Ctl	P pinni	2017Sep	AC273	0	55
4821	31.01	2	Ctl	P pinni	2017Sep	AC273	0	25
4823	31.01	3	Ctl	P pinni	2017Sep	AC273	0	50
4825	31.01	4	Ctl	P pinni	2017Sep	AC273	0	30
4827	31.01	5	Ctl	P pinni	2017Sep	AC273	0	15
1779	31.01	1	Ctl	P pinni	2017Apr1	AC276	0	5
1781	31.01	2	Ctl	P pinni	2017Apr1	AC276	0	5
1783	31.01	3	Ctl	P pinni	2017Apr1	AC276	0	5
1785	31.01	4	Ctl	P pinni	2017Apr1	AC276	0	5
1787	31.01	5	Ctl	P pinni	2017Apr1	AC276	0	15
2729	31.01	1	Ctl	P pinni	2017July2	AC277	0	25
2731	31.01	2	Ctl	P pinni	2017July2	AC277	0	15
2733	31.01	3	Ctl	P pinni	2017July2	AC277	0	40
2735	31.01	4	Ctl	P pinni	2017July2	AC277	0	60
2737	31.01	5	Ctl	P pinni	2017July2	AC277	0	15
4829	31.01	1	Ctl	P pinni	2017Sep	AC278	0	20
4831	31.01	2	Ctl	P pinni	2017Sep	AC278	0	5
4833	31.01	3	Ctl	P pinni	2017Sep	AC278	0	15
4835	31.01	4	Ctl	P pinni	2017Sep	AC278	0	20
4837	31.01	5	Ctl	P pinni	2017Sep	AC278	0	15
2739	31.01	1	Ctl	P pinni	2017July2	AC279	0	15
2741	31.01	2	Ctl	P pinni	2017July2	AC279	46	5
2743	31.01	3	Ctl	P pinni	2017July2	AC279	0	15
2745	31.01	4	Ctl	P pinni	2017July2	AC279	41	0
2747	31.01	5	Ctl	P pinni	2017July2	AC279	14	5
4839	31.01	1	Ctl	P pinni	2017Sep	AC280	0	5
4841	31.01	2	Ctl	P pinni	2017Sep	AC280	0	50
4843	31.01	3	Ctl	P pinni	2017Sep	AC280	0	35
4845	31.01	4	Ctl	P pinni	2017Sep	AC280	5	40
4847	31.01	5	Ctl	P pinni	2017Sep	AC280	0	5
2749	31.01	1	Ctl	P pinni	2017July2	AC281	3	5
2751	31.01	2	Ctl	P pinni	2017July2	AC281	0	40
2753	31.01	3	Ctl	P pinni	2017July2	AC281	0	25
2755	31.01	4	Ctl	P pinni	2017July2	AC281	0	20
2757	31.01	5	Ctl	P pinni	2017July2	AC281	0	5
3439	31.01	1	Ctl	P pinni	2017June2	AC282	0	0
3441	31.01	2	Ctl	P pinni	2017June2	AC282	0	5
3443	31.01	3	Ctl	P pinni	2017June2	AC282	0	0
3445	31.01	4	Ctl	P pinni	2017June2	AC282	0	15
3447	31.01	5	Ctl	P pinni	2017June2	AC282	0	10
4849	31.01	1	Ctl	P pinni	2017Sep	AC283	0	35
4851	31.01	2	Ctl	P pinni	2017Sep	AC283	0	5
4853	31.01	3	Ctl	P pinni	2017Sep	AC283	0	10
4855	31.01	4	Ctl	P pinni	2017Sep	AC283	0	50
4857	31.01	5	Ctl	P pinni	2017Sep	AC283	0	10
4859	31.01	1	Ctl	P pinni	2017Sep	AC284	0	10
4861	31.01	2	Ctl	P pinni	2017Sep	AC284	0	30
4863	31.01	3	Ctl	P pinni	2017Sep	AC284	0	50
4865	31.01	4	Ctl	P pinni	2017Sep	AC284	7	30
4867	31.01	5	Ctl	P pinni	2017Sep	AC284	18	10
2149	31.01	1	Ctl	P pinni	2017Apr2	AC286	0	5
2151	31.01	2	Ctl	P pinni	2017Apr2	AC286	0	25
2153	31.01	3	Ctl	P pinni	2017Apr2	AC286	0	5
2155	31.01	4	Ctl	P pinni	2017Apr2	AC286	0	5
2157	31.01	5	Ctl	P pinni	2017Apr2	AC286	0	10
4869	31.01	1	Ctl	P pinni	2017Sep	AC287	8	20
4871	31.01	2	Ctl	P pinni	2017Sep	AC287	0	10
4873	31.01	3	Ctl	P pinni	2017Sep	AC287	0	35
4875	31.01	4	Ctl	P pinni	2017Sep	AC287	0	30
4877	31.01	5	Ctl	P pinni	2017Sep	AC287	0	30
3449	31.01	1	Ctl	P pinni	2017June2	AC288	0	5
3451	31.01	2	Ctl	P pinni	2017June2	AC288	0	20
3453	31.01	3	Ctl	P pinni	2017June2	AC288	0	10
3455	31.01	4	Ctl	P pinni	2017June2	AC288	0	5
3457	31.01	5	Ctl	P pinni	2017June2	AC288	0	5
1789	31.01	1	Ctl	P pinni	2017Apr1	AC29	0	40
1791	31.01	2	Ctl	P pinni	2017Apr1	AC29	0	25
1793	31.01	3	Ctl	P pinni	2017Apr1	AC29	0	10
1795	31.01	4	Ctl	P pinni	2017Apr1	AC29	0	25
1797	31.01	5	Ctl	P pinni	2017Apr1	AC29	0	25
2759	31.01	1	Ctl	P pinni	2017July2	AC292	0	10
2761	31.01	2	Ctl	P pinni	2017July2	AC292	0	10
2763	31.01	3	Ctl	P pinni	2017July2	AC292	0	30
2765	31.01	4	Ctl	P pinni	2017July2	AC292	0	25
2767	31.01	5	Ctl	P pinni	2017July2	AC292	0	5
2769	31.01	1	Ctl	P pinni	2017July2	AC293	0	75
2771	31.01	2	Ctl	P pinni	2017July2	AC293	0	40
2773	31.01	3	Ctl	P pinni	2017July2	AC293	0	65
2775	31.01	4	Ctl	P pinni	2017July2	AC293	0	50
2777	31.01	5	Ctl	P pinni	2017July2	AC293	0	15
3799	31.01	1	Ctl	P pinni	2017Mar	AC294	0	40
3801	31.01	2	Ctl	P pinni	2017Mar	AC294	0	5
3803	31.01	3	Ctl	P pinni	2017Mar	AC294	0	0
3805	31.01	4	Ctl	P pinni	2017Mar	AC294	0	0
3807	31.01	5	Ctl	P pinni	2017Mar	AC294	0	5
3159	31.01	1	Ctl	P pinni	2017June1	AC3	0	0
3161	31.01	2	Ctl	P pinni	2017June1	AC3	0	5
3163	31.01	3	Ctl	P pinni	2017June1	AC3	0	5
3165	31.01	4	Ctl	P pinni	2017June1	AC3	0	0
3167	31.01	5	Ctl	P pinni	2017June1	AC3	0	10
3809	31.01	1	Ctl	P pinni	2017Mar	AC30	0	10
3811	31.01	2	Ctl	P pinni	2017Mar	AC30	0	10
3813	31.01	3	Ctl	P pinni	2017Mar	AC30	0	0
3815	31.01	4	Ctl	P pinni	2017Mar	AC30	0	0
3817	31.01	5	Ctl	P pinni	2017Mar	AC30	0	0
3819	31.01	1	Ctl	P pinni	2017Mar	AC301	0	0
3821	31.01	2	Ctl	P pinni	2017Mar	AC301	0	0
3823	31.01	3	Ctl	P pinni	2017Mar	AC301	0	0
3825	31.01	4	Ctl	P pinni	2017Mar	AC301	0	0
3827	31.01	5	Ctl	P pinni	2017Mar	AC301	0	0
4879	31.01	1	Ctl	P pinni	2017Sep	AC310	0	10
4881	31.01	2	Ctl	P pinni	2017Sep	AC310	0	5
4883	31.01	3	Ctl	P pinni	2017Sep	AC310	0	40
4885	31.01	4	Ctl	P pinni	2017Sep	AC310	0	25
4887	31.01	5	Ctl	P pinni	2017Sep	AC310	0	25
4889	31.01	1	Ctl	P pinni	2017Sep	AC312	0	25
4891	31.01	2	Ctl	P pinni	2017Sep	AC312	0	25
4893	31.01	3	Ctl	P pinni	2017Sep	AC312	0	30
4895	31.01	4	Ctl	P pinni	2017Sep	AC312	2	5
4897	31.01	5	Ctl	P pinni	2017Sep	AC312	0	5
3829	31.01	1	Ctl	P pinni	2017Mar	AC315	0	10
3831	31.01	2	Ctl	P pinni	2017Mar	AC315	0	10
3833	31.01	3	Ctl	P pinni	2017Mar	AC315	0	5
3835	31.01	4	Ctl	P pinni	2017Mar	AC315	0	0
3837	31.01	5	Ctl	P pinni	2017Mar	AC315	0	0
4899	31.01	1	Ctl	P pinni	2017Sep	AC318	0	50
4901	31.01	2	Ctl	P pinni	2017Sep	AC318	0	25
4903	31.01	3	Ctl	P pinni	2017Sep	AC318	0	20
4905	31.01	4	Ctl	P pinni	2017Sep	AC318	0	40
4907	31.01	5	Ctl	P pinni	2017Sep	AC318	0	50
4909	31.01	1	Ctl	P pinni	2017Sep	AC322	0	25
4911	31.01	2	Ctl	P pinni	2017Sep	AC322	100	100
4913	31.01	3	Ctl	P pinni	2017Sep	AC322	4	10
4915	31.01	4	Ctl	P pinni	2017Sep	AC322	0	10
4917	31.01	5	Ctl	P pinni	2017Sep	AC322	0	5
4919	31.01	1	Ctl	P pinni	2017Sep	AC323	0	5
4921	31.01	2	Ctl	P pinni	2017Sep	AC323	0	20
4923	31.01	3	Ctl	P pinni	2017Sep	AC323	0	40
4925	31.01	4	Ctl	P pinni	2017Sep	AC323	0	10
4927	31.01	5	Ctl	P pinni	2017Sep	AC323	0	0
2779	31.01	1	Ctl	P pinni	2017July2	AC324	0	75
2781	31.01	2	Ctl	P pinni	2017July2	AC324	0	45
2783	31.01	3	Ctl	P pinni	2017July2	AC324	0	25
2785	31.01	4	Ctl	P pinni	2017July2	AC324	0	90
2787	31.01	5	Ctl	P pinni	2017July2	AC324	0	10
4929	31.01	1	Ctl	P pinni	2017Sep	AC334	0	5
4931	31.01	2	Ctl	P pinni	2017Sep	AC334	0	10
4933	31.01	3	Ctl	P pinni	2017Sep	AC334	0	30
4935	31.01	4	Ctl	P pinni	2017Sep	AC334	0	5
4937	31.01	5	Ctl	P pinni	2017Sep	AC334	100	100
3169	31.01	1	Ctl	P pinni	2017June1	AC335	0	30
3171	31.01	2	Ctl	P pinni	2017June1	AC335	0	80
3173	31.01	3	Ctl	P pinni	2017June1	AC335	62	50
3175	31.01	4	Ctl	P pinni	2017June1	AC335	0	0
3177	31.01	5	Ctl	P pinni	2017June1	AC335	0	5
4939	31.01	1	Ctl	P pinni	2017Sep	AC337	0	35
4941	31.01	2	Ctl	P pinni	2017Sep	AC337	0	30
4943	31.01	3	Ctl	P pinni	2017Sep	AC337	0	60
4945	31.01	4	Ctl	P pinni	2017Sep	AC337	0	60
4947	31.01	5	Ctl	P pinni	2017Sep	AC337	13	15
2789	31.01	1	Ctl	P pinni	2017July2	AC338	0	40
2791	31.01	2	Ctl	P pinni	2017July2	AC338	0	30
2793	31.01	3	Ctl	P pinni	2017July2	AC338	0	40
2795	31.01	4	Ctl	P pinni	2017July2	AC338	0	40
2797	31.01	5	Ctl	P pinni	2017July2	AC338	0	5
3179	31.01	1	Ctl	P pinni	2017June1	AC343	0	25
3181	31.01	2	Ctl	P pinni	2017June1	AC343	0	10
3183	31.01	3	Ctl	P pinni	2017June1	AC343	0	0
3185	31.01	4	Ctl	P pinni	2017June1	AC343	0	30
3187	31.01	5	Ctl	P pinni	2017June1	AC343	0	5
4949	31.01	1	Ctl	P pinni	2017Sep	AC346	0	30
4951	31.01	2	Ctl	P pinni	2017Sep	AC346	0	40
4953	31.01	3	Ctl	P pinni	2017Sep	AC346	0	25
4955	31.01	4	Ctl	P pinni	2017Sep	AC346	0	40
4957	31.01	5	Ctl	P pinni	2017Sep	AC346	0	20
2159	31.01	1	Ctl	P pinni	2017Apr2	AC347	0	5
2161	31.01	2	Ctl	P pinni	2017Apr2	AC347	0	5
2163	31.01	3	Ctl	P pinni	2017Apr2	AC347	0	25
2165	31.01	4	Ctl	P pinni	2017Apr2	AC347	0	0
2167	31.01	5	Ctl	P pinni	2017Apr2	AC347	0	10
4959	31.01	1	Ctl	P pinni	2017Sep	AC349	5	45
4961	31.01	2	Ctl	P pinni	2017Sep	AC349	0	55
4963	31.01	3	Ctl	P pinni	2017Sep	AC349	0	45
4965	31.01	4	Ctl	P pinni	2017Sep	AC349	0	15
4967	31.01	5	Ctl	P pinni	2017Sep	AC349	0	25
1799	31.01	1	Ctl	P pinni	2017Apr1	AC35	0	40
1801	31.01	2	Ctl	P pinni	2017Apr1	AC35	0	35
1803	31.01	3	Ctl	P pinni	2017Apr1	AC35	0	65
1805	31.01	4	Ctl	P pinni	2017Apr1	AC35	0	40
1807	31.01	5	Ctl	P pinni	2017Apr1	AC35	0	35
3839	31.01	1	Ctl	P pinni	2017Mar	AC350	0	5
3841	31.01	2	Ctl	P pinni	2017Mar	AC350	0	5
3843	31.01	3	Ctl	P pinni	2017Mar	AC350	0	0
3845	31.01	4	Ctl	P pinni	2017Mar	AC350	0	0
3847	31.01	5	Ctl	P pinni	2017Mar	AC350	0	0
2419	31.01	1	Ctl	P pinni	2017July1	AC352	0	5
2421	31.01	2	Ctl	P pinni	2017July1	AC352	0	5
2423	31.01	3	Ctl	P pinni	2017July1	AC352	0	35
2425	31.01	4	Ctl	P pinni	2017July1	AC352	0	15
2427	31.01	5	Ctl	P pinni	2017July1	AC352	0	5
4969	31.01	1	Ctl	P pinni	2017Sep	AC353	0	15
4971	31.01	2	Ctl	P pinni	2017Sep	AC353	0	50
4973	31.01	3	Ctl	P pinni	2017Sep	AC353	0	35
4975	31.01	4	Ctl	P pinni	2017Sep	AC353	0	10
4977	31.01	5	Ctl	P pinni	2017Sep	AC353	0	25
3849	31.01	1	Ctl	P pinni	2017Mar	AC354	0	10
3851	31.01	2	Ctl	P pinni	2017Mar	AC354	0	5
3853	31.01	3	Ctl	P pinni	2017Mar	AC354	0	10
3855	31.01	4	Ctl	P pinni	2017Mar	AC354	0	0
3857	31.01	5	Ctl	P pinni	2017Mar	AC354	0	0
4979	31.01	1	Ctl	P pinni	2017Sep	AC356	0	5
4981	31.01	2	Ctl	P pinni	2017Sep	AC356	0	50
4983	31.01	3	Ctl	P pinni	2017Sep	AC356	0	45
4985	31.01	4	Ctl	P pinni	2017Sep	AC356	0	40
4987	31.01	5	Ctl	P pinni	2017Sep	AC356	0	10
4989	31.01	1	Ctl	P pinni	2017Sep	AC363	0	35
4991	31.01	2	Ctl	P pinni	2017Sep	AC363	0	20
4993	31.01	3	Ctl	P pinni	2017Sep	AC363	0	30
4995	31.01	4	Ctl	P pinni	2017Sep	AC363	0	50
4997	31.01	5	Ctl	P pinni	2017Sep	AC363	0	10
2799	31.01	1	Ctl	P pinni	2017July2	AC366	0	15
2801	31.01	2	Ctl	P pinni	2017July2	AC366	0	10
2803	31.01	3	Ctl	P pinni	2017July2	AC366	0	15
2805	31.01	4	Ctl	P pinni	2017July2	AC366	0	10
2807	31.01	5	Ctl	P pinni	2017July2	AC366	0	5
4999	31.01	1	Ctl	P pinni	2017Sep	AC367	0	60
5001	31.01	2	Ctl	P pinni	2017Sep	AC367	0	35
5003	31.01	3	Ctl	P pinni	2017Sep	AC367	0	30
5005	31.01	4	Ctl	P pinni	2017Sep	AC367	0	30
5007	31.01	5	Ctl	P pinni	2017Sep	AC367	0	15
5009	31.01	1	Ctl	P pinni	2017Sep	AC369	0	5
5011	31.01	2	Ctl	P pinni	2017Sep	AC369	0	20
5013	31.01	3	Ctl	P pinni	2017Sep	AC369	0	25
5015	31.01	4	Ctl	P pinni	2017Sep	AC369	0	10
5017	31.01	5	Ctl	P pinni	2017Sep	AC369	0	0
3189	31.01	1	Ctl	P pinni	2017June1	AC370	0	0
3191	31.01	2	Ctl	P pinni	2017June1	AC370	0	5
3193	31.01	3	Ctl	P pinni	2017June1	AC370	0	5
3195	31.01	4	Ctl	P pinni	2017June1	AC370	0	5
3197	31.01	5	Ctl	P pinni	2017June1	AC370	0	5
1809	31.01	1	Ctl	P pinni	2017Apr1	AC380	0	5
1811	31.01	2	Ctl	P pinni	2017Apr1	AC380	0	5
1813	31.01	3	Ctl	P pinni	2017Apr1	AC380	0	5
1815	31.01	4	Ctl	P pinni	2017Apr1	AC380	0	5
1817	31.01	5	Ctl	P pinni	2017Apr1	AC380	0	5
1819	31.01	1	Ctl	P pinni	2017Apr1	AC385	0	15
1821	31.01	2	Ctl	P pinni	2017Apr1	AC385	0	35
1823	31.01	3	Ctl	P pinni	2017Apr1	AC385	0	40
1825	31.01	4	Ctl	P pinni	2017Apr1	AC385	0	25
1827	31.01	5	Ctl	P pinni	2017Apr1	AC385	0	35
5019	31.01	1	Ctl	P pinni	2017Sep	AC394	0	25
5021	31.01	2	Ctl	P pinni	2017Sep	AC394	0	60
5023	31.01	3	Ctl	P pinni	2017Sep	AC394	0	70
5025	31.01	4	Ctl	P pinni	2017Sep	AC394	0	25
5027	31.01	5	Ctl	P pinni	2017Sep	AC394	0	40
1829	31.01	1	Ctl	P pinni	2017Apr1	AC402	0	45
1831	31.01	2	Ctl	P pinni	2017Apr1	AC402	0	25
1833	31.01	3	Ctl	P pinni	2017Apr1	AC402	0	30
1835	31.01	4	Ctl	P pinni	2017Apr1	AC402	0	35
1837	31.01	5	Ctl	P pinni	2017Apr1	AC402	0	40
1839	31.01	1	Ctl	P pinni	2017Apr1	AC407	0	40
1841	31.01	2	Ctl	P pinni	2017Apr1	AC407	0	15
1843	31.01	3	Ctl	P pinni	2017Apr1	AC407	0	35
1845	31.01	4	Ctl	P pinni	2017Apr1	AC407	0	25
1847	31.01	5	Ctl	P pinni	2017Apr1	AC407	0	25
3199	31.01	1	Ctl	P pinni	2017June1	AC411	0	10
3201	31.01	2	Ctl	P pinni	2017June1	AC411	0	40
3203	31.01	3	Ctl	P pinni	2017June1	AC411	0	30
3205	31.01	4	Ctl	P pinni	2017June1	AC411	0	25
3207	31.01	5	Ctl	P pinni	2017June1	AC411	0	25
5309	31.01	1	Ctl	P pinni	2019Jul	AC422	0	5
5311	31.01	2	Ctl	P pinni	2019Jul	AC422	0	5
5313	31.01	3	Ctl	P pinni	2019Jul	AC422	0	5
5315	31.01	4	Ctl	P pinni	2019Jul	AC422	0	5
3859	31.01	1	Ctl	P pinni	2017Mar	AC426	0	5
3861	31.01	2	Ctl	P pinni	2017Mar	AC426	0	0
3863	31.01	3	Ctl	P pinni	2017Mar	AC426	0	5
3865	31.01	4	Ctl	P pinni	2017Mar	AC426	0	5
3867	31.01	5	Ctl	P pinni	2017Mar	AC426	0	0
5029	31.01	1	Ctl	P pinni	2017Sep	AC428	0	25
5031	31.01	2	Ctl	P pinni	2017Sep	AC428	33	20
5033	31.01	3	Ctl	P pinni	2017Sep	AC428	0	35
5035	31.01	4	Ctl	P pinni	2017Sep	AC428	0	40
5037	31.01	5	Ctl	P pinni	2017Sep	AC428	0	5
1849	31.01	1	Ctl	P pinni	2017Apr1	AC429	0	25
1851	31.01	2	Ctl	P pinni	2017Apr1	AC429	0	10
1853	31.01	3	Ctl	P pinni	2017Apr1	AC429	0	25
1855	31.01	4	Ctl	P pinni	2017Apr1	AC429	0	25
1857	31.01	5	Ctl	P pinni	2017Apr1	AC429	0	35
2809	31.01	1	Ctl	P pinni	2017July2	AC431	0	35
2811	31.01	2	Ctl	P pinni	2017July2	AC431	0	65
2813	31.01	3	Ctl	P pinni	2017July2	AC431	0	75
2815	31.01	4	Ctl	P pinni	2017July2	AC431	0	75
2817	31.01	5	Ctl	P pinni	2017July2	AC431	0	15
3209	31.01	1	Ctl	P pinni	2017June1	AC432	0	100
3211	31.01	2	Ctl	P pinni	2017June1	AC432	0	90
3213	31.01	3	Ctl	P pinni	2017June1	AC432	0	75
3215	31.01	4	Ctl	P pinni	2017June1	AC432	0	10
3217	31.01	5	Ctl	P pinni	2017June1	AC432	0	45
1859	31.01	1	Ctl	P pinni	2017Apr1	AC434	0	40
1861	31.01	2	Ctl	P pinni	2017Apr1	AC434	0	40
1863	31.01	3	Ctl	P pinni	2017Apr1	AC434	0	40
1865	31.01	4	Ctl	P pinni	2017Apr1	AC434	0	35
1867	31.01	5	Ctl	P pinni	2017Apr1	AC434	0	25
1869	31.01	1	Ctl	P pinni	2017Apr1	AC438	0	40
1871	31.01	2	Ctl	P pinni	2017Apr1	AC438	0	30
1873	31.01	3	Ctl	P pinni	2017Apr1	AC438	0	35
1875	31.01	4	Ctl	P pinni	2017Apr1	AC438	0	25
1877	31.01	5	Ctl	P pinni	2017Apr1	AC438	0	65
2429	31.01	1	Ctl	P pinni	2017July1	AC442	0	30
2431	31.01	2	Ctl	P pinni	2017July1	AC442	0	30
2433	31.01	3	Ctl	P pinni	2017July1	AC442	0	60
2435	31.01	4	Ctl	P pinni	2017July1	AC442	0	20
2437	31.01	5	Ctl	P pinni	2017July1	AC442	0	35
1879	31.01	1	Ctl	P pinni	2017Apr1	AC443	0	50
1881	31.01	2	Ctl	P pinni	2017Apr1	AC443	0	35
1883	31.01	3	Ctl	P pinni	2017Apr1	AC443	0	25
1885	31.01	4	Ctl	P pinni	2017Apr1	AC443	0	40
1887	31.01	5	Ctl	P pinni	2017Apr1	AC443	0	50
3219	31.01	1	Ctl	P pinni	2017June1	AC446	0	25
3221	31.01	2	Ctl	P pinni	2017June1	AC446	0	35
3223	31.01	3	Ctl	P pinni	2017June1	AC446	0	45
3225	31.01	4	Ctl	P pinni	2017June1	AC446	0	25
3227	31.01	5	Ctl	P pinni	2017June1	AC446	0	20
1889	31.01	1	Ctl	P pinni	2017Apr1	AC448	0	30
1891	31.01	2	Ctl	P pinni	2017Apr1	AC448	0	50
1893	31.01	3	Ctl	P pinni	2017Apr1	AC448	0	35
1895	31.01	4	Ctl	P pinni	2017Apr1	AC448	0	25
1897	31.01	5	Ctl	P pinni	2017Apr1	AC448	0	75
2169	31.01	1	Ctl	P pinni	2017Apr2	AC449	0	5
2171	31.01	2	Ctl	P pinni	2017Apr2	AC449	0	50
2173	31.01	3	Ctl	P pinni	2017Apr2	AC449	0	5
2175	31.01	4	Ctl	P pinni	2017Apr2	AC449	0	10
2177	31.01	5	Ctl	P pinni	2017Apr2	AC449	0	45
1899	31.01	1	Ctl	P pinni	2017Apr1	AC452	0	30
1901	31.01	2	Ctl	P pinni	2017Apr1	AC452	0	5
1903	31.01	3	Ctl	P pinni	2017Apr1	AC452	0	25
1905	31.01	4	Ctl	P pinni	2017Apr1	AC452	0	50
1907	31.01	5	Ctl	P pinni	2017Apr1	AC452	0	50
2439	31.01	1	Ctl	P pinni	2017July1	AC453	0	5
2441	31.01	2	Ctl	P pinni	2017July1	AC453	0	60
2443	31.01	3	Ctl	P pinni	2017July1	AC453	0	80
2445	31.01	4	Ctl	P pinni	2017July1	AC453	0	50
2447	31.01	5	Ctl	P pinni	2017July1	AC453	0	50
5039	31.01	1	Ctl	P pinni	2017Sep	AC454	0	10
5041	31.01	2	Ctl	P pinni	2017Sep	AC454	0	10
5043	31.01	3	Ctl	P pinni	2017Sep	AC454	0	20
5045	31.01	4	Ctl	P pinni	2017Sep	AC454	0	25
5047	31.01	5	Ctl	P pinni	2017Sep	AC454	0	5
5049	31.01	1	Ctl	P pinni	2017Sep	AC457	0	5
5051	31.01	2	Ctl	P pinni	2017Sep	AC457	0	15
5053	31.01	3	Ctl	P pinni	2017Sep	AC457	0	10
5055	31.01	4	Ctl	P pinni	2017Sep	AC457	0	25
5057	31.01	5	Ctl	P pinni	2017Sep	AC457	0	5
1909	31.01	1	Ctl	P pinni	2017Apr1	AC458	0	15
1911	31.01	2	Ctl	P pinni	2017Apr1	AC458	0	40
1913	31.01	3	Ctl	P pinni	2017Apr1	AC458	0	5
1915	31.01	4	Ctl	P pinni	2017Apr1	AC458	0	35
1917	31.01	5	Ctl	P pinni	2017Apr1	AC458	0	35
3869	31.01	1	Ctl	P pinni	2017Mar	AC466	0	5
3871	31.01	2	Ctl	P pinni	2017Mar	AC466	0	10
3873	31.01	3	Ctl	P pinni	2017Mar	AC466	0	0
3875	31.01	4	Ctl	P pinni	2017Mar	AC466	0	0
3877	31.01	5	Ctl	P pinni	2017Mar	AC466	0	0
5059	31.01	1	Ctl	P pinni	2017Sep	AC468	6	30
5061	31.01	2	Ctl	P pinni	2017Sep	AC468	20	10
5063	31.01	3	Ctl	P pinni	2017Sep	AC468	0	30
5065	31.01	4	Ctl	P pinni	2017Sep	AC468	0	5
5067	31.01	5	Ctl	P pinni	2017Sep	AC468	0	25
5069	31.01	1	Ctl	P pinni	2017Sep	AC469	0	55
5071	31.01	2	Ctl	P pinni	2017Sep	AC469	8	40
5073	31.01	3	Ctl	P pinni	2017Sep	AC469	0	20
5075	31.01	4	Ctl	P pinni	2017Sep	AC469	0	35
5077	31.01	5	Ctl	P pinni	2017Sep	AC469	0	25
5079	31.01	1	Ctl	P pinni	2017Sep	AC470	0	50
5081	31.01	2	Ctl	P pinni	2017Sep	AC470	0	40
5083	31.01	3	Ctl	P pinni	2017Sep	AC470	0	40
5085	31.01	4	Ctl	P pinni	2017Sep	AC470	0	25
5087	31.01	5	Ctl	P pinni	2017Sep	AC470	0	30
3879	31.01	1	Ctl	P pinni	2017Mar	AC472	0	10
3881	31.01	2	Ctl	P pinni	2017Mar	AC472	0	0
3883	31.01	3	Ctl	P pinni	2017Mar	AC472	0	5
3885	31.01	4	Ctl	P pinni	2017Mar	AC472	0	0
3887	31.01	5	Ctl	P pinni	2017Mar	AC472	0	0
5089	31.01	1	Ctl	P pinni	2017Sep	AC480	0	5
5091	31.01	2	Ctl	P pinni	2017Sep	AC480	0	30
5093	31.01	3	Ctl	P pinni	2017Sep	AC480	46	55
5095	31.01	4	Ctl	P pinni	2017Sep	AC480	0	25
5097	31.01	5	Ctl	P pinni	2017Sep	AC480	0	5
3229	31.01	1	Ctl	P pinni	2017June1	AC482	0	25
3231	31.01	2	Ctl	P pinni	2017June1	AC482	0	60
3233	31.01	3	Ctl	P pinni	2017June1	AC482	0	75
3235	31.01	4	Ctl	P pinni	2017June1	AC482	0	65
3237	31.01	5	Ctl	P pinni	2017June1	AC482	0	50
2179	31.01	1	Ctl	P pinni	2017Apr2	AC487	0	50
2181	31.01	2	Ctl	P pinni	2017Apr2	AC487	0	30
2183	31.01	3	Ctl	P pinni	2017Apr2	AC487	0	35
2185	31.01	4	Ctl	P pinni	2017Apr2	AC487	0	25
2187	31.01	5	Ctl	P pinni	2017Apr2	AC487	0	25
3239	31.01	1	Ctl	P pinni	2017June1	AC49	0	25
3241	31.01	2	Ctl	P pinni	2017June1	AC49	0	25
3243	31.01	3	Ctl	P pinni	2017June1	AC49	0	50
3245	31.01	4	Ctl	P pinni	2017June1	AC49	0	50
3247	31.01	5	Ctl	P pinni	2017June1	AC49	0	45
3249	31.01	1	Ctl	P pinni	2017June1	AC490	0	5
3251	31.01	2	Ctl	P pinni	2017June1	AC490	0	0
3253	31.01	3	Ctl	P pinni	2017June1	AC490	0	0
3255	31.01	4	Ctl	P pinni	2017June1	AC490	0	0
3257	31.01	5	Ctl	P pinni	2017June1	AC490	0	5
5099	31.01	1	Ctl	P pinni	2017Sep	AC492	0	30
5101	31.01	2	Ctl	P pinni	2017Sep	AC492	0	40
5103	31.01	3	Ctl	P pinni	2017Sep	AC492	0	70
5105	31.01	4	Ctl	P pinni	2017Sep	AC492	0	30
5107	31.01	5	Ctl	P pinni	2017Sep	AC492	0	25
3259	31.01	1	Ctl	P pinni	2017June1	AC494	0	25
3261	31.01	2	Ctl	P pinni	2017June1	AC494	0	70
3263	31.01	3	Ctl	P pinni	2017June1	AC494	0	25
3265	31.01	4	Ctl	P pinni	2017June1	AC494	0	25
3267	31.01	5	Ctl	P pinni	2017June1	AC494	0	40
3889	31.01	1	Ctl	P pinni	2017Mar	AC495	0	5
3891	31.01	2	Ctl	P pinni	2017Mar	AC495	0	10
3893	31.01	3	Ctl	P pinni	2017Mar	AC495	0	0
3895	31.01	4	Ctl	P pinni	2017Mar	AC495	0	0
3897	31.01	5	Ctl	P pinni	2017Mar	AC495	0	0
3899	31.01	1	Ctl	P pinni	2017Mar	AC497	0	0
3901	31.01	2	Ctl	P pinni	2017Mar	AC497	0	0
3903	31.01	3	Ctl	P pinni	2017Mar	AC497	0	0
3905	31.01	4	Ctl	P pinni	2017Mar	AC497	0	0
3907	31.01	5	Ctl	P pinni	2017Mar	AC497	0	0
2819	31.01	1	Ctl	P pinni	2017July2	AC498	0	0
2821	31.01	2	Ctl	P pinni	2017July2	AC498	0	10
2823	31.01	3	Ctl	P pinni	2017July2	AC498	0	0
2825	31.01	4	Ctl	P pinni	2017July2	AC498	0	0
2827	31.01	5	Ctl	P pinni	2017July2	AC498	0	5
2829	31.01	1	Ctl	P pinni	2017July2	AC5	0	25
2831	31.01	2	Ctl	P pinni	2017July2	AC5	28	5
2833	31.01	3	Ctl	P pinni	2017July2	AC5	56	50
2835	31.01	4	Ctl	P pinni	2017July2	AC5	48	10
2837	31.01	5	Ctl	P pinni	2017July2	AC5	0	10
3909	31.01	1	Ctl	P pinni	2017Mar	AC504	0	10
3911	31.01	2	Ctl	P pinni	2017Mar	AC504	0	10
3913	31.01	3	Ctl	P pinni	2017Mar	AC504	0	0
3915	31.01	4	Ctl	P pinni	2017Mar	AC504	0	5
3917	31.01	5	Ctl	P pinni	2017Mar	AC504	0	5
1919	31.01	1	Ctl	P pinni	2017Apr1	AC506	0	5
1921	31.01	2	Ctl	P pinni	2017Apr1	AC506	0	60
1923	31.01	3	Ctl	P pinni	2017Apr1	AC506	0	5
1925	31.01	4	Ctl	P pinni	2017Apr1	AC506	0	25
1927	31.01	5	Ctl	P pinni	2017Apr1	AC506	0	15
2449	31.01	1	Ctl	P pinni	2017July1	AC507	0	50
2451	31.01	2	Ctl	P pinni	2017July1	AC507	0	40
2453	31.01	3	Ctl	P pinni	2017July1	AC507	0	80
2455	31.01	4	Ctl	P pinni	2017July1	AC507	0	25
2457	31.01	5	Ctl	P pinni	2017July1	AC507	0	25
3919	31.01	1	Ctl	P pinni	2017Mar	AC508	0	5
3921	31.01	2	Ctl	P pinni	2017Mar	AC508	0	5
3923	31.01	3	Ctl	P pinni	2017Mar	AC508	0	0
3925	31.01	4	Ctl	P pinni	2017Mar	AC508	0	0
3927	31.01	5	Ctl	P pinni	2017Mar	AC508	0	5
5109	31.01	1	Ctl	P pinni	2017Sep	AC510	0	10
5111	31.01	2	Ctl	P pinni	2017Sep	AC510	31	30
5113	31.01	3	Ctl	P pinni	2017Sep	AC510	0	20
5115	31.01	4	Ctl	P pinni	2017Sep	AC510	0	25
5117	31.01	5	Ctl	P pinni	2017Sep	AC510	0	35
5119	31.01	1	Ctl	P pinni	2017Sep	AC512	0	5
5121	31.01	2	Ctl	P pinni	2017Sep	AC512	35	10
5123	31.01	3	Ctl	P pinni	2017Sep	AC512	70	30
5125	31.01	4	Ctl	P pinni	2017Sep	AC512	0	30
5127	31.01	5	Ctl	P pinni	2017Sep	AC512	23	5
3269	31.01	1	Ctl	P pinni	2017June1	AC515	0	10
3271	31.01	2	Ctl	P pinni	2017June1	AC515	0	60
3273	31.01	3	Ctl	P pinni	2017June1	AC515	0	5
3275	31.01	4	Ctl	P pinni	2017June1	AC515	0	35
3277	31.01	5	Ctl	P pinni	2017June1	AC515	0	30
1929	31.01	1	Ctl	P pinni	2017Apr1	AC516	0	5
1931	31.01	2	Ctl	P pinni	2017Apr1	AC516	0	5
1933	31.01	3	Ctl	P pinni	2017Apr1	AC516	0	5
1935	31.01	4	Ctl	P pinni	2017Apr1	AC516	0	5
1937	31.01	5	Ctl	P pinni	2017Apr1	AC516	0	5
1939	31.01	1	Ctl	P pinni	2017Apr1	AC52	0	45
1941	31.01	2	Ctl	P pinni	2017Apr1	AC52	0	25
1943	31.01	3	Ctl	P pinni	2017Apr1	AC52	0	35
1945	31.01	4	Ctl	P pinni	2017Apr1	AC52	0	25
1947	31.01	5	Ctl	P pinni	2017Apr1	AC52	0	50
2459	31.01	1	Ctl	P pinni	2017July1	AC53	0	25
2461	31.01	2	Ctl	P pinni	2017July1	AC53	0	30
2463	31.01	3	Ctl	P pinni	2017July1	AC53	0	75
2465	31.01	4	Ctl	P pinni	2017July1	AC53	0	30
2467	31.01	5	Ctl	P pinni	2017July1	AC53	0	20
1949	31.01	1	Ctl	P pinni	2017Apr1	AC54	0	5
1951	31.01	2	Ctl	P pinni	2017Apr1	AC54	0	5
1953	31.01	3	Ctl	P pinni	2017Apr1	AC54	0	5
1955	31.01	4	Ctl	P pinni	2017Apr1	AC54	0	25
1957	31.01	5	Ctl	P pinni	2017Apr1	AC54	0	5
1959	31.01	1	Ctl	P pinni	2017Apr1	AC547	0	5
1961	31.01	2	Ctl	P pinni	2017Apr1	AC547	0	90
1963	31.01	3	Ctl	P pinni	2017Apr1	AC547	0	25
1965	31.01	4	Ctl	P pinni	2017Apr1	AC547	0	5
1967	31.01	5	Ctl	P pinni	2017Apr1	AC547	100	100
5317	31.01	1	Ctl	P pinni	2019Jul	AC55	0	80
5319	31.01	2	Ctl	P pinni	2019Jul	AC55	0	60
5321	31.01	3	Ctl	P pinni	2019Jul	AC55	0	20
5323	31.01	4	Ctl	P pinni	2019Jul	AC55	0	15
5325	31.01	5	Ctl	P pinni	2019Jul	AC55	0	40
1969	31.01	1	Ctl	P pinni	2017Apr1	AC552	0	15
1971	31.01	2	Ctl	P pinni	2017Apr1	AC552	0	30
1973	31.01	3	Ctl	P pinni	2017Apr1	AC552	0	15
1975	31.01	4	Ctl	P pinni	2017Apr1	AC552	0	15
1977	31.01	5	Ctl	P pinni	2017Apr1	AC552	0	30
5129	31.01	1	Ctl	P pinni	2017Sep	AC556	0	40
5131	31.01	2	Ctl	P pinni	2017Sep	AC556	0	40
5133	31.01	3	Ctl	P pinni	2017Sep	AC556	0	45
5135	31.01	4	Ctl	P pinni	2017Sep	AC556	4	50
5137	31.01	5	Ctl	P pinni	2017Sep	AC556	3	5
5139	31.01	1	Ctl	P pinni	2017Sep	AC559	0	30
5141	31.01	2	Ctl	P pinni	2017Sep	AC559	0	25
5143	31.01	3	Ctl	P pinni	2017Sep	AC559	0	25
5145	31.01	4	Ctl	P pinni	2017Sep	AC559	0	50
5147	31.01	5	Ctl	P pinni	2017Sep	AC559	0	0
5149	31.01	1	Ctl	P pinni	2017Sep	AC56	0	80
5151	31.01	2	Ctl	P pinni	2017Sep	AC56	0	5
5153	31.01	3	Ctl	P pinni	2017Sep	AC56	0	5
5155	31.01	4	Ctl	P pinni	2017Sep	AC56	0	40
5157	31.01	5	Ctl	P pinni	2017Sep	AC56	0	5
3929	31.01	1	Ctl	P pinni	2017Mar	AC564	0	20
3931	31.01	2	Ctl	P pinni	2017Mar	AC564	0	5
3933	31.01	3	Ctl	P pinni	2017Mar	AC564	0	0
3935	31.01	4	Ctl	P pinni	2017Mar	AC564	0	0
3937	31.01	5	Ctl	P pinni	2017Mar	AC564	0	0
5159	31.01	1	Ctl	P pinni	2017Sep	AC567	19	30
5161	31.01	2	Ctl	P pinni	2017Sep	AC567	0	25
5163	31.01	3	Ctl	P pinni	2017Sep	AC567	0	30
5165	31.01	4	Ctl	P pinni	2017Sep	AC567	0	25
5167	31.01	5	Ctl	P pinni	2017Sep	AC567	0	10
1979	31.01	1	Ctl	P pinni	2017Apr1	AC568	0	40
1981	31.01	2	Ctl	P pinni	2017Apr1	AC568	0	10
1983	31.01	3	Ctl	P pinni	2017Apr1	AC568	0	100
1985	31.01	4	Ctl	P pinni	2017Apr1	AC568	0	5
1987	31.01	5	Ctl	P pinni	2017Apr1	AC568	0	65
3279	31.01	1	Ctl	P pinni	2017June1	AC568	0	15
3281	31.01	2	Ctl	P pinni	2017June1	AC568	0	80
3283	31.01	3	Ctl	P pinni	2017June1	AC568	0	10
3285	31.01	4	Ctl	P pinni	2017June1	AC568	0	10
3287	31.01	5	Ctl	P pinni	2017June1	AC568	0	25
1989	31.01	1	Ctl	P pinni	2017Apr1	AC57	0	15
1991	31.01	2	Ctl	P pinni	2017Apr1	AC57	0	25
1993	31.01	3	Ctl	P pinni	2017Apr1	AC57	0	25
1995	31.01	4	Ctl	P pinni	2017Apr1	AC57	0	25
1997	31.01	5	Ctl	P pinni	2017Apr1	AC57	0	60
3289	31.01	1	Ctl	P pinni	2017June1	AC570	0	30
3291	31.01	2	Ctl	P pinni	2017June1	AC570	0	50
3293	31.01	3	Ctl	P pinni	2017June1	AC570	0	25
3295	31.01	4	Ctl	P pinni	2017June1	AC570	0	35
3297	31.01	5	Ctl	P pinni	2017June1	AC570	0	25
2839	31.01	1	Ctl	P pinni	2017July2	AC571	0	65
2841	31.01	2	Ctl	P pinni	2017July2	AC571	0	40
2843	31.01	3	Ctl	P pinni	2017July2	AC571	0	60
2845	31.01	4	Ctl	P pinni	2017July2	AC571	0	90
2847	31.01	5	Ctl	P pinni	2017July2	AC571	0	5
3299	31.01	1	Ctl	P pinni	2017June1	AC574	0	5
3301	31.01	2	Ctl	P pinni	2017June1	AC574	0	30
3303	31.01	3	Ctl	P pinni	2017June1	AC574	0	0
3305	31.01	4	Ctl	P pinni	2017June1	AC574	0	5
3307	31.01	5	Ctl	P pinni	2017June1	AC574	0	0
5169	31.01	1	Ctl	P pinni	2017Sep	AC577	0	5
5171	31.01	2	Ctl	P pinni	2017Sep	AC577	0	30
5173	31.01	3	Ctl	P pinni	2017Sep	AC577	0	25
5175	31.01	4	Ctl	P pinni	2017Sep	AC577	9	70
5177	31.01	5	Ctl	P pinni	2017Sep	AC577	7	5
2189	31.01	1	Ctl	P pinni	2017Apr2	AC580	0	25
2191	31.01	2	Ctl	P pinni	2017Apr2	AC580	0	45
2193	31.01	3	Ctl	P pinni	2017Apr2	AC580	0	25
2195	31.01	4	Ctl	P pinni	2017Apr2	AC580	0	25
2197	31.01	5	Ctl	P pinni	2017Apr2	AC580	0	25
3309	31.01	1	Ctl	P pinni	2017June1	AC583	0	50
3311	31.01	2	Ctl	P pinni	2017June1	AC583	0	25
3313	31.01	3	Ctl	P pinni	2017June1	AC583	0	75
3315	31.01	4	Ctl	P pinni	2017June1	AC583	0	35
3317	31.01	5	Ctl	P pinni	2017June1	AC583	0	25
5179	31.01	1	Ctl	P pinni	2017Sep	AC585	0	10
5181	31.01	2	Ctl	P pinni	2017Sep	AC585	0	40
5183	31.01	3	Ctl	P pinni	2017Sep	AC585	0	50
5185	31.01	4	Ctl	P pinni	2017Sep	AC585	0	30
5187	31.01	5	Ctl	P pinni	2017Sep	AC585	0	25
2849	31.01	1	Ctl	P pinni	2017July2	AC6	6	20
2851	31.01	2	Ctl	P pinni	2017July2	AC6	0	0
2853	31.01	3	Ctl	P pinni	2017July2	AC6	0	50
2855	31.01	4	Ctl	P pinni	2017July2	AC6	0	5
2857	31.01	5	Ctl	P pinni	2017July2	AC6	0	0
5189	31.01	1	Ctl	P pinni	2017Sep	AC61	0	15
5191	31.01	2	Ctl	P pinni	2017Sep	AC61	0	20
5193	31.01	3	Ctl	P pinni	2017Sep	AC61	0	35
5195	31.01	4	Ctl	P pinni	2017Sep	AC61	2	25
5197	31.01	5	Ctl	P pinni	2017Sep	AC61	0	20
3319	31.01	1	Ctl	P pinni	2017June1	AC63	0	0
3321	31.01	2	Ctl	P pinni	2017June1	AC63	0	35
3323	31.01	3	Ctl	P pinni	2017June1	AC63	0	25
3325	31.01	4	Ctl	P pinni	2017June1	AC63	0	0
3327	31.01	5	Ctl	P pinni	2017June1	AC63	0	5
5199	31.01	1	Ctl	P pinni	2017Sep	AC65	0	30
5201	31.01	2	Ctl	P pinni	2017Sep	AC65	0	15
5203	31.01	3	Ctl	P pinni	2017Sep	AC65	0	40
5205	31.01	4	Ctl	P pinni	2017Sep	AC65	0	40
5207	31.01	5	Ctl	P pinni	2017Sep	AC65	0	20
3939	31.01	1	Ctl	P pinni	2017Mar	AC68	0	5
3941	31.01	2	Ctl	P pinni	2017Mar	AC68	0	5
3943	31.01	3	Ctl	P pinni	2017Mar	AC68	0	0
3945	31.01	4	Ctl	P pinni	2017Mar	AC68	0	0
3947	31.01	5	Ctl	P pinni	2017Mar	AC68	0	0
2469	31.01	1	Ctl	P pinni	2017July1	AC7	0	50
2471	31.01	2	Ctl	P pinni	2017July1	AC7	0	75
2473	31.01	3	Ctl	P pinni	2017July1	AC7	0	80
2475	31.01	4	Ctl	P pinni	2017July1	AC7	0	40
2477	31.01	5	Ctl	P pinni	2017July1	AC7	0	70
3459	31.01	1	Ctl	P pinni	2017June2	AC72	0	0
3461	31.01	2	Ctl	P pinni	2017June2	AC72	0	0
3463	31.01	3	Ctl	P pinni	2017June2	AC72	0	0
3465	31.01	4	Ctl	P pinni	2017June2	AC72	0	0
3467	31.01	5	Ctl	P pinni	2017June2	AC72	0	5
5209	31.01	1	Ctl	P pinni	2017Sep	AC73	0	10
5211	31.01	2	Ctl	P pinni	2017Sep	AC73	0	35
5213	31.01	3	Ctl	P pinni	2017Sep	AC73	1	40
5215	31.01	4	Ctl	P pinni	2017Sep	AC73	0	20
5217	31.01	5	Ctl	P pinni	2017Sep	AC73	0	5
5327	31.01	1	Ctl	P pinni	2019Jul	AC74	0	60
5329	31.01	2	Ctl	P pinni	2019Jul	AC74	0	40
5331	31.01	3	Ctl	P pinni	2019Jul	AC74	0	5
5333	31.01	4	Ctl	P pinni	2019Jul	AC74	0	20
5335	31.01	1	Ctl	P pinni	2019Jul	AC75	0	25
5337	31.01	2	Ctl	P pinni	2019Jul	AC75	0	65
5339	31.01	3	Ctl	P pinni	2019Jul	AC75	0	5
5341	31.01	4	Ctl	P pinni	2019Jul	AC75	0	80
5343	31.01	5	Ctl	P pinni	2019Jul	AC75	0	60
3329	31.01	1	Ctl	P pinni	2017June1	AC76	0	25
3331	31.01	2	Ctl	P pinni	2017June1	AC76	0	40
3333	31.01	3	Ctl	P pinni	2017June1	AC76	0	50
3335	31.01	4	Ctl	P pinni	2017June1	AC76	0	40
3337	31.01	5	Ctl	P pinni	2017June1	AC76	0	60
2199	31.01	1	Ctl	P pinni	2017Apr2	AC79	0	5
2201	31.01	2	Ctl	P pinni	2017Apr2	AC79	0	50
2203	31.01	3	Ctl	P pinni	2017Apr2	AC79	0	25
2205	31.01	4	Ctl	P pinni	2017Apr2	AC79	0	5
2207	31.01	5	Ctl	P pinni	2017Apr2	AC79	0	20
5219	31.01	1	Ctl	P pinni	2017Sep	AC80	0	5
5221	31.01	2	Ctl	P pinni	2017Sep	AC80	0	75
5223	31.01	3	Ctl	P pinni	2017Sep	AC80	0	30
5225	31.01	4	Ctl	P pinni	2017Sep	AC80	0	40
5227	31.01	5	Ctl	P pinni	2017Sep	AC80	0	0
3469	31.01	1	Ctl	P pinni	2017June2	AC81	0	5
3471	31.01	2	Ctl	P pinni	2017June2	AC81	0	25
3473	31.01	3	Ctl	P pinni	2017June2	AC81	0	15
3475	31.01	4	Ctl	P pinni	2017June2	AC81	0	25
3477	31.01	5	Ctl	P pinni	2017June2	AC81	0	0
2209	31.01	1	Ctl	P pinni	2017Apr2	AC83	0	25
2211	31.01	2	Ctl	P pinni	2017Apr2	AC83	0	40
2213	31.01	3	Ctl	P pinni	2017Apr2	AC83	0	25
2215	31.01	4	Ctl	P pinni	2017Apr2	AC83	0	25
2217	31.01	5	Ctl	P pinni	2017Apr2	AC83	0	50
750	31.01	1	Ctl	P pinni	2014Junex2	MS1_1	0	3
752	31.01	2	Ctl	P pinni	2014Junex2	MS1_1	0	0
754	31.01	3	Ctl	P pinni	2014Junex2	MS1_1	0	5
756	31.01	4	Ctl	P pinni	2014Junex2	MS1_1	0	5
757	31.01	5	Ctl	P pinni	2014Junex2	MS1_1	0	5
5229	31.01	1	Ctl	P pinni	2017Sep	MS1_102	0	5
5231	31.01	2	Ctl	P pinni	2017Sep	MS1_102	0	20
5233	31.01	3	Ctl	P pinni	2017Sep	MS1_102	0	30
5235	31.01	4	Ctl	P pinni	2017Sep	MS1_102	0	30
5237	31.01	5	Ctl	P pinni	2017Sep	MS1_102	0	20
1	31.01	1	Ctl	P pinni	2014Janex1	MS1_103	0	3
3	31.01	2	Ctl	P pinni	2014Janex1	MS1_103	0	5
5	31.01	3	Ctl	P pinni	2014Janex1	MS1_103	0	5
7	31.01	4	Ctl	P pinni	2014Janex1	MS1_103	0	5
759	31.01	1	Ctl	P pinni	2014Junex2	MS1_103	0	5
761	31.01	2	Ctl	P pinni	2014Junex2	MS1_103	0	5
763	31.01	3	Ctl	P pinni	2014Junex2	MS1_103	0	5
764	31.01	4	Ctl	P pinni	2014Junex2	MS1_103	0	15
766	31.01	5	Ctl	P pinni	2014Junex2	MS1_103	0	5
768	31.01	1	Ctl	P pinni	2014Junex2	MS1_106	0	10
770	31.01	2	Ctl	P pinni	2014Junex2	MS1_106	0	5
772	31.01	3	Ctl	P pinni	2014Junex2	MS1_106	0	8
775	31.01	5	Ctl	P pinni	2014Junex2	MS1_106	0	5
10	31.01	1	Ctl	P pinni	2014Janex1	MS1_119	0	3
12	31.01	2	Ctl	P pinni	2014Janex1	MS1_119	0	5
14	31.01	3	Ctl	P pinni	2014Janex1	MS1_119	0	7
16	31.01	4	Ctl	P pinni	2014Janex1	MS1_119	0	7
18	31.01	5	Ctl	P pinni	2014Janex1	MS1_119	0	4
777	31.01	1	Ctl	P pinni	2014Junex2	MS1_119	18	5
779	31.01	2	Ctl	P pinni	2014Junex2	MS1_119	0	23
781	31.01	3	Ctl	P pinni	2014Junex2	MS1_119	0	5
783	31.01	4	Ctl	P pinni	2014Junex2	MS1_119	0	5
785	31.01	5	Ctl	P pinni	2014Junex2	MS1_119	5	5
20	31.01	1	Ctl	P pinni	2014Janex1	MS1_12	0	3
22	31.01	2	Ctl	P pinni	2014Janex1	MS1_12	0	3
24	31.01	3	Ctl	P pinni	2014Janex1	MS1_12	0	8
26	31.01	4	Ctl	P pinni	2014Janex1	MS1_12	0	3
28	31.01	5	Ctl	P pinni	2014Janex1	MS1_12	0	3
787	31.01	1	Ctl	P pinni	2014Junex2	MS1_12	0	10
789	31.01	2	Ctl	P pinni	2014Junex2	MS1_12	0	7
791	31.01	3	Ctl	P pinni	2014Junex2	MS1_12	0	10
793	31.01	4	Ctl	P pinni	2014Junex2	MS1_12	0	7
795	31.01	5	Ctl	P pinni	2014Junex2	MS1_12	0	5
796	31.01	1	Ctl	P pinni	2014Junex2	MS1_122	0	5
798	31.01	2	Ctl	P pinni	2014Junex2	MS1_122	0	7
800	31.01	3	Ctl	P pinni	2014Junex2	MS1_122	0	5
802	31.01	4	Ctl	P pinni	2014Junex2	MS1_122	0	11
804	31.01	5	Ctl	P pinni	2014Junex2	MS1_122	0	5
5345	31.01	1	Ctl	P pinni	2019Jul	MS1_122	0	20
5347	31.01	2	Ctl	P pinni	2019Jul	MS1_122	0	80
5349	31.01	3	Ctl	P pinni	2019Jul	MS1_122	0	5
5351	31.01	4	Ctl	P pinni	2019Jul	MS1_122	0	10
5353	31.01	5	Ctl	P pinni	2019Jul	MS1_122	0	5
30	31.01	1	Ctl	P pinni	2014Janex1	MS1_125	0	3
32	31.01	2	Ctl	P pinni	2014Janex1	MS1_125	0	3
34	31.01	3	Ctl	P pinni	2014Janex1	MS1_125	0	5
36	31.01	4	Ctl	P pinni	2014Janex1	MS1_125	0	5
38	31.01	5	Ctl	P pinni	2014Janex1	MS1_125	0	3
806	31.01	1	Ctl	P pinni	2014Junex2	MS1_125	6	7
808	31.01	2	Ctl	P pinni	2014Junex2	MS1_125	0	5
810	31.01	3	Ctl	P pinni	2014Junex2	MS1_125	0	8
812	31.01	4	Ctl	P pinni	2014Junex2	MS1_125	0	23
814	31.01	5	Ctl	P pinni	2014Junex2	MS1_125	0	4
816	31.01	1	Ctl	P pinni	2014Junex2	MS1_127	0	4
818	31.01	2	Ctl	P pinni	2014Junex2	MS1_127	0	3
820	31.01	3	Ctl	P pinni	2014Junex2	MS1_127	0	3
822	31.01	4	Ctl	P pinni	2014Junex2	MS1_127	0	5
824	31.01	5	Ctl	P pinni	2014Junex2	MS1_127	0	2
826	31.01	1	Ctl	P pinni	2014Junex2	MS1_128	1	6
828	31.01	2	Ctl	P pinni	2014Junex2	MS1_128	0	5
830	31.01	3	Ctl	P pinni	2014Junex2	MS1_128	0	5
832	31.01	4	Ctl	P pinni	2014Junex2	MS1_128	0	10
1183	31.01	1	Ctl	P pinni	2016Aug	MS1_128	0	0
1185	31.01	2	Ctl	P pinni	2016Aug	MS1_128	0	0
1187	31.01	3	Ctl	P pinni	2016Aug	MS1_128	0	5
1189	31.01	4	Ctl	P pinni	2016Aug	MS1_128	0	5
1191	31.01	5	Ctl	P pinni	2016Aug	MS1_128	0	5
2859	31.01	1	Ctl	P pinni	2017July2	MS1_129	100	100
2861	31.01	2	Ctl	P pinni	2017July2	MS1_129	0	10
2863	31.01	3	Ctl	P pinni	2017July2	MS1_129	5	10
2865	31.01	4	Ctl	P pinni	2017July2	MS1_129	0	0
2867	31.01	5	Ctl	P pinni	2017July2	MS1_129	0	0
40	31.01	1	Ctl	P pinni	2014Janex1	MS1_130	0	3
42	31.01	2	Ctl	P pinni	2014Janex1	MS1_130	0	3
44	31.01	3	Ctl	P pinni	2014Janex1	MS1_130	0	3
46	31.01	4	Ctl	P pinni	2014Janex1	MS1_130	0	5
48	31.01	5	Ctl	P pinni	2014Janex1	MS1_130	0	5
835	31.01	1	Ctl	P pinni	2014Junex2	MS1_130	10	5
837	31.01	2	Ctl	P pinni	2014Junex2	MS1_130	0	6
839	31.01	3	Ctl	P pinni	2014Junex2	MS1_130	0	5
841	31.01	4	Ctl	P pinni	2014Junex2	MS1_130	0	13
843	31.01	5	Ctl	P pinni	2014Junex2	MS1_130	0	4
50	31.01	1	Ctl	P pinni	2014Janex1	MS1_132	0	3
52	31.01	2	Ctl	P pinni	2014Janex1	MS1_132	0	5
54	31.01	3	Ctl	P pinni	2014Janex1	MS1_132	0	5
56	31.01	4	Ctl	P pinni	2014Janex1	MS1_132	0	5
58	31.01	5	Ctl	P pinni	2014Janex1	MS1_132	0	5
845	31.01	1	Ctl	P pinni	2014Junex2	MS1_132	12	10
847	31.01	2	Ctl	P pinni	2014Junex2	MS1_132	0	5
849	31.01	3	Ctl	P pinni	2014Junex2	MS1_132	0	5
851	31.01	4	Ctl	P pinni	2014Junex2	MS1_132	0	11
853	31.01	5	Ctl	P pinni	2014Junex2	MS1_132	0	5
60	31.01	1	Ctl	P pinni	2014Janex1	MS1_138	0	4
62	31.01	2	Ctl	P pinni	2014Janex1	MS1_138	0	5
64	31.01	3	Ctl	P pinni	2014Janex1	MS1_138	0	5
66	31.01	4	Ctl	P pinni	2014Janex1	MS1_138	0	5
68	31.01	5	Ctl	P pinni	2014Janex1	MS1_138	0	4
855	31.01	1	Ctl	P pinni	2014Junex2	MS1_138	0	5
857	31.01	2	Ctl	P pinni	2014Junex2	MS1_138	0	10
859	31.01	3	Ctl	P pinni	2014Junex2	MS1_138	0	5
861	31.01	4	Ctl	P pinni	2014Junex2	MS1_138	0	15
863	31.01	5	Ctl	P pinni	2014Junex2	MS1_138	0	5
70	31.01	1	Ctl	P pinni	2014Janex1	MS1_19	0	3
72	31.01	2	Ctl	P pinni	2014Janex1	MS1_19	0	5
74	31.01	3	Ctl	P pinni	2014Janex1	MS1_19	0	3
865	31.01	1	Ctl	P pinni	2014Junex2	MS1_19	0	8
867	31.01	2	Ctl	P pinni	2014Junex2	MS1_19	0	5
869	31.01	3	Ctl	P pinni	2014Junex2	MS1_19	3	8
871	31.01	4	Ctl	P pinni	2014Junex2	MS1_19	0	15
873	31.01	5	Ctl	P pinni	2014Junex2	MS1_19	0	4
1239	31.01	1	Ctl	P pinni	2016May	MS1_19	0	18
1241	31.01	2	Ctl	P pinni	2016May	MS1_19	0	10
1243	31.01	3	Ctl	P pinni	2016May	MS1_19	0	10
1245	31.01	4	Ctl	P pinni	2016May	MS1_19	0	8
1247	31.01	5	Ctl	P pinni	2016May	MS1_19	0	13
875	31.01	1	Ctl	P pinni	2014Junex2	MS1_24	0	0
877	31.01	2	Ctl	P pinni	2014Junex2	MS1_24	0	5
879	31.01	3	Ctl	P pinni	2014Junex2	MS1_24	0	10
881	31.01	4	Ctl	P pinni	2014Junex2	MS1_24	0	10
884	31.01	1	Ctl	P pinni	2014Junex2	MS1_26	0	5
886	31.01	2	Ctl	P pinni	2014Junex2	MS1_26	0	7
888	31.01	3	Ctl	P pinni	2014Junex2	MS1_26	0	5
890	31.01	4	Ctl	P pinni	2014Junex2	MS1_26	0	5
892	31.01	5	Ctl	P pinni	2014Junex2	MS1_26	0	10
76	31.01	1	Ctl	P pinni	2014Janex1	MS1_27	0	3
78	31.01	2	Ctl	P pinni	2014Janex1	MS1_27	0	5
80	31.01	3	Ctl	P pinni	2014Janex1	MS1_27	0	5
894	31.01	1	Ctl	P pinni	2014Junex2	MS1_27	0	6
896	31.01	2	Ctl	P pinni	2014Junex2	MS1_27	0	5
898	31.01	3	Ctl	P pinni	2014Junex2	MS1_27	0	7
900	31.01	4	Ctl	P pinni	2014Junex2	MS1_27	0	7
902	31.01	5	Ctl	P pinni	2014Junex2	MS1_27	0	0
82	31.01	1	Ctl	P pinni	2014Janex1	MS1_28	0	3
84	31.01	2	Ctl	P pinni	2014Janex1	MS1_28	0	3
86	31.01	3	Ctl	P pinni	2014Janex1	MS1_28	0	5
88	31.01	4	Ctl	P pinni	2014Janex1	MS1_28	0	3
90	31.01	5	Ctl	P pinni	2014Janex1	MS1_28	0	3
904	31.01	1	Ctl	P pinni	2014Junex2	MS1_28	0	5
906	31.01	2	Ctl	P pinni	2014Junex2	MS1_28	0	5
909	31.01	4	Ctl	P pinni	2014Junex2	MS1_28	0	10
911	31.01	5	Ctl	P pinni	2014Junex2	MS1_28	0	5
2869	31.01	1	Ctl	P pinni	2017July2	MS1_29	0	95
2871	31.01	2	Ctl	P pinni	2017July2	MS1_29	0	50
2873	31.01	3	Ctl	P pinni	2017July2	MS1_29	0	60
2875	31.01	4	Ctl	P pinni	2017July2	MS1_29	0	5
2877	31.01	5	Ctl	P pinni	2017July2	MS1_29	0	5
92	31.01	1	Ctl	P pinni	2014Janex1	MS1_3	0	5
94	31.01	2	Ctl	P pinni	2014Janex1	MS1_3	0	5
96	31.01	3	Ctl	P pinni	2014Janex1	MS1_3	0	5
98	31.01	4	Ctl	P pinni	2014Janex1	MS1_3	0	5
100	31.01	5	Ctl	P pinni	2014Janex1	MS1_3	0	5
913	31.01	1	Ctl	P pinni	2014Junex2	MS1_3	0	5
915	31.01	2	Ctl	P pinni	2014Junex2	MS1_3	0	5
917	31.01	3	Ctl	P pinni	2014Junex2	MS1_3	0	5
919	31.01	4	Ctl	P pinni	2014Junex2	MS1_3	0	10
921	31.01	5	Ctl	P pinni	2014Junex2	MS1_3	0	5
102	31.01	1	Ctl	P pinni	2014Janex1	MS1_31	0	3
104	31.01	2	Ctl	P pinni	2014Janex1	MS1_31	0	5
106	31.01	3	Ctl	P pinni	2014Janex1	MS1_31	0	5
108	31.01	4	Ctl	P pinni	2014Janex1	MS1_31	0	5
110	31.01	5	Ctl	P pinni	2014Janex1	MS1_31	0	3
923	31.01	1	Ctl	P pinni	2014Junex2	MS1_31	0	5
925	31.01	2	Ctl	P pinni	2014Junex2	MS1_31	0	5
927	31.01	3	Ctl	P pinni	2014Junex2	MS1_31	0	5
929	31.01	4	Ctl	P pinni	2014Junex2	MS1_31	0	9
931	31.01	5	Ctl	P pinni	2014Junex2	MS1_31	0	10
112	31.01	1	Ctl	P pinni	2014Janex1	MS1_32	0	3
114	31.01	2	Ctl	P pinni	2014Janex1	MS1_32	0	3
116	31.01	3	Ctl	P pinni	2014Janex1	MS1_32	0	3
118	31.01	4	Ctl	P pinni	2014Janex1	MS1_32	0	5
120	31.01	5	Ctl	P pinni	2014Janex1	MS1_32	0	3
933	31.01	1	Ctl	P pinni	2014Junex2	MS1_32	0	5
935	31.01	2	Ctl	P pinni	2014Junex2	MS1_32	0	8
937	31.01	3	Ctl	P pinni	2014Junex2	MS1_32	0	5
939	31.01	4	Ctl	P pinni	2014Junex2	MS1_32	0	14
941	31.01	5	Ctl	P pinni	2014Junex2	MS1_32	0	14
122	31.01	1	Ctl	P pinni	2014Janex1	MS1_33	0	3
124	31.01	2	Ctl	P pinni	2014Janex1	MS1_33	0	5
126	31.01	3	Ctl	P pinni	2014Janex1	MS1_33	0	5
128	31.01	4	Ctl	P pinni	2014Janex1	MS1_33	0	3
130	31.01	5	Ctl	P pinni	2014Janex1	MS1_33	0	3
1193	31.01	1	Ctl	P pinni	2016Aug	MS1_33	0	5
1195	31.01	2	Ctl	P pinni	2016Aug	MS1_33	0	0
1197	31.01	3	Ctl	P pinni	2016Aug	MS1_33	0	10
1199	31.01	4	Ctl	P pinni	2016Aug	MS1_33	0	0
1201	31.01	5	Ctl	P pinni	2016Aug	MS1_33	0	10
132	31.01	1	Ctl	P pinni	2014Janex1	MS1_36	0	3
134	31.01	2	Ctl	P pinni	2014Janex1	MS1_36	0	3
136	31.01	3	Ctl	P pinni	2014Janex1	MS1_36	0	10
943	31.01	1	Ctl	P pinni	2014Junex2	MS1_36	0	5
945	31.01	2	Ctl	P pinni	2014Junex2	MS1_36	0	4
947	31.01	3	Ctl	P pinni	2014Junex2	MS1_36	0	5
949	31.01	4	Ctl	P pinni	2014Junex2	MS1_36	0	5
951	31.01	5	Ctl	P pinni	2014Junex2	MS1_36	0	0
138	31.01	1	Ctl	P pinni	2014Janex1	MS1_41	0	4
140	31.01	2	Ctl	P pinni	2014Janex1	MS1_41	0	5
142	31.01	3	Ctl	P pinni	2014Janex1	MS1_41	0	5
144	31.01	4	Ctl	P pinni	2014Janex1	MS1_41	0	5
146	31.01	5	Ctl	P pinni	2014Janex1	MS1_41	0	4
953	31.01	1	Ctl	P pinni	2014Junex2	MS1_41	0	5
955	31.01	2	Ctl	P pinni	2014Junex2	MS1_41	0	5
957	31.01	3	Ctl	P pinni	2014Junex2	MS1_41	0	5
959	31.01	4	Ctl	P pinni	2014Junex2	MS1_41	0	20
961	31.01	5	Ctl	P pinni	2014Junex2	MS1_41	0	5
1211	31.01	1	Ctl	P pinni	2016Jun	MS1_41	0	10
1213	31.01	3	Ctl	P pinni	2016Jun	MS1_41	0	13
1215	31.01	4	Ctl	P pinni	2016Jun	MS1_41	0	13
1217	31.01	5	Ctl	P pinni	2016Jun	MS1_41	0	8
1249	31.01	1	Ctl	P pinni	2016May	MS1_41	0	8
1251	31.01	2	Ctl	P pinni	2016May	MS1_41	3	5
1253	31.01	3	Ctl	P pinni	2016May	MS1_41	0	5
1255	31.01	4	Ctl	P pinni	2016May	MS1_41	11	23
1257	31.01	5	Ctl	P pinni	2016May	MS1_41	0	10
148	31.01	1	Ctl	P pinni	2014Janex1	MS1_44	0	8
150	31.01	2	Ctl	P pinni	2014Janex1	MS1_44	0	5
152	31.01	3	Ctl	P pinni	2014Janex1	MS1_44	0	5
154	31.01	4	Ctl	P pinni	2014Janex1	MS1_44	0	3
156	31.01	5	Ctl	P pinni	2014Janex1	MS1_44	0	5
963	31.01	1	Ctl	P pinni	2014Junex2	MS1_44	0	5
965	31.01	2	Ctl	P pinni	2014Junex2	MS1_44	0	5
967	31.01	3	Ctl	P pinni	2014Junex2	MS1_44	0	5
969	31.01	4	Ctl	P pinni	2014Junex2	MS1_44	0	10
971	31.01	5	Ctl	P pinni	2014Junex2	MS1_44	0	5
973	31.01	1	Ctl	P pinni	2014Junex2	MS1_45	0	20
975	31.01	2	Ctl	P pinni	2014Junex2	MS1_45	0	5
977	31.01	3	Ctl	P pinni	2014Junex2	MS1_45	0	5
158	31.01	1	Ctl	P pinni	2014Janex1	MS1_48	0	3
160	31.01	2	Ctl	P pinni	2014Janex1	MS1_48	0	5
162	31.01	3	Ctl	P pinni	2014Janex1	MS1_48	0	4
164	31.01	4	Ctl	P pinni	2014Janex1	MS1_48	4	6
166	31.01	5	Ctl	P pinni	2014Janex1	MS1_48	0	3
979	31.01	1	Ctl	P pinni	2014Junex2	MS1_48	0	5
981	31.01	2	Ctl	P pinni	2014Junex2	MS1_48	10	5
983	31.01	3	Ctl	P pinni	2014Junex2	MS1_48	0	8
985	31.01	4	Ctl	P pinni	2014Junex2	MS1_48	0	20
987	31.01	5	Ctl	P pinni	2014Junex2	MS1_48	0	5
989	31.01	1	Ctl	P pinni	2014Junex2	MS1_49	4	29
991	31.01	2	Ctl	P pinni	2014Junex2	MS1_49	0	5
993	31.01	3	Ctl	P pinni	2014Junex2	MS1_49	0	3
995	31.01	4	Ctl	P pinni	2014Junex2	MS1_49	0	20
997	31.01	5	Ctl	P pinni	2014Junex2	MS1_49	0	3
168	31.01	1	Ctl	P pinni	2014Janex1	MS1_51	0	3
170	31.01	2	Ctl	P pinni	2014Janex1	MS1_51	0	3
172	31.01	3	Ctl	P pinni	2014Janex1	MS1_51	0	5
174	31.01	4	Ctl	P pinni	2014Janex1	MS1_51	0	5
176	31.01	5	Ctl	P pinni	2014Janex1	MS1_51	0	3
999	31.01	1	Ctl	P pinni	2014Junex2	MS1_51	0	10
1001	31.01	2	Ctl	P pinni	2014Junex2	MS1_51	0	5
1003	31.01	3	Ctl	P pinni	2014Junex2	MS1_51	0	5
1005	31.01	4	Ctl	P pinni	2014Junex2	MS1_51	0	10
1007	31.01	5	Ctl	P pinni	2014Junex2	MS1_51	0	8
1009	31.01	1	Ctl	P pinni	2014Junex2	MS1_55	0	3
1011	31.01	2	Ctl	P pinni	2014Junex2	MS1_55	0	3
1013	31.01	3	Ctl	P pinni	2014Junex2	MS1_55	0	3
1015	31.01	4	Ctl	P pinni	2014Junex2	MS1_55	0	5
1017	31.01	5	Ctl	P pinni	2014Junex2	MS1_55	0	3
178	31.01	1	Ctl	P pinni	2014Janex1	MS1_62	0	3
180	31.01	2	Ctl	P pinni	2014Janex1	MS1_62	0	5
182	31.01	3	Ctl	P pinni	2014Janex1	MS1_62	0	5
184	31.01	4	Ctl	P pinni	2014Janex1	MS1_62	0	5
186	31.01	5	Ctl	P pinni	2014Janex1	MS1_62	0	3
1019	31.01	1	Ctl	P pinni	2014Junex2	MS1_62	0	5
1021	31.01	2	Ctl	P pinni	2014Junex2	MS1_62	0	5
1023	31.01	3	Ctl	P pinni	2014Junex2	MS1_62	0	5
1025	31.01	4	Ctl	P pinni	2014Junex2	MS1_62	0	15
1027	31.01	5	Ctl	P pinni	2014Junex2	MS1_62	0	5
188	31.01	1	Ctl	P pinni	2014Janex1	MS1_65	0	5
190	31.01	2	Ctl	P pinni	2014Janex1	MS1_65	0	5
192	31.01	3	Ctl	P pinni	2014Janex1	MS1_65	0	3
194	31.01	4	Ctl	P pinni	2014Janex1	MS1_65	0	3
1029	31.01	1	Ctl	P pinni	2014Junex2	MS1_65	0	5
1031	31.01	2	Ctl	P pinni	2014Junex2	MS1_65	0	4
1033	31.01	3	Ctl	P pinni	2014Junex2	MS1_65	0	8
1035	31.01	4	Ctl	P pinni	2014Junex2	MS1_65	0	5
1037	31.01	5	Ctl	P pinni	2014Junex2	MS1_65	0	10
1039	31.01	1	Ctl	P pinni	2014Junex2	MS1_68	0	5
1041	31.01	2	Ctl	P pinni	2014Junex2	MS1_68	0	5
1043	31.01	3	Ctl	P pinni	2014Junex2	MS1_68	100	100
1045	31.01	4	Ctl	P pinni	2014Junex2	MS1_68	0	3
1047	31.01	5	Ctl	P pinni	2014Junex2	MS1_68	0	5
197	31.01	1	Ctl	P pinni	2014Janex1	MS1_7	0	5
199	31.01	2	Ctl	P pinni	2014Janex1	MS1_7	0	3
201	31.01	3	Ctl	P pinni	2014Janex1	MS1_7	0	5
203	31.01	4	Ctl	P pinni	2014Janex1	MS1_7	0	5
1049	31.01	1	Ctl	P pinni	2014Junex2	MS1_7	2	9
1051	31.01	2	Ctl	P pinni	2014Junex2	MS1_7	0	5
1053	31.01	3	Ctl	P pinni	2014Junex2	MS1_7	0	5
1055	31.01	4	Ctl	P pinni	2014Junex2	MS1_7	0	7
1057	31.01	5	Ctl	P pinni	2014Junex2	MS1_7	0	5
206	31.01	1	Ctl	P pinni	2014Janex1	MS1_71	0	3
208	31.01	2	Ctl	P pinni	2014Janex1	MS1_71	0	5
210	31.01	3	Ctl	P pinni	2014Janex1	MS1_71	0	5
212	31.01	4	Ctl	P pinni	2014Janex1	MS1_71	0	5
214	31.01	5	Ctl	P pinni	2014Janex1	MS1_71	0	5
1059	31.01	1	Ctl	P pinni	2014Junex2	MS1_71	21	8
1061	31.01	2	Ctl	P pinni	2014Junex2	MS1_71	0	8
1063	31.01	3	Ctl	P pinni	2014Junex2	MS1_71	0	5
1065	31.01	4	Ctl	P pinni	2014Junex2	MS1_71	0	10
1067	31.01	5	Ctl	P pinni	2014Junex2	MS1_71	0	5
216	31.01	1	Ctl	P pinni	2014Janex1	MS1_72	0	3
218	31.01	2	Ctl	P pinni	2014Janex1	MS1_72	0	5
220	31.01	3	Ctl	P pinni	2014Janex1	MS1_72	0	5
222	31.01	4	Ctl	P pinni	2014Janex1	MS1_72	0	8
224	31.01	5	Ctl	P pinni	2014Janex1	MS1_72	0	3
1069	31.01	1	Ctl	P pinni	2014Junex2	MS1_72	2	8
1071	31.01	2	Ctl	P pinni	2014Junex2	MS1_72	0	5
1073	31.01	3	Ctl	P pinni	2014Junex2	MS1_72	0	5
1075	31.01	4	Ctl	P pinni	2014Junex2	MS1_72	0	9
1077	31.01	5	Ctl	P pinni	2014Junex2	MS1_72	0	2
3949	31.01	1	Ctl	P pinni	2017Mar	MS1_73	100	100
3951	31.01	2	Ctl	P pinni	2017Mar	MS1_73	0	0
3953	31.01	3	Ctl	P pinni	2017Mar	MS1_73	0	0
3955	31.01	4	Ctl	P pinni	2017Mar	MS1_73	0	0
3957	31.01	5	Ctl	P pinni	2017Mar	MS1_73	0	0
5239	31.01	1	Ctl	P pinni	2017Sep	MS1_77	0	10
5241	31.01	2	Ctl	P pinni	2017Sep	MS1_77	100	100
5243	31.01	3	Ctl	P pinni	2017Sep	MS1_77	0	5
5245	31.01	4	Ctl	P pinni	2017Sep	MS1_77	0	30
5247	31.01	5	Ctl	P pinni	2017Sep	MS1_77	7	5
226	31.01	1	Ctl	P pinni	2014Janex1	MS1_8	0	4
228	31.01	2	Ctl	P pinni	2014Janex1	MS1_8	0	4
230	31.01	3	Ctl	P pinni	2014Janex1	MS1_8	0	5
232	31.01	4	Ctl	P pinni	2014Janex1	MS1_8	0	4
234	31.01	5	Ctl	P pinni	2014Janex1	MS1_8	0	5
1079	31.01	1	Ctl	P pinni	2014Junex2	MS1_8	0	5
1081	31.01	2	Ctl	P pinni	2014Junex2	MS1_8	0	5
1083	31.01	3	Ctl	P pinni	2014Junex2	MS1_8	0	5
1085	31.01	4	Ctl	P pinni	2014Junex2	MS1_8	0	10
1087	31.01	5	Ctl	P pinni	2014Junex2	MS1_8	0	5
1089	31.01	1	Ctl	P pinni	2014Junex2	MS1_84	2	4
1091	31.01	2	Ctl	P pinni	2014Junex2	MS1_84	0	5
1092	31.01	3	Ctl	P pinni	2014Junex2	MS1_84	0	5
1094	31.01	4	Ctl	P pinni	2014Junex2	MS1_84	0	5
236	31.01	1	Ctl	P pinni	2014Janex1	MS1_86	0	3
238	31.01	2	Ctl	P pinni	2014Janex1	MS1_86	0	4
240	31.01	3	Ctl	P pinni	2014Janex1	MS1_86	0	4
242	31.01	4	Ctl	P pinni	2014Janex1	MS1_86	0	4
244	31.01	5	Ctl	P pinni	2014Janex1	MS1_86	0	4
1097	31.01	1	Ctl	P pinni	2014Junex2	MS1_86	27	10
1099	31.01	2	Ctl	P pinni	2014Junex2	MS1_86	0	5
1101	31.01	3	Ctl	P pinni	2014Junex2	MS1_86	0	8
1103	31.01	4	Ctl	P pinni	2014Junex2	MS1_86	13	10
1105	31.01	5	Ctl	P pinni	2014Junex2	MS1_86	0	4
246	31.01	1	Ctl	P pinni	2014Janex1	MS1_87	0	3
248	31.01	2	Ctl	P pinni	2014Janex1	MS1_87	0	5
250	31.01	3	Ctl	P pinni	2014Janex1	MS1_87	0	5
252	31.01	4	Ctl	P pinni	2014Janex1	MS1_87	0	3
254	31.01	5	Ctl	P pinni	2014Janex1	MS1_87	0	5
1107	31.01	1	Ctl	P pinni	2014Junex2	MS1_87	0	5
1109	31.01	2	Ctl	P pinni	2014Junex2	MS1_87	0	5
1111	31.01	3	Ctl	P pinni	2014Junex2	MS1_87	0	5
1113	31.01	4	Ctl	P pinni	2014Junex2	MS1_87	0	10
1115	31.01	5	Ctl	P pinni	2014Junex2	MS1_87	0	3
256	31.01	1	Ctl	P pinni	2014Janex1	MS1_90	0	4
258	31.01	2	Ctl	P pinni	2014Janex1	MS1_90	0	7
260	31.01	3	Ctl	P pinni	2014Janex1	MS1_90	0	5
262	31.01	4	Ctl	P pinni	2014Janex1	MS1_90	0	5
264	31.01	5	Ctl	P pinni	2014Janex1	MS1_90	0	3
1117	31.01	1	Ctl	P pinni	2014Junex2	MS1_90	11	6
1119	31.01	2	Ctl	P pinni	2014Junex2	MS1_90	0	5
1121	31.01	3	Ctl	P pinni	2014Junex2	MS1_90	0	8
1123	31.01	4	Ctl	P pinni	2014Junex2	MS1_90	0	15
1125	31.01	5	Ctl	P pinni	2014Junex2	MS1_90	0	4
1127	31.01	1	Ctl	P pinni	2014Junex2	MS1_93	0	10
1129	31.01	2	Ctl	P pinni	2014Junex2	MS1_93	0	15
1131	31.01	3	Ctl	P pinni	2014Junex2	MS1_93	0	3
266	31.01	1	Ctl	P pinni	2014Janex1	MS1_94	0	3
268	31.01	2	Ctl	P pinni	2014Janex1	MS1_94	0	5
270	31.01	3	Ctl	P pinni	2014Janex1	MS1_94	0	5
1133	31.01	1	Ctl	P pinni	2014Junex2	MS1_94	0	10
1135	31.01	2	Ctl	P pinni	2014Junex2	MS1_94	0	5
1137	31.01	3	Ctl	P pinni	2014Junex2	MS1_94	0	5
1139	31.01	4	Ctl	P pinni	2014Junex2	MS1_94	0	7
1141	31.01	5	Ctl	P pinni	2014Junex2	MS1_94	0	5
272	31.01	1	Ctl	P pinni	2014Janex1	MS1_95	0	3
274	31.01	2	Ctl	P pinni	2014Janex1	MS1_95	0	5
276	31.01	3	Ctl	P pinni	2014Janex1	MS1_95	0	5
278	31.01	4	Ctl	P pinni	2014Janex1	MS1_95	0	5
280	31.01	5	Ctl	P pinni	2014Janex1	MS1_95	0	5
1143	31.01	1	Ctl	P pinni	2014Junex2	MS1_95	0	5
1145	31.01	2	Ctl	P pinni	2014Junex2	MS1_95	0	5
1147	31.01	3	Ctl	P pinni	2014Junex2	MS1_95	0	9
1149	31.01	4	Ctl	P pinni	2014Junex2	MS1_95	0	10
1151	31.01	5	Ctl	P pinni	2014Junex2	MS1_95	0	3
282	31.01	1	Ctl	P pinni	2014Janex1	MS1_96	0	5
284	31.01	2	Ctl	P pinni	2014Janex1	MS1_96	0	5
286	31.01	3	Ctl	P pinni	2014Janex1	MS1_96	0	5
288	31.01	4	Ctl	P pinni	2014Janex1	MS1_96	0	5
290	31.01	5	Ctl	P pinni	2014Janex1	MS1_96	0	5
1153	31.01	1	Ctl	P pinni	2014Junex2	MS1_96	0	5
1155	31.01	2	Ctl	P pinni	2014Junex2	MS1_96	0	6
1157	31.01	3	Ctl	P pinni	2014Junex2	MS1_96	0	5
1159	31.01	4	Ctl	P pinni	2014Junex2	MS1_96	0	9
1161	31.01	5	Ctl	P pinni	2014Junex2	MS1_96	0	3
1163	31.01	1	Ctl	P pinni	2014Junex2	MS1_97	0	8
1165	31.01	2	Ctl	P pinni	2014Junex2	MS1_97	0	6
1167	31.01	3	Ctl	P pinni	2014Junex2	MS1_97	0	5
1169	31.01	4	Ctl	P pinni	2014Junex2	MS1_97	0	6
1171	31.01	5	Ctl	P pinni	2014Junex2	MS1_97	0	5
292	31.01	1	Ctl	P pinni	2014Janex1	MS1_99	0	5
294	31.01	2	Ctl	P pinni	2014Janex1	MS1_99	0	3
296	31.01	3	Ctl	P pinni	2014Janex1	MS1_99	0	5
298	31.01	4	Ctl	P pinni	2014Janex1	MS1_99	0	3
300	31.01	5	Ctl	P pinni	2014Janex1	MS1_99	0	3
1173	31.01	1	Ctl	P pinni	2014Junex2	MS1_99	0	3
1175	31.01	2	Ctl	P pinni	2014Junex2	MS1_99	0	5
1177	31.01	3	Ctl	P pinni	2014Junex2	MS1_99	0	5
1179	31.01	4	Ctl	P pinni	2014Junex2	MS1_99	0	5
1181	31.01	5	Ctl	P pinni	2014Junex2	MS1_99	0	2
2350	31.01	1	Ppin	P pinni	2017July1	AC1	63	30
2352	31.01	2	Ppin	P pinni	2017July1	AC1	85	45
2354	31.01	3	Ppin	P pinni	2017July1	AC1	12	90
2356	31.01	4	Ppin	P pinni	2017July1	AC1	100	40
2358	31.01	5	Ppin	P pinni	2017July1	AC1	35	30
3110	31.01	1	Ppin	P pinni	2017June1	AC103	100	55
3112	31.01	2	Ppin	P pinni	2017June1	AC103	100	75
3114	31.01	3	Ppin	P pinni	2017June1	AC103	100	80
3116	31.01	4	Ppin	P pinni	2017June1	AC103	100	50
3118	31.01	5	Ppin	P pinni	2017June1	AC103	70	35
4610	31.01	1	Ppin	P pinni	2017Sep	AC109	6	5
4612	31.01	2	Ppin	P pinni	2017Sep	AC109	0	25
4614	31.01	3	Ppin	P pinni	2017Sep	AC109	25	45
4616	31.01	4	Ppin	P pinni	2017Sep	AC109	0	35
4618	31.01	5	Ppin	P pinni	2017Sep	AC109	6	30
2680	31.01	1	Ppin	P pinni	2017July2	AC111	8	45
2682	31.01	2	Ppin	P pinni	2017July2	AC111	0	50
2684	31.01	3	Ppin	P pinni	2017July2	AC111	12	25
2686	31.01	4	Ppin	P pinni	2017July2	AC111	0	5
2688	31.01	5	Ppin	P pinni	2017July2	AC111	0	50
1630	31.01	1	Ppin	P pinni	2017Apr1	AC112	100	65
1632	31.01	2	Ppin	P pinni	2017Apr1	AC112	100	10
1634	31.01	3	Ppin	P pinni	2017Apr1	AC112	89	60
1636	31.01	4	Ppin	P pinni	2017Apr1	AC112	60	60
1638	31.01	5	Ppin	P pinni	2017Apr1	AC112	74	50
4620	31.01	1	Ppin	P pinni	2017Sep	AC113	0	60
4622	31.01	2	Ppin	P pinni	2017Sep	AC113	26	50
4624	31.01	3	Ppin	P pinni	2017Sep	AC113	0	25
4626	31.01	4	Ppin	P pinni	2017Sep	AC113	6	35
4628	31.01	5	Ppin	P pinni	2017Sep	AC113	8	65
4630	31.01	1	Ppin	P pinni	2017Sep	AC12	0	5
4632	31.01	2	Ppin	P pinni	2017Sep	AC12	16	15
4634	31.01	3	Ppin	P pinni	2017Sep	AC12	0	35
4636	31.01	4	Ppin	P pinni	2017Sep	AC12	0	20
4638	31.01	5	Ppin	P pinni	2017Sep	AC12	9	30
3120	31.01	1	Ppin	P pinni	2017June1	AC120	37	65
3122	31.01	2	Ppin	P pinni	2017June1	AC120	91	75
3124	31.01	3	Ppin	P pinni	2017June1	AC120	0	60
3126	31.01	4	Ppin	P pinni	2017June1	AC120	72	45
3128	31.01	5	Ppin	P pinni	2017June1	AC120	55	75
3720	31.01	1	Ppin	P pinni	2017Mar	AC121	0	25
3722	31.01	2	Ppin	P pinni	2017Mar	AC121	0	5
3724	31.01	3	Ppin	P pinni	2017Mar	AC121	50	40
3726	31.01	4	Ppin	P pinni	2017Mar	AC121	0	10
3728	31.01	5	Ppin	P pinni	2017Mar	AC121	0	15
3130	31.01	1	Ppin	P pinni	2017June1	AC122	0	5
3132	31.01	2	Ppin	P pinni	2017June1	AC122	58	40
3134	31.01	3	Ppin	P pinni	2017June1	AC122	0	5
3136	31.01	4	Ppin	P pinni	2017June1	AC122	0	50
3138	31.01	5	Ppin	P pinni	2017June1	AC122	57	35
4640	31.01	1	Ppin	P pinni	2017Sep	AC125	36	20
4642	31.01	2	Ppin	P pinni	2017Sep	AC125	0	5
4644	31.01	3	Ppin	P pinni	2017Sep	AC125	6	35
4646	31.01	4	Ppin	P pinni	2017Sep	AC125	0	25
4648	31.01	5	Ppin	P pinni	2017Sep	AC125	82	15
2360	31.01	1	Ppin	P pinni	2017July1	AC129	58	55
2362	31.01	2	Ppin	P pinni	2017July1	AC129	54	50
2364	31.01	3	Ppin	P pinni	2017July1	AC129	3	65
2366	31.01	4	Ppin	P pinni	2017July1	AC129	32	80
2368	31.01	5	Ppin	P pinni	2017July1	AC129	14	75
2690	31.01	1	Ppin	P pinni	2017July2	AC129	0	50
2692	31.01	2	Ppin	P pinni	2017July2	AC129	33	50
2694	31.01	3	Ppin	P pinni	2017July2	AC129	25	75
2696	31.01	4	Ppin	P pinni	2017July2	AC129	36	30
2698	31.01	5	Ppin	P pinni	2017July2	AC129	0	20
1640	31.01	1	Ppin	P pinni	2017Apr1	AC13	0	5
1642	31.01	2	Ppin	P pinni	2017Apr1	AC13	0	5
1644	31.01	3	Ppin	P pinni	2017Apr1	AC13	0	5
1646	31.01	4	Ppin	P pinni	2017Apr1	AC13	100	40
1648	31.01	5	Ppin	P pinni	2017Apr1	AC13	15	5
3730	31.01	1	Ppin	P pinni	2017Mar	AC130	14	5
3732	31.01	2	Ppin	P pinni	2017Mar	AC130	25	10
3734	31.01	3	Ppin	P pinni	2017Mar	AC130	0	10
3736	31.01	4	Ppin	P pinni	2017Mar	AC130	39	10
3738	31.01	5	Ppin	P pinni	2017Mar	AC130	13	5
2700	31.01	1	Ppin	P pinni	2017July2	AC133	0	25
2702	31.01	2	Ppin	P pinni	2017July2	AC133	12	40
2704	31.01	3	Ppin	P pinni	2017July2	AC133	4	25
2706	31.01	4	Ppin	P pinni	2017July2	AC133	60	5
2708	31.01	5	Ppin	P pinni	2017July2	AC133	88	95
2110	31.01	1	Ppin	P pinni	2017Apr2	AC134	96	45
2112	31.01	2	Ppin	P pinni	2017Apr2	AC134	100	95
2114	31.01	3	Ppin	P pinni	2017Apr2	AC134	71	30
2116	31.01	4	Ppin	P pinni	2017Apr2	AC134	80	15
2118	31.01	5	Ppin	P pinni	2017Apr2	AC134	100	50
2710	31.01	1	Ppin	P pinni	2017July2	AC135	0	85
2712	31.01	2	Ppin	P pinni	2017July2	AC135	33	30
2714	31.01	3	Ppin	P pinni	2017July2	AC135	24	50
2716	31.01	4	Ppin	P pinni	2017July2	AC135	72	50
2718	31.01	5	Ppin	P pinni	2017July2	AC135	20	40
2370	31.01	1	Ppin	P pinni	2017July1	AC141	43	75
2372	31.01	2	Ppin	P pinni	2017July1	AC141	0	40
2374	31.01	3	Ppin	P pinni	2017July1	AC141	29	85
2376	31.01	4	Ppin	P pinni	2017July1	AC141	0	60
2378	31.01	5	Ppin	P pinni	2017July1	AC141	47	25
3740	31.01	1	Ppin	P pinni	2017Mar	AC142	3	20
3742	31.01	2	Ppin	P pinni	2017Mar	AC142	0	5
3744	31.01	3	Ppin	P pinni	2017Mar	AC142	0	30
3746	31.01	4	Ppin	P pinni	2017Mar	AC142	0	30
3748	31.01	5	Ppin	P pinni	2017Mar	AC142	0	0
2120	31.01	1	Ppin	P pinni	2017Apr2	AC145	100	75
2122	31.01	2	Ppin	P pinni	2017Apr2	AC145	95	10
2124	31.01	3	Ppin	P pinni	2017Apr2	AC145	36	20
2126	31.01	4	Ppin	P pinni	2017Apr2	AC145	100	40
2128	31.01	5	Ppin	P pinni	2017Apr2	AC145	100	30
2380	31.01	1	Ppin	P pinni	2017July1	AC148	66	45
2382	31.01	2	Ppin	P pinni	2017July1	AC148	48	55
2384	31.01	3	Ppin	P pinni	2017July1	AC148	87	85
2386	31.01	4	Ppin	P pinni	2017July1	AC148	100	40
2388	31.01	5	Ppin	P pinni	2017July1	AC148	78	95
2390	31.01	1	Ppin	P pinni	2017July1	AC15	24	45
2392	31.01	2	Ppin	P pinni	2017July1	AC15	25	85
2394	31.01	3	Ppin	P pinni	2017July1	AC15	73	75
2396	31.01	4	Ppin	P pinni	2017July1	AC15	9	65
2398	31.01	5	Ppin	P pinni	2017July1	AC15	5	20
4650	31.01	1	Ppin	P pinni	2017Sep	AC153	27	80
4652	31.01	2	Ppin	P pinni	2017Sep	AC153	100	30
4654	31.01	3	Ppin	P pinni	2017Sep	AC153	23	55
4656	31.01	4	Ppin	P pinni	2017Sep	AC153	100	100
4658	31.01	5	Ppin	P pinni	2017Sep	AC153	44	60
3410	31.01	1	Ppin	P pinni	2017June2	AC154	0	0
3412	31.01	2	Ppin	P pinni	2017June2	AC154	0	0
3414	31.01	3	Ppin	P pinni	2017June2	AC154	0	0
3416	31.01	4	Ppin	P pinni	2017June2	AC154	0	10
3418	31.01	5	Ppin	P pinni	2017June2	AC154	0	5
4660	31.01	1	Ppin	P pinni	2017Sep	AC155	46	35
4662	31.01	2	Ppin	P pinni	2017Sep	AC155	48	60
4664	31.01	3	Ppin	P pinni	2017Sep	AC155	28	50
4666	31.01	4	Ppin	P pinni	2017Sep	AC155	30	30
4668	31.01	5	Ppin	P pinni	2017Sep	AC155	15	30
1650	31.01	1	Ppin	P pinni	2017Apr1	AC16	9	60
1652	31.01	2	Ppin	P pinni	2017Apr1	AC16	86	65
1654	31.01	3	Ppin	P pinni	2017Apr1	AC16	71	75
1656	31.01	4	Ppin	P pinni	2017Apr1	AC16	68	30
1658	31.01	5	Ppin	P pinni	2017Apr1	AC16	24	50
3420	31.01	1	Ppin	P pinni	2017June2	AC160	0	5
3422	31.01	2	Ppin	P pinni	2017June2	AC160	16	5
3424	31.01	3	Ppin	P pinni	2017June2	AC160	0	0
3426	31.01	4	Ppin	P pinni	2017June2	AC160	0	5
3428	31.01	5	Ppin	P pinni	2017June2	AC160	0	30
4670	31.01	1	Ppin	P pinni	2017Sep	AC163	100	65
4672	31.01	2	Ppin	P pinni	2017Sep	AC163	58	40
4674	31.01	3	Ppin	P pinni	2017Sep	AC163	67	60
4676	31.01	4	Ppin	P pinni	2017Sep	AC163	80	35
4678	31.01	5	Ppin	P pinni	2017Sep	AC163	91	50
3750	31.01	1	Ppin	P pinni	2017Mar	AC164	13	20
3752	31.01	2	Ppin	P pinni	2017Mar	AC164	0	5
3754	31.01	3	Ppin	P pinni	2017Mar	AC164	0	5
3756	31.01	4	Ppin	P pinni	2017Mar	AC164	11	5
3758	31.01	5	Ppin	P pinni	2017Mar	AC164	0	0
3760	31.01	1	Ppin	P pinni	2017Mar	AC175	0	15
3762	31.01	2	Ppin	P pinni	2017Mar	AC175	0	5
3764	31.01	3	Ppin	P pinni	2017Mar	AC175	0	20
3766	31.01	4	Ppin	P pinni	2017Mar	AC175	0	5
3768	31.01	5	Ppin	P pinni	2017Mar	AC175	0	10
4680	31.01	1	Ppin	P pinni	2017Sep	AC176	14	60
4682	31.01	2	Ppin	P pinni	2017Sep	AC176	72	70
4684	31.01	3	Ppin	P pinni	2017Sep	AC176	0	45
4686	31.01	4	Ppin	P pinni	2017Sep	AC176	100	40
4688	31.01	5	Ppin	P pinni	2017Sep	AC176	36	75
1660	31.01	1	Ppin	P pinni	2017Apr1	AC179	70	50
1662	31.01	2	Ppin	P pinni	2017Apr1	AC179	85	40
1664	31.01	3	Ppin	P pinni	2017Apr1	AC179	18	30
1666	31.01	4	Ppin	P pinni	2017Apr1	AC179	100	100
1668	31.01	5	Ppin	P pinni	2017Apr1	AC179	94	50
3770	31.01	1	Ppin	P pinni	2017Mar	AC182	100	5
3772	31.01	2	Ppin	P pinni	2017Mar	AC182	0	0
3774	31.01	3	Ppin	P pinni	2017Mar	AC182	0	5
3776	31.01	4	Ppin	P pinni	2017Mar	AC182	0	0
3778	31.01	5	Ppin	P pinni	2017Mar	AC182	0	10
4690	31.01	1	Ppin	P pinni	2017Sep	AC184	87	30
4692	31.01	2	Ppin	P pinni	2017Sep	AC184	46	35
4694	31.01	3	Ppin	P pinni	2017Sep	AC184	9	55
4696	31.01	4	Ppin	P pinni	2017Sep	AC184	54	45
4698	31.01	5	Ppin	P pinni	2017Sep	AC184	15	75
3780	31.01	1	Ppin	P pinni	2017Mar	AC185	100	85
3782	31.01	2	Ppin	P pinni	2017Mar	AC185	25	15
3784	31.01	3	Ppin	P pinni	2017Mar	AC185	0	45
3786	31.01	4	Ppin	P pinni	2017Mar	AC185	100	75
3788	31.01	5	Ppin	P pinni	2017Mar	AC185	0	30
2130	31.01	1	Ppin	P pinni	2017Apr2	AC186	90	25
2132	31.01	2	Ppin	P pinni	2017Apr2	AC186	100	50
2134	31.01	3	Ppin	P pinni	2017Apr2	AC186	100	75
2136	31.01	4	Ppin	P pinni	2017Apr2	AC186	0	40
2138	31.01	5	Ppin	P pinni	2017Apr2	AC186	100	25
2140	31.01	1	Ppin	P pinni	2017Apr2	AC188	67	25
2142	31.01	2	Ppin	P pinni	2017Apr2	AC188	86	30
2144	31.01	3	Ppin	P pinni	2017Apr2	AC188	100	100
2146	31.01	4	Ppin	P pinni	2017Apr2	AC188	62	25
2148	31.01	5	Ppin	P pinni	2017Apr2	AC188	71	25
3790	31.01	1	Ppin	P pinni	2017Mar	AC189	100	40
3792	31.01	2	Ppin	P pinni	2017Mar	AC189	0	5
3794	31.01	3	Ppin	P pinni	2017Mar	AC189	0	20
3796	31.01	4	Ppin	P pinni	2017Mar	AC189	23	10
3798	31.01	5	Ppin	P pinni	2017Mar	AC189	100	35
3430	31.01	1	Ppin	P pinni	2017June2	AC19	0	15
3432	31.01	2	Ppin	P pinni	2017June2	AC19	3	5
3434	31.01	3	Ppin	P pinni	2017June2	AC19	0	25
3436	31.01	4	Ppin	P pinni	2017June2	AC19	0	25
3438	31.01	5	Ppin	P pinni	2017June2	AC19	20	30
2720	31.01	1	Ppin	P pinni	2017July2	AC190	53	40
2722	31.01	2	Ppin	P pinni	2017July2	AC190	38	60
2724	31.01	3	Ppin	P pinni	2017July2	AC190	52	40
2726	31.01	4	Ppin	P pinni	2017July2	AC190	65	15
2728	31.01	5	Ppin	P pinni	2017July2	AC190	67	60
1670	31.01	1	Ppin	P pinni	2017Apr1	AC2	84	55
1672	31.01	2	Ppin	P pinni	2017Apr1	AC2	94	35
1674	31.01	3	Ppin	P pinni	2017Apr1	AC2	85	50
1676	31.01	4	Ppin	P pinni	2017Apr1	AC2	24	35
1678	31.01	5	Ppin	P pinni	2017Apr1	AC2	100	70
4700	31.01	1	Ppin	P pinni	2017Sep	AC20	100	75
4702	31.01	2	Ppin	P pinni	2017Sep	AC20	77	35
4704	31.01	3	Ppin	P pinni	2017Sep	AC20	71	70
4706	31.01	4	Ppin	P pinni	2017Sep	AC20	88	60
4708	31.01	5	Ppin	P pinni	2017Sep	AC20	100	95
4710	31.01	1	Ppin	P pinni	2017Sep	AC206	36	55
4712	31.01	2	Ppin	P pinni	2017Sep	AC206	100	25
4714	31.01	3	Ppin	P pinni	2017Sep	AC206	55	65
4716	31.01	4	Ppin	P pinni	2017Sep	AC206	24	35
4718	31.01	5	Ppin	P pinni	2017Sep	AC206	36	50
4720	31.01	1	Ppin	P pinni	2017Sep	AC211	0	55
4722	31.01	2	Ppin	P pinni	2017Sep	AC211	86	50
4724	31.01	3	Ppin	P pinni	2017Sep	AC211	100	75
4726	31.01	4	Ppin	P pinni	2017Sep	AC211	0	25
4728	31.01	5	Ppin	P pinni	2017Sep	AC211	0	50
1680	31.01	1	Ppin	P pinni	2017Apr1	AC217	100	25
1682	31.01	2	Ppin	P pinni	2017Apr1	AC217	100	65
1684	31.01	3	Ppin	P pinni	2017Apr1	AC217	78	50
1686	31.01	4	Ppin	P pinni	2017Apr1	AC217	0	50
1688	31.01	5	Ppin	P pinni	2017Apr1	AC217	86	40
1690	31.01	1	Ppin	P pinni	2017Apr1	AC22	77	45
1692	31.01	2	Ppin	P pinni	2017Apr1	AC22	60	40
1694	31.01	3	Ppin	P pinni	2017Apr1	AC22	81	60
1696	31.01	4	Ppin	P pinni	2017Apr1	AC22	78	35
1698	31.01	5	Ppin	P pinni	2017Apr1	AC22	100	100
4730	31.01	1	Ppin	P pinni	2017Sep	AC220	0	15
4732	31.01	2	Ppin	P pinni	2017Sep	AC220	0	60
4734	31.01	3	Ppin	P pinni	2017Sep	AC220	15	75
4736	31.01	4	Ppin	P pinni	2017Sep	AC220	0	25
4738	31.01	5	Ppin	P pinni	2017Sep	AC220	18	30
1700	31.01	1	Ppin	P pinni	2017Apr1	AC221	82	80
1702	31.01	2	Ppin	P pinni	2017Apr1	AC221	100	65
1704	31.01	3	Ppin	P pinni	2017Apr1	AC221	100	100
1706	31.01	4	Ppin	P pinni	2017Apr1	AC221	0	40
1708	31.01	5	Ppin	P pinni	2017Apr1	AC221	96	75
4740	31.01	1	Ppin	P pinni	2017Sep	AC222	0	55
4742	31.01	2	Ppin	P pinni	2017Sep	AC222	0	10
4744	31.01	3	Ppin	P pinni	2017Sep	AC222	0	50
4746	31.01	4	Ppin	P pinni	2017Sep	AC222	0	40
4748	31.01	5	Ppin	P pinni	2017Sep	AC222	100	55
4750	31.01	1	Ppin	P pinni	2017Sep	AC225	0	40
4752	31.01	2	Ppin	P pinni	2017Sep	AC225	38	40
4754	31.01	3	Ppin	P pinni	2017Sep	AC225	20	65
4756	31.01	4	Ppin	P pinni	2017Sep	AC225	0	25
4758	31.01	5	Ppin	P pinni	2017Sep	AC225	29	65
1710	31.01	1	Ppin	P pinni	2017Apr1	AC23	52	30
1712	31.01	2	Ppin	P pinni	2017Apr1	AC23	100	100
1714	31.01	3	Ppin	P pinni	2017Apr1	AC23	56	75
1716	31.01	4	Ppin	P pinni	2017Apr1	AC23	40	45
1718	31.01	5	Ppin	P pinni	2017Apr1	AC23	82	35
4760	31.01	1	Ppin	P pinni	2017Sep	AC232	0	5
4762	31.01	2	Ppin	P pinni	2017Sep	AC232	5	25
4764	31.01	3	Ppin	P pinni	2017Sep	AC232	0	25
4766	31.01	4	Ppin	P pinni	2017Sep	AC232	0	20
4768	31.01	5	Ppin	P pinni	2017Sep	AC232	0	10
1720	31.01	1	Ppin	P pinni	2017Apr1	AC234	100	55
1722	31.01	2	Ppin	P pinni	2017Apr1	AC234	100	50
1724	31.01	3	Ppin	P pinni	2017Apr1	AC234	57	40
1726	31.01	4	Ppin	P pinni	2017Apr1	AC234	38	25
1728	31.01	5	Ppin	P pinni	2017Apr1	AC234	100	70
3140	31.01	1	Ppin	P pinni	2017June1	AC234	100	60
3142	31.01	2	Ppin	P pinni	2017June1	AC234	100	90
3144	31.01	3	Ppin	P pinni	2017June1	AC234	72	85
3146	31.01	4	Ppin	P pinni	2017June1	AC234	26	75
3148	31.01	5	Ppin	P pinni	2017June1	AC234	64	75
1730	31.01	1	Ppin	P pinni	2017Apr1	AC24	79	35
1732	31.01	2	Ppin	P pinni	2017Apr1	AC24	17	25
1734	31.01	3	Ppin	P pinni	2017Apr1	AC24	8	30
1736	31.01	4	Ppin	P pinni	2017Apr1	AC24	0	10
1738	31.01	5	Ppin	P pinni	2017Apr1	AC24	30	55
4770	31.01	1	Ppin	P pinni	2017Sep	AC242	55	30
4772	31.01	2	Ppin	P pinni	2017Sep	AC242	0	30
4774	31.01	3	Ppin	P pinni	2017Sep	AC242	70	75
4776	31.01	4	Ppin	P pinni	2017Sep	AC242	0	30
4778	31.01	5	Ppin	P pinni	2017Sep	AC242	0	60
3150	31.01	1	Ppin	P pinni	2017June1	AC255	89	35
3152	31.01	2	Ppin	P pinni	2017June1	AC255	71	60
3154	31.01	3	Ppin	P pinni	2017June1	AC255	81	60
3156	31.01	4	Ppin	P pinni	2017June1	AC255	85	35
3158	31.01	5	Ppin	P pinni	2017June1	AC255	83	90
4780	31.01	1	Ppin	P pinni	2017Sep	AC257	100	75
4782	31.01	2	Ppin	P pinni	2017Sep	AC257	84	30
4784	31.01	3	Ppin	P pinni	2017Sep	AC257	76	40
4786	31.01	4	Ppin	P pinni	2017Sep	AC257	26	25
4788	31.01	5	Ppin	P pinni	2017Sep	AC257	20	55
4790	31.01	1	Ppin	P pinni	2017Sep	AC258	0	35
4792	31.01	2	Ppin	P pinni	2017Sep	AC258	0	40
4794	31.01	3	Ppin	P pinni	2017Sep	AC258	0	50
4796	31.01	4	Ppin	P pinni	2017Sep	AC258	0	25
4798	31.01	5	Ppin	P pinni	2017Sep	AC258	100	45
4800	31.01	1	Ppin	P pinni	2017Sep	AC261	0	35
4802	31.01	2	Ppin	P pinni	2017Sep	AC261	0	40
4804	31.01	3	Ppin	P pinni	2017Sep	AC261	30	40
4806	31.01	4	Ppin	P pinni	2017Sep	AC261	0	50
4808	31.01	5	Ppin	P pinni	2017Sep	AC261	100	75
1740	31.01	1	Ppin	P pinni	2017Apr1	AC262	80	65
1742	31.01	2	Ppin	P pinni	2017Apr1	AC262	85	50
1744	31.01	3	Ppin	P pinni	2017Apr1	AC262	95	80
1746	31.01	4	Ppin	P pinni	2017Apr1	AC262	36	40
1748	31.01	5	Ppin	P pinni	2017Apr1	AC262	44	40
2400	31.01	1	Ppin	P pinni	2017July1	AC267	63	55
2402	31.01	2	Ppin	P pinni	2017July1	AC267	61	35
2404	31.01	3	Ppin	P pinni	2017July1	AC267	23	35
2406	31.01	4	Ppin	P pinni	2017July1	AC267	48	60
2408	31.01	5	Ppin	P pinni	2017July1	AC267	12	60
4810	31.01	1	Ppin	P pinni	2017Sep	AC268	0	55
4812	31.01	2	Ppin	P pinni	2017Sep	AC268	50	50
4814	31.01	3	Ppin	P pinni	2017Sep	AC268	0	40
4816	31.01	4	Ppin	P pinni	2017Sep	AC268	31	50
4818	31.01	5	Ppin	P pinni	2017Sep	AC268	17	35
1750	31.01	1	Ppin	P pinni	2017Apr1	AC27	31	45
1752	31.01	2	Ppin	P pinni	2017Apr1	AC27	85	55
1754	31.01	3	Ppin	P pinni	2017Apr1	AC27	69	60
1756	31.01	4	Ppin	P pinni	2017Apr1	AC27	39	30
1758	31.01	5	Ppin	P pinni	2017Apr1	AC27	87	60
2410	31.01	1	Ppin	P pinni	2017July1	AC270	50	25
2412	31.01	2	Ppin	P pinni	2017July1	AC270	21	15
2414	31.01	3	Ppin	P pinni	2017July1	AC270	16	20
2416	31.01	4	Ppin	P pinni	2017July1	AC270	29	5
2418	31.01	5	Ppin	P pinni	2017July1	AC270	33	25
1760	31.01	1	Ppin	P pinni	2017Apr1	AC271	8	50
1762	31.01	2	Ppin	P pinni	2017Apr1	AC271	3	80
1764	31.01	3	Ppin	P pinni	2017Apr1	AC271	0	25
1766	31.01	4	Ppin	P pinni	2017Apr1	AC271	0	35
1768	31.01	5	Ppin	P pinni	2017Apr1	AC271	0	10
1770	31.01	1	Ppin	P pinni	2017Apr1	AC272	68	50
1772	31.01	2	Ppin	P pinni	2017Apr1	AC272	0	30
1774	31.01	3	Ppin	P pinni	2017Apr1	AC272	84	50
1776	31.01	4	Ppin	P pinni	2017Apr1	AC272	63	30
1778	31.01	5	Ppin	P pinni	2017Apr1	AC272	45	65
4820	31.01	1	Ppin	P pinni	2017Sep	AC273	3	60
4822	31.01	2	Ppin	P pinni	2017Sep	AC273	13	75
4824	31.01	3	Ppin	P pinni	2017Sep	AC273	0	35
4826	31.01	4	Ppin	P pinni	2017Sep	AC273	4	45
4828	31.01	5	Ppin	P pinni	2017Sep	AC273	0	10
1780	31.01	1	Ppin	P pinni	2017Apr1	AC276	60	30
1782	31.01	2	Ppin	P pinni	2017Apr1	AC276	0	5
1784	31.01	3	Ppin	P pinni	2017Apr1	AC276	17	30
1786	31.01	4	Ppin	P pinni	2017Apr1	AC276	60	25
1788	31.01	5	Ppin	P pinni	2017Apr1	AC276	9	15
2730	31.01	1	Ppin	P pinni	2017July2	AC277	43	75
2732	31.01	2	Ppin	P pinni	2017July2	AC277	62	65
2734	31.01	3	Ppin	P pinni	2017July2	AC277	32	25
2736	31.01	4	Ppin	P pinni	2017July2	AC277	30	35
2738	31.01	5	Ppin	P pinni	2017July2	AC277	42	65
4830	31.01	1	Ppin	P pinni	2017Sep	AC278	0	5
4832	31.01	2	Ppin	P pinni	2017Sep	AC278	0	25
4834	31.01	3	Ppin	P pinni	2017Sep	AC278	4	30
4836	31.01	4	Ppin	P pinni	2017Sep	AC278	27	60
4838	31.01	5	Ppin	P pinni	2017Sep	AC278	0	10
2740	31.01	1	Ppin	P pinni	2017July2	AC279	51	40
2742	31.01	2	Ppin	P pinni	2017July2	AC279	0	0
2744	31.01	3	Ppin	P pinni	2017July2	AC279	40	20
2746	31.01	4	Ppin	P pinni	2017July2	AC279	100	100
2748	31.01	5	Ppin	P pinni	2017July2	AC279	21	10
4840	31.01	1	Ppin	P pinni	2017Sep	AC280	100	65
4842	31.01	2	Ppin	P pinni	2017Sep	AC280	0	50
4844	31.01	3	Ppin	P pinni	2017Sep	AC280	44	70
4846	31.01	4	Ppin	P pinni	2017Sep	AC280	14	30
4848	31.01	5	Ppin	P pinni	2017Sep	AC280	0	40
2750	31.01	1	Ppin	P pinni	2017July2	AC281	0	30
2752	31.01	2	Ppin	P pinni	2017July2	AC281	72	10
2754	31.01	3	Ppin	P pinni	2017July2	AC281	45	25
2756	31.01	4	Ppin	P pinni	2017July2	AC281	100	100
2758	31.01	5	Ppin	P pinni	2017July2	AC281	44	90
3440	31.01	1	Ppin	P pinni	2017June2	AC282	3	10
3442	31.01	2	Ppin	P pinni	2017June2	AC282	100	100
3444	31.01	3	Ppin	P pinni	2017June2	AC282	0	0
3446	31.01	4	Ppin	P pinni	2017June2	AC282	13	25
3448	31.01	5	Ppin	P pinni	2017June2	AC282	0	10
4850	31.01	1	Ppin	P pinni	2017Sep	AC283	0	25
4852	31.01	2	Ppin	P pinni	2017Sep	AC283	2	30
4854	31.01	3	Ppin	P pinni	2017Sep	AC283	6	55
4856	31.01	4	Ppin	P pinni	2017Sep	AC283	0	55
4858	31.01	5	Ppin	P pinni	2017Sep	AC283	0	50
4860	31.01	1	Ppin	P pinni	2017Sep	AC284	60	85
4862	31.01	2	Ppin	P pinni	2017Sep	AC284	62	85
4864	31.01	3	Ppin	P pinni	2017Sep	AC284	94	50
4866	31.01	4	Ppin	P pinni	2017Sep	AC284	44	70
4868	31.01	5	Ppin	P pinni	2017Sep	AC284	64	75
2150	31.01	1	Ppin	P pinni	2017Apr2	AC286	23	5
2152	31.01	2	Ppin	P pinni	2017Apr2	AC286	17	50
2154	31.01	3	Ppin	P pinni	2017Apr2	AC286	40	25
2156	31.01	4	Ppin	P pinni	2017Apr2	AC286	0	20
2158	31.01	5	Ppin	P pinni	2017Apr2	AC286	0	25
4870	31.01	1	Ppin	P pinni	2017Sep	AC287	0	75
4872	31.01	2	Ppin	P pinni	2017Sep	AC287	0	5
4874	31.01	3	Ppin	P pinni	2017Sep	AC287	0	30
4876	31.01	4	Ppin	P pinni	2017Sep	AC287	11	35
4878	31.01	5	Ppin	P pinni	2017Sep	AC287	0	50
3450	31.01	1	Ppin	P pinni	2017June2	AC288	10	15
3452	31.01	2	Ppin	P pinni	2017June2	AC288	100	95
3454	31.01	3	Ppin	P pinni	2017June2	AC288	0	45
3456	31.01	4	Ppin	P pinni	2017June2	AC288	37	35
3458	31.01	5	Ppin	P pinni	2017June2	AC288	18	30
1790	31.01	1	Ppin	P pinni	2017Apr1	AC29	55	40
1792	31.01	2	Ppin	P pinni	2017Apr1	AC29	100	45
1794	31.01	3	Ppin	P pinni	2017Apr1	AC29	100	25
1796	31.01	4	Ppin	P pinni	2017Apr1	AC29	73	40
1798	31.01	5	Ppin	P pinni	2017Apr1	AC29	92	65
2760	31.01	1	Ppin	P pinni	2017July2	AC292	43	30
2762	31.01	2	Ppin	P pinni	2017July2	AC292	0	25
2764	31.01	3	Ppin	P pinni	2017July2	AC292	30	30
2766	31.01	4	Ppin	P pinni	2017July2	AC292	25	0
2768	31.01	5	Ppin	P pinni	2017July2	AC292	13	5
2770	31.01	1	Ppin	P pinni	2017July2	AC293	40	50
2772	31.01	2	Ppin	P pinni	2017July2	AC293	0	75
2774	31.01	3	Ppin	P pinni	2017July2	AC293	100	100
2776	31.01	4	Ppin	P pinni	2017July2	AC293	70	75
2778	31.01	5	Ppin	P pinni	2017July2	AC293	0	55
3800	31.01	1	Ppin	P pinni	2017Mar	AC294	67	25
3802	31.01	2	Ppin	P pinni	2017Mar	AC294	54	60
3804	31.01	3	Ppin	P pinni	2017Mar	AC294	75	35
3806	31.01	4	Ppin	P pinni	2017Mar	AC294	100	100
3808	31.01	5	Ppin	P pinni	2017Mar	AC294	78	20
3160	31.01	1	Ppin	P pinni	2017June1	AC3	0	5
3162	31.01	2	Ppin	P pinni	2017June1	AC3	6	5
3164	31.01	3	Ppin	P pinni	2017June1	AC3	0	10
3166	31.01	4	Ppin	P pinni	2017June1	AC3	100	100
3168	31.01	5	Ppin	P pinni	2017June1	AC3	3	10
3810	31.01	1	Ppin	P pinni	2017Mar	AC30	75	40
3812	31.01	2	Ppin	P pinni	2017Mar	AC30	50	20
3814	31.01	3	Ppin	P pinni	2017Mar	AC30	100	30
3816	31.01	4	Ppin	P pinni	2017Mar	AC30	100	25
3818	31.01	5	Ppin	P pinni	2017Mar	AC30	100	20
3820	31.01	1	Ppin	P pinni	2017Mar	AC301	100	100
3822	31.01	2	Ppin	P pinni	2017Mar	AC301	51	55
3824	31.01	3	Ppin	P pinni	2017Mar	AC301	37	10
3826	31.01	4	Ppin	P pinni	2017Mar	AC301	100	100
3828	31.01	5	Ppin	P pinni	2017Mar	AC301	89	10
4880	31.01	1	Ppin	P pinni	2017Sep	AC310	14	60
4882	31.01	2	Ppin	P pinni	2017Sep	AC310	0	25
4884	31.01	3	Ppin	P pinni	2017Sep	AC310	0	30
4886	31.01	4	Ppin	P pinni	2017Sep	AC310	8	25
4888	31.01	5	Ppin	P pinni	2017Sep	AC310	30	50
4890	31.01	1	Ppin	P pinni	2017Sep	AC312	15	60
4892	31.01	2	Ppin	P pinni	2017Sep	AC312	18	40
4894	31.01	3	Ppin	P pinni	2017Sep	AC312	0	45
4896	31.01	4	Ppin	P pinni	2017Sep	AC312	17	40
4898	31.01	5	Ppin	P pinni	2017Sep	AC312	32	50
3830	31.01	1	Ppin	P pinni	2017Mar	AC315	0	10
3832	31.01	2	Ppin	P pinni	2017Mar	AC315	0	5
3834	31.01	3	Ppin	P pinni	2017Mar	AC315	100	70
3836	31.01	4	Ppin	P pinni	2017Mar	AC315	0	20
3838	31.01	5	Ppin	P pinni	2017Mar	AC315	0	0
4900	31.01	1	Ppin	P pinni	2017Sep	AC318	18	65
4902	31.01	2	Ppin	P pinni	2017Sep	AC318	71	75
4904	31.01	3	Ppin	P pinni	2017Sep	AC318	40	50
4906	31.01	4	Ppin	P pinni	2017Sep	AC318	6	75
4908	31.01	5	Ppin	P pinni	2017Sep	AC318	52	65
4910	31.01	1	Ppin	P pinni	2017Sep	AC322	31	5
4912	31.01	2	Ppin	P pinni	2017Sep	AC322	8	10
4914	31.01	3	Ppin	P pinni	2017Sep	AC322	13	20
4916	31.01	4	Ppin	P pinni	2017Sep	AC322	100	80
4918	31.01	5	Ppin	P pinni	2017Sep	AC322	2	20
4920	31.01	1	Ppin	P pinni	2017Sep	AC323	22	15
4922	31.01	2	Ppin	P pinni	2017Sep	AC323	7	45
4924	31.01	3	Ppin	P pinni	2017Sep	AC323	0	30
4926	31.01	4	Ppin	P pinni	2017Sep	AC323	0	25
4928	31.01	5	Ppin	P pinni	2017Sep	AC323	26	35
2780	31.01	1	Ppin	P pinni	2017July2	AC324	15	40
2782	31.01	2	Ppin	P pinni	2017July2	AC324	16	50
2784	31.01	3	Ppin	P pinni	2017July2	AC324	4	80
2786	31.01	4	Ppin	P pinni	2017July2	AC324	2	25
2788	31.01	5	Ppin	P pinni	2017July2	AC324	0	40
4930	31.01	1	Ppin	P pinni	2017Sep	AC334	27	50
4932	31.01	2	Ppin	P pinni	2017Sep	AC334	0	30
4934	31.01	3	Ppin	P pinni	2017Sep	AC334	2	40
4936	31.01	4	Ppin	P pinni	2017Sep	AC334	30	45
4938	31.01	5	Ppin	P pinni	2017Sep	AC334	0	25
3170	31.01	1	Ppin	P pinni	2017June1	AC335	100	100
3172	31.01	2	Ppin	P pinni	2017June1	AC335	0	10
3174	31.01	3	Ppin	P pinni	2017June1	AC335	100	100
3176	31.01	4	Ppin	P pinni	2017June1	AC335	0	25
3178	31.01	5	Ppin	P pinni	2017June1	AC335	0	40
4940	31.01	1	Ppin	P pinni	2017Sep	AC337	28	40
4942	31.01	2	Ppin	P pinni	2017Sep	AC337	93	55
4944	31.01	3	Ppin	P pinni	2017Sep	AC337	88	35
4946	31.01	4	Ppin	P pinni	2017Sep	AC337	61	75
4948	31.01	5	Ppin	P pinni	2017Sep	AC337	30	30
2790	31.01	1	Ppin	P pinni	2017July2	AC338	0	65
2792	31.01	2	Ppin	P pinni	2017July2	AC338	0	35
2794	31.01	3	Ppin	P pinni	2017July2	AC338	43	50
2796	31.01	4	Ppin	P pinni	2017July2	AC338	54	35
2798	31.01	5	Ppin	P pinni	2017July2	AC338	0	5
3180	31.01	1	Ppin	P pinni	2017June1	AC343	3	25
3182	31.01	2	Ppin	P pinni	2017June1	AC343	7	15
3184	31.01	3	Ppin	P pinni	2017June1	AC343	65	15
3186	31.01	4	Ppin	P pinni	2017June1	AC343	67	25
3188	31.01	5	Ppin	P pinni	2017June1	AC343	0	40
4950	31.01	1	Ppin	P pinni	2017Sep	AC346	0	75
4952	31.01	2	Ppin	P pinni	2017Sep	AC346	0	30
4954	31.01	3	Ppin	P pinni	2017Sep	AC346	56	55
4956	31.01	4	Ppin	P pinni	2017Sep	AC346	0	35
4958	31.01	5	Ppin	P pinni	2017Sep	AC346	26	75
2160	31.01	1	Ppin	P pinni	2017Apr2	AC347	100	35
2162	31.01	2	Ppin	P pinni	2017Apr2	AC347	8	10
2164	31.01	3	Ppin	P pinni	2017Apr2	AC347	17	50
2166	31.01	4	Ppin	P pinni	2017Apr2	AC347	7	5
2168	31.01	5	Ppin	P pinni	2017Apr2	AC347	0	15
4960	31.01	1	Ppin	P pinni	2017Sep	AC349	0	65
4962	31.01	2	Ppin	P pinni	2017Sep	AC349	0	30
4964	31.01	3	Ppin	P pinni	2017Sep	AC349	0	40
4966	31.01	4	Ppin	P pinni	2017Sep	AC349	4	55
4968	31.01	5	Ppin	P pinni	2017Sep	AC349	0	40
1800	31.01	1	Ppin	P pinni	2017Apr1	AC35	100	75
1802	31.01	2	Ppin	P pinni	2017Apr1	AC35	86	60
1804	31.01	3	Ppin	P pinni	2017Apr1	AC35	100	25
1806	31.01	4	Ppin	P pinni	2017Apr1	AC35	6	25
1808	31.01	5	Ppin	P pinni	2017Apr1	AC35	97	50
3840	31.01	1	Ppin	P pinni	2017Mar	AC350	0	10
3842	31.01	2	Ppin	P pinni	2017Mar	AC350	0	15
3844	31.01	3	Ppin	P pinni	2017Mar	AC350	0	5
3846	31.01	4	Ppin	P pinni	2017Mar	AC350	100	35
3848	31.01	5	Ppin	P pinni	2017Mar	AC350	100	35
2420	31.01	1	Ppin	P pinni	2017July1	AC352	60	55
2422	31.01	2	Ppin	P pinni	2017July1	AC352	40	35
2424	31.01	3	Ppin	P pinni	2017July1	AC352	27	65
2426	31.01	4	Ppin	P pinni	2017July1	AC352	67	35
2428	31.01	5	Ppin	P pinni	2017July1	AC352	5	10
4970	31.01	1	Ppin	P pinni	2017Sep	AC353	0	75
4972	31.01	2	Ppin	P pinni	2017Sep	AC353	6	40
4974	31.01	3	Ppin	P pinni	2017Sep	AC353	60	65
4976	31.01	4	Ppin	P pinni	2017Sep	AC353	68	50
4978	31.01	5	Ppin	P pinni	2017Sep	AC353	0	40
3850	31.01	1	Ppin	P pinni	2017Mar	AC354	0	10
3852	31.01	2	Ppin	P pinni	2017Mar	AC354	0	0
3854	31.01	3	Ppin	P pinni	2017Mar	AC354	100	0
3856	31.01	4	Ppin	P pinni	2017Mar	AC354	0	5
3858	31.01	5	Ppin	P pinni	2017Mar	AC354	0	0
4980	31.01	1	Ppin	P pinni	2017Sep	AC356	41	55
4982	31.01	2	Ppin	P pinni	2017Sep	AC356	89	70
4984	31.01	3	Ppin	P pinni	2017Sep	AC356	49	50
4986	31.01	4	Ppin	P pinni	2017Sep	AC356	0	30
4988	31.01	5	Ppin	P pinni	2017Sep	AC356	100	85
4990	31.01	1	Ppin	P pinni	2017Sep	AC363	7	75
4992	31.01	2	Ppin	P pinni	2017Sep	AC363	44	50
4994	31.01	3	Ppin	P pinni	2017Sep	AC363	0	40
4996	31.01	4	Ppin	P pinni	2017Sep	AC363	44	40
4998	31.01	5	Ppin	P pinni	2017Sep	AC363	23	50
2800	31.01	1	Ppin	P pinni	2017July2	AC366	11	55
2802	31.01	2	Ppin	P pinni	2017July2	AC366	10	25
2804	31.01	3	Ppin	P pinni	2017July2	AC366	2	20
2806	31.01	4	Ppin	P pinni	2017July2	AC366	9	10
2808	31.01	5	Ppin	P pinni	2017July2	AC366	8	5
5000	31.01	1	Ppin	P pinni	2017Sep	AC367	61	35
5002	31.01	2	Ppin	P pinni	2017Sep	AC367	50	30
5004	31.01	3	Ppin	P pinni	2017Sep	AC367	0	35
5006	31.01	4	Ppin	P pinni	2017Sep	AC367	7	40
5008	31.01	5	Ppin	P pinni	2017Sep	AC367	42	45
5010	31.01	1	Ppin	P pinni	2017Sep	AC369	18	5
5012	31.01	2	Ppin	P pinni	2017Sep	AC369	0	25
5014	31.01	3	Ppin	P pinni	2017Sep	AC369	0	30
5016	31.01	4	Ppin	P pinni	2017Sep	AC369	0	40
5018	31.01	5	Ppin	P pinni	2017Sep	AC369	10	25
3190	31.01	1	Ppin	P pinni	2017June1	AC370	3	10
3192	31.01	2	Ppin	P pinni	2017June1	AC370	100	100
3194	31.01	3	Ppin	P pinni	2017June1	AC370	0	0
3196	31.01	4	Ppin	P pinni	2017June1	AC370	0	25
3198	31.01	5	Ppin	P pinni	2017June1	AC370	0	50
1810	31.01	1	Ppin	P pinni	2017Apr1	AC380	0	5
1812	31.01	2	Ppin	P pinni	2017Apr1	AC380	0	10
1814	31.01	3	Ppin	P pinni	2017Apr1	AC380	0	10
1816	31.01	4	Ppin	P pinni	2017Apr1	AC380	0	10
1818	31.01	5	Ppin	P pinni	2017Apr1	AC380	0	5
1820	31.01	1	Ppin	P pinni	2017Apr1	AC385	85	35
1822	31.01	2	Ppin	P pinni	2017Apr1	AC385	100	30
1824	31.01	3	Ppin	P pinni	2017Apr1	AC385	78	10
1826	31.01	4	Ppin	P pinni	2017Apr1	AC385	0	25
1828	31.01	5	Ppin	P pinni	2017Apr1	AC385	80	55
5020	31.01	1	Ppin	P pinni	2017Sep	AC394	0	55
5022	31.01	2	Ppin	P pinni	2017Sep	AC394	3	40
5024	31.01	3	Ppin	P pinni	2017Sep	AC394	0	50
5026	31.01	4	Ppin	P pinni	2017Sep	AC394	0	35
5028	31.01	5	Ppin	P pinni	2017Sep	AC394	0	60
1830	31.01	1	Ppin	P pinni	2017Apr1	AC402	45	75
1832	31.01	2	Ppin	P pinni	2017Apr1	AC402	90	75
1834	31.01	3	Ppin	P pinni	2017Apr1	AC402	83	40
1836	31.01	4	Ppin	P pinni	2017Apr1	AC402	35	25
1838	31.01	5	Ppin	P pinni	2017Apr1	AC402	71	60
1840	31.01	1	Ppin	P pinni	2017Apr1	AC407	78	40
1842	31.01	2	Ppin	P pinni	2017Apr1	AC407	100	100
[truncated: 819 more rows]

## Sheet: 31.09_cin
Ser no.	Female parent	Clone pair$	Inoculated (P pin or P cin) or a control (Ctl) clone	Pathogen	Experiment	Hybrid progeny	Crown rot (% length)	Root rot (% length)
5355	31.09	1	Ctl	P cinnamomi	2014Julex3	TB104	0	10
5356	31.09	1	Pcinn	P cinnamomi	2014Julex3	TB104	0	5
5357	31.09	2	Ctl	P cinnamomi	2014Julex3	TB104	0	5
5358	31.09	2	Pcinn	P cinnamomi	2014Julex3	TB104	0	7
5359	31.09	3	Ctl	P cinnamomi	2014Julex3	TB104	0	5
5360	31.09	3	Pcinn	P cinnamomi	2014Julex3	TB104	0	5
5361	31.09	4	Ctl	P cinnamomi	2014Julex3	TB104	0	100
5362	31.09	4	Pcinn	P cinnamomi	2014Julex3	TB104	0	10
5363	31.09	5	Ctl	P cinnamomi	2014Julex3	TB104	0	3
5364	31.09	5	Pcinn	P cinnamomi	2014Julex3	TB104	50	90
5365	31.09	1	Ctl	P cinnamomi	2014Julex3	TB11	0	5
5366	31.09	1	Pcinn	P cinnamomi	2014Julex3	TB11	89	84
5367	31.09	2	Ctl	P cinnamomi	2014Julex3	TB11	0	8
5368	31.09	2	Pcinn	P cinnamomi	2014Julex3	TB11	50	20
5369	31.09	3	Ctl	P cinnamomi	2014Julex3	TB11	0	8
5370	31.09	3	Pcinn	P cinnamomi	2014Julex3	TB11	68	65
5371	31.09	4	Ctl	P cinnamomi	2014Julex3	TB11	0	6
5372	31.09	4	Pcinn	P cinnamomi	2014Julex3	TB11	1	15
5373	31.09	5	Ctl	P cinnamomi	2014Julex3	TB11	0	5
5374	31.09	5	Pcinn	P cinnamomi	2014Julex3	TB11	51	43
5375	31.09	1	Ctl	P cinnamomi	2014Julex3	TB112	0	3
5376	31.09	1	Pcinn	P cinnamomi	2014Julex3	TB112	0	20
5377	31.09	2	Ctl	P cinnamomi	2014Julex3	TB112	0	5
5378	31.09	2	Pcinn	P cinnamomi	2014Julex3	TB112	50	53
5379	31.09	3	Ctl	P cinnamomi	2014Julex3	TB112	0	4
5380	31.09	3	Pcinn	P cinnamomi	2014Julex3	TB112	19	60
5381	31.09	4	Ctl	P cinnamomi	2014Julex3	TB112	0	6
5382	31.09	4	Pcinn	P cinnamomi	2014Julex3	TB112	38	50
5383	31.09	5	Ctl	P cinnamomi	2014Julex3	TB112	2	6
5384	31.09	5	Pcinn	P cinnamomi	2014Julex3	TB112	47	11
5385	31.09	1	Ctl	P cinnamomi	2014Julex3	TB12	0	4
5386	31.09	1	Pcinn	P cinnamomi	2014Julex3	TB12	62	48
5387	31.09	2	Ctl	P cinnamomi	2014Julex3	TB12	3	5
5388	31.09	2	Pcinn	P cinnamomi	2014Julex3	TB12	31	55
5389	31.09	3	Ctl	P cinnamomi	2014Julex3	TB12	0	4
5390	31.09	3	Pcinn	P cinnamomi	2014Julex3	TB12	64	25
5391	31.09	4	Ctl	P cinnamomi	2014Julex3	TB12	0	4
5392	31.09	4	Pcinn	P cinnamomi	2014Julex3	TB12	50	80
5393	31.09	5	Ctl	P cinnamomi	2014Julex3	TB12	0	5
5394	31.09	5	Pcinn	P cinnamomi	2014Julex3	TB12	67	68
5395	31.09	1	Ctl	P cinnamomi	2014Julex3	TB13	0	6
5396	31.09	1	Pcinn	P cinnamomi	2014Julex3	TB13	62	73
5397	31.09	2	Ctl	P cinnamomi	2014Julex3	TB13	0	5
5398	31.09	2	Pcinn	P cinnamomi	2014Julex3	TB13	43	90
5399	31.09	3	Ctl	P cinnamomi	2014Julex3	TB13	0	13
5400	31.09	3	Pcinn	P cinnamomi	2014Julex3	TB13	100	100
5401	31.09	4	Ctl	P cinnamomi	2014Julex3	TB13	0	5
5402	31.09	4	Pcinn	P cinnamomi	2014Julex3	TB13	100	95
5403	31.09	5	Ctl	P cinnamomi	2014Julex3	TB13	0	9
5404	31.09	5	Pcinn	P cinnamomi	2014Julex3	TB13	100	80
5405	31.09	1	Ctl	P cinnamomi	2014Julex3	TB16	0	6
5406	31.09	1	Pcinn	P cinnamomi	2014Julex3	TB16	0	5
5407	31.09	2	Ctl	P cinnamomi	2014Julex3	TB16	0	5
5408	31.09	2	Pcinn	P cinnamomi	2014Julex3	TB16	0	4
5409	31.09	3	Ctl	P cinnamomi	2014Julex3	TB16	0	4
5410	31.09	3	Pcinn	P cinnamomi	2014Julex3	TB16	0	13
5411	31.09	4	Ctl	P cinnamomi	2014Julex3	TB16	0	9
5412	31.09	4	Pcinn	P cinnamomi	2014Julex3	TB16	0	6
5413	31.09	5	Ctl	P cinnamomi	2014Julex3	TB16	0	5
5414	31.09	5	Pcinn	P cinnamomi	2014Julex3	TB16	0	9
5415	31.09	1	Ctl	P cinnamomi	2014Julex3	TB19	0	3
5416	31.09	1	Pcinn	P cinnamomi	2014Julex3	TB19	0	8
5417	31.09	2	Ctl	P cinnamomi	2014Julex3	TB19	0	5
5418	31.09	2	Pcinn	P cinnamomi	2014Julex3	TB19	0	20
5419	31.09	3	Ctl	P cinnamomi	2014Julex3	TB19	0	4
5420	31.09	3	Pcinn	P cinnamomi	2014Julex3	TB19	0	9
5421	31.09	4	Ctl	P cinnamomi	2014Julex3	TB19	0	6
5422	31.09	4	Pcinn	P cinnamomi	2014Julex3	TB19	0	8
5423	31.09	5	Ctl	P cinnamomi	2014Julex3	TB19	0	5
5424	31.09	5	Pcinn	P cinnamomi	2014Julex3	TB19	0	13
5425	31.09	1	Ctl	P cinnamomi	2014Julex3	TB28	0	5
5426	31.09	1	Pcinn	P cinnamomi	2014Julex3	TB28	21	8
5427	31.09	2	Ctl	P cinnamomi	2014Julex3	TB28	0	5
5428	31.09	2	Pcinn	P cinnamomi	2014Julex3	TB28	86	40
5429	31.09	3	Ctl	P cinnamomi	2014Julex3	TB28	4	5
5430	31.09	3	Pcinn	P cinnamomi	2014Julex3	TB28	0	18
5431	31.09	4	Ctl	P cinnamomi	2014Julex3	TB28	0	10
5432	31.09	4	Pcinn	P cinnamomi	2014Julex3	TB28	11	15
5433	31.09	5	Ctl	P cinnamomi	2014Julex3	TB28	0	5
5434	31.09	5	Pcinn	P cinnamomi	2014Julex3	TB28	21	12
5435	31.09	1	Ctl	P cinnamomi	2014Julex3	TB33	0	4
5436	31.09	1	Pcinn	P cinnamomi	2014Julex3	TB33	0	4
5437	31.09	2	Ctl	P cinnamomi	2014Julex3	TB33	0	4
5438	31.09	2	Pcinn	P cinnamomi	2014Julex3	TB33	0	7
5439	31.09	3	Ctl	P cinnamomi	2014Julex3	TB33	0	5
5440	31.09	3	Pcinn	P cinnamomi	2014Julex3	TB33	0	3
5441	31.09	4	Ctl	P cinnamomi	2014Julex3	TB33	0	6
5442	31.09	4	Pcinn	P cinnamomi	2014Julex3	TB33	0	5
5443	31.09	5	Ctl	P cinnamomi	2014Julex3	TB33	0	6
5444	31.09	5	Pcinn	P cinnamomi	2014Julex3	TB33	0	8
5445	31.09	1	Ctl	P cinnamomi	2014Julex3	TB34	0	5
5446	31.09	1	Pcinn	P cinnamomi	2014Julex3	TB34	0	28
5447	31.09	2	Ctl	P cinnamomi	2014Julex3	TB34	0	8
5448	31.09	2	Pcinn	P cinnamomi	2014Julex3	TB34	0	68
5449	31.09	3	Ctl	P cinnamomi	2014Julex3	TB34	0	5
5450	31.09	3	Pcinn	P cinnamomi	2014Julex3	TB34	0	20
5451	31.09	4	Ctl	P cinnamomi	2014Julex3	TB34	0	13
5452	31.09	4	Pcinn	P cinnamomi	2014Julex3	TB34	77	35
5453	31.09	5	Ctl	P cinnamomi	2014Julex3	TB34	0	7
5454	31.09	5	Pcinn	P cinnamomi	2014Julex3	TB34	1	10
5455	31.09	1	Ctl	P cinnamomi	2014Julex3	TB35	0	5
5456	31.09	1	Pcinn	P cinnamomi	2014Julex3	TB35	0	5
5457	31.09	2	Ctl	P cinnamomi	2014Julex3	TB35	0	8
5458	31.09	2	Pcinn	P cinnamomi	2014Julex3	TB35	0	20
5459	31.09	3	Ctl	P cinnamomi	2014Julex3	TB35	0	5
5460	31.09	3	Pcinn	P cinnamomi	2014Julex3	TB35	0	5
5461	31.09	4	Ctl	P cinnamomi	2014Julex3	TB35	0	6
5462	31.09	4	Pcinn	P cinnamomi	2014Julex3	TB35	1	13
5463	31.09	5	Ctl	P cinnamomi	2014Julex3	TB35	0	7
5464	31.09	5	Pcinn	P cinnamomi	2014Julex3	TB35	27	9
5465	31.09	1	Ctl	P cinnamomi	2014Julex3	TB37	0	3
5466	31.09	1	Pcinn	P cinnamomi	2014Julex3	TB37	0	10
5467	31.09	2	Ctl	P cinnamomi	2014Julex3	TB37	0	5
5468	31.09	2	Pcinn	P cinnamomi	2014Julex3	TB37	0	14
5469	31.09	3	Ctl	P cinnamomi	2014Julex3	TB37	0	5
5470	31.09	3	Pcinn	P cinnamomi	2014Julex3	TB37	10	6
5471	31.09	4	Ctl	P cinnamomi	2014Julex3	TB37	0	5
5472	31.09	4	Pcinn	P cinnamomi	2014Julex3	TB37	0	6
5473	31.09	5	Ctl	P cinnamomi	2014Julex3	TB37	0	5
5474	31.09	5	Pcinn	P cinnamomi	2014Julex3	TB37	0	11
5475	31.09	1	Ctl	P cinnamomi	2014Julex3	TB38	0	4
5476	31.09	1	Pcinn	P cinnamomi	2014Julex3	TB38	0	8
5477	31.09	2	Ctl	P cinnamomi	2014Julex3	TB38	0	5
5478	31.09	2	Pcinn	P cinnamomi	2014Julex3	TB38	0	5
5479	31.09	3	Ctl	P cinnamomi	2014Julex3	TB38	0	5
5480	31.09	3	Pcinn	P cinnamomi	2014Julex3	TB38	0	5
5481	31.09	4	Ctl	P cinnamomi	2014Julex3	TB38	0	5
5482	31.09	4	Pcinn	P cinnamomi	2014Julex3	TB38	0	15
5483	31.09	5	Ctl	P cinnamomi	2014Julex3	TB38	0	5
5484	31.09	5	Pcinn	P cinnamomi	2014Julex3	TB38	0	9
5485	31.09	1	Ctl	P cinnamomi	2014Julex3	TB39	0	5
5486	31.09	1	Pcinn	P cinnamomi	2014Julex3	TB39	0	13
5487	31.09	2	Ctl	P cinnamomi	2014Julex3	TB39	0	5
5488	31.09	2	Pcinn	P cinnamomi	2014Julex3	TB39	0	18
5489	31.09	3	Ctl	P cinnamomi	2014Julex3	TB39	0	5
5490	31.09	3	Pcinn	P cinnamomi	2014Julex3	TB39	1	8
5491	31.09	4	Ctl	P cinnamomi	2014Julex3	TB39	0	9
5492	31.09	4	Pcinn	P cinnamomi	2014Julex3	TB39	34	20
5493	31.09	5	Ctl	P cinnamomi	2014Julex3	TB39	0	5
5494	31.09	5	Pcinn	P cinnamomi	2014Julex3	TB39	31	8
5495	31.09	1	Ctl	P cinnamomi	2014Julex3	TB4	0	5
5496	31.09	1	Pcinn	P cinnamomi	2014Julex3	TB4	0	20
5497	31.09	2	Ctl	P cinnamomi	2014Julex3	TB4	4	5
5498	31.09	2	Pcinn	P cinnamomi	2014Julex3	TB4	0	28
5499	31.09	3	Ctl	P cinnamomi	2014Julex3	TB4	2	5
5500	31.09	3	Pcinn	P cinnamomi	2014Julex3	TB4	0	8
5501	31.09	4	Ctl	P cinnamomi	2014Julex3	TB4	0	4
5502	31.09	4	Pcinn	P cinnamomi	2014Julex3	TB4	0	10
5503	31.09	5	Ctl	P cinnamomi	2014Julex3	TB4	0	5
5504	31.09	5	Pcinn	P cinnamomi	2014Julex3	TB4	50	30
5505	31.09	1	Ctl	P cinnamomi	2014Julex3	TB40	0	5
5506	31.09	1	Pcinn	P cinnamomi	2014Julex3	TB40	50	10
5507	31.09	2	Ctl	P cinnamomi	2014Julex3	TB40	0	5
5508	31.09	2	Pcinn	P cinnamomi	2014Julex3	TB40	69	65
5509	31.09	3	Ctl	P cinnamomi	2014Julex3	TB40	0	5
5510	31.09	3	Pcinn	P cinnamomi	2014Julex3	TB40	100	50
5511	31.09	4	Ctl	P cinnamomi	2014Julex3	TB40	0	5
5512	31.09	4	Pcinn	P cinnamomi	2014Julex3	TB40	100	40
5513	31.09	5	Ctl	P cinnamomi	2014Julex3	TB40	0	7
5514	31.09	5	Pcinn	P cinnamomi	2014Julex3	TB40	3	75
5515	31.09	1	Ctl	P cinnamomi	2014Julex3	TB45	0	13
5516	31.09	1	Pcinn	P cinnamomi	2014Julex3	TB45	11	18
5517	31.09	2	Ctl	P cinnamomi	2014Julex3	TB45	0	5
5518	31.09	2	Pcinn	P cinnamomi	2014Julex3	TB45	0	13
5519	31.09	3	Ctl	P cinnamomi	2014Julex3	TB45	0	13
5520	31.09	3	Pcinn	P cinnamomi	2014Julex3	TB45	0	7
5521	31.09	4	Ctl	P cinnamomi	2014Julex3	TB45	0	5
5522	31.09	4	Pcinn	P cinnamomi	2014Julex3	TB45	0	6
5523	31.09	5	Ctl	P cinnamomi	2014Julex3	TB45	0	6
5524	31.09	5	Pcinn	P cinnamomi	2014Julex3	TB45	0	23
5525	31.09	1	Ctl	P cinnamomi	2014Julex3	TB46	0	3
5526	31.09	1	Pcinn	P cinnamomi	2014Julex3	TB46	50	5
5527	31.09	2	Ctl	P cinnamomi	2014Julex3	TB46	0	5
5528	31.09	2	Pcinn	P cinnamomi	2014Julex3	TB46	0	8
5529	31.09	3	Ctl	P cinnamomi	2014Julex3	TB46	0	5
5530	31.09	3	Pcinn	P cinnamomi	2014Julex3	TB46	0	4
5531	31.09	4	Ctl	P cinnamomi	2014Julex3	TB46	0	5
5532	31.09	4	Pcinn	P cinnamomi	2014Julex3	TB46	0	5
5533	31.09	5	Ctl	P cinnamomi	2014Julex3	TB46	0	3
5534	31.09	5	Pcinn	P cinnamomi	2014Julex3	TB46	0	8
5535	31.09	1	Ctl	P cinnamomi	2014Julex3	TB47	0	7
5536	31.09	1	Pcinn	P cinnamomi	2014Julex3	TB47	0	30
5537	31.09	2	Ctl	P cinnamomi	2014Julex3	TB47	0	5
5538	31.09	2	Pcinn	P cinnamomi	2014Julex3	TB47	0	15
5539	31.09	3	Ctl	P cinnamomi	2014Julex3	TB47	0	10
5540	31.09	3	Pcinn	P cinnamomi	2014Julex3	TB47	3	40
5541	31.09	4	Ctl	P cinnamomi	2014Julex3	TB47	0	10
5542	31.09	4	Pcinn	P cinnamomi	2014Julex3	TB47	0	13
5543	31.09	5	Ctl	P cinnamomi	2014Julex3	TB47	0	6
5544	31.09	5	Pcinn	P cinnamomi	2014Julex3	TB47	53	48
5545	31.09	1	Ctl	P cinnamomi	2014Julex3	TB5	0	4
5546	31.09	1	Pcinn	P cinnamomi	2014Julex3	TB5	0	5
5547	31.09	2	Ctl	P cinnamomi	2014Julex3	TB5	0	5
5548	31.09	2	Pcinn	P cinnamomi	2014Julex3	TB5	0	33
5549	31.09	3	Ctl	P cinnamomi	2014Julex3	TB5	0	5
5550	31.09	3	Pcinn	P cinnamomi	2014Julex3	TB5	0	10
5551	31.09	4	Ctl	P cinnamomi	2014Julex3	TB5	0	5
5552	31.09	4	Pcinn	P cinnamomi	2014Julex3	TB5	0	8
5553	31.09	5	Ctl	P cinnamomi	2014Julex3	TB5	0	7
5554	31.09	5	Pcinn	P cinnamomi	2014Julex3	TB5	8	10
5555	31.09	1	Ctl	P cinnamomi	2014Julex3	TB57	0	5
5556	31.09	1	Pcinn	P cinnamomi	2014Julex3	TB57	0	5
5557	31.09	2	Ctl	P cinnamomi	2014Julex3	TB57	50	52
5558	31.09	2	Pcinn	P cinnamomi	2014Julex3	TB57	0	27
5559	31.09	3	Ctl	P cinnamomi	2014Julex3	TB57	0	4
5560	31.09	3	Pcinn	P cinnamomi	2014Julex3	TB57	0	4
5561	31.09	4	Ctl	P cinnamomi	2014Julex3	TB57	0	10
5562	31.09	4	Pcinn	P cinnamomi	2014Julex3	TB57	0	5
5563	31.09	5	Ctl	P cinnamomi	2014Julex3	TB57	0	7
5564	31.09	5	Pcinn	P cinnamomi	2014Julex3	TB57	0	5
5565	31.09	1	Ctl	P cinnamomi	2014Julex3	TB61	0	5
5566	31.09	1	Pcinn	P cinnamomi	2014Julex3	TB61	45	28
5567	31.09	2	Ctl	P cinnamomi	2014Julex3	TB61	0	4
5568	31.09	2	Pcinn	P cinnamomi	2014Julex3	TB61	3	83
5569	31.09	3	Ctl	P cinnamomi	2014Julex3	TB61	0	18
5570	31.09	3	Pcinn	P cinnamomi	2014Julex3	TB61	66	45
5571	31.09	4	Ctl	P cinnamomi	2014Julex3	TB61	0	5
5572	31.09	4	Pcinn	P cinnamomi	2014Julex3	TB61	1	15
5573	31.09	5	Ctl	P cinnamomi	2014Julex3	TB61	0	7
5574	31.09	5	Pcinn	P cinnamomi	2014Julex3	TB61	78	65
5575	31.09	1	Ctl	P cinnamomi	2014Julex3	TB62	0	5
5576	31.09	1	Pcinn	P cinnamomi	2014Julex3	TB62	0	4
5577	31.09	2	Ctl	P cinnamomi	2014Julex3	TB62	0	5
5578	31.09	2	Pcinn	P cinnamomi	2014Julex3	TB62	0	5
5579	31.09	3	Ctl	P cinnamomi	2014Julex3	TB62	0	4
5580	31.09	3	Pcinn	P cinnamomi	2014Julex3	TB62	0	8
5581	31.09	4	Ctl	P cinnamomi	2014Julex3	TB62	0	5
5582	31.09	4	Pcinn	P cinnamomi	2014Julex3	TB62	10	6
5583	31.09	5	Ctl	P cinnamomi	2014Julex3	TB62	0	5
5584	31.09	5	Pcinn	P cinnamomi	2014Julex3	TB62	0	10
5585	31.09	1	Ctl	P cinnamomi	2014Julex3	TB65	0	6
5586	31.09	1	Pcinn	P cinnamomi	2014Julex3	TB65	0	8
5587	31.09	2	Ctl	P cinnamomi	2014Julex3	TB65	0	5
5588	31.09	2	Pcinn	P cinnamomi	2014Julex3	TB65	0	13
5589	31.09	3	Ctl	P cinnamomi	2014Julex3	TB65	0	6
5590	31.09	3	Pcinn	P cinnamomi	2014Julex3	TB65	0	13
5591	31.09	4	Ctl	P cinnamomi	2014Julex3	TB65	0	6
5592	31.09	4	Pcinn	P cinnamomi	2014Julex3	TB65	0	5
5593	31.09	5	Ctl	P cinnamomi	2014Julex3	TB65	0	5
5594	31.09	5	Pcinn	P cinnamomi	2014Julex3	TB65	0	8
5595	31.09	1	Ctl	P cinnamomi	2014Julex3	TB66	0	5
5596	31.09	1	Pcinn	P cinnamomi	2014Julex3	TB66	0	5
5597	31.09	2	Ctl	P cinnamomi	2014Julex3	TB66	0	5
5598	31.09	2	Pcinn	P cinnamomi	2014Julex3	TB66	0	24
5599	31.09	3	Ctl	P cinnamomi	2014Julex3	TB66	0	4
5600	31.09	3	Pcinn	P cinnamomi	2014Julex3	TB66	0	9
5601	31.09	4	Ctl	P cinnamomi	2014Julex3	TB66	0	5
5602	31.09	4	Pcinn	P cinnamomi	2014Julex3	TB66	0	6
5603	31.09	5	Ctl	P cinnamomi	2014Julex3	TB66	0	4
5604	31.09	5	Pcinn	P cinnamomi	2014Julex3	TB66	0	10
5605	31.09	1	Ctl	P cinnamomi	2014Julex3	TB7	0	8
5606	31.09	1	Pcinn	P cinnamomi	2014Julex3	TB7	0	8
5607	31.09	2	Ctl	P cinnamomi	2014Julex3	TB7	0	5
5608	31.09	2	Pcinn	P cinnamomi	2014Julex3	TB7	0	15
5609	31.09	3	Ctl	P cinnamomi	2014Julex3	TB7	0	5
5610	31.09	3	Pcinn	P cinnamomi	2014Julex3	TB7	0	14
5611	31.09	4	Ctl	P cinnamomi	2014Julex3	TB7	0	9
5612	31.09	4	Pcinn	P cinnamomi	2014Julex3	TB7	0	20
5613	31.09	5	Ctl	P cinnamomi	2014Julex3	TB7	0	6
5614	31.09	5	Pcinn	P cinnamomi	2014Julex3	TB7	3	13
5615	31.09	1	Ctl	P cinnamomi	2014Julex3	TB78	0	5
5616	31.09	1	Pcinn	P cinnamomi	2014Julex3	TB78	44	48
5617	31.09	2	Ctl	P cinnamomi	2014Julex3	TB78	0	10
5618	31.09	2	Pcinn	P cinnamomi	2014Julex3	TB78	0	15
5619	31.09	3	Ctl	P cinnamomi	2014Julex3	TB78	0	5
5620	31.09	3	Pcinn	P cinnamomi	2014Julex3	TB78	16	28
5621	31.09	4	Ctl	P cinnamomi	2014Julex3	TB78	0	7
5622	31.09	4	Pcinn	P cinnamomi	2014Julex3	TB78	57	10
5623	31.09	5	Ctl	P cinnamomi	2014Julex3	TB78	0	5
5624	31.09	5	Pcinn	P cinnamomi	2014Julex3	TB78	34	18
5625	31.09	1	Ctl	P cinnamomi	2014Julex3	TB8	0	5
5626	31.09	1	Pcinn	P cinnamomi	2014Julex3	TB8	38	23
5627	31.09	2	Ctl	P cinnamomi	2014Julex3	TB8	0	5
5628	31.09	2	Pcinn	P cinnamomi	2014Julex3	TB8	94	85
5629	31.09	3	Ctl	P cinnamomi	2014Julex3	TB8	0	6
5630	31.09	3	Pcinn	P cinnamomi	2014Julex3	TB8	100	28
5631	31.09	4	Ctl	P cinnamomi	2014Julex3	TB8	0	19
5632	31.09	4	Pcinn	P cinnamomi	2014Julex3	TB8	44	43
5633	31.09	5	Ctl	P cinnamomi	2014Julex3	TB8	0	7
5634	31.09	5	Pcinn	P cinnamomi	2014Julex3	TB8	0	38
5635	31.09	1	Ctl	P cinnamomi	2014Julex3	TB82	0	4
5636	31.09	1	Pcinn	P cinnamomi	2014Julex3	TB82	18	20
5637	31.09	2	Ctl	P cinnamomi	2014Julex3	TB82	0	5
5638	31.09	2	Pcinn	P cinnamomi	2014Julex3	TB82	50	55
5639	31.09	3	Ctl	P cinnamomi	2014Julex3	TB82	0	6
5640	31.09	3	Pcinn	P cinnamomi	2014Julex3	TB82	2	10
5641	31.09	4	Ctl	P cinnamomi	2014Julex3	TB82	0	5
5642	31.09	4	Pcinn	P cinnamomi	2014Julex3	TB82	0	23
5643	31.09	5	Ctl	P cinnamomi	2014Julex3	TB82	0	6
5644	31.09	5	Pcinn	P cinnamomi	2014Julex3	TB82	24	13
5645	31.09	1	Ctl	P cinnamomi	2014Julex3	TB83	0	5
5646	31.09	1	Pcinn	P cinnamomi	2014Julex3	TB83	0	8
5647	31.09	2	Ctl	P cinnamomi	2014Julex3	TB83	0	8
5648	31.09	2	Pcinn	P cinnamomi	2014Julex3	TB83	0	25
5649	31.09	3	Ctl	P cinnamomi	2014Julex3	TB83	0	5
5650	31.09	3	Pcinn	P cinnamomi	2014Julex3	TB83	0	13
5651	31.09	4	Ctl	P cinnamomi	2014Julex3	TB83	0	10
5652	31.09	4	Pcinn	P cinnamomi	2014Julex3	TB83	0	9
5653	31.09	5	Ctl	P cinnamomi	2014Julex3	TB83	0	5
5654	31.09	5	Pcinn	P cinnamomi	2014Julex3	TB83	9	15
5655	31.09	1	Ctl	P cinnamomi	2014Julex3	TB86	0	4
5656	31.09	1	Pcinn	P cinnamomi	2014Julex3	TB86	0	8
5657	31.09	2	Ctl	P cinnamomi	2014Julex3	TB86	0	8
5658	31.09	2	Pcinn	P cinnamomi	2014Julex3	TB86	1	28
5659	31.09	3	Ctl	P cinnamomi	2014Julex3	TB86	0	5
5660	31.09	3	Pcinn	P cinnamomi	2014Julex3	TB86	0	6
5661	31.09	4	Ctl	P cinnamomi	2014Julex3	TB86	0	8
5662	31.09	4	Pcinn	P cinnamomi	2014Julex3	TB86	0	9
5663	31.09	5	Ctl	P cinnamomi	2014Julex3	TB86	1	5
5664	31.09	5	Pcinn	P cinnamomi	2014Julex3	TB86	0	25
5665	31.09	1	Ctl	P cinnamomi	2014Julex3	TB88	0	5
5666	31.09	1	Pcinn	P cinnamomi	2014Julex3	TB88	0	10
5667	31.09	2	Ctl	P cinnamomi	2014Julex3	TB88	0	10
5668	31.09	2	Pcinn	P cinnamomi	2014Julex3	TB88	0	12
5669	31.09	3	Ctl	P cinnamomi	2014Julex3	TB88	0	5
5670	31.09	3	Pcinn	P cinnamomi	2014Julex3	TB88	0	4
5671	31.09	4	Ctl	P cinnamomi	2014Julex3	TB88	0	5
5672	31.09	4	Pcinn	P cinnamomi	2014Julex3	TB88	0	8
5673	31.09	5	Ctl	P cinnamomi	2014Julex3	TB88	0	4
5674	31.09	5	Pcinn	P cinnamomi	2014Julex3	TB88	0	10
5675	31.09	1	Ctl	P cinnamomi	2014Julex3	TB90	0	4
5676	31.09	1	Pcinn	P cinnamomi	2014Julex3	TB90	0	8
5677	31.09	2	Ctl	P cinnamomi	2014Julex3	TB90	0	5
5678	31.09	2	Pcinn	P cinnamomi	2014Julex3	TB90	0	16
5679	31.09	3	Ctl	P cinnamomi	2014Julex3	TB90	4	5
5680	31.09	3	Pcinn	P cinnamomi	2014Julex3	TB90	0	38
5681	31.09	4	Ctl	P cinnamomi	2014Julex3	TB90	0	5
5682	31.09	4	Pcinn	P cinnamomi	2014Julex3	TB90	1	18
5683	31.09	5	Ctl	P cinnamomi	2014Julex3	TB90	0	5
5684	31.09	5	Pcinn	P cinnamomi	2014Julex3	TB90	0	30
5685	31.09	1	Ctl	P cinnamomi	2014Julex3	TB91	0	4
5686	31.09	1	Pcinn	P cinnamomi	2014Julex3	TB91	0	13
5687	31.09	2	Ctl	P cinnamomi	2014Julex3	TB91	0	5
5688	31.09	2	Pcinn	P cinnamomi	2014Julex3	TB91	0	20
5689	31.09	3	Ctl	P cinnamomi	2014Julex3	TB91	0	6
5690	31.09	3	Pcinn	P cinnamomi	2014Julex3	TB91	0	10
5691	31.09	4	Ctl	P cinnamomi	2014Julex3	TB91	0	6
5692	31.09	4	Pcinn	P cinnamomi	2014Julex3	TB91	0	11
5693	31.09	5	Ctl	P cinnamomi	2014Julex3	TB91	0	5
5694	31.09	5	Pcinn	P cinnamomi	2014Julex3	TB91	10	13
5695	31.09	1	Ctl	P cinnamomi	2014Julex3	TB96	0	4
5696	31.09	1	Pcinn	P cinnamomi	2014Julex3	TB96	0	75
5697	31.09	2	Ctl	P cinnamomi	2014Julex3	TB96	0	10
5698	31.09	2	Pcinn	P cinnamomi	2014Julex3	TB96	0	5
5699	31.09	3	Ctl	P cinnamomi	2014Julex3	TB96	0	3
5700	31.09	3	Pcinn	P cinnamomi	2014Julex3	TB96	0	20
5701	31.09	4	Ctl	P cinnamomi	2014Julex3	TB96	0	15
5702	31.09	4	Pcinn	P cinnamomi	2014Julex3	TB96	2	5
5703	31.09	5	Ctl	P cinnamomi	2014Julex3	TB96	0	7
5704	31.09	5	Pcinn	P cinnamomi	2014Julex3	TB96	0	5
5705	31.09	1	Ctl	P cinnamomi	2014Julex3	TB97	0	5
5706	31.09	1	Pcinn	P cinnamomi	2014Julex3	TB97	0	25
5707	31.09	2	Ctl	P cinnamomi	2014Julex3	TB97	0	4
5708	31.09	2	Pcinn	P cinnamomi	2014Julex3	TB97	0	6
5709	31.09	3	Ctl	P cinnamomi	2014Julex3	TB97	0	4
5710	31.09	3	Pcinn	P cinnamomi	2014Julex3	TB97	0	15
5711	31.09	4	Ctl	P cinnamomi	2014Julex3	TB97	0	10
5712	31.09	4	Pcinn	P cinnamomi	2014Julex3	TB97	0	23
5713	31.09	5	Ctl	P cinnamomi	2014Julex3	TB97	0	5
5714	31.09	5	Pcinn	P cinnamomi	2014Julex3	TB97	0	14
5715	31.09	1	Ctl	P cinnamomi	2014Julex3	TB99	0	5
5716	31.09	1	Pcinn	P cinnamomi	2014Julex3	TB99	0	40
5717	31.09	2	Ctl	P cinnamomi	2014Julex3	TB99	0	5
5718	31.09	2	Pcinn	P cinnamomi	2014Julex3	TB99	0	23
5719	31.09	3	Ctl	P cinnamomi	2014Julex3	TB99	0	5
5720	31.09	3	Pcinn	P cinnamomi	2014Julex3	TB99	73	25
5721	31.09	4	Ctl	P cinnamomi	2014Julex3	TB99	0	9
5722	31.09	4	Pcinn	P cinnamomi	2014Julex3	TB99	40	45
5723	31.09	5	Ctl	P cinnamomi	2014Julex3	TB99	0	5
5724	31.09	5	Pcinn	P cinnamomi	2014Julex3	TB99	5	38
6095	31.09	1	Ctl	P cinnamomi	2015Jun	TB102	0	40
6096	31.09	1	Pcinn	P cinnamomi	2015Jun	TB102	50	52
6097	31.09	2	Ctl	P cinnamomi	2015Jun	TB102	0	5
6098	31.09	2	Pcinn	P cinnamomi	2015Jun	TB102	64	11
6099	31.09	3	Ctl	P cinnamomi	2015Jun	TB102	2	3
6100	31.09	3	Pcinn	P cinnamomi	2015Jun	TB102	72	31
6101	31.09	4	Ctl	P cinnamomi	2015Jun	TB102	0	5
6102	31.09	4	Pcinn	P cinnamomi	2015Jun	TB102	50	53
6103	31.09	5	Ctl	P cinnamomi	2015Jun	TB102	0	5
6104	31.09	5	Pcinn	P cinnamomi	2015Jun	TB102	69	15
6105	31.09	1	Ctl	P cinnamomi	2015Jun	TB109	0	40
6106	31.09	1	Pcinn	P cinnamomi	2015Jun	TB109	100	89
6107	31.09	2	Ctl	P cinnamomi	2015Jun	TB109	0	5
6108	31.09	2	Pcinn	P cinnamomi	2015Jun	TB109	50	65
6109	31.09	3	Ctl	P cinnamomi	2015Jun	TB109	4	25
6110	31.09	3	Pcinn	P cinnamomi	2015Jun	TB109	100	90
6111	31.09	4	Ctl	P cinnamomi	2015Jun	TB109	0	4
6112	31.09	4	Pcinn	P cinnamomi	2015Jun	TB109	52	38
6113	31.09	5	Ctl	P cinnamomi	2015Jun	TB109	0	9
6114	31.09	5	Pcinn	P cinnamomi	2015Jun	TB109	72	44
6115	31.09	1	Ctl	P cinnamomi	2015Jun	TB11	0	4
6116	31.09	1	Pcinn	P cinnamomi	2015Jun	TB11	100	100
6117	31.09	2	Ctl	P cinnamomi	2015Jun	TB11	4	5
6118	31.09	2	Pcinn	P cinnamomi	2015Jun	TB11	44	51
6119	31.09	3	Ctl	P cinnamomi	2015Jun	TB11	3	93
6120	31.09	3	Pcinn	P cinnamomi	2015Jun	TB11	100	96
6121	31.09	4	Ctl	P cinnamomi	2015Jun	TB11	2	28
6122	31.09	4	Pcinn	P cinnamomi	2015Jun	TB11	98	66
6123	31.09	5	Ctl	P cinnamomi	2015Jun	TB11	4	75
6124	31.09	5	Pcinn	P cinnamomi	2015Jun	TB11	20	20
6125	31.09	1	Ctl	P cinnamomi	2015Jun	TB16	0	8
6126	31.09	1	Pcinn	P cinnamomi	2015Jun	TB16	100	100
6127	31.09	2	Ctl	P cinnamomi	2015Jun	TB16	0	4
6128	31.09	2	Pcinn	P cinnamomi	2015Jun	TB16	56	53
6129	31.09	3	Ctl	P cinnamomi	2015Jun	TB16	2	5
6130	31.09	3	Pcinn	P cinnamomi	2015Jun	TB16	0	4
6131	31.09	4	Ctl	P cinnamomi	2015Jun	TB16	0	5
6132	31.09	4	Pcinn	P cinnamomi	2015Jun	TB16	0	10
6133	31.09	5	Ctl	P cinnamomi	2015Jun	TB16	100	100
6134	31.09	5	Pcinn	P cinnamomi	2015Jun	TB16	24	85
6135	31.09	1	Ctl	P cinnamomi	2015Jun	TB18	0	4
6136	31.09	1	Pcinn	P cinnamomi	2015Jun	TB18	11	20
6137	31.09	2	Ctl	P cinnamomi	2015Jun	TB18	4	49
6138	31.09	2	Pcinn	P cinnamomi	2015Jun	TB18	0	6
6139	31.09	3	Ctl	P cinnamomi	2015Jun	TB18	1	21
6140	31.09	3	Pcinn	P cinnamomi	2015Jun	TB18	18	10
6141	31.09	4	Ctl	P cinnamomi	2015Jun	TB18	0	4
6142	31.09	4	Pcinn	P cinnamomi	2015Jun	TB18	3	10
6143	31.09	5	Ctl	P cinnamomi	2015Jun	TB18	3	5
6144	31.09	5	Pcinn	P cinnamomi	2015Jun	TB18	49	20
6145	31.09	1	Ctl	P cinnamomi	2015Jun	TB19	0	45
6146	31.09	1	Pcinn	P cinnamomi	2015Jun	TB19	50	68
6147	31.09	2	Ctl	P cinnamomi	2015Jun	TB19	5	7
6148	31.09	2	Pcinn	P cinnamomi	2015Jun	TB19	60	73
6149	31.09	3	Ctl	P cinnamomi	2015Jun	TB19	0	18
6150	31.09	3	Pcinn	P cinnamomi	2015Jun	TB19	72	64
6151	31.09	4	Ctl	P cinnamomi	2015Jun	TB19	0	25
6152	31.09	4	Pcinn	P cinnamomi	2015Jun	TB19	0	65
6153	31.09	5	Ctl	P cinnamomi	2015Jun	TB19	0	23
6154	31.09	5	Pcinn	P cinnamomi	2015Jun	TB19	64	30
6155	31.09	1	Ctl	P cinnamomi	2015Jun	TB36	0	25
6156	31.09	1	Pcinn	P cinnamomi	2015Jun	TB36	26	24
6157	31.09	2	Ctl	P cinnamomi	2015Jun	TB36	0	8
6158	31.09	2	Pcinn	P cinnamomi	2015Jun	TB36	15	46
6159	31.09	3	Ctl	P cinnamomi	2015Jun	TB36	4	35
6160	31.09	3	Pcinn	P cinnamomi	2015Jun	TB36	95	76
6161	31.09	4	Ctl	P cinnamomi	2015Jun	TB36	1	5
6162	31.09	4	Pcinn	P cinnamomi	2015Jun	TB36	23	55
6163	31.09	5	Ctl	P cinnamomi	2015Jun	TB36	0	10
6164	31.09	5	Pcinn	P cinnamomi	2015Jun	TB36	10	40
6165	31.09	1	Ctl	P cinnamomi	2015Jun	TB38	0	8
6166	31.09	1	Pcinn	P cinnamomi	2015Jun	TB38	100	10
6167	31.09	2	Ctl	P cinnamomi	2015Jun	TB38	16	5
6168	31.09	2	Pcinn	P cinnamomi	2015Jun	TB38	66	33
6169	31.09	3	Ctl	P cinnamomi	2015Jun	TB38	0	6
6170	31.09	3	Pcinn	P cinnamomi	2015Jun	TB38	56	23
6171	31.09	4	Ctl	P cinnamomi	2015Jun	TB38	0	12
6172	31.09	4	Pcinn	P cinnamomi	2015Jun	TB38	64	55
6173	31.09	5	Ctl	P cinnamomi	2015Jun	TB38	0	4
6174	31.09	5	Pcinn	P cinnamomi	2015Jun	TB38	86	21
6175	31.09	1	Ctl	P cinnamomi	2015Jun	TB39	2	49
6176	31.09	1	Pcinn	P cinnamomi	2015Jun	TB39	2	74
6177	31.09	2	Ctl	P cinnamomi	2015Jun	TB39	2	9
6178	31.09	2	Pcinn	P cinnamomi	2015Jun	TB39	11	80
6179	31.09	3	Ctl	P cinnamomi	2015Jun	TB39	2	51
6180	31.09	3	Pcinn	P cinnamomi	2015Jun	TB39	15	100
6181	31.09	4	Ctl	P cinnamomi	2015Jun	TB39	50	60
6182	31.09	4	Pcinn	P cinnamomi	2015Jun	TB39	14	94
6183	31.09	5	Ctl	P cinnamomi	2015Jun	TB39	0	85
6184	31.09	5	Pcinn	P cinnamomi	2015Jun	TB39	50	65
6185	31.09	1	Ctl	P cinnamomi	2015Jun	TB4	50	54
6186	31.09	1	Pcinn	P cinnamomi	2015Jun	TB4	55	85
6187	31.09	2	Ctl	P cinnamomi	2015Jun	TB4	0	5
6188	31.09	2	Pcinn	P cinnamomi	2015Jun	TB4	100	91
6189	31.09	3	Ctl	P cinnamomi	2015Jun	TB4	9	90
6190	31.09	3	Pcinn	P cinnamomi	2015Jun	TB4	91	80
6191	31.09	4	Ctl	P cinnamomi	2015Jun	TB4	21	23
6192	31.09	4	Pcinn	P cinnamomi	2015Jun	TB4	66	85
6193	31.09	5	Ctl	P cinnamomi	2015Jun	TB4	0	5
6194	31.09	5	Pcinn	P cinnamomi	2015Jun	TB4	100	100
6195	31.09	1	Ctl	P cinnamomi	2015Jun	TB40	0	30
6196	31.09	1	Pcinn	P cinnamomi	2015Jun	TB40	74	45
6197	31.09	2	Ctl	P cinnamomi	2015Jun	TB40	0	5
6198	31.09	2	Pcinn	P cinnamomi	2015Jun	TB40	49	80
6199	31.09	3	Ctl	P cinnamomi	2015Jun	TB40	2	15
6200	31.09	3	Pcinn	P cinnamomi	2015Jun	TB40	100	100
6201	31.09	4	Ctl	P cinnamomi	2015Jun	TB40	2	10
6202	31.09	4	Pcinn	P cinnamomi	2015Jun	TB40	54	45
6203	31.09	5	Ctl	P cinnamomi	2015Jun	TB40	0	20
6204	31.09	5	Pcinn	P cinnamomi	2015Jun	TB40	75	43
6205	31.09	1	Ctl	P cinnamomi	2015Jun	TB48	0	15
6206	31.09	1	Pcinn	P cinnamomi	2015Jun	TB48	45	30
6207	31.09	2	Ctl	P cinnamomi	2015Jun	TB48	0	5
6208	31.09	2	Pcinn	P cinnamomi	2015Jun	TB48	43	45
6209	31.09	3	Ctl	P cinnamomi	2015Jun	TB48	7	50
6210	31.09	3	Pcinn	P cinnamomi	2015Jun	TB48	56	23
6211	31.09	4	Ctl	P cinnamomi	2015Jun	TB48	0	5
6212	31.09	4	Pcinn	P cinnamomi	2015Jun	TB48	7	50
6213	31.09	5	Ctl	P cinnamomi	2015Jun	TB48	0	30
6214	31.09	5	Pcinn	P cinnamomi	2015Jun	TB48	100	100
6215	31.09	1	Ctl	P cinnamomi	2015Jun	TB61	12	13
6216	31.09	1	Pcinn	P cinnamomi	2015Jun	TB61	0	20
6217	31.09	2	Ctl	P cinnamomi	2015Jun	TB61	0	7
6218	31.09	2	Pcinn	P cinnamomi	2015Jun	TB61	47	85
6219	31.09	3	Ctl	P cinnamomi	2015Jun	TB61	0	15
6220	31.09	3	Pcinn	P cinnamomi	2015Jun	TB61	85	55
6221	31.09	4	Ctl	P cinnamomi	2015Jun	TB61	0	10
6222	31.09	4	Pcinn	P cinnamomi	2015Jun	TB61	21	15
6223	31.09	5	Ctl	P cinnamomi	2015Jun	TB61	0	9
6224	31.09	5	Pcinn	P cinnamomi	2015Jun	TB61	68	40
6225	31.09	1	Ctl	P cinnamomi	2015Jun	TB62	0	34
6226	31.09	1	Pcinn	P cinnamomi	2015Jun	TB62	12	51
6227	31.09	2	Ctl	P cinnamomi	2015Jun	TB62	0	28
6228	31.09	2	Pcinn	P cinnamomi	2015Jun	TB62	91	54
6229	31.09	3	Ctl	P cinnamomi	2015Jun	TB62	6	41
6230	31.09	3	Pcinn	P cinnamomi	2015Jun	TB62	40	41
6231	31.09	4	Ctl	P cinnamomi	2015Jun	TB62	0	11
6232	31.09	4	Pcinn	P cinnamomi	2015Jun	TB62	40	70
6233	31.09	5	Ctl	P cinnamomi	2015Jun	TB62	0	7
6234	31.09	5	Pcinn	P cinnamomi	2015Jun	TB62	37	23
6235	31.09	1	Ctl	P cinnamomi	2015Jun	TB69	0	7
6236	31.09	1	Pcinn	P cinnamomi	2015Jun	TB69	89	20
6237	31.09	2	Ctl	P cinnamomi	2015Jun	TB69	14	5
6238	31.09	2	Pcinn	P cinnamomi	2015Jun	TB69	65	60
6239	31.09	3	Ctl	P cinnamomi	2015Jun	TB69	19	7
6240	31.09	3	Pcinn	P cinnamomi	2015Jun	TB69	77	35
6241	31.09	4	Ctl	P cinnamomi	2015Jun	TB69	0	7
6242	31.09	4	Pcinn	P cinnamomi	2015Jun	TB69	25	30
6243	31.09	5	Ctl	P cinnamomi	2015Jun	TB69	0	8
6244	31.09	5	Pcinn	P cinnamomi	2015Jun	TB69	65	17
6245	31.09	1	Ctl	P cinnamomi	2015Jun	TB7	0	43
6246	31.09	1	Pcinn	P cinnamomi	2015Jun	TB7	53	65
6247	31.09	2	Ctl	P cinnamomi	2015Jun	TB7	0	9
6248	31.09	2	Pcinn	P cinnamomi	2015Jun	TB7	51	51
6249	31.09	3	Ctl	P cinnamomi	2015Jun	TB7	2	23
6250	31.09	3	Pcinn	P cinnamomi	2015Jun	TB7	62	71
6251	31.09	4	Ctl	P cinnamomi	2015Jun	TB7	0	48
6252	31.09	4	Pcinn	P cinnamomi	2015Jun	TB7	74	91
6253	31.09	1	Ctl	P cinnamomi	2015Jun	TB83	0	3
6254	31.09	1	Pcinn	P cinnamomi	2015Jun	TB83	49	29
6255	31.09	2	Ctl	P cinnamomi	2015Jun	TB83	0	5
6256	31.09	2	Pcinn	P cinnamomi	2015Jun	TB83	61	43
6257	31.09	3	Ctl	P cinnamomi	2015Jun	TB83	0	10
6258	31.09	3	Pcinn	P cinnamomi	2015Jun	TB83	31	36
6259	31.09	4	Ctl	P cinnamomi	2015Jun	TB83	0	4
6260	31.09	4	Pcinn	P cinnamomi	2015Jun	TB83	22	18
6261	31.09	5	Ctl	P cinnamomi	2015Jun	TB83	0	7
6262	31.09	5	Pcinn	P cinnamomi	2015Jun	TB83	40	25
6263	31.09	1	Ctl	P cinnamomi	2015Jun	TB87	6	40
6264	31.09	1	Pcinn	P cinnamomi	2015Jun	TB87	48	60
6265	31.09	2	Ctl	P cinnamomi	2015Jun	TB87	0	7
6266	31.09	2	Pcinn	P cinnamomi	2015Jun	TB87	67	71
6267	31.09	3	Ctl	P cinnamomi	2015Jun	TB87	8	25
6268	31.09	3	Pcinn	P cinnamomi	2015Jun	TB87	59	40
6269	31.09	4	Ctl	P cinnamomi	2015Jun	TB87	2	4
6270	31.09	4	Pcinn	P cinnamomi	2015Jun	TB87	48	53
6271	31.09	5	Ctl	P cinnamomi	2015Jun	TB87	5	23
6272	31.09	5	Pcinn	P cinnamomi	2015Jun	TB87	77	73
6273	31.09	1	Ctl	P cinnamomi	2015Jun	TB90	78	97
6274	31.09	1	Pcinn	P cinnamomi	2015Jun	TB90	15	20
6275	31.09	2	Ctl	P cinnamomi	2015Jun	TB90	3	18
6276	31.09	2	Pcinn	P cinnamomi	2015Jun	TB90	100	88
6277	31.09	3	Ctl	P cinnamomi	2015Jun	TB90	0	45
6278	31.09	3	Pcinn	P cinnamomi	2015Jun	TB90	73	78
6279	31.09	4	Ctl	P cinnamomi	2015Jun	TB90	0	13
6280	31.09	4	Pcinn	P cinnamomi	2015Jun	TB90	100	93
6281	31.09	5	Ctl	P cinnamomi	2015Jun	TB90	0	13
6282	31.09	5	Pcinn	P cinnamomi	2015Jun	TB90	100	48
6283	31.09	1	Ctl	P cinnamomi	2015Jun	TB97	0	6
6284	31.09	1	Pcinn	P cinnamomi	2015Jun	TB97	52	56
6285	31.09	2	Ctl	P cinnamomi	2015Jun	TB97	0	6
6286	31.09	2	Pcinn	P cinnamomi	2015Jun	TB97	57	26
6287	31.09	3	Ctl	P cinnamomi	2015Jun	TB97	0	10
6288	31.09	3	Pcinn	P cinnamomi	2015Jun	TB97	64	43
6289	31.09	4	Ctl	P cinnamomi	2015Jun	TB97	0	6
6290	31.09	4	Pcinn	P cinnamomi	2015Jun	TB97	8	63
6291	31.09	5	Ctl	P cinnamomi	2015Jun	TB97	0	7
6292	31.09	5	Pcinn	P cinnamomi	2015Jun	TB97	51	29
6293	31.09	1	Ctl	P cinnamomi	2015Jun	TB99	11	4
6294	31.09	1	Pcinn	P cinnamomi	2015Jun	TB99	58	49
6295	31.09	2	Ctl	P cinnamomi	2015Jun	TB99	0	9
6296	31.09	2	Pcinn	P cinnamomi	2015Jun	TB99	89	71
6297	31.09	3	Ctl	P cinnamomi	2015Jun	TB99	3	11
6298	31.09	3	Pcinn	P cinnamomi	2015Jun	TB99	82	64
6299	31.09	4	Ctl	P cinnamomi	2015Jun	TB99	0	9
6300	31.09	4	Pcinn	P cinnamomi	2015Jun	TB99	50	28
6301	31.09	5	Ctl	P cinnamomi	2015Jun	TB99	0	15
6302	31.09	5	Pcinn	P cinnamomi	2015Jun	TB99	62	70
7132	31.09	1	Ctl	P cinnamomi	2016Jun	EA49	0	13
7133	31.09	1	Pcinn	P cinnamomi	2016Jun	EA49	11	38
7134	31.09	3	Ctl	P cinnamomi	2016Jun	EA49	0	4
7135	31.09	3	Pcinn	P cinnamomi	2016Jun	EA49	16	69
7136	31.09	4	Ctl	P cinnamomi	2016Jun	EA49	31	18
7137	31.09	4	Pcinn	P cinnamomi	2016Jun	EA49	11	64
7138	31.09	5	Ctl	P cinnamomi	2016Jun	EA49	0	6
7139	31.09	5	Pcinn	P cinnamomi	2016Jun	EA49	15	55
7140	31.09	1	Ctl	P cinnamomi	2016Jun	EA9	0	16
7141	31.09	1	Pcinn	P cinnamomi	2016Jun	EA9	4	40
7142	31.09	3	Ctl	P cinnamomi	2016Jun	EA9	0	13
7143	31.09	3	Pcinn	P cinnamomi	2016Jun	EA9	81	38
7144	31.09	4	Ctl	P cinnamomi	2016Jun	EA9	0	14
7145	31.09	4	Pcinn	P cinnamomi	2016Jun	EA9	22	53
7146	31.09	5	Ctl	P cinnamomi	2016Jun	EA9	0	5
7147	31.09	5	Pcinn	P cinnamomi	2016Jun	EA9	3	34
7148	31.09	1	Ctl	P cinnamomi	2016Jun	TB11	0	5
7149	31.09	1	Pcinn	P cinnamomi	2016Jun	TB11	0	48
7150	31.09	3	Ctl	P cinnamomi	2016Jun	TB11	0	10
7151	31.09	3	Pcinn	P cinnamomi	2016Jun	TB11	21	50
7152	31.09	4	Ctl	P cinnamomi	2016Jun	TB11	0	5
7153	31.09	4	Pcinn	P cinnamomi	2016Jun	TB11	0	58
7154	31.09	5	Ctl	P cinnamomi	2016Jun	TB11	0	8
7155	31.09	5	Pcinn	P cinnamomi	2016Jun	TB11	100	60
7156	31.09	1	Ctl	P cinnamomi	2016Jun	TB12	0	8
7157	31.09	1	Pcinn	P cinnamomi	2016Jun	TB12	52	65
7158	31.09	3	Ctl	P cinnamomi	2016Jun	TB12	2	3
7159	31.09	3	Pcinn	P cinnamomi	2016Jun	TB12	4	68
7160	31.09	4	Ctl	P cinnamomi	2016Jun	TB12	0	5
7161	31.09	4	Pcinn	P cinnamomi	2016Jun	TB12	57	48
7162	31.09	5	Ctl	P cinnamomi	2016Jun	TB12	0	8
7163	31.09	5	Pcinn	P cinnamomi	2016Jun	TB12	46	23
7164	31.09	1	Ctl	P cinnamomi	2016Jun	TB37	0	0
7165	31.09	1	Pcinn	P cinnamomi	2016Jun	TB37	100	23
7166	31.09	3	Ctl	P cinnamomi	2016Jun	TB37	6	35
7167	31.09	3	Pcinn	P cinnamomi	2016Jun	TB37	8	33
7168	31.09	4	Ctl	P cinnamomi	2016Jun	TB37	0	10
7169	31.09	4	Pcinn	P cinnamomi	2016Jun	TB37	12	60
7170	31.09	5	Ctl	P cinnamomi	2016Jun	TB37	0	5
7171	31.09	5	Pcinn	P cinnamomi	2016Jun	TB37	80	25
7172	31.09	1	Ctl	P cinnamomi	2016Jun	TB4	0	3
7173	31.09	1	Pcinn	P cinnamomi	2016Jun	TB4	55	84
7174	31.09	3	Ctl	P cinnamomi	2016Jun	TB4	0	95
7175	31.09	3	Pcinn	P cinnamomi	2016Jun	TB4	0	53
7176	31.09	4	Ctl	P cinnamomi	2016Jun	TB4	0	20
7177	31.09	4	Pcinn	P cinnamomi	2016Jun	TB4	100	38
7178	31.09	5	Ctl	P cinnamomi	2016Jun	TB4	0	8
7179	31.09	5	Pcinn	P cinnamomi	2016Jun	TB4	100	55
7180	31.09	1	Ctl	P cinnamomi	2016Jun	TB40	0	20
7181	31.09	1	Pcinn	P cinnamomi	2016Jun	TB40	27	54
7182	31.09	3	Ctl	P cinnamomi	2016Jun	TB40	0	5
7183	31.09	3	Pcinn	P cinnamomi	2016Jun	TB40	95	68
7184	31.09	4	Ctl	P cinnamomi	2016Jun	TB40	0	20
7185	31.09	4	Pcinn	P cinnamomi	2016Jun	TB40	7	28
7186	31.09	5	Ctl	P cinnamomi	2016Jun	TB40	0	18
7187	31.09	5	Pcinn	P cinnamomi	2016Jun	TB40	0	100
7188	31.09	1	Ctl	P cinnamomi	2016Jun	TB44	0	8
7189	31.09	1	Pcinn	P cinnamomi	2016Jun	TB44	38	33
7190	31.09	3	Ctl	P cinnamomi	2016Jun	TB44	0	5
7191	31.09	3	Pcinn	P cinnamomi	2016Jun	TB44	39	73
7192	31.09	4	Ctl	P cinnamomi	2016Jun	TB44	0	10
7193	31.09	4	Pcinn	P cinnamomi	2016Jun	TB44	75	80
7194	31.09	5	Pcinn	P cinnamomi	2016Jun	TB44	100	70
7195	31.09	1	Ctl	P cinnamomi	2016Jun	TB48	1	5
7196	31.09	1	Pcinn	P cinnamomi	2016Jun	TB48	79	61
7197	31.09	3	Ctl	P cinnamomi	2016Jun	TB48	0	3
7198	31.09	3	Pcinn	P cinnamomi	2016Jun	TB48	32	81
7199	31.09	4	Ctl	P cinnamomi	2016Jun	TB48	0	8
7200	31.09	4	Pcinn	P cinnamomi	2016Jun	TB48	17	74
7201	31.09	5	Ctl	P cinnamomi	2016Jun	TB48	0	5
7202	31.09	5	Pcinn	P cinnamomi	2016Jun	TB48	62	49
7203	31.09	1	Ctl	P cinnamomi	2016Jun	TB61	0	1
7204	31.09	1	Pcinn	P cinnamomi	2016Jun	TB61	46	55
7205	31.09	3	Ctl	P cinnamomi	2016Jun	TB61	0	4
7206	31.09	3	Pcinn	P cinnamomi	2016Jun	TB61	44	56
7207	31.09	4	Ctl	P cinnamomi	2016Jun	TB61	0	8
7208	31.09	4	Pcinn	P cinnamomi	2016Jun	TB61	13	69
7209	31.09	5	Ctl	P cinnamomi	2016Jun	TB61	0	5
7210	31.09	5	Pcinn	P cinnamomi	2016Jun	TB61	36	71
7211	31.09	1	Ctl	P cinnamomi	2016Jun	TB68	6	15
7212	31.09	1	Pcinn	P cinnamomi	2016Jun	TB68	29	63
7213	31.09	3	Ctl	P cinnamomi	2016Jun	TB68	0	8
7214	31.09	3	Pcinn	P cinnamomi	2016Jun	TB68	46	53
7215	31.09	4	Ctl	P cinnamomi	2016Jun	TB68	0	38
7216	31.09	4	Pcinn	P cinnamomi	2016Jun	TB68	11	68
7217	31.09	5	Ctl	P cinnamomi	2016Jun	TB68	0	6
7218	31.09	5	Pcinn	P cinnamomi	2016Jun	TB68	44	89
7219	31.09	1	Ctl	P cinnamomi	2016Jun	TB69	0	16
7220	31.09	1	Pcinn	P cinnamomi	2016Jun	TB69	6	59
7221	31.09	3	Ctl	P cinnamomi	2016Jun	TB69	0	3
7222	31.09	3	Pcinn	P cinnamomi	2016Jun	TB69	50	36
7223	31.09	4	Ctl	P cinnamomi	2016Jun	TB69	43	24
7224	31.09	4	Pcinn	P cinnamomi	2016Jun	TB69	31	40
7225	31.09	5	Ctl	P cinnamomi	2016Jun	TB69	0	8
7226	31.09	5	Pcinn	P cinnamomi	2016Jun	TB69	53	61
7227	31.09	1	Ctl	P cinnamomi	2016Jun	TB73	0	5
7228	31.09	1	Pcinn	P cinnamomi	2016Jun	TB73	19	76
7229	31.09	3	Ctl	P cinnamomi	2016Jun	TB73	0	8
7230	31.09	3	Pcinn	P cinnamomi	2016Jun	TB73	5	65
7231	31.09	4	Ctl	P cinnamomi	2016Jun	TB73	2	8
7232	31.09	4	Pcinn	P cinnamomi	2016Jun	TB73	49	50
7233	31.09	5	Ctl	P cinnamomi	2016Jun	TB73	0	8
7234	31.09	5	Pcinn	P cinnamomi	2016Jun	TB73	5	73
7235	31.09	1	Ctl	P cinnamomi	2016Jun	TB76	0	25
7236	31.09	1	Pcinn	P cinnamomi	2016Jun	TB76	0	43
7237	31.09	3	Ctl	P cinnamomi	2016Jun	TB76	0	15
7238	31.09	3	Pcinn	P cinnamomi	2016Jun	TB76	30	30
7239	31.09	4	Ctl	P cinnamomi	2016Jun	TB76	55	100
7240	31.09	4	Pcinn	P cinnamomi	2016Jun	TB76	32	55
7241	31.09	5	Ctl	P cinnamomi	2016Jun	TB76	0	8
7242	31.09	5	Pcinn	P cinnamomi	2016Jun	TB76	0	20
7243	31.09	1	Ctl	P cinnamomi	2016Jun	TB87	0	5
7244	31.09	1	Pcinn	P cinnamomi	2016Jun	TB87	22	28
7245	31.09	3	Ctl	P cinnamomi	2016Jun	TB87	0	5
7246	31.09	3	Pcinn	P cinnamomi	2016Jun	TB87	46	29
7247	31.09	4	Ctl	P cinnamomi	2016Jun	TB87	0	10
7248	31.09	4	Pcinn	P cinnamomi	2016Jun	TB87	2	58
7249	31.09	5	Ctl	P cinnamomi	2016Jun	TB87	0	10
7250	31.09	5	Pcinn	P cinnamomi	2016Jun	TB87	7	60
7251	31.09	1	Ctl	P cinnamomi	2016Jun	TB92	0	3
7252	31.09	1	Pcinn	P cinnamomi	2016Jun	TB92	8	78
7253	31.09	3	Ctl	P cinnamomi	2016Jun	TB92	15	13
7254	31.09	3	Pcinn	P cinnamomi	2016Jun	TB92	0	43
7255	31.09	4	Ctl	P cinnamomi	2016Jun	TB92	0	5
7256	31.09	4	Pcinn	P cinnamomi	2016Jun	TB92	0	48
7257	31.09	5	Ctl	P cinnamomi	2016Jun	TB92	0	13
7258	31.09	5	Pcinn	P cinnamomi	2016Jun	TB92	4	40
7386	31.09	1	Ctl	P cinnamomi	2016May	EA12	4	8
7387	31.09	1	Pcinn	P cinnamomi	2016May	EA12	8	33
7388	31.09	2	Ctl	P cinnamomi	2016May	EA12	0	0
7389	31.09	2	Pcinn	P cinnamomi	2016May	EA12	17	29
7390	31.09	3	Ctl	P cinnamomi	2016May	EA12	0	18
7391	31.09	3	Pcinn	P cinnamomi	2016May	EA12	7	70
7392	31.09	4	Ctl	P cinnamomi	2016May	EA12	0	18
7393	31.09	4	Pcinn	P cinnamomi	2016May	EA12	15	8
7394	31.09	5	Ctl	P cinnamomi	2016May	EA12	0	13
7395	31.09	5	Pcinn	P cinnamomi	2016May	EA12	0	8
7396	31.09	1	Ctl	P cinnamomi	2016May	EA9	2	15
7397	31.09	1	Pcinn	P cinnamomi	2016May	EA9	19	38
7398	31.09	2	Ctl	P cinnamomi	2016May	EA9	10	39
7399	31.09	2	Pcinn	P cinnamomi	2016May	EA9	27	58
7400	31.09	3	Ctl	P cinnamomi	2016May	EA9	7	20
7401	31.09	3	Pcinn	P cinnamomi	2016May	EA9	6	23
7402	31.09	4	Ctl	P cinnamomi	2016May	EA9	0	10
7403	31.09	4	Pcinn	P cinnamomi	2016May	EA9	38	30
7404	31.09	5	Ctl	P cinnamomi	2016May	EA9	0	8
7405	31.09	5	Pcinn	P cinnamomi	2016May	EA9	13	48
7406	31.09	1	Ctl	P cinnamomi	2016May	EC51	0	8
7407	31.09	1	Pcinn	P cinnamomi	2016May	EC51	37	74
7408	31.09	2	Ctl	P cinnamomi	2016May	EC51	5	20
7409	31.09	2	Pcinn	P cinnamomi	2016May	EC51	0	63
7410	31.09	3	Ctl	P cinnamomi	2016May	EC51	0	13
7411	31.09	3	Pcinn	P cinnamomi	2016May	EC51	100	100
7412	31.09	4	Ctl	P cinnamomi	2016May	EC51	0	8
7413	31.09	4	Pcinn	P cinnamomi	2016May	EC51	15	97
7414	31.09	5	Ctl	P cinnamomi	2016May	EC51	0	5
7415	31.09	5	Pcinn	P cinnamomi	2016May	EC51	13	75
7416	31.09	1	Ctl	P cinnamomi	2016May	TB100	0	15
7417	31.09	1	Pcinn	P cinnamomi	2016May	TB100	20	10
7418	31.09	2	Ctl	P cinnamomi	2016May	TB100	0	13
7419	31.09	2	Pcinn	P cinnamomi	2016May	TB100	35	60
7420	31.09	3	Ctl	P cinnamomi	2016May	TB100	0	18
7421	31.09	3	Pcinn	P cinnamomi	2016May	TB100	8	46
7422	31.09	4	Ctl	P cinnamomi	2016May	TB100	0	40
7423	31.09	4	Pcinn	P cinnamomi	2016May	TB100	5	24
7424	31.09	5	Ctl	P cinnamomi	2016May	TB100	0	8
7425	31.09	5	Pcinn	P cinnamomi	2016May	TB100	43	8
7426	31.09	1	Ctl	P cinnamomi	2016May	TB34	2	8
7427	31.09	1	Pcinn	P cinnamomi	2016May	TB34	3	68
7428	31.09	2	Ctl	P cinnamomi	2016May	TB34	0	5
7429	31.09	2	Pcinn	P cinnamomi	2016May	TB34	21	34
7430	31.09	3	Ctl	P cinnamomi	2016May	TB34	0	13
7431	31.09	3	Pcinn	P cinnamomi	2016May	TB34	9	58
7432	31.09	4	Ctl	P cinnamomi	2016May	TB34	2	15
7433	31.09	4	Pcinn	P cinnamomi	2016May	TB34	16	41
7434	31.09	5	Ctl	P cinnamomi	2016May	TB34	7	8
7435	31.09	5	Pcinn	P cinnamomi	2016May	TB34	26	18
7436	31.09	1	Ctl	P cinnamomi	2016May	TB37	0	6
7437	31.09	1	Pcinn	P cinnamomi	2016May	TB37	9	25
7438	31.09	2	Ctl	P cinnamomi	2016May	TB37	0	4
7439	31.09	2	Pcinn	P cinnamomi	2016May	TB37	4	36
7440	31.09	3	Ctl	P cinnamomi	2016May	TB37	0	33
7441	31.09	3	Pcinn	P cinnamomi	2016May	TB37	2	15
7442	31.09	4	Ctl	P cinnamomi	2016May	TB37	0	0
7443	31.09	4	Pcinn	P cinnamomi	2016May	TB37	0	11
7444	31.09	5	Ctl	P cinnamomi	2016May	TB37	0	10
7445	31.09	5	Pcinn	P cinnamomi	2016May	TB37	0	13
7446	31.09	1	Ctl	P cinnamomi	2016May	TB40	6	15
7447	31.09	1	Pcinn	P cinnamomi	2016May	TB40	3	15
7448	31.09	2	Ctl	P cinnamomi	2016May	TB40	1	6
7449	31.09	2	Pcinn	P cinnamomi	2016May	TB40	18	35
7450	31.09	3	Ctl	P cinnamomi	2016May	TB40	0	8
7451	31.09	3	Pcinn	P cinnamomi	2016May	TB40	7	18
7452	31.09	4	Ctl	P cinnamomi	2016May	TB40	0	19
7453	31.09	4	Pcinn	P cinnamomi	2016May	TB40	6	13
7454	31.09	5	Ctl	P cinnamomi	2016May	TB40	0	8
7455	31.09	5	Pcinn	P cinnamomi	2016May	TB40	3	24
7456	31.09	1	Ctl	P cinnamomi	2016May	TB50	0	8
7457	31.09	1	Pcinn	P cinnamomi	2016May	TB50	11	26
7458	31.09	2	Ctl	P cinnamomi	2016May	TB50	0	0
7459	31.09	2	Pcinn	P cinnamomi	2016May	TB50	10	24
7460	31.09	3	Ctl	P cinnamomi	2016May	TB50	0	10
7461	31.09	3	Pcinn	P cinnamomi	2016May	TB50	5	25
7462	31.09	4	Ctl	P cinnamomi	2016May	TB50	0	8
7463	31.09	4	Pcinn	P cinnamomi	2016May	TB50	0	15
7464	31.09	5	Ctl	P cinnamomi	2016May	TB50	0	8
7465	31.09	5	Pcinn	P cinnamomi	2016May	TB50	26	25
7466	31.09	1	Ctl	P cinnamomi	2016May	TB65	0	10
7467	31.09	1	Pcinn	P cinnamomi	2016May	TB65	38	31
7468	31.09	2	Ctl	P cinnamomi	2016May	TB65	0	10
7469	31.09	2	Pcinn	P cinnamomi	2016May	TB65	9	48
7470	31.09	3	Ctl	P cinnamomi	2016May	TB65	0	20
7471	31.09	3	Pcinn	P cinnamomi	2016May	TB65	0	38
7472	31.09	4	Ctl	P cinnamomi	2016May	TB65	0	5
7473	31.09	4	Pcinn	P cinnamomi	2016May	TB65	9	15
7474	31.09	5	Ctl	P cinnamomi	2016May	TB65	0	13
7475	31.09	5	Pcinn	P cinnamomi	2016May	TB65	10	28
7476	31.09	1	Ctl	P cinnamomi	2016May	TB73	0	8
7477	31.09	1	Pcinn	P cinnamomi	2016May	TB73	6	23
7478	31.09	2	Ctl	P cinnamomi	2016May	TB73	0	9
7479	31.09	2	Pcinn	P cinnamomi	2016May	TB73	2	16
7480	31.09	3	Ctl	P cinnamomi	2016May	TB73	0	8
7481	31.09	3	Pcinn	P cinnamomi	2016May	TB73	13	26
7482	31.09	4	Ctl	P cinnamomi	2016May	TB73	0	18
7483	31.09	4	Pcinn	P cinnamomi	2016May	TB73	0	44
7484	31.09	5	Ctl	P cinnamomi	2016May	TB73	0	10
7485	31.09	5	Pcinn	P cinnamomi	2016May	TB73	0	23
7486	31.09	1	Ctl	P cinnamomi	2016May	TB87	0	5
7487	31.09	1	Pcinn	P cinnamomi	2016May	TB87	3	16
7488	31.09	2	Ctl	P cinnamomi	2016May	TB87	0	0
7489	31.09	2	Pcinn	P cinnamomi	2016May	TB87	3	5
7490	31.09	3	Ctl	P cinnamomi	2016May	TB87	7	18
7491	31.09	3	Pcinn	P cinnamomi	2016May	TB87	7	5
7492	31.09	4	Ctl	P cinnamomi	2016May	TB87	0	5
7493	31.09	4	Pcinn	P cinnamomi	2016May	TB87	13	10
7494	31.09	5	Ctl	P cinnamomi	2016May	TB87	0	5
7495	31.09	5	Pcinn	P cinnamomi	2016May	TB87	4	50
7496	31.09	1	Ctl	P cinnamomi	2016May	TB90	0	0
7497	31.09	1	Pcinn	P cinnamomi	2016May	TB90	37	66
7498	31.09	2	Ctl	P cinnamomi	2016May	TB90	10	0
7499	31.09	2	Pcinn	P cinnamomi	2016May	TB90	83	25
7500	31.09	3	Ctl	P cinnamomi	2016May	TB90	3	9
7501	31.09	3	Pcinn	P cinnamomi	2016May	TB90	0	18
7502	31.09	4	Ctl	P cinnamomi	2016May	TB90	0	5
7503	31.09	4	Pcinn	P cinnamomi	2016May	TB90	3	10
7504	31.09	5	Ctl	P cinnamomi	2016May	TB90	0	10
7505	31.09	5	Pcinn	P cinnamomi	2016May	TB90	63	83
7506	31.09	1	Ctl	P cinnamomi	2016May	TB92	4	9
7507	31.09	1	Pcinn	P cinnamomi	2016May	TB92	7	20
7508	31.09	2	Ctl	P cinnamomi	2016May	TB92	0	25
7509	31.09	2	Pcinn	P cinnamomi	2016May	TB92	11	23
7510	31.09	3	Ctl	P cinnamomi	2016May	TB92	1	16
7511	31.09	3	Pcinn	P cinnamomi	2016May	TB92	9	15
7512	31.09	4	Ctl	P cinnamomi	2016May	TB92	0	8
7513	31.09	4	Pcinn	P cinnamomi	2016May	TB92	3	9
7514	31.09	5	Ctl	P cinnamomi	2016May	TB92	0	9
7515	31.09	5	Pcinn	P cinnamomi	2016May	TB92	3	15
7646	31.09	1	Ctl	P cinnamomi	2017Apr2	AD156	0	10
7647	31.09	1	Pcinn	P cinnamomi	2017Apr2	AD156	0	5
7648	31.09	2	Ctl	P cinnamomi	2017Apr2	AD156	0	0
7649	31.09	2	Pcinn	P cinnamomi	2017Apr2	AD156	23	25
7650	31.09	3	Ctl	P cinnamomi	2017Apr2	AD156	0	25
7651	31.09	3	Pcinn	P cinnamomi	2017Apr2	AD156	0	10
7652	31.09	4	Ctl	P cinnamomi	2017Apr2	AD156	0	5
7653	31.09	4	Pcinn	P cinnamomi	2017Apr2	AD156	63	10
7654	31.09	5	Ctl	P cinnamomi	2017Apr2	AD156	0	5
7655	31.09	5	Pcinn	P cinnamomi	2017Apr2	AD156	7	5
7656	31.09	1	Ctl	P cinnamomi	2017Apr2	AD170	0	25
7657	31.09	1	Pcinn	P cinnamomi	2017Apr2	AD170	0	10
7658	31.09	2	Ctl	P cinnamomi	2017Apr2	AD170	0	10
7659	31.09	2	Pcinn	P cinnamomi	2017Apr2	AD170	0	10
7660	31.09	3	Ctl	P cinnamomi	2017Apr2	AD170	0	5
7661	31.09	3	Pcinn	P cinnamomi	2017Apr2	AD170	0	10
7662	31.09	4	Ctl	P cinnamomi	2017Apr2	AD170	0	5
7663	31.09	4	Pcinn	P cinnamomi	2017Apr2	AD170	100	100
7664	31.09	5	Ctl	P cinnamomi	2017Apr2	AD170	0	10
7665	31.09	5	Pcinn	P cinnamomi	2017Apr2	AD170	0	5
7666	31.09	1	Ctl	P cinnamomi	2017Apr2	AD172	0	25
7667	31.09	1	Pcinn	P cinnamomi	2017Apr2	AD172	85	90
7668	31.09	2	Ctl	P cinnamomi	2017Apr2	AD172	0	25
7669	31.09	2	Pcinn	P cinnamomi	2017Apr2	AD172	47	25
7670	31.09	3	Ctl	P cinnamomi	2017Apr2	AD172	0	15
7671	31.09	3	Pcinn	P cinnamomi	2017Apr2	AD172	71	80
7672	31.09	4	Ctl	P cinnamomi	2017Apr2	AD172	0	5
7673	31.09	4	Pcinn	P cinnamomi	2017Apr2	AD172	100	50
7674	31.09	5	Ctl	P cinnamomi	2017Apr2	AD172	0	15
7675	31.09	5	Pcinn	P cinnamomi	2017Apr2	AD172	47	40
7676	31.09	1	Ctl	P cinnamomi	2017Apr2	AD20	53	10
7677	31.09	1	Pcinn	P cinnamomi	2017Apr2	AD20	20	5
7678	31.09	2	Ctl	P cinnamomi	2017Apr2	AD20	0	10
7679	31.09	2	Pcinn	P cinnamomi	2017Apr2	AD20	31	20
7680	31.09	3	Ctl	P cinnamomi	2017Apr2	AD20	0	5
7681	31.09	3	Pcinn	P cinnamomi	2017Apr2	AD20	0	5
7682	31.09	4	Ctl	P cinnamomi	2017Apr2	AD20	0	25
7683	31.09	4	Pcinn	P cinnamomi	2017Apr2	AD20	0	45
7684	31.09	5	Ctl	P cinnamomi	2017Apr2	AD20	0	10
7685	31.09	5	Pcinn	P cinnamomi	2017Apr2	AD20	8	15
7686	31.09	1	Ctl	P cinnamomi	2017Apr2	AD290	0	5
7687	31.09	1	Pcinn	P cinnamomi	2017Apr2	AD290	0	5
7688	31.09	2	Ctl	P cinnamomi	2017Apr2	AD290	0	5
7689	31.09	2	Pcinn	P cinnamomi	2017Apr2	AD290	0	5
7690	31.09	3	Ctl	P cinnamomi	2017Apr2	AD290	0	25
7691	31.09	3	Pcinn	P cinnamomi	2017Apr2	AD290	0	5
7692	31.09	4	Ctl	P cinnamomi	2017Apr2	AD290	0	5
7693	31.09	4	Pcinn	P cinnamomi	2017Apr2	AD290	0	10
7694	31.09	5	Ctl	P cinnamomi	2017Apr2	AD290	0	5
7695	31.09	5	Pcinn	P cinnamomi	2017Apr2	AD290	0	5
7696	31.09	1	Ctl	P cinnamomi	2017Apr2	AD303	0	35
7697	31.09	1	Pcinn	P cinnamomi	2017Apr2	AD303	15	10
7698	31.09	2	Ctl	P cinnamomi	2017Apr2	AD303	0	10
7699	31.09	2	Pcinn	P cinnamomi	2017Apr2	AD303	31	50
7700	31.09	3	Ctl	P cinnamomi	2017Apr2	AD303	0	5
7701	31.09	3	Pcinn	P cinnamomi	2017Apr2	AD303	100	100
7702	31.09	4	Ctl	P cinnamomi	2017Apr2	AD303	0	25
7703	31.09	4	Pcinn	P cinnamomi	2017Apr2	AD303	100	25
7704	31.09	5	Ctl	P cinnamomi	2017Apr2	AD303	0	10
7705	31.09	5	Pcinn	P cinnamomi	2017Apr2	AD303	8	10
7706	31.09	1	Ctl	P cinnamomi	2017Apr2	AD317	0	0
7707	31.09	1	Pcinn	P cinnamomi	2017Apr2	AD317	12	5
7708	31.09	2	Ctl	P cinnamomi	2017Apr2	AD317	0	10
7709	31.09	2	Pcinn	P cinnamomi	2017Apr2	AD317	0	5
7710	31.09	3	Ctl	P cinnamomi	2017Apr2	AD317	0	5
7711	31.09	3	Pcinn	P cinnamomi	2017Apr2	AD317	0	5
7712	31.09	4	Ctl	P cinnamomi	2017Apr2	AD317	0	0
7713	31.09	4	Pcinn	P cinnamomi	2017Apr2	AD317	57	25
7714	31.09	5	Ctl	P cinnamomi	2017Apr2	AD317	0	25
7715	31.09	5	Pcinn	P cinnamomi	2017Apr2	AD317	0	10
7716	31.09	1	Ctl	P cinnamomi	2017Apr2	AD396	0	10
7717	31.09	1	Pcinn	P cinnamomi	2017Apr2	AD396	100	30
7718	31.09	2	Ctl	P cinnamomi	2017Apr2	AD396	0	5
7719	31.09	2	Pcinn	P cinnamomi	2017Apr2	AD396	11	35
7720	31.09	3	Ctl	P cinnamomi	2017Apr2	AD396	23	0
7721	31.09	3	Pcinn	P cinnamomi	2017Apr2	AD396	15	15
7722	31.09	4	Ctl	P cinnamomi	2017Apr2	AD396	14	0
7723	31.09	4	Pcinn	P cinnamomi	2017Apr2	AD396	5	5
7724	31.09	5	Ctl	P cinnamomi	2017Apr2	AD396	48	15
7725	31.09	5	Pcinn	P cinnamomi	2017Apr2	AD396	100	100
7726	31.09	1	Ctl	P cinnamomi	2017Apr2	AD418	15	5
7727	31.09	1	Pcinn	P cinnamomi	2017Apr2	AD418	38	35
7728	31.09	2	Ctl	P cinnamomi	2017Apr2	AD418	0	25
7729	31.09	2	Pcinn	P cinnamomi	2017Apr2	AD418	43	80
7730	31.09	3	Ctl	P cinnamomi	2017Apr2	AD418	0	5
7731	31.09	3	Pcinn	P cinnamomi	2017Apr2	AD418	33	40
7732	31.09	4	Ctl	P cinnamomi	2017Apr2	AD418	0	5
7733	31.09	4	Pcinn	P cinnamomi	2017Apr2	AD418	10	25
7734	31.09	5	Ctl	P cinnamomi	2017Apr2	AD418	0	5
7735	31.09	5	Pcinn	P cinnamomi	2017Apr2	AD418	9	55
7736	31.09	1	Ctl	P cinnamomi	2017Apr2	AD423	0	5
7737	31.09	1	Pcinn	P cinnamomi	2017Apr2	AD423	23	5
7738	31.09	2	Ctl	P cinnamomi	2017Apr2	AD423	0	5
7739	31.09	2	Pcinn	P cinnamomi	2017Apr2	AD423	0	25
7740	31.09	3	Ctl	P cinnamomi	2017Apr2	AD423	0	20
7741	31.09	3	Pcinn	P cinnamomi	2017Apr2	AD423	4	25
7742	31.09	4	Ctl	P cinnamomi	2017Apr2	AD423	0	0
7743	31.09	4	Pcinn	P cinnamomi	2017Apr2	AD423	0	20
7744	31.09	5	Ctl	P cinnamomi	2017Apr2	AD423	0	5
7745	31.09	5	Pcinn	P cinnamomi	2017Apr2	AD423	0	0
7746	31.09	1	Ctl	P cinnamomi	2017Apr2	AD427	0	5
7747	31.09	1	Pcinn	P cinnamomi	2017Apr2	AD427	9	5
7748	31.09	2	Ctl	P cinnamomi	2017Apr2	AD427	0	20
7749	31.09	2	Pcinn	P cinnamomi	2017Apr2	AD427	29	25
7750	31.09	3	Ctl	P cinnamomi	2017Apr2	AD427	0	5
7751	31.09	3	Pcinn	P cinnamomi	2017Apr2	AD427	14	5
7752	31.09	4	Ctl	P cinnamomi	2017Apr2	AD427	0	0
7753	31.09	4	Pcinn	P cinnamomi	2017Apr2	AD427	0	5
7754	31.09	5	Ctl	P cinnamomi	2017Apr2	AD427	0	0
7755	31.09	5	Pcinn	P cinnamomi	2017Apr2	AD427	33	25
7756	31.09	1	Ctl	P cinnamomi	2017Apr2	AD474	0	5
7757	31.09	1	Pcinn	P cinnamomi	2017Apr2	AD474	29	15
7758	31.09	2	Ctl	P cinnamomi	2017Apr2	AD474	0	10
7759	31.09	2	Pcinn	P cinnamomi	2017Apr2	AD474	74	25
7760	31.09	3	Ctl	P cinnamomi	2017Apr2	AD474	0	25
7761	31.09	3	Pcinn	P cinnamomi	2017Apr2	AD474	100	100
7762	31.09	4	Ctl	P cinnamomi	2017Apr2	AD474	0	5
7763	31.09	4	Pcinn	P cinnamomi	2017Apr2	AD474	55	30
7764	31.09	5	Pcinn	P cinnamomi	2017Apr2	AD474	100	100
7765	31.09	1	Ctl	P cinnamomi	2017Apr2	AD481	0	40
7766	31.09	1	Pcinn	P cinnamomi	2017Apr2	AD481	92	45
7767	31.09	2	Ctl	P cinnamomi	2017Apr2	AD481	0	25
7768	31.09	2	Pcinn	P cinnamomi	2017Apr2	AD481	100	100
7769	31.09	3	Ctl	P cinnamomi	2017Apr2	AD481	0	25
7770	31.09	3	Pcinn	P cinnamomi	2017Apr2	AD481	79	75
7771	31.09	4	Ctl	P cinnamomi	2017Apr2	AD481	0	5
7772	31.09	4	Pcinn	P cinnamomi	2017Apr2	AD481	45	40
7773	31.09	5	Ctl	P cinnamomi	2017Apr2	AD481	0	35
7774	31.09	5	Pcinn	P cinnamomi	2017Apr2	AD481	68	65
7775	31.09	1	Ctl	P cinnamomi	2017Apr2	AD496	10	25
7776	31.09	1	Pcinn	P cinnamomi	2017Apr2	AD496	18	15
7777	31.09	2	Ctl	P cinnamomi	2017Apr2	AD496	0	5
7778	31.09	2	Pcinn	P cinnamomi	2017Apr2	AD496	0	5
7779	31.09	3	Ctl	P cinnamomi	2017Apr2	AD496	0	30
7780	31.09	3	Pcinn	P cinnamomi	2017Apr2	AD496	10	10
7781	31.09	4	Ctl	P cinnamomi	2017Apr2	AD496	0	5
7782	31.09	4	Pcinn	P cinnamomi	2017Apr2	AD496	0	5
7783	31.09	5	Ctl	P cinnamomi	2017Apr2	AD496	0	5
7784	31.09	5	Pcinn	P cinnamomi	2017Apr2	AD496	0	25
7785	31.09	1	Ctl	P cinnamomi	2017Apr2	AD499	0	20
7786	31.09	1	Pcinn	P cinnamomi	2017Apr2	AD499	4	30
7787	31.09	2	Ctl	P cinnamomi	2017Apr2	AD499	0	15
7788	31.09	2	Pcinn	P cinnamomi	2017Apr2	AD499	0	25
7789	31.09	3	Ctl	P cinnamomi	2017Apr2	AD499	0	25
7790	31.09	3	Pcinn	P cinnamomi	2017Apr2	AD499	0	15
7791	31.09	4	Ctl	P cinnamomi	2017Apr2	AD499	0	25
7792	31.09	4	Pcinn	P cinnamomi	2017Apr2	AD499	0	30
7793	31.09	5	Ctl	P cinnamomi	2017Apr2	AD499	0	10
7794	31.09	5	Pcinn	P cinnamomi	2017Apr2	AD499	0	95
7795	31.09	1	Ctl	P cinnamomi	2017Apr2	AD536	0	0
7796	31.09	1	Pcinn	P cinnamomi	2017Apr2	AD536	0	10
7797	31.09	2	Ctl	P cinnamomi	2017Apr2	AD536	0	5
7798	31.09	2	Pcinn	P cinnamomi	2017Apr2	AD536	0	0
7799	31.09	3	Ctl	P cinnamomi	2017Apr2	AD536	0	0
7800	31.09	3	Pcinn	P cinnamomi	2017Apr2	AD536	0	0
7801	31.09	4	Ctl	P cinnamomi	2017Apr2	AD536	0	0
7802	31.09	4	Pcinn	P cinnamomi	2017Apr2	AD536	0	5
7803	31.09	5	Ctl	P cinnamomi	2017Apr2	AD536	0	5
7804	31.09	5	Pcinn	P cinnamomi	2017Apr2	AD536	0	5
7805	31.09	1	Ctl	P cinnamomi	2017Apr2	AD655	0	0
7806	31.09	1	Pcinn	P cinnamomi	2017Apr2	AD655	2	5
7807	31.09	2	Ctl	P cinnamomi	2017Apr2	AD655	4	5
7808	31.09	2	Pcinn	P cinnamomi	2017Apr2	AD655	4	15
7809	31.09	3	Ctl	P cinnamomi	2017Apr2	AD655	0	5
7810	31.09	3	Pcinn	P cinnamomi	2017Apr2	AD655	0	75
7811	31.09	4	Ctl	P cinnamomi	2017Apr2	AD655	0	0
7812	31.09	4	Pcinn	P cinnamomi	2017Apr2	AD655	67	5
7813	31.09	5	Ctl	P cinnamomi	2017Apr2	AD655	0	5
7814	31.09	5	Pcinn	P cinnamomi	2017Apr2	AD655	0	0
7815	31.09	1	Ctl	P cinnamomi	2017Apr2	AD709	0	10
7816	31.09	1	Pcinn	P cinnamomi	2017Apr2	AD709	100	100
7817	31.09	2	Ctl	P cinnamomi	2017Apr2	AD709	0	5
7818	31.09	2	Pcinn	P cinnamomi	2017Apr2	AD709	0	5
7819	31.09	3	Ctl	P cinnamomi	2017Apr2	AD709	0	20
7820	31.09	3	Pcinn	P cinnamomi	2017Apr2	AD709	6	10
7821	31.09	4	Ctl	P cinnamomi	2017Apr2	AD709	0	25
7822	31.09	4	Pcinn	P cinnamomi	2017Apr2	AD709	100	50
7823	31.09	5	Ctl	P cinnamomi	2017Apr2	AD709	0	0
7824	31.09	5	Pcinn	P cinnamomi	2017Apr2	AD709	0	50
7825	31.09	1	Ctl	P cinnamomi	2017Apr2	AD786	0	15
7826	31.09	1	Pcinn	P cinnamomi	2017Apr2	AD786	3	5
7827	31.09	2	Ctl	P cinnamomi	2017Apr2	AD786	0	5
7828	31.09	2	Pcinn	P cinnamomi	2017Apr2	AD786	15	25
7829	31.09	3	Ctl	P cinnamomi	2017Apr2	AD786	0	25
7830	31.09	3	Pcinn	P cinnamomi	2017Apr2	AD786	17	25
7831	31.09	4	Ctl	P cinnamomi	2017Apr2	AD786	0	5
7832	31.09	4	Pcinn	P cinnamomi	2017Apr2	AD786	5	5
7833	31.09	5	Ctl	P cinnamomi	2017Apr2	AD786	0	25
7834	31.09	5	Pcinn	P cinnamomi	2017Apr2	AD786	0	20
7835	31.09	1	Ctl	P cinnamomi	2017Apr2	EA24	0	10
7836	31.09	1	Pcinn	P cinnamomi	2017Apr2	EA24	30	10
7837	31.09	2	Ctl	P cinnamomi	2017Apr2	EA24	0	5
7838	31.09	2	Pcinn	P cinnamomi	2017Apr2	EA24	0	35
7839	31.09	3	Ctl	P cinnamomi	2017Apr2	EA24	0	15
7840	31.09	3	Pcinn	P cinnamomi	2017Apr2	EA24	0	35
7841	31.09	4	Ctl	P cinnamomi	2017Apr2	EA24	0	0
7842	31.09	4	Pcinn	P cinnamomi	2017Apr2	EA24	0	25
7843	31.09	5	Ctl	P cinnamomi	2017Apr2	EA24	0	15
7844	31.09	5	Pcinn	P cinnamomi	2017Apr2	EA24	53	45
7845	31.09	1	Ctl	P cinnamomi	2017Apr2	TB108	0	45
7846	31.09	1	Pcinn	P cinnamomi	2017Apr2	TB108	3	10
7847	31.09	2	Ctl	P cinnamomi	2017Apr2	TB108	0	10
7848	31.09	2	Pcinn	P cinnamomi	2017Apr2	TB108	25	60
7849	31.09	3	Ctl	P cinnamomi	2017Apr2	TB108	0	5
7850	31.09	3	Pcinn	P cinnamomi	2017Apr2	TB108	100	40
7851	31.09	4	Ctl	P cinnamomi	2017Apr2	TB108	0	5
7852	31.09	4	Pcinn	P cinnamomi	2017Apr2	TB108	0	15
7853	31.09	5	Ctl	P cinnamomi	2017Apr2	TB108	0	25
7854	31.09	5	Pcinn	P cinnamomi	2017Apr2	TB108	11	25
7855	31.09	1	Ctl	P cinnamomi	2017Apr2	TB115	0	5
7856	31.09	1	Pcinn	P cinnamomi	2017Apr2	TB115	0	5
7857	31.09	2	Ctl	P cinnamomi	2017Apr2	TB115	0	10
7858	31.09	2	Pcinn	P cinnamomi	2017Apr2	TB115	0	90
7859	31.09	3	Ctl	P cinnamomi	2017Apr2	TB115	0	0
7860	31.09	3	Pcinn	P cinnamomi	2017Apr2	TB115	0	5
7861	31.09	4	Ctl	P cinnamomi	2017Apr2	TB115	0	5
7862	31.09	4	Pcinn	P cinnamomi	2017Apr2	TB115	0	10
7863	31.09	5	Ctl	P cinnamomi	2017Apr2	TB115	0	5
7864	31.09	5	Pcinn	P cinnamomi	2017Apr2	TB115	0	5
7865	31.09	1	Ctl	P cinnamomi	2017Apr2	TB23	0	5
7866	31.09	1	Pcinn	P cinnamomi	2017Apr2	TB23	0	5
7867	31.09	2	Ctl	P cinnamomi	2017Apr2	TB23	0	25
7868	31.09	2	Pcinn	P cinnamomi	2017Apr2	TB23	0	15
7869	31.09	3	Ctl	P cinnamomi	2017Apr2	TB23	0	5
7870	31.09	3	Pcinn	P cinnamomi	2017Apr2	TB23	0	5
7871	31.09	4	Ctl	P cinnamomi	2017Apr2	TB23	0	0
7872	31.09	4	Pcinn	P cinnamomi	2017Apr2	TB23	22	5
7873	31.09	5	Ctl	P cinnamomi	2017Apr2	TB23	100	100
7874	31.09	5	Pcinn	P cinnamomi	2017Apr2	TB23	0	5
7875	31.09	1	Ctl	P cinnamomi	2017Apr2	TB59	0	5
7876	31.09	1	Pcinn	P cinnamomi	2017Apr2	TB59	70	100
7877	31.09	2	Ctl	P cinnamomi	2017Apr2	TB59	0	0
7878	31.09	2	Pcinn	P cinnamomi	2017Apr2	TB59	0	5
7879	31.09	3	Ctl	P cinnamomi	2017Apr2	TB59	0	5
7880	31.09	3	Pcinn	P cinnamomi	2017Apr2	TB59	10	65
7881	31.09	4	Ctl	P cinnamomi	2017Apr2	TB59	0	5
7882	31.09	4	Pcinn	P cinnamomi	2017Apr2	TB59	0	5
7883	31.09	5	Ctl	P cinnamomi	2017Apr2	TB59	0	5
7884	31.09	5	Pcinn	P cinnamomi	2017Apr2	TB59	0	5
8124	31.09	1	Ctl	P cinnamomi	2017July1	AD111	0	40
8125	31.09	1	Pcinn	P cinnamomi	2017July1	AD111	0	30
8126	31.09	2	Ctl	P cinnamomi	2017July1	AD111	0	60
8127	31.09	2	Pcinn	P cinnamomi	2017July1	AD111	0	20
8128	31.09	3	Ctl	P cinnamomi	2017July1	AD111	0	20
8129	31.09	3	Pcinn	P cinnamomi	2017July1	AD111	100	80
8130	31.09	4	Ctl	P cinnamomi	2017July1	AD111	100	95
8131	31.09	4	Pcinn	P cinnamomi	2017July1	AD111	0	15
8132	31.09	5	Ctl	P cinnamomi	2017July1	AD111	0	10
8133	31.09	5	Pcinn	P cinnamomi	2017July1	AD111	0	70
8134	31.09	1	Ctl	P cinnamomi	2017July1	AD125	0	20
8135	31.09	1	Pcinn	P cinnamomi	2017July1	AD125	91	80
8136	31.09	2	Ctl	P cinnamomi	2017July1	AD125	0	65
8137	31.09	2	Pcinn	P cinnamomi	2017July1	AD125	61	40
8138	31.09	3	Ctl	P cinnamomi	2017July1	AD125	0	90
8139	31.09	3	Pcinn	P cinnamomi	2017July1	AD125	87	95
8140	31.09	4	Ctl	P cinnamomi	2017July1	AD125	0	85
8141	31.09	4	Pcinn	P cinnamomi	2017July1	AD125	37	30
8142	31.09	5	Ctl	P cinnamomi	2017July1	AD125	0	75
8143	31.09	5	Pcinn	P cinnamomi	2017July1	AD125	0	60
8144	31.09	1	Ctl	P cinnamomi	2017July1	AD167	0	50
8145	31.09	1	Pcinn	P cinnamomi	2017July1	AD167	100	55
8146	31.09	2	Ctl	P cinnamomi	2017July1	AD167	0	75
8147	31.09	2	Pcinn	P cinnamomi	2017July1	AD167	50	75
8148	31.09	3	Ctl	P cinnamomi	2017July1	AD167	0	75
8149	31.09	3	Pcinn	P cinnamomi	2017July1	AD167	100	95
8150	31.09	4	Ctl	P cinnamomi	2017July1	AD167	0	60
8151	31.09	4	Pcinn	P cinnamomi	2017July1	AD167	16	90
8152	31.09	5	Ctl	P cinnamomi	2017July1	AD167	0	5
8153	31.09	5	Pcinn	P cinnamomi	2017July1	AD167	94	75
8154	31.09	1	Ctl	P cinnamomi	2017July1	AD185	0	50
8155	31.09	1	Pcinn	P cinnamomi	2017July1	AD185	0	75
8156	31.09	2	Ctl	P cinnamomi	2017July1	AD185	0	5
8157	31.09	2	Pcinn	P cinnamomi	2017July1	AD185	0	45
8158	31.09	3	Ctl	P cinnamomi	2017July1	AD185	0	10
8159	31.09	3	Pcinn	P cinnamomi	2017July1	AD185	12	80
8160	31.09	4	Ctl	P cinnamomi	2017July1	AD185	0	40
8161	31.09	4	Pcinn	P cinnamomi	2017July1	AD185	48	80
8162	31.09	5	Ctl	P cinnamomi	2017July1	AD185	0	30
8163	31.09	5	Pcinn	P cinnamomi	2017July1	AD185	70	70
8164	31.09	1	Ctl	P cinnamomi	2017July1	AD19	0	65
8165	31.09	1	Pcinn	P cinnamomi	2017July1	AD19	94	45
8166	31.09	2	Ctl	P cinnamomi	2017July1	AD19	0	75
8167	31.09	2	Pcinn	P cinnamomi	2017July1	AD19	100	80
8168	31.09	3	Ctl	P cinnamomi	2017July1	AD19	0	75
8169	31.09	3	Pcinn	P cinnamomi	2017July1	AD19	100	70
8170	31.09	4	Ctl	P cinnamomi	2017July1	AD19	0	75
8171	31.09	4	Pcinn	P cinnamomi	2017July1	AD19	100	100
8172	31.09	5	Ctl	P cinnamomi	2017July1	AD19	0	40
8173	31.09	5	Pcinn	P cinnamomi	2017July1	AD19	15	80
8174	31.09	1	Ctl	P cinnamomi	2017July1	AD191	0	15
8175	31.09	1	Pcinn	P cinnamomi	2017July1	AD191	62	35
8176	31.09	2	Ctl	P cinnamomi	2017July1	AD191	0	25
8177	31.09	2	Pcinn	P cinnamomi	2017July1	AD191	5	40
8178	31.09	3	Ctl	P cinnamomi	2017July1	AD191	0	65
8179	31.09	3	Pcinn	P cinnamomi	2017July1	AD191	39	75
8180	31.09	4	Ctl	P cinnamomi	2017July1	AD191	0	15
8181	31.09	4	Pcinn	P cinnamomi	2017July1	AD191	46	50
8182	31.09	5	Ctl	P cinnamomi	2017July1	AD191	0	70
8183	31.09	5	Pcinn	P cinnamomi	2017July1	AD191	60	70
8184	31.09	1	Ctl	P cinnamomi	2017July1	AD247	0	40
8185	31.09	1	Pcinn	P cinnamomi	2017July1	AD247	87	30
8186	31.09	2	Ctl	P cinnamomi	2017July1	AD247	0	30
8187	31.09	2	Pcinn	P cinnamomi	2017July1	AD247	13	30
8188	31.09	3	Ctl	P cinnamomi	2017July1	AD247	0	35
8189	31.09	3	Pcinn	P cinnamomi	2017July1	AD247	100	55
8190	31.09	4	Ctl	P cinnamomi	2017July1	AD247	0	60
8191	31.09	4	Pcinn	P cinnamomi	2017July1	AD247	29	60
8192	31.09	5	Ctl	P cinnamomi	2017July1	AD247	0	0
8193	31.09	5	Pcinn	P cinnamomi	2017July1	AD247	0	60
8194	31.09	1	Ctl	P cinnamomi	2017July1	AD255	0	35
8195	31.09	1	Pcinn	P cinnamomi	2017July1	AD255	100	80
8196	31.09	2	Ctl	P cinnamomi	2017July1	AD255	0	50
8197	31.09	2	Pcinn	P cinnamomi	2017July1	AD255	100	55
8198	31.09	3	Ctl	P cinnamomi	2017July1	AD255	0	80
8199	31.09	3	Pcinn	P cinnamomi	2017July1	AD255	100	90
8200	31.09	4	Ctl	P cinnamomi	2017July1	AD255	0	55
8201	31.09	4	Pcinn	P cinnamomi	2017July1	AD255	32	75
8202	31.09	5	Ctl	P cinnamomi	2017July1	AD255	0	20
8203	31.09	5	Pcinn	P cinnamomi	2017July1	AD255	64	95
8204	31.09	1	Ctl	P cinnamomi	2017July1	AD309	0	60
8205	31.09	1	Pcinn	P cinnamomi	2017July1	AD309	93	75
8206	31.09	2	Ctl	P cinnamomi	2017July1	AD309	0	75
8207	31.09	2	Pcinn	P cinnamomi	2017July1	AD309	20	80
8208	31.09	3	Ctl	P cinnamomi	2017July1	AD309	0	75
8209	31.09	3	Pcinn	P cinnamomi	2017July1	AD309	100	95
8210	31.09	4	Ctl	P cinnamomi	2017July1	AD309	0	35
8211	31.09	4	Pcinn	P cinnamomi	2017July1	AD309	73	55
8212	31.09	5	Ctl	P cinnamomi	2017July1	AD309	0	50
8213	31.09	5	Pcinn	P cinnamomi	2017July1	AD309	66	70
8214	31.09	1	Ctl	P cinnamomi	2017July1	AD412	0	25
8215	31.09	1	Pcinn	P cinnamomi	2017July1	AD412	100	80
8216	31.09	2	Ctl	P cinnamomi	2017July1	AD412	0	50
8217	31.09	2	Pcinn	P cinnamomi	2017July1	AD412	23	40
8218	31.09	3	Ctl	P cinnamomi	2017July1	AD412	0	30
8219	31.09	3	Pcinn	P cinnamomi	2017July1	AD412	66	60
8220	31.09	4	Ctl	P cinnamomi	2017July1	AD412	0	75
8221	31.09	4	Pcinn	P cinnamomi	2017July1	AD412	95	45
8222	31.09	5	Ctl	P cinnamomi	2017July1	AD412	0	5
8223	31.09	5	Pcinn	P cinnamomi	2017July1	AD412	68	50
8224	31.09	1	Ctl	P cinnamomi	2017July1	AD465	0	40
8225	31.09	1	Pcinn	P cinnamomi	2017July1	AD465	30	35
8226	31.09	2	Ctl	P cinnamomi	2017July1	AD465	0	50
8227	31.09	2	Pcinn	P cinnamomi	2017July1	AD465	85	35
8228	31.09	3	Ctl	P cinnamomi	2017July1	AD465	0	35
8229	31.09	3	Pcinn	P cinnamomi	2017July1	AD465	0	75
8230	31.09	4	Ctl	P cinnamomi	2017July1	AD465	0	75
8231	31.09	4	Pcinn	P cinnamomi	2017July1	AD465	0	75
8232	31.09	5	Ctl	P cinnamomi	2017July1	AD465	0	30
8233	31.09	5	Pcinn	P cinnamomi	2017July1	AD465	0	75
8234	31.09	1	Ctl	P cinnamomi	2017July1	AD502	0	5
8235	31.09	1	Pcinn	P cinnamomi	2017July1	AD502	0	45
8236	31.09	2	Ctl	P cinnamomi	2017July1	AD502	0	10
8237	31.09	2	Pcinn	P cinnamomi	2017July1	AD502	100	95
8238	31.09	3	Ctl	P cinnamomi	2017July1	AD502	0	55
8239	31.09	3	Pcinn	P cinnamomi	2017July1	AD502	22	55
8240	31.09	4	Ctl	P cinnamomi	2017July1	AD502	0	25
8241	31.09	4	Pcinn	P cinnamomi	2017July1	AD502	82	60
8242	31.09	5	Ctl	P cinnamomi	2017July1	AD502	0	60
8243	31.09	5	Pcinn	P cinnamomi	2017July1	AD502	100	100
8244	31.09	1	Ctl	P cinnamomi	2017July1	AD51	0	25
8245	31.09	1	Pcinn	P cinnamomi	2017July1	AD51	27	40
8246	31.09	2	Ctl	P cinnamomi	2017July1	AD51	0	15
8247	31.09	2	Pcinn	P cinnamomi	2017July1	AD51	0	10
8248	31.09	3	Ctl	P cinnamomi	2017July1	AD51	0	40
8249	31.09	3	Pcinn	P cinnamomi	2017July1	AD51	0	10
8250	31.09	4	Ctl	P cinnamomi	2017July1	AD51	0	5
8251	31.09	4	Pcinn	P cinnamomi	2017July1	AD51	71	25
8252	31.09	5	Ctl	P cinnamomi	2017July1	AD51	0	5
8253	31.09	5	Pcinn	P cinnamomi	2017July1	AD51	0	40
8254	31.09	1	Ctl	P cinnamomi	2017July1	AD600	0	10
8255	31.09	1	Pcinn	P cinnamomi	2017July1	AD600	0	90
8256	31.09	2	Ctl	P cinnamomi	2017July1	AD600	0	40
8257	31.09	2	Pcinn	P cinnamomi	2017July1	AD600	0	35
8258	31.09	3	Ctl	P cinnamomi	2017July1	AD600	0	75
8259	31.09	3	Pcinn	P cinnamomi	2017July1	AD600	0	75
8260	31.09	4	Ctl	P cinnamomi	2017July1	AD600	0	30
8261	31.09	4	Pcinn	P cinnamomi	2017July1	AD600	29	75
8262	31.09	5	Ctl	P cinnamomi	2017July1	AD600	0	50
8263	31.09	5	Pcinn	P cinnamomi	2017July1	AD600	0	60
8264	31.09	1	Ctl	P cinnamomi	2017July1	AD708	0	35
8265	31.09	1	Pcinn	P cinnamomi	2017July1	AD708	80	65
8266	31.09	2	Ctl	P cinnamomi	2017July1	AD708	0	30
8267	31.09	2	Pcinn	P cinnamomi	2017July1	AD708	3	40
8268	31.09	3	Ctl	P cinnamomi	2017July1	AD708	0	60
8269	31.09	3	Pcinn	P cinnamomi	2017July1	AD708	43	75
8270	31.09	4	Ctl	P cinnamomi	2017July1	AD708	0	50
8271	31.09	4	Pcinn	P cinnamomi	2017July1	AD708	63	65
8272	31.09	5	Ctl	P cinnamomi	2017July1	AD708	0	10
8273	31.09	5	Pcinn	P cinnamomi	2017July1	AD708	56	90
8274	31.09	1	Ctl	P cinnamomi	2017July1	AD789	0	5
8275	31.09	1	Pcinn	P cinnamomi	2017July1	AD789	73	40
8276	31.09	2	Ctl	P cinnamomi	2017July1	AD789	0	75
8277	31.09	2	Pcinn	P cinnamomi	2017July1	AD789	100	60
8278	31.09	3	Ctl	P cinnamomi	2017July1	AD789	0	65
8279	31.09	3	Pcinn	P cinnamomi	2017July1	AD789	100	75
8280	31.09	4	Ctl	P cinnamomi	2017July1	AD789	0	75
8281	31.09	4	Pcinn	P cinnamomi	2017July1	AD789	93	25
8282	31.09	5	Ctl	P cinnamomi	2017July1	AD789	0	15
8283	31.09	5	Pcinn	P cinnamomi	2017July1	AD789	100	75
8284	31.09	1	Ctl	P cinnamomi	2017July1	AD821	0	60
8285	31.09	1	Pcinn	P cinnamomi	2017July1	AD821	57	50
8286	31.09	2	Ctl	P cinnamomi	2017July1	AD821	0	50
8287	31.09	2	Pcinn	P cinnamomi	2017July1	AD821	60	85
8288	31.09	3	Ctl	P cinnamomi	2017July1	AD821	0	80
8289	31.09	3	Pcinn	P cinnamomi	2017July1	AD821	100	75
8290	31.09	4	Ctl	P cinnamomi	2017July1	AD821	0	5
8291	31.09	4	Pcinn	P cinnamomi	2017July1	AD821	57	40
8292	31.09	5	Ctl	P cinnamomi	2017July1	AD821	0	70
8293	31.09	5	Pcinn	P cinnamomi	2017July1	AD821	47	65
8294	31.09	1	Ctl	P cinnamomi	2017July1	EA19	0	10
8295	31.09	1	Pcinn	P cinnamomi	2017July1	EA19	68	40
8296	31.09	2	Ctl	P cinnamomi	2017July1	EA19	73	10
8297	31.09	2	Pcinn	P cinnamomi	2017July1	EA19	27	25
8298	31.09	3	Ctl	P cinnamomi	2017July1	EA19	0	50
8299	31.09	3	Pcinn	P cinnamomi	2017July1	EA19	0	30
8300	31.09	4	Ctl	P cinnamomi	2017July1	EA19	16	10
8301	31.09	4	Pcinn	P cinnamomi	2017July1	EA19	8	35
8302	31.09	5	Ctl	P cinnamomi	2017July1	EA19	17	0
8303	31.09	5	Pcinn	P cinnamomi	2017July1	EA19	18	55
8304	31.09	1	Ctl	P cinnamomi	2017July1	EA43	0	30
8305	31.09	1	Pcinn	P cinnamomi	2017July1	EA43	86	90
8306	31.09	2	Ctl	P cinnamomi	2017July1	EA43	0	10
8307	31.09	2	Pcinn	P cinnamomi	2017July1	EA43	100	100
8308	31.09	3	Ctl	P cinnamomi	2017July1	EA43	0	35
8309	31.09	3	Pcinn	P cinnamomi	2017July1	EA43	77	75
8310	31.09	4	Ctl	P cinnamomi	2017July1	EA43	0	25
8311	31.09	4	Pcinn	P cinnamomi	2017July1	EA43	0	50
8312	31.09	5	Ctl	P cinnamomi	2017July1	EA43	0	5
8313	31.09	5	Pcinn	P cinnamomi	2017July1	EA43	9	85
8314	31.09	1	Ctl	P cinnamomi	2017July1	TB3	0	10
8315	31.09	1	Pcinn	P cinnamomi	2017July1	TB3	9	50
8316	31.09	2	Ctl	P cinnamomi	2017July1	TB3	0	50
8317	31.09	2	Pcinn	P cinnamomi	2017July1	TB3	0	55
8318	31.09	3	Ctl	P cinnamomi	2017July1	TB3	0	75
8319	31.09	3	Pcinn	P cinnamomi	2017July1	TB3	51	65
8320	31.09	4	Ctl	P cinnamomi	2017July1	TB3	0	10
8321	31.09	4	Pcinn	P cinnamomi	2017July1	TB3	0	95
8322	31.09	5	Ctl	P cinnamomi	2017July1	TB3	0	50
8323	31.09	5	Pcinn	P cinnamomi	2017July1	TB3	34	60
8324	31.09	1	Ctl	P cinnamomi	2017July1	TB42	0	30
8325	31.09	1	Pcinn	P cinnamomi	2017July1	TB42	0	40
8326	31.09	2	Ctl	P cinnamomi	2017July1	TB42	0	0
8327	31.09	2	Pcinn	P cinnamomi	2017July1	TB42	33	40
8328	31.09	3	Ctl	P cinnamomi	2017July1	TB42	0	10
8329	31.09	3	Pcinn	P cinnamomi	2017July1	TB42	65	70
8330	31.09	4	Ctl	P cinnamomi	2017July1	TB42	0	50
8331	31.09	4	Pcinn	P cinnamomi	2017July1	TB42	0	55
8332	31.09	5	Ctl	P cinnamomi	2017July1	TB42	0	40
8333	31.09	5	Pcinn	P cinnamomi	2017July1	TB42	68	40
8544	31.09	1	Ctl	P cinnamomi	2017July2	AD169	0	0
8545	31.09	1	Pcinn	P cinnamomi	2017July2	AD169	8	40
8546	31.09	2	Ctl	P cinnamomi	2017July2	AD169	0	25
8547	31.09	2	Pcinn	P cinnamomi	2017July2	AD169	60	40
8548	31.09	3	Ctl	P cinnamomi	2017July2	AD169	100	100
8549	31.09	3	Pcinn	P cinnamomi	2017July2	AD169	6	35
8550	31.09	4	Ctl	P cinnamomi	2017July2	AD169	4	5
8551	31.09	4	Pcinn	P cinnamomi	2017July2	AD169	14	50
8552	31.09	5	Ctl	P cinnamomi	2017July2	AD169	0	0
8553	31.09	5	Pcinn	P cinnamomi	2017July2	AD169	0	45
8554	31.09	1	Ctl	P cinnamomi	2017July2	AD183	0	95
8555	31.09	1	Pcinn	P cinnamomi	2017July2	AD183	4	5
8556	31.09	2	Ctl	P cinnamomi	2017July2	AD183	0	5
8557	31.09	2	Pcinn	P cinnamomi	2017July2	AD183	6	10
8558	31.09	3	Ctl	P cinnamomi	2017July2	AD183	0	10
8559	31.09	3	Pcinn	P cinnamomi	2017July2	AD183	0	25
8560	31.09	4	Ctl	P cinnamomi	2017July2	AD183	0	0
8561	31.09	4	Pcinn	P cinnamomi	2017July2	AD183	0	15
8562	31.09	5	Ctl	P cinnamomi	2017July2	AD183	0	0
8563	31.09	5	Pcinn	P cinnamomi	2017July2	AD183	7	40
8564	31.09	1	Ctl	P cinnamomi	2017July2	AD243	0	5
8565	31.09	1	Pcinn	P cinnamomi	2017July2	AD243	100	100
8566	31.09	2	Ctl	P cinnamomi	2017July2	AD243	7	5
8567	31.09	2	Pcinn	P cinnamomi	2017July2	AD243	26	30
8568	31.09	3	Ctl	P cinnamomi	2017July2	AD243	0	80
8569	31.09	3	Pcinn	P cinnamomi	2017July2	AD243	0	70
8570	31.09	4	Ctl	P cinnamomi	2017July2	AD243	0	50
8571	31.09	4	Pcinn	P cinnamomi	2017July2	AD243	0	30
8572	31.09	5	Ctl	P cinnamomi	2017July2	AD243	0	5
8573	31.09	5	Pcinn	P cinnamomi	2017July2	AD243	0	50
8574	31.09	1	Ctl	P cinnamomi	2017July2	AD286	0	60
8575	31.09	1	Pcinn	P cinnamomi	2017July2	AD286	14	65
8576	31.09	2	Ctl	P cinnamomi	2017July2	AD286	0	35
8577	31.09	2	Pcinn	P cinnamomi	2017July2	AD286	7	50
8578	31.09	3	Ctl	P cinnamomi	2017July2	AD286	0	25
8579	31.09	3	Pcinn	P cinnamomi	2017July2	AD286	0	30
8580	31.09	4	Ctl	P cinnamomi	2017July2	AD286	0	80
8581	31.09	4	Pcinn	P cinnamomi	2017July2	AD286	0	60
8582	31.09	5	Ctl	P cinnamomi	2017July2	AD286	0	35
8583	31.09	5	Pcinn	P cinnamomi	2017July2	AD286	0	40
8584	31.09	1	Ctl	P cinnamomi	2017July2	AD578	0	30
8585	31.09	1	Pcinn	P cinnamomi	2017July2	AD578	0	50
8586	31.09	2	Ctl	P cinnamomi	2017July2	AD578	0	20
8587	31.09	2	Pcinn	P cinnamomi	2017July2	AD578	0	25
8588	31.09	3	Ctl	P cinnamomi	2017July2	AD578	0	75
8589	31.09	3	Pcinn	P cinnamomi	2017July2	AD578	0	5
8590	31.09	4	Ctl	P cinnamomi	2017July2	AD578	0	5
8591	31.09	4	Pcinn	P cinnamomi	2017July2	AD578	0	20
8592	31.09	5	Ctl	P cinnamomi	2017July2	AD578	0	40
8593	31.09	5	Pcinn	P cinnamomi	2017July2	AD578	0	10
8594	31.09	1	Ctl	P cinnamomi	2017July2	AD726	0	30
8595	31.09	1	Pcinn	P cinnamomi	2017July2	AD726	0	35
8596	31.09	2	Ctl	P cinnamomi	2017July2	AD726	0	5
8597	31.09	2	Pcinn	P cinnamomi	2017July2	AD726	0	25
8598	31.09	3	Ctl	P cinnamomi	2017July2	AD726	0	10
8599	31.09	3	Pcinn	P cinnamomi	2017July2	AD726	0	5
8600	31.09	4	Ctl	P cinnamomi	2017July2	AD726	0	25
8601	31.09	4	Pcinn	P cinnamomi	2017July2	AD726	0	15
8602	31.09	5	Ctl	P cinnamomi	2017July2	AD726	0	5
8603	31.09	5	Pcinn	P cinnamomi	2017July2	AD726	0	0
8604	31.09	1	Ctl	P cinnamomi	2017July2	AD80	0	80
8605	31.09	1	Pcinn	P cinnamomi	2017July2	AD80	0	15
8606	31.09	2	Ctl	P cinnamomi	2017July2	AD80	0	45
8607	31.09	2	Pcinn	P cinnamomi	2017July2	AD80	23	95
8608	31.09	3	Ctl	P cinnamomi	2017July2	AD80	0	50
8609	31.09	3	Pcinn	P cinnamomi	2017July2	AD80	11	40
8610	31.09	4	Ctl	P cinnamomi	2017July2	AD80	0	50
8611	31.09	4	Pcinn	P cinnamomi	2017July2	AD80	44	40
8612	31.09	5	Ctl	P cinnamomi	2017July2	AD80	0	15
8613	31.09	5	Pcinn	P cinnamomi	2017July2	AD80	23	80
8614	31.09	1	Ctl	P cinnamomi	2017July2	AD871	0	50
8615	31.09	1	Pcinn	P cinnamomi	2017July2	AD871	88	35
8616	31.09	2	Ctl	P cinnamomi	2017July2	AD871	0	0
8617	31.09	2	Pcinn	P cinnamomi	2017July2	AD871	0	20
8618	31.09	3	Ctl	P cinnamomi	2017July2	AD871	0	10
8619	31.09	3	Pcinn	P cinnamomi	2017July2	AD871	0	35
8620	31.09	4	Ctl	P cinnamomi	2017July2	AD871	0	5
8621	31.09	4	Pcinn	P cinnamomi	2017July2	AD871	0	5
8622	31.09	5	Ctl	P cinnamomi	2017July2	AD871	0	0
8623	31.09	5	Pcinn	P cinnamomi	2017July2	AD871	0	30
8624	31.09	1	Ctl	P cinnamomi	2017July2	TB60	0	40
8625	31.09	1	Pcinn	P cinnamomi	2017July2	TB60	0	10
8626	31.09	2	Ctl	P cinnamomi	2017July2	TB60	0	10
8627	31.09	2	Pcinn	P cinnamomi	2017July2	TB60	0	25
8628	31.09	3	Ctl	P cinnamomi	2017July2	TB60	0	50
8629	31.09	3	Pcinn	P cinnamomi	2017July2	TB60	0	5
8630	31.09	4	Ctl	P cinnamomi	2017July2	TB60	0	10
8631	31.09	4	Pcinn	P cinnamomi	2017July2	TB60	0	5
8632	31.09	5	Ctl	P cinnamomi	2017July2	TB60	0	0
8633	31.09	5	Pcinn	P cinnamomi	2017July2	TB60	0	50
8724	31.09	1	Ctl	P cinnamomi	2017June1	11-991	0	10
8725	31.09	1	Pcinn	P cinnamomi	2017June1	11-991	53	20
8726	31.09	2	Ctl	P cinnamomi	2017June1	11-991	0	10
8727	31.09	2	Pcinn	P cinnamomi	2017June1	11-991	0	5
8728	31.09	3	Ctl	P cinnamomi	2017June1	11-991	0	5
8729	31.09	3	Pcinn	P cinnamomi	2017June1	11-991	15	25
8730	31.09	4	Ctl	P cinnamomi	2017June1	11-991	0	15
8731	31.09	4	Pcinn	P cinnamomi	2017June1	11-991	0	50
8732	31.09	5	Ctl	P cinnamomi	2017June1	11-991	0	5
8733	31.09	5	Pcinn	P cinnamomi	2017June1	11-991	2	25
8734	31.09	1	Ctl	P cinnamomi	2017June1	AD115	100	100
8735	31.09	1	Pcinn	P cinnamomi	2017June1	AD115	100	25
8736	31.09	2	Ctl	P cinnamomi	2017June1	AD115	0	5
8737	31.09	2	Pcinn	P cinnamomi	2017June1	AD115	0	5
8738	31.09	3	Ctl	P cinnamomi	2017June1	AD115	0	25
8739	31.09	3	Pcinn	P cinnamomi	2017June1	AD115	10	10
8740	31.09	4	Ctl	P cinnamomi	2017June1	AD115	0	25
8741	31.09	4	Pcinn	P cinnamomi	2017June1	AD115	0	10
8742	31.09	5	Ctl	P cinnamomi	2017June1	AD115	0	15
8743	31.09	5	Pcinn	P cinnamomi	2017June1	AD115	0	35
8744	31.09	1	Ctl	P cinnamomi	2017June1	AD131	0	25
8745	31.09	1	Pcinn	P cinnamomi	2017June1	AD131	0	95
8746	31.09	2	Ctl	P cinnamomi	2017June1	AD131	0	30
8747	31.09	2	Pcinn	P cinnamomi	2017June1	AD131	100	100
8748	31.09	3	Ctl	P cinnamomi	2017June1	AD131	0	10
8749	31.09	3	Pcinn	P cinnamomi	2017June1	AD131	0	100
8750	31.09	4	Ctl	P cinnamomi	2017June1	AD131	0	40
8751	31.09	4	Pcinn	P cinnamomi	2017June1	AD131	0	45
8752	31.09	5	Ctl	P cinnamomi	2017June1	AD131	72	35
8753	31.09	5	Pcinn	P cinnamomi	2017June1	AD131	13	90
8754	31.09	1	Ctl	P cinnamomi	2017June1	AD217	0	65
8755	31.09	1	Pcinn	P cinnamomi	2017June1	AD217	89	65
8756	31.09	2	Ctl	P cinnamomi	2017June1	AD217	0	75
8757	31.09	2	Pcinn	P cinnamomi	2017June1	AD217	100	80
8758	31.09	3	Ctl	P cinnamomi	2017June1	AD217	11	25
8759	31.09	3	Pcinn	P cinnamomi	2017June1	AD217	90	90
8760	31.09	4	Ctl	P cinnamomi	2017June1	AD217	0	30
8761	31.09	4	Pcinn	P cinnamomi	2017June1	AD217	67	80
8762	31.09	5	Ctl	P cinnamomi	2017June1	AD217	0	50
8763	31.09	5	Pcinn	P cinnamomi	2017June1	AD217	100	80
8764	31.09	1	Ctl	P cinnamomi	2017June1	AD253	0	0
8765	31.09	1	Pcinn	P cinnamomi	2017June1	AD253	0	5
8766	31.09	2	Ctl	P cinnamomi	2017June1	AD253	0	10
8767	31.09	2	Pcinn	P cinnamomi	2017June1	AD253	0	0
8768	31.09	3	Ctl	P cinnamomi	2017June1	AD253	0	10
8769	31.09	3	Pcinn	P cinnamomi	2017June1	AD253	63	25
8770	31.09	4	Ctl	P cinnamomi	2017June1	AD253	2	15
8771	31.09	4	Pcinn	P cinnamomi	2017June1	AD253	100	90
8772	31.09	5	Ctl	P cinnamomi	2017June1	AD253	0	25
8773	31.09	5	Pcinn	P cinnamomi	2017June1	AD253	0	20
8774	31.09	1	Ctl	P cinnamomi	2017June1	AD264	0	10
8775	31.09	1	Pcinn	P cinnamomi	2017June1	AD264	0	75
8776	31.09	2	Ctl	P cinnamomi	2017June1	AD264	0	25
8777	31.09	2	Pcinn	P cinnamomi	2017June1	AD264	0	75
8778	31.09	3	Ctl	P cinnamomi	2017June1	AD264	0	5
8779	31.09	3	Pcinn	P cinnamomi	2017June1	AD264	63	40
8780	31.09	4	Ctl	P cinnamomi	2017June1	AD264	0	40
8781	31.09	4	Pcinn	P cinnamomi	2017June1	AD264	83	40
8782	31.09	5	Ctl	P cinnamomi	2017June1	AD264	0	40
8783	31.09	5	Pcinn	P cinnamomi	2017June1	AD264	91	85
8784	31.09	1	Ctl	P cinnamomi	2017June1	AD273	0	60
8785	31.09	1	Pcinn	P cinnamomi	2017June1	AD273	76	65
8786	31.09	2	Ctl	P cinnamomi	2017June1	AD273	0	75
8787	31.09	2	Pcinn	P cinnamomi	2017June1	AD273	50	70
8788	31.09	3	Ctl	P cinnamomi	2017June1	AD273	0	25
8789	31.09	3	Pcinn	P cinnamomi	2017June1	AD273	85	40
8790	31.09	4	Ctl	P cinnamomi	2017June1	AD273	0	25
8791	31.09	4	Pcinn	P cinnamomi	2017June1	AD273	75	55
8792	31.09	5	Ctl	P cinnamomi	2017June1	AD273	0	30
8793	31.09	5	Pcinn	P cinnamomi	2017June1	AD273	100	35
8794	31.09	1	Ctl	P cinnamomi	2017June1	AD395	0	25
8795	31.09	1	Pcinn	P cinnamomi	2017June1	AD395	100	100
8796	31.09	2	Ctl	P cinnamomi	2017June1	AD395	0	55
8797	31.09	2	Pcinn	P cinnamomi	2017June1	AD395	63	90
8798	31.09	3	Ctl	P cinnamomi	2017June1	AD395	0	50
8799	31.09	3	Pcinn	P cinnamomi	2017June1	AD395	46	95
8800	31.09	4	Ctl	P cinnamomi	2017June1	AD395	0	10
8801	31.09	4	Pcinn	P cinnamomi	2017June1	AD395	94	95
8802	31.09	5	Ctl	P cinnamomi	2017June1	AD395	0	40
8803	31.09	5	Pcinn	P cinnamomi	2017June1	AD395	89	80
8804	31.09	1	Ctl	P cinnamomi	2017June1	AD442	0	25
8805	31.09	1	Pcinn	P cinnamomi	2017June1	AD442	100	40
8806	31.09	2	Ctl	P cinnamomi	2017June1	AD442	0	60
8807	31.09	2	Pcinn	P cinnamomi	2017June1	AD442	100	45
8808	31.09	3	Ctl	P cinnamomi	2017June1	AD442	0	35
8809	31.09	3	Pcinn	P cinnamomi	2017June1	AD442	0	25
8810	31.09	4	Ctl	P cinnamomi	2017June1	AD442	0	15
8811	31.09	4	Pcinn	P cinnamomi	2017June1	AD442	71	50
8812	31.09	5	Ctl	P cinnamomi	2017June1	AD442	0	25
8813	31.09	5	Pcinn	P cinnamomi	2017June1	AD442	33	50
8814	31.09	1	Ctl	P cinnamomi	2017June1	AD559	0	60
8815	31.09	1	Pcinn	P cinnamomi	2017June1	AD559	64	35
8816	31.09	2	Ctl	P cinnamomi	2017June1	AD559	0	55
8817	31.09	2	Pcinn	P cinnamomi	2017June1	AD559	38	65
8818	31.09	3	Ctl	P cinnamomi	2017June1	AD559	0	15
8819	31.09	3	Pcinn	P cinnamomi	2017June1	AD559	48	65
8820	31.09	4	Ctl	P cinnamomi	2017June1	AD559	0	10
8821	31.09	4	Pcinn	P cinnamomi	2017June1	AD559	58	60
8822	31.09	5	Ctl	P cinnamomi	2017June1	AD559	0	40
8823	31.09	5	Pcinn	P cinnamomi	2017June1	AD559	100	85
8824	31.09	1	Ctl	P cinnamomi	2017June1	AD564	0	30
8825	31.09	1	Pcinn	P cinnamomi	2017June1	AD564	100	100
8826	31.09	2	Ctl	P cinnamomi	2017June1	AD564	0	30
8827	31.09	2	Pcinn	P cinnamomi	2017June1	AD564	100	60
8828	31.09	3	Ctl	P cinnamomi	2017June1	AD564	0	30
8829	31.09	3	Pcinn	P cinnamomi	2017June1	AD564	0	50
8830	31.09	4	Ctl	P cinnamomi	2017June1	AD564	0	25
8831	31.09	4	Pcinn	P cinnamomi	2017June1	AD564	100	80
8832	31.09	5	Ctl	P cinnamomi	2017June1	AD564	0	30
8833	31.09	5	Pcinn	P cinnamomi	2017June1	AD564	84	80
8834	31.09	1	Ctl	P cinnamomi	2017June1	AD57	0	50
8835	31.09	1	Pcinn	P cinnamomi	2017June1	AD57	100	100
8836	31.09	2	Ctl	P cinnamomi	2017June1	AD57	100	100
8837	31.09	2	Pcinn	P cinnamomi	2017June1	AD57	100	100
8838	31.09	3	Ctl	P cinnamomi	2017June1	AD57	0	25
8839	31.09	3	Pcinn	P cinnamomi	2017June1	AD57	88	40
8840	31.09	4	Ctl	P cinnamomi	2017June1	AD57	70	25
8841	31.09	4	Pcinn	P cinnamomi	2017June1	AD57	100	100
8842	31.09	5	Ctl	P cinnamomi	2017June1	AD57	0	10
8843	31.09	5	Pcinn	P cinnamomi	2017June1	AD57	100	100
8844	31.09	1	Ctl	P cinnamomi	2017June1	AD581	0	5
8845	31.09	1	Pcinn	P cinnamomi	2017June1	AD581	5	10
8846	31.09	2	Ctl	P cinnamomi	2017June1	AD581	0	0
8847	31.09	2	Pcinn	P cinnamomi	2017June1	AD581	0	5
8848	31.09	3	Ctl	P cinnamomi	2017June1	AD581	0	0
8849	31.09	3	Pcinn	P cinnamomi	2017June1	AD581	0	60
8850	31.09	4	Ctl	P cinnamomi	2017June1	AD581	0	0
8851	31.09	4	Pcinn	P cinnamomi	2017June1	AD581	56	50
8852	31.09	5	Ctl	P cinnamomi	2017June1	AD581	0	15
8853	31.09	5	Pcinn	P cinnamomi	2017June1	AD581	0	30
8854	31.09	1	Ctl	P cinnamomi	2017June1	AD638	0	10
8855	31.09	1	Pcinn	P cinnamomi	2017June1	AD638	65	40
8856	31.09	2	Ctl	P cinnamomi	2017June1	AD638	3	35
8857	31.09	2	Pcinn	P cinnamomi	2017June1	AD638	77	35
8858	31.09	3	Ctl	P cinnamomi	2017June1	AD638	0	60
8859	31.09	3	Pcinn	P cinnamomi	2017June1	AD638	100	90
8860	31.09	4	Ctl	P cinnamomi	2017June1	AD638	0	10
8861	31.09	4	Pcinn	P cinnamomi	2017June1	AD638	67	100
8862	31.09	5	Ctl	P cinnamomi	2017June1	AD638	0	15
8863	31.09	5	Pcinn	P cinnamomi	2017June1	AD638	100	80
8864	31.09	1	Ctl	P cinnamomi	2017June1	AD645	0	0
8865	31.09	1	Pcinn	P cinnamomi	2017June1	AD645	0	35
8866	31.09	2	Ctl	P cinnamomi	2017June1	AD645	0	40
8867	31.09	2	Pcinn	P cinnamomi	2017June1	AD645	0	10
8868	31.09	3	Ctl	P cinnamomi	2017June1	AD645	0	0
8869	31.09	3	Pcinn	P cinnamomi	2017June1	AD645	77	25
8870	31.09	4	Ctl	P cinnamomi	2017June1	AD645	0	5
8871	31.09	4	Pcinn	P cinnamomi	2017June1	AD645	45	0
8872	31.09	5	Ctl	P cinnamomi	2017June1	AD645	0	10
8873	31.09	5	Pcinn	P cinnamomi	2017June1	AD645	30	25
8874	31.09	1	Ctl	P cinnamomi	2017June1	AD71	0	50
8875	31.09	1	Pcinn	P cinnamomi	2017June1	AD71	27	25
8876	31.09	2	Ctl	P cinnamomi	2017June1	AD71	0	10
8877	31.09	2	Pcinn	P cinnamomi	2017June1	AD71	100	80
8878	31.09	3	Ctl	P cinnamomi	2017June1	AD71	0	10
8879	31.09	3	Pcinn	P cinnamomi	2017June1	AD71	96	90
8880	31.09	4	Ctl	P cinnamomi	2017June1	AD71	0	35
8881	31.09	4	Pcinn	P cinnamomi	2017June1	AD71	83	40
8882	31.09	5	Ctl	P cinnamomi	2017June1	AD71	0	10
8883	31.09	5	Pcinn	P cinnamomi	2017June1	AD71	74	50
8884	31.09	1	Ctl	P cinnamomi	2017June1	AD714	0	15
8885	31.09	1	Pcinn	P cinnamomi	2017June1	AD714	84	55
8886	31.09	2	Ctl	P cinnamomi	2017June1	AD714	0	50
8887	31.09	2	Pcinn	P cinnamomi	2017June1	AD714	95	95
8888	31.09	3	Ctl	P cinnamomi	2017June1	AD714	0	50
8889	31.09	3	Pcinn	P cinnamomi	2017June1	AD714	93	50
8890	31.09	4	Ctl	P cinnamomi	2017June1	AD714	0	65
8891	31.09	4	Pcinn	P cinnamomi	2017June1	AD714	100	40
8892	31.09	5	Ctl	P cinnamomi	2017June1	AD714	0	50
8893	31.09	5	Pcinn	P cinnamomi	2017June1	AD714	98	85
8894	31.09	1	Ctl	P cinnamomi	2017June1	AD717	0	5
8895	31.09	1	Pcinn	P cinnamomi	2017June1	AD717	100	65
8896	31.09	2	Ctl	P cinnamomi	2017June1	AD717	0	35
8897	31.09	2	Pcinn	P cinnamomi	2017June1	AD717	0	35
8898	31.09	3	Ctl	P cinnamomi	2017June1	AD717	0	5
8899	31.09	3	Pcinn	P cinnamomi	2017June1	AD717	0	30
8900	31.09	4	Ctl	P cinnamomi	2017June1	AD717	0	5
8901	31.09	4	Pcinn	P cinnamomi	2017June1	AD717	9	50
8902	31.09	5	Ctl	P cinnamomi	2017June1	AD717	0	10
8903	31.09	5	Pcinn	P cinnamomi	2017June1	AD717	0	0
8904	31.09	1	Ctl	P cinnamomi	2017June1	AD791	0	35
8905	31.09	1	Pcinn	P cinnamomi	2017June1	AD791	87	65
8906	31.09	2	Ctl	P cinnamomi	2017June1	AD791	0	50
8907	31.09	2	Pcinn	P cinnamomi	2017June1	AD791	77	65
8908	31.09	3	Ctl	P cinnamomi	2017June1	AD791	0	10
8909	31.09	3	Pcinn	P cinnamomi	2017June1	AD791	76	85
8910	31.09	4	Ctl	P cinnamomi	2017June1	AD791	0	25
8911	31.09	4	Pcinn	P cinnamomi	2017June1	AD791	100	50
8912	31.09	5	Ctl	P cinnamomi	2017June1	AD791	0	20
8913	31.09	5	Pcinn	P cinnamomi	2017June1	AD791	31	75
8914	31.09	1	Ctl	P cinnamomi	2017June1	AD90	0	25
8915	31.09	1	Pcinn	P cinnamomi	2017June1	AD90	0	15
8916	31.09	2	Ctl	P cinnamomi	2017June1	AD90	0	75
8917	31.09	2	Pcinn	P cinnamomi	2017June1	AD90	76	65
8918	31.09	3	Ctl	P cinnamomi	2017June1	AD90	0	25
8919	31.09	3	Pcinn	P cinnamomi	2017June1	AD90	0	65
8920	31.09	4	Ctl	P cinnamomi	2017June1	AD90	23	75
8921	31.09	4	Pcinn	P cinnamomi	2017June1	AD90	85	65
8922	31.09	5	Ctl	P cinnamomi	2017June1	AD90	0	15
8923	31.09	5	Pcinn	P cinnamomi	2017June1	AD90	45	25
8924	31.09	1	Ctl	P cinnamomi	2017June1	AD96	0	25
8925	31.09	1	Pcinn	P cinnamomi	2017June1	AD96	64	40
8926	31.09	2	Ctl	P cinnamomi	2017June1	AD96	0	50
8927	31.09	2	Pcinn	P cinnamomi	2017June1	AD96	40	85
8928	31.09	3	Ctl	P cinnamomi	2017June1	AD96	0	5
8929	31.09	3	Pcinn	P cinnamomi	2017June1	AD96	0	75
8930	31.09	4	Ctl	P cinnamomi	2017June1	AD96	0	55
8931	31.09	4	Pcinn	P cinnamomi	2017June1	AD96	100	55
8932	31.09	5	Ctl	P cinnamomi	2017June1	AD96	0	10
8933	31.09	5	Pcinn	P cinnamomi	2017June1	AD96	100	75
8934	31.09	1	Ctl	P cinnamomi	2017June1	TB79	0	0
8935	31.09	1	Pcinn	P cinnamomi	2017June1	TB79	0	0
8936	31.09	2	Ctl	P cinnamomi	2017June1	TB79	0	0
8937	31.09	2	Pcinn	P cinnamomi	2017June1	TB79	0	60
8938	31.09	3	Ctl	P cinnamomi	2017June1	TB79	0	0
8939	31.09	3	Pcinn	P cinnamomi	2017June1	TB79	0	25
8940	31.09	4	Ctl	P cinnamomi	2017June1	TB79	0	10
8941	31.09	4	Pcinn	P cinnamomi	2017June1	TB79	0	20
8942	31.09	5	Ctl	P cinnamomi	2017June1	TB79	0	5
8943	31.09	5	Pcinn	P cinnamomi	2017June1	TB79	0	50
9164	31.09	1	Ctl	P cinnamomi	2017June2	AD1	0	5
9165	31.09	1	Pcinn	P cinnamomi	2017June2	AD1	7	5
9166	31.09	2	Ctl	P cinnamomi	2017June2	AD1	0	5
9167	31.09	2	Pcinn	P cinnamomi	2017June2	AD1	0	10
9168	31.09	3	Ctl	P cinnamomi	2017June2	AD1	0	0
9169	31.09	3	Pcinn	P cinnamomi	2017June2	AD1	0	25
9170	31.09	4	Ctl	P cinnamomi	2017June2	AD1	0	5
9171	31.09	4	Pcinn	P cinnamomi	2017June2	AD1	45	20
9172	31.09	5	Ctl	P cinnamomi	2017June2	AD1	0	5
9173	31.09	5	Pcinn	P cinnamomi	2017June2	AD1	10	25
9174	31.09	1	Ctl	P cinnamomi	2017June2	AD118	0	10
9175	31.09	1	Pcinn	P cinnamomi	2017June2	AD118	0	25
9176	31.09	2	Ctl	P cinnamomi	2017June2	AD118	0	5
9177	31.09	2	Pcinn	P cinnamomi	2017June2	AD118	0	15
9178	31.09	3	Ctl	P cinnamomi	2017June2	AD118	0	5
9179	31.09	3	Pcinn	P cinnamomi	2017June2	AD118	1	5
9180	31.09	4	Ctl	P cinnamomi	2017June2	AD118	0	10
9181	31.09	4	Pcinn	P cinnamomi	2017June2	AD118	0	0
9182	31.09	5	Ctl	P cinnamomi	2017June2	AD118	0	5
9183	31.09	5	Pcinn	P cinnamomi	2017June2	AD118	0	5
9184	31.09	1	Ctl	P cinnamomi	2017June2	AD125	0	15
9185	31.09	1	Pcinn	P cinnamomi	2017June2	AD125	3	30
9186	31.09	2	Ctl	P cinnamomi	2017June2	AD125	0	20
9187	31.09	2	Pcinn	P cinnamomi	2017June2	AD125	0	30
9188	31.09	3	Ctl	P cinnamomi	2017June2	AD125	0	25
9189	31.09	3	Pcinn	P cinnamomi	2017June2	AD125	0	25
9190	31.09	4	Ctl	P cinnamomi	2017June2	AD125	0	25
9191	31.09	4	Pcinn	P cinnamomi	2017June2	AD125	0	30
9192	31.09	5	Ctl	P cinnamomi	2017June2	AD125	0	15
9193	31.09	5	Pcinn	P cinnamomi	2017June2	AD125	0	5
9194	31.09	1	Ctl	P cinnamomi	2017June2	AD224	0	10
9195	31.09	1	Pcinn	P cinnamomi	2017June2	AD224	0	5
9196	31.09	2	Ctl	P cinnamomi	2017June2	AD224	0	25
9197	31.09	2	Pcinn	P cinnamomi	2017June2	AD224	0	10
9198	31.09	3	Ctl	P cinnamomi	2017June2	AD224	0	10
9199	31.09	3	Pcinn	P cinnamomi	2017June2	AD224	0	10
9200	31.09	4	Ctl	P cinnamomi	2017June2	AD224	0	30
9201	31.09	4	Pcinn	P cinnamomi	2017June2	AD224	0	5
9202	31.09	5	Ctl	P cinnamomi	2017June2	AD224	6	5
9203	31.09	5	Pcinn	P cinnamomi	2017June2	AD224	0	25
9204	31.09	1	Ctl	P cinnamomi	2017June2	AD265	0	15
9205	31.09	1	Pcinn	P cinnamomi	2017June2	AD265	0	15
9206	31.09	2	Ctl	P cinnamomi	2017June2	AD265	0	25
9207	31.09	2	Pcinn	P cinnamomi	2017June2	AD265	3	35
9208	31.09	3	Ctl	P cinnamomi	2017June2	AD265	0	0
9209	31.09	3	Pcinn	P cinnamomi	2017June2	AD265	4	10
9210	31.09	4	Ctl	P cinnamomi	2017June2	AD265	0	5
9211	31.09	4	Pcinn	P cinnamomi	2017June2	AD265	5	15
9212	31.09	5	Ctl	P cinnamomi	2017June2	AD265	0	10
9213	31.09	5	Pcinn	P cinnamomi	2017June2	AD265	0	10
9214	31.09	1	Ctl	P cinnamomi	2017June2	AD294	0	0
9215	31.09	1	Pcinn	P cinnamomi	2017June2	AD294	0	0
9216	31.09	2	Ctl	P cinnamomi	2017June2	AD294	0	5
9217	31.09	2	Pcinn	P cinnamomi	2017June2	AD294	0	25
9218	31.09	3	Ctl	P cinnamomi	2017June2	AD294	0	5
9219	31.09	3	Pcinn	P cinnamomi	2017June2	AD294	0	5
9220	31.09	4	Ctl	P cinnamomi	2017June2	AD294	0	0
9221	31.09	4	Pcinn	P cinnamomi	2017June2	AD294	0	25
9222	31.09	5	Ctl	P cinnamomi	2017June2	AD294	12	20
9223	31.09	5	Pcinn	P cinnamomi	2017June2	AD294	0	25
9224	31.09	1	Ctl	P cinnamomi	2017June2	AD333	0	5
9225	31.09	1	Pcinn	P cinnamomi	2017June2	AD333	0	10
9226	31.09	2	Ctl	P cinnamomi	2017June2	AD333	0	10
9227	31.09	2	Pcinn	P cinnamomi	2017June2	AD333	0	5
9228	31.09	3	Ctl	P cinnamomi	2017June2	AD333	0	0
9229	31.09	3	Pcinn	P cinnamomi	2017June2	AD333	5	5
9230	31.09	4	Ctl	P cinnamomi	2017June2	AD333	0	0
9231	31.09	4	Pcinn	P cinnamomi	2017June2	AD333	0	5
9232	31.09	5	Ctl	P cinnamomi	2017June2	AD333	0	5
9233	31.09	5	Pcinn	P cinnamomi	2017June2	AD333	0	5
9234	31.09	1	Ctl	P cinnamomi	2017June2	AD345	0	0
9235	31.09	1	Pcinn	P cinnamomi	2017June2	AD345	0	5
9236	31.09	2	Ctl	P cinnamomi	2017June2	AD345	100	100
9237	31.09	2	Pcinn	P cinnamomi	2017June2	AD345	0	0
9238	31.09	3	Ctl	P cinnamomi	2017June2	AD345	3	0
9239	31.09	3	Pcinn	P cinnamomi	2017June2	AD345	0	0
9240	31.09	4	Ctl	P cinnamomi	2017June2	AD345	0	15
9241	31.09	4	Pcinn	P cinnamomi	2017June2	AD345	0	0
9242	31.09	5	Ctl	P cinnamomi	2017June2	AD345	0	5
9243	31.09	5	Pcinn	P cinnamomi	2017June2	AD345	0	30
9244	31.09	1	Ctl	P cinnamomi	2017June2	AD434	0	5
9245	31.09	1	Pcinn	P cinnamomi	2017June2	AD434	100	100
9246	31.09	2	Ctl	P cinnamomi	2017June2	AD434	0	5
9247	31.09	2	Pcinn	P cinnamomi	2017June2	AD434	6	10
9248	31.09	3	Ctl	P cinnamomi	2017June2	AD434	100	100
9249	31.09	3	Pcinn	P cinnamomi	2017June2	AD434	0	5
9250	31.09	4	Ctl	P cinnamomi	2017June2	AD434	0	0
9251	31.09	4	Pcinn	P cinnamomi	2017June2	AD434	0	5
9252	31.09	5	Ctl	P cinnamomi	2017June2	AD434	0	5
9253	31.09	5	Pcinn	P cinnamomi	2017June2	AD434	2	5
9254	31.09	1	Ctl	P cinnamomi	2017June2	AD436	0	0
9255	31.09	1	Pcinn	P cinnamomi	2017June2	AD436	0	5
9256	31.09	2	Ctl	P cinnamomi	2017June2	AD436	0	5
9257	31.09	2	Pcinn	P cinnamomi	2017June2	AD436	0	10
9258	31.09	3	Ctl	P cinnamomi	2017June2	AD436	0	5
9259	31.09	3	Pcinn	P cinnamomi	2017June2	AD436	0	5
9260	31.09	4	Ctl	P cinnamomi	2017June2	AD436	0	0
9261	31.09	4	Pcinn	P cinnamomi	2017June2	AD436	0	25
9262	31.09	5	Ctl	P cinnamomi	2017June2	AD436	0	5
9263	31.09	5	Pcinn	P cinnamomi	2017June2	AD436	0	25
9264	31.09	1	Ctl	P cinnamomi	2017June2	AD476	0	0
9265	31.09	1	Pcinn	P cinnamomi	2017June2	AD476	0	5
9266	31.09	2	Ctl	P cinnamomi	2017June2	AD476	0	25
9267	31.09	2	Pcinn	P cinnamomi	2017June2	AD476	0	25
9268	31.09	3	Ctl	P cinnamomi	2017June2	AD476	0	10
9269	31.09	3	Pcinn	P cinnamomi	2017June2	AD476	0	25
9270	31.09	4	Ctl	P cinnamomi	2017June2	AD476	0	5
9271	31.09	4	Pcinn	P cinnamomi	2017June2	AD476	17	25
9272	31.09	5	Ctl	P cinnamomi	2017June2	AD476	0	10
9273	31.09	5	Pcinn	P cinnamomi	2017June2	AD476	0	10
9274	31.09	1	Ctl	P cinnamomi	2017June2	AD525	0	0
9275	31.09	1	Pcinn	P cinnamomi	2017June2	AD525	0	5
9276	31.09	2	Ctl	P cinnamomi	2017June2	AD525	0	0
9277	31.09	2	Pcinn	P cinnamomi	2017June2	AD525	0	0
9278	31.09	3	Ctl	P cinnamomi	2017June2	AD525	0	0
9279	31.09	3	Pcinn	P cinnamomi	2017June2	AD525	0	5
9280	31.09	4	Ctl	P cinnamomi	2017June2	AD525	0	0
9281	31.09	4	Pcinn	P cinnamomi	2017June2	AD525	0	5
9282	31.09	5	Ctl	P cinnamomi	2017June2	AD525	0	10
9283	31.09	5	Pcinn	P cinnamomi	2017June2	AD525	0	55
9284	31.09	1	Ctl	P cinnamomi	2017June2	AD528	0	5
9285	31.09	1	Pcinn	P cinnamomi	2017June2	AD528	0	15
9286	31.09	2	Ctl	P cinnamomi	2017June2	AD528	0	0
9287	31.09	2	Pcinn	P cinnamomi	2017June2	AD528	0	25
9288	31.09	3	Ctl	P cinnamomi	2017June2	AD528	0	0
9289	31.09	3	Pcinn	P cinnamomi	2017June2	AD528	0	15
9290	31.09	4	Ctl	P cinnamomi	2017June2	AD528	0	10
9291	31.09	4	Pcinn	P cinnamomi	2017June2	AD528	0	10
9292	31.09	5	Ctl	P cinnamomi	2017June2	AD528	0	5
9293	31.09	5	Pcinn	P cinnamomi	2017June2	AD528	0	10
9294	31.09	1	Ctl	P cinnamomi	2017June2	AD67	0	5
9295	31.09	1	Pcinn	P cinnamomi	2017June2	AD67	0	20
9296	31.09	2	Ctl	P cinnamomi	2017June2	AD67	0	5
9297	31.09	2	Pcinn	P cinnamomi	2017June2	AD67	0	15
9298	31.09	3	Ctl	P cinnamomi	2017June2	AD67	0	5
9299	31.09	3	Pcinn	P cinnamomi	2017June2	AD67	0	30
9300	31.09	4	Ctl	P cinnamomi	2017June2	AD67	0	5
9301	31.09	4	Pcinn	P cinnamomi	2017June2	AD67	0	20
9302	31.09	5	Ctl	P cinnamomi	2017June2	AD67	0	5
9303	31.09	5	Pcinn	P cinnamomi	2017June2	AD67	0	25
9304	31.09	1	Ctl	P cinnamomi	2017June2	AD705	0	35
9305	31.09	1	Pcinn	P cinnamomi	2017June2	AD705	0	10
9306	31.09	2	Ctl	P cinnamomi	2017June2	AD705	0	15
9307	31.09	2	Pcinn	P cinnamomi	2017June2	AD705	0	25
9308	31.09	3	Ctl	P cinnamomi	2017June2	AD705	0	0
9309	31.09	3	Pcinn	P cinnamomi	2017June2	AD705	0	5
9310	31.09	4	Ctl	P cinnamomi	2017June2	AD705	0	10
9311	31.09	4	Pcinn	P cinnamomi	2017June2	AD705	0	45
9312	31.09	5	Ctl	P cinnamomi	2017June2	AD705	0	15
9313	31.09	5	Pcinn	P cinnamomi	2017June2	AD705	0	10
9314	31.09	1	Ctl	P cinnamomi	2017June2	AD767	0	5
9315	31.09	1	Pcinn	P cinnamomi	2017June2	AD767	0	5
9316	31.09	2	Ctl	P cinnamomi	2017June2	AD767	0	5
9317	31.09	2	Pcinn	P cinnamomi	2017June2	AD767	100	100
9318	31.09	3	Ctl	P cinnamomi	2017June2	AD767	0	0
9319	31.09	3	Pcinn	P cinnamomi	2017June2	AD767	0	5
9320	31.09	4	Ctl	P cinnamomi	2017June2	AD767	0	15
9321	31.09	4	Pcinn	P cinnamomi	2017June2	AD767	0	10
9322	31.09	5	Ctl	P cinnamomi	2017June2	AD767	0	5
9323	31.09	5	Pcinn	P cinnamomi	2017June2	AD767	0	5
9324	31.09	1	Ctl	P cinnamomi	2017June2	EA1	0	0
9325	31.09	1	Pcinn	P cinnamomi	2017June2	EA1	0	0
9326	31.09	2	Ctl	P cinnamomi	2017June2	EA1	0	0
9327	31.09	2	Pcinn	P cinnamomi	2017June2	EA1	0	0
9328	31.09	3	Ctl	P cinnamomi	2017June2	EA1	0	5
9329	31.09	3	Pcinn	P cinnamomi	2017June2	EA1	100	100
9330	31.09	4	Ctl	P cinnamomi	2017June2	EA1	0	0
9331	31.09	4	Pcinn	P cinnamomi	2017June2	EA1	0	25
9332	31.09	5	Ctl	P cinnamomi	2017June2	EA1	0	5
9333	31.09	5	Pcinn	P cinnamomi	2017June2	EA1	0	5
9334	31.09	1	Ctl	P cinnamomi	2017June2	TB111	0	5
9335	31.09	1	Pcinn	P cinnamomi	2017June2	TB111	0	25
9336	31.09	2	Ctl	P cinnamomi	2017June2	TB111	0	25
9337	31.09	2	Pcinn	P cinnamomi	2017June2	TB111	0	0
9338	31.09	3	Ctl	P cinnamomi	2017June2	TB111	0	0
9339	31.09	3	Pcinn	P cinnamomi	2017June2	TB111	0	0
9340	31.09	4	Ctl	P cinnamomi	2017June2	TB111	0	0
9341	31.09	4	Pcinn	P cinnamomi	2017June2	TB111	100	100
9342	31.09	5	Ctl	P cinnamomi	2017June2	TB111	0	5
9343	31.09	5	Pcinn	P cinnamomi	2017June2	TB111	0	0
9344	31.09	1	Ctl	P cinnamomi	2017June2	TB31	0	15
9345	31.09	1	Pcinn	P cinnamomi	2017June2	TB31	0	0
9346	31.09	2	Ctl	P cinnamomi	2017June2	TB31	0	0
9347	31.09	2	Pcinn	P cinnamomi	2017June2	TB31	0	5
9348	31.09	3	Ctl	P cinnamomi	2017June2	TB31	0	5
9349	31.09	3	Pcinn	P cinnamomi	2017June2	TB31	0	25
9350	31.09	4	Ctl	P cinnamomi	2017June2	TB31	0	0
9351	31.09	4	Pcinn	P cinnamomi	2017June2	TB31	0	0
9352	31.09	5	Ctl	P cinnamomi	2017June2	TB31	0	10
9353	31.09	5	Pcinn	P cinnamomi	2017June2	TB31	4	5
9354	31.09	1	Ctl	P cinnamomi	2017June2	TB32	0	5
9355	31.09	1	Pcinn	P cinnamomi	2017June2	TB32	0	5
9356	31.09	2	Ctl	P cinnamomi	2017June2	TB32	0	0
9357	31.09	2	Pcinn	P cinnamomi	2017June2	TB32	5	30
9358	31.09	3	Ctl	P cinnamomi	2017June2	TB32	0	5
9359	31.09	3	Pcinn	P cinnamomi	2017June2	TB32	0	10
9360	31.09	4	Ctl	P cinnamomi	2017June2	TB32	3	10
9361	31.09	4	Pcinn	P cinnamomi	2017June2	TB32	0	35
9362	31.09	5	Ctl	P cinnamomi	2017June2	TB32	0	10
9363	31.09	5	Pcinn	P cinnamomi	2017June2	TB32	0	40
9364	31.09	1	Ctl	P cinnamomi	2017June2	TB80	0	5
9365	31.09	1	Pcinn	P cinnamomi	2017June2	TB80	12	25
9366	31.09	2	Ctl	P cinnamomi	2017June2	TB80	0	10
9367	31.09	2	Pcinn	P cinnamomi	2017June2	TB80	0	0
9368	31.09	3	Ctl	P cinnamomi	2017June2	TB80	7	5
9369	31.09	3	Pcinn	P cinnamomi	2017June2	TB80	3	25
9370	31.09	4	Ctl	P cinnamomi	2017June2	TB80	0	5
9371	31.09	4	Pcinn	P cinnamomi	2017June2	TB80	5	5
9372	31.09	5	Ctl	P cinnamomi	2017June2	TB80	0	10
9373	31.09	5	Pcinn	P cinnamomi	2017June2	TB80	0	5
9584	31.09	1	Ctl	P cinnamomi	2017Mar	AD119	0	15
9585	31.09	1	Pcinn	P cinnamomi	2017Mar	AD119	0	20
9586	31.09	2	Ctl	P cinnamomi	2017Mar	AD119	0	0
9587	31.09	2	Pcinn	P cinnamomi	2017Mar	AD119	0	0
9588	31.09	3	Ctl	P cinnamomi	2017Mar	AD119	0	0
9589	31.09	3	Pcinn	P cinnamomi	2017Mar	AD119	0	5
9590	31.09	4	Ctl	P cinnamomi	2017Mar	AD119	0	0
9591	31.09	4	Pcinn	P cinnamomi	2017Mar	AD119	0	10
9592	31.09	5	Ctl	P cinnamomi	2017Mar	AD119	0	0
9593	31.09	5	Pcinn	P cinnamomi	2017Mar	AD119	0	0
9594	31.09	1	Ctl	P cinnamomi	2017Mar	AD138	0	30
9595	31.09	1	Pcinn	P cinnamomi	2017Mar	AD138	0	25
9596	31.09	2	Ctl	P cinnamomi	2017Mar	AD138	0	10
9597	31.09	2	Pcinn	P cinnamomi	2017Mar	AD138	0	0
9598	31.09	3	Ctl	P cinnamomi	2017Mar	AD138	0	0
9599	31.09	3	Pcinn	P cinnamomi	2017Mar	AD138	0	40
9600	31.09	4	Ctl	P cinnamomi	2017Mar	AD138	0	0
9601	31.09	4	Pcinn	P cinnamomi	2017Mar	AD138	23	15
9602	31.09	5	Ctl	P cinnamomi	2017Mar	AD138	0	0
9603	31.09	5	Pcinn	P cinnamomi	2017Mar	AD138	0	5
9604	31.09	1	Ctl	P cinnamomi	2017Mar	AD18	30	20
9605	31.09	1	Pcinn	P cinnamomi	2017Mar	AD18	0	10
9606	31.09	2	Ctl	P cinnamomi	2017Mar	AD18	0	0
9607	31.09	2	Pcinn	P cinnamomi	2017Mar	AD18	0	5
9608	31.09	3	Ctl	P cinnamomi	2017Mar	AD18	0	0
9609	31.09	3	Pcinn	P cinnamomi	2017Mar	AD18	8	10
9610	31.09	4	Ctl	P cinnamomi	2017Mar	AD18	0	5
9611	31.09	4	Pcinn	P cinnamomi	2017Mar	AD18	0	0
9612	31.09	5	Ctl	P cinnamomi	2017Mar	AD18	0	0
9613	31.09	5	Pcinn	P cinnamomi	2017Mar	AD18	0	0
9614	31.09	1	Ctl	P cinnamomi	2017Mar	AD180	26	70
9615	31.09	1	Pcinn	P cinnamomi	2017Mar	AD180	0	10
9616	31.09	2	Ctl	P cinnamomi	2017Mar	AD180	0	0
9617	31.09	2	Pcinn	P cinnamomi	2017Mar	AD180	0	10
9618	31.09	3	Ctl	P cinnamomi	2017Mar	AD180	0	0
9619	31.09	3	Pcinn	P cinnamomi	2017Mar	AD180	100	100
9620	31.09	4	Ctl	P cinnamomi	2017Mar	AD180	0	0
9621	31.09	4	Pcinn	P cinnamomi	2017Mar	AD180	0	0
9622	31.09	5	Ctl	P cinnamomi	2017Mar	AD180	0	0
9623	31.09	5	Pcinn	P cinnamomi	2017Mar	AD180	10	5
9624	31.09	1	Ctl	P cinnamomi	2017Mar	AD182	0	5
9625	31.09	1	Pcinn	P cinnamomi	2017Mar	AD182	0	65
9626	31.09	2	Ctl	P cinnamomi	2017Mar	AD182	0	0
9627	31.09	2	Pcinn	P cinnamomi	2017Mar	AD182	0	5
9628	31.09	3	Ctl	P cinnamomi	2017Mar	AD182	0	0
9629	31.09	3	Pcinn	P cinnamomi	2017Mar	AD182	65	10
9630	31.09	4	Ctl	P cinnamomi	2017Mar	AD182	0	0
9631	31.09	4	Pcinn	P cinnamomi	2017Mar	AD182	0	5
9632	31.09	5	Ctl	P cinnamomi	2017Mar	AD182	0	0
9633	31.09	5	Pcinn	P cinnamomi	2017Mar	AD182	0	20
9634	31.09	1	Ctl	P cinnamomi	2017Mar	AD192	28	30
9635	31.09	1	Pcinn	P cinnamomi	2017Mar	AD192	14	35
9636	31.09	2	Ctl	P cinnamomi	2017Mar	AD192	0	5
9637	31.09	2	Pcinn	P cinnamomi	2017Mar	AD192	0	0
9638	31.09	3	Ctl	P cinnamomi	2017Mar	AD192	0	0
9639	31.09	3	Pcinn	P cinnamomi	2017Mar	AD192	10	5
9640	31.09	4	Ctl	P cinnamomi	2017Mar	AD192	0	0
9641	31.09	4	Pcinn	P cinnamomi	2017Mar	AD192	7	10
9642	31.09	5	Ctl	P cinnamomi	2017Mar	AD192	0	0
9643	31.09	5	Pcinn	P cinnamomi	2017Mar	AD192	56	100
9644	31.09	1	Ctl	P cinnamomi	2017Mar	AD198	0	20
9645	31.09	1	Pcinn	P cinnamomi	2017Mar	AD198	0	20
9646	31.09	2	Ctl	P cinnamomi	2017Mar	AD198	0	5
9647	31.09	2	Pcinn	P cinnamomi	2017Mar	AD198	0	10
9648	31.09	3	Ctl	P cinnamomi	2017Mar	AD198	0	0
9649	31.09	3	Pcinn	P cinnamomi	2017Mar	AD198	0	35
9650	31.09	4	Ctl	P cinnamomi	2017Mar	AD198	0	0
9651	31.09	4	Pcinn	P cinnamomi	2017Mar	AD198	0	10
9652	31.09	5	Ctl	P cinnamomi	2017Mar	AD198	0	0
9653	31.09	5	Pcinn	P cinnamomi	2017Mar	AD198	16	5
9654	31.09	1	Ctl	P cinnamomi	2017Mar	AD215	0	0
9655	31.09	1	Pcinn	P cinnamomi	2017Mar	AD215	0	15
9656	31.09	2	Ctl	P cinnamomi	2017Mar	AD215	0	5
9657	31.09	2	Pcinn	P cinnamomi	2017Mar	AD215	29	15
9658	31.09	3	Ctl	P cinnamomi	2017Mar	AD215	0	0
9659	31.09	3	Pcinn	P cinnamomi	2017Mar	AD215	0	0
9660	31.09	4	Ctl	P cinnamomi	2017Mar	AD215	0	0
9661	31.09	4	Pcinn	P cinnamomi	2017Mar	AD215	0	0
9662	31.09	5	Ctl	P cinnamomi	2017Mar	AD215	0	0
9663	31.09	5	Pcinn	P cinnamomi	2017Mar	AD215	0	5
9664	31.09	1	Ctl	P cinnamomi	2017Mar	AD246	0	10
9665	31.09	1	Pcinn	P cinnamomi	2017Mar	AD246	9	45
9666	31.09	2	Ctl	P cinnamomi	2017Mar	AD246	0	0
9667	31.09	2	Pcinn	P cinnamomi	2017Mar	AD246	55	30
9668	31.09	3	Ctl	P cinnamomi	2017Mar	AD246	0	0
9669	31.09	3	Pcinn	P cinnamomi	2017Mar	AD246	13	45
9670	31.09	4	Ctl	P cinnamomi	2017Mar	AD246	0	5
9671	31.09	4	Pcinn	P cinnamomi	2017Mar	AD246	15	20
9672	31.09	5	Ctl	P cinnamomi	2017Mar	AD246	0	5
9673	31.09	5	Pcinn	P cinnamomi	2017Mar	AD246	0	25
9674	31.09	1	Ctl	P cinnamomi	2017Mar	AD258	0	5
9675	31.09	1	Pcinn	P cinnamomi	2017Mar	AD258	0	35
9676	31.09	2	Ctl	P cinnamomi	2017Mar	AD258	0	0
9677	31.09	2	Pcinn	P cinnamomi	2017Mar	AD258	0	5
9678	31.09	3	Ctl	P cinnamomi	2017Mar	AD258	0	0
9679	31.09	3	Pcinn	P cinnamomi	2017Mar	AD258	12	15
9680	31.09	4	Ctl	P cinnamomi	2017Mar	AD258	0	0
9681	31.09	4	Pcinn	P cinnamomi	2017Mar	AD258	0	5
9682	31.09	5	Ctl	P cinnamomi	2017Mar	AD258	0	0
9683	31.09	5	Pcinn	P cinnamomi	2017Mar	AD258	0	5
9684	31.09	1	Ctl	P cinnamomi	2017Mar	AD283	0	0
9685	31.09	1	Pcinn	P cinnamomi	2017Mar	AD283	7	20
9686	31.09	2	Ctl	P cinnamomi	2017Mar	AD283	0	5
9687	31.09	2	Pcinn	P cinnamomi	2017Mar	AD283	0	5
9688	31.09	3	Ctl	P cinnamomi	2017Mar	AD283	0	0
9689	31.09	3	Pcinn	P cinnamomi	2017Mar	AD283	100	90
9690	31.09	4	Ctl	P cinnamomi	2017Mar	AD283	0	0
9691	31.09	4	Pcinn	P cinnamomi	2017Mar	AD283	0	10
9692	31.09	5	Ctl	P cinnamomi	2017Mar	AD283	0	0
9693	31.09	5	Pcinn	P cinnamomi	2017Mar	AD283	0	0
9694	31.09	1	Ctl	P cinnamomi	2017Mar	AD285	0	0
9695	31.09	1	Pcinn	P cinnamomi	2017Mar	AD285	10	20
9696	31.09	2	Ctl	P cinnamomi	2017Mar	AD285	0	0
9697	31.09	2	Pcinn	P cinnamomi	2017Mar	AD285	0	5
9698	31.09	3	Ctl	P cinnamomi	2017Mar	AD285	0	0
9699	31.09	3	Pcinn	P cinnamomi	2017Mar	AD285	0	10
9700	31.09	4	Ctl	P cinnamomi	2017Mar	AD285	0	0
9701	31.09	4	Pcinn	P cinnamomi	2017Mar	AD285	0	25
9702	31.09	5	Ctl	P cinnamomi	2017Mar	AD285	0	0
9703	31.09	5	Pcinn	P cinnamomi	2017Mar	AD285	3	15
9704	31.09	1	Ctl	P cinnamomi	2017Mar	AD297	0	0
9705	31.09	1	Pcinn	P cinnamomi	2017Mar	AD297	6	20
9706	31.09	2	Ctl	P cinnamomi	2017Mar	AD297	0	0
9707	31.09	2	Pcinn	P cinnamomi	2017Mar	AD297	0	5
9708	31.09	3	Ctl	P cinnamomi	2017Mar	AD297	0	0
9709	31.09	3	Pcinn	P cinnamomi	2017Mar	AD297	17	10
9710	31.09	4	Ctl	P cinnamomi	2017Mar	AD297	0	0
9711	31.09	4	Pcinn	P cinnamomi	2017Mar	AD297	0	0
9712	31.09	5	Ctl	P cinnamomi	2017Mar	AD297	0	0
9713	31.09	5	Pcinn	P cinnamomi	2017Mar	AD297	0	10
9714	31.09	1	Ctl	P cinnamomi	2017Mar	AD30	0	10
9715	31.09	1	Pcinn	P cinnamomi	2017Mar	AD30	90	90
9716	31.09	2	Ctl	P cinnamomi	2017Mar	AD30	0	0
9717	31.09	2	Pcinn	P cinnamomi	2017Mar	AD30	0	0
9718	31.09	3	Ctl	P cinnamomi	2017Mar	AD30	0	0
9719	31.09	3	Pcinn	P cinnamomi	2017Mar	AD30	0	15
9720	31.09	4	Ctl	P cinnamomi	2017Mar	AD30	0	0
9721	31.09	4	Pcinn	P cinnamomi	2017Mar	AD30	0	40
9722	31.09	5	Ctl	P cinnamomi	2017Mar	AD30	0	0
9723	31.09	5	Pcinn	P cinnamomi	2017Mar	AD30	0	5
9724	31.09	1	Ctl	P cinnamomi	2017Mar	AD312	0	0
9725	31.09	1	Pcinn	P cinnamomi	2017Mar	AD312	4	5
9726	31.09	2	Ctl	P cinnamomi	2017Mar	AD312	0	0
9727	31.09	2	Pcinn	P cinnamomi	2017Mar	AD312	0	5
9728	31.09	3	Ctl	P cinnamomi	2017Mar	AD312	0	0
9729	31.09	3	Pcinn	P cinnamomi	2017Mar	AD312	8	35
9730	31.09	4	Ctl	P cinnamomi	2017Mar	AD312	0	0
9731	31.09	4	Pcinn	P cinnamomi	2017Mar	AD312	0	40
9732	31.09	5	Ctl	P cinnamomi	2017Mar	AD312	0	0
9733	31.09	5	Pcinn	P cinnamomi	2017Mar	AD312	14	15
9734	31.09	1	Ctl	P cinnamomi	2017Mar	AD349	0	10
9735	31.09	1	Pcinn	P cinnamomi	2017Mar	AD349	0	40
9736	31.09	2	Ctl	P cinnamomi	2017Mar	AD349	0	5
9737	31.09	2	Pcinn	P cinnamomi	2017Mar	AD349	0	10
9738	31.09	3	Ctl	P cinnamomi	2017Mar	AD349	0	0
9739	31.09	3	Pcinn	P cinnamomi	2017Mar	AD349	0	15
9740	31.09	4	Ctl	P cinnamomi	2017Mar	AD349	0	0
9741	31.09	4	Pcinn	P cinnamomi	2017Mar	AD349	0	0
9742	31.09	5	Ctl	P cinnamomi	2017Mar	AD349	0	0
9743	31.09	5	Pcinn	P cinnamomi	2017Mar	AD349	0	10
9744	31.09	1	Ctl	P cinnamomi	2017Mar	AD357	0	10
9745	31.09	1	Pcinn	P cinnamomi	2017Mar	AD357	11	30
9746	31.09	2	Ctl	P cinnamomi	2017Mar	AD357	0	10
9747	31.09	2	Pcinn	P cinnamomi	2017Mar	AD357	17	25
9748	31.09	3	Ctl	P cinnamomi	2017Mar	AD357	0	5
9749	31.09	3	Pcinn	P cinnamomi	2017Mar	AD357	0	5
9750	31.09	4	Ctl	P cinnamomi	2017Mar	AD357	0	0
9751	31.09	4	Pcinn	P cinnamomi	2017Mar	AD357	0	15
9752	31.09	5	Ctl	P cinnamomi	2017Mar	AD357	0	0
9753	31.09	5	Pcinn	P cinnamomi	2017Mar	AD357	0	0
9754	31.09	1	Ctl	P cinnamomi	2017Mar	AD37	0	0
9755	31.09	1	Pcinn	P cinnamomi	2017Mar	AD37	0	5
9756	31.09	2	Ctl	P cinnamomi	2017Mar	AD37	0	0
9757	31.09	2	Pcinn	P cinnamomi	2017Mar	AD37	0	5
9758	31.09	3	Ctl	P cinnamomi	2017Mar	AD37	0	0
9759	31.09	3	Pcinn	P cinnamomi	2017Mar	AD37	0	10
9760	31.09	4	Ctl	P cinnamomi	2017Mar	AD37	0	0
9761	31.09	4	Pcinn	P cinnamomi	2017Mar	AD37	0	0
9762	31.09	5	Ctl	P cinnamomi	2017Mar	AD37	0	0
9763	31.09	5	Pcinn	P cinnamomi	2017Mar	AD37	0	0
9764	31.09	1	Ctl	P cinnamomi	2017Mar	AD400	0	5
9765	31.09	1	Pcinn	P cinnamomi	2017Mar	AD400	22	40
9766	31.09	2	Ctl	P cinnamomi	2017Mar	AD400	0	0
9767	31.09	2	Pcinn	P cinnamomi	2017Mar	AD400	23	15
9768	31.09	3	Ctl	P cinnamomi	2017Mar	AD400	0	0
9769	31.09	3	Pcinn	P cinnamomi	2017Mar	AD400	33	10
9770	31.09	4	Ctl	P cinnamomi	2017Mar	AD400	0	0
9771	31.09	4	Pcinn	P cinnamomi	2017Mar	AD400	0	5
9772	31.09	5	Ctl	P cinnamomi	2017Mar	AD400	0	0
9773	31.09	5	Pcinn	P cinnamomi	2017Mar	AD400	25	5
9774	31.09	1	Ctl	P cinnamomi	2017Mar	AD414	100	100
9775	31.09	1	Pcinn	P cinnamomi	2017Mar	AD414	0	5
9776	31.09	2	Ctl	P cinnamomi	2017Mar	AD414	0	10
9777	31.09	2	Pcinn	P cinnamomi	2017Mar	AD414	0	0
9778	31.09	3	Ctl	P cinnamomi	2017Mar	AD414	0	0
[truncated: 529 more rows]

## Sheet: 31.09_pin
Ser no.	Female parent	Clone pair$	Inoculated (P pin or P cin) or a control (Ctl) clone	Pathogen	Experiment	Hybrid progeny	Crown rot (% length)	Root rot (% length)
5725	31.09	1	Ctl	P pinni	2014Julex3	TB104	0	10
5726	31.09	1	Ppin	P pinni	2014Julex3	TB104	0	5
5727	31.09	2	Ctl	P pinni	2014Julex3	TB104	0	5
5728	31.09	2	Ppin	P pinni	2014Julex3	TB104	25	5
5729	31.09	3	Ctl	P pinni	2014Julex3	TB104	0	5
5730	31.09	3	Ppin	P pinni	2014Julex3	TB104	100	100
5731	31.09	4	Ctl	P pinni	2014Julex3	TB104	0	100
5732	31.09	4	Ppin	P pinni	2014Julex3	TB104	41	55
5733	31.09	5	Ctl	P pinni	2014Julex3	TB104	0	3
5734	31.09	5	Ppin	P pinni	2014Julex3	TB104	100	100
5735	31.09	1	Ctl	P pinni	2014Julex3	TB11	0	5
5736	31.09	1	Ppin	P pinni	2014Julex3	TB11	50	10
5737	31.09	2	Ctl	P pinni	2014Julex3	TB11	0	8
5738	31.09	2	Ppin	P pinni	2014Julex3	TB11	24	25
5739	31.09	3	Ctl	P pinni	2014Julex3	TB11	0	8
5740	31.09	3	Ppin	P pinni	2014Julex3	TB11	2	6
5741	31.09	4	Ctl	P pinni	2014Julex3	TB11	0	6
5742	31.09	4	Ppin	P pinni	2014Julex3	TB11	1	6
5743	31.09	5	Ctl	P pinni	2014Julex3	TB11	0	5
5744	31.09	5	Ppin	P pinni	2014Julex3	TB11	4	7
5745	31.09	1	Ctl	P pinni	2014Julex3	TB112	0	3
5746	31.09	1	Ppin	P pinni	2014Julex3	TB112	8	6
5747	31.09	2	Ctl	P pinni	2014Julex3	TB112	0	5
5748	31.09	2	Ppin	P pinni	2014Julex3	TB112	2	5
5749	31.09	3	Ctl	P pinni	2014Julex3	TB112	0	4
5750	31.09	3	Ppin	P pinni	2014Julex3	TB112	0	6
5751	31.09	4	Ctl	P pinni	2014Julex3	TB112	0	6
5752	31.09	4	Ppin	P pinni	2014Julex3	TB112	0	5
5753	31.09	5	Ctl	P pinni	2014Julex3	TB112	2	6
5754	31.09	5	Ppin	P pinni	2014Julex3	TB112	0	5
5755	31.09	1	Ctl	P pinni	2014Julex3	TB12	0	4
5756	31.09	1	Ppin	P pinni	2014Julex3	TB12	51	6
5757	31.09	2	Ctl	P pinni	2014Julex3	TB12	3	5
5758	31.09	2	Ppin	P pinni	2014Julex3	TB12	1	8
5759	31.09	3	Ctl	P pinni	2014Julex3	TB12	0	4
5760	31.09	3	Ppin	P pinni	2014Julex3	TB12	13	10
5761	31.09	4	Ctl	P pinni	2014Julex3	TB12	0	4
5762	31.09	4	Ppin	P pinni	2014Julex3	TB12	2	6
5763	31.09	5	Ctl	P pinni	2014Julex3	TB12	0	5
5764	31.09	5	Ppin	P pinni	2014Julex3	TB12	1	9
5765	31.09	1	Ctl	P pinni	2014Julex3	TB13	0	6
5766	31.09	1	Ppin	P pinni	2014Julex3	TB13	41	13
5767	31.09	2	Ctl	P pinni	2014Julex3	TB13	0	5
5768	31.09	2	Ppin	P pinni	2014Julex3	TB13	49	30
5769	31.09	3	Ctl	P pinni	2014Julex3	TB13	0	13
5770	31.09	3	Ppin	P pinni	2014Julex3	TB13	27	10
5771	31.09	4	Ctl	P pinni	2014Julex3	TB13	0	5
5772	31.09	4	Ppin	P pinni	2014Julex3	TB13	4	15
5773	31.09	5	Ctl	P pinni	2014Julex3	TB13	0	9
5774	31.09	5	Ppin	P pinni	2014Julex3	TB13	14	8
5775	31.09	1	Ctl	P pinni	2014Julex3	TB16	0	6
5776	31.09	1	Ppin	P pinni	2014Julex3	TB16	0	5
5777	31.09	2	Ctl	P pinni	2014Julex3	TB16	0	5
5778	31.09	2	Ppin	P pinni	2014Julex3	TB16	0	7
5779	31.09	3	Ctl	P pinni	2014Julex3	TB16	0	4
5780	31.09	3	Ppin	P pinni	2014Julex3	TB16	0	8
5781	31.09	4	Ctl	P pinni	2014Julex3	TB16	0	9
5782	31.09	4	Ppin	P pinni	2014Julex3	TB16	27	18
5783	31.09	5	Ctl	P pinni	2014Julex3	TB16	0	5
5784	31.09	5	Ppin	P pinni	2014Julex3	TB16	0	5
5785	31.09	1	Ctl	P pinni	2014Julex3	TB19	0	3
5786	31.09	1	Ppin	P pinni	2014Julex3	TB19	8	6
5787	31.09	2	Ctl	P pinni	2014Julex3	TB19	0	5
5788	31.09	2	Ppin	P pinni	2014Julex3	TB19	0	5
5789	31.09	3	Ctl	P pinni	2014Julex3	TB19	0	4
5790	31.09	3	Ppin	P pinni	2014Julex3	TB19	2	5
5791	31.09	4	Ctl	P pinni	2014Julex3	TB19	0	6
5792	31.09	4	Ppin	P pinni	2014Julex3	TB19	0	4
5793	31.09	5	Ctl	P pinni	2014Julex3	TB19	0	5
5794	31.09	5	Ppin	P pinni	2014Julex3	TB19	0	8
5795	31.09	1	Ctl	P pinni	2014Julex3	TB28	0	5
5796	31.09	1	Ppin	P pinni	2014Julex3	TB28	89	16
5797	31.09	2	Ctl	P pinni	2014Julex3	TB28	0	5
5798	31.09	2	Ppin	P pinni	2014Julex3	TB28	5	5
5799	31.09	3	Ctl	P pinni	2014Julex3	TB28	4	5
5800	31.09	3	Ppin	P pinni	2014Julex3	TB28	22	8
5801	31.09	4	Ctl	P pinni	2014Julex3	TB28	0	10
5802	31.09	4	Ppin	P pinni	2014Julex3	TB28	1	13
5803	31.09	5	Ctl	P pinni	2014Julex3	TB28	0	5
5804	31.09	5	Ppin	P pinni	2014Julex3	TB28	0	10
5805	31.09	1	Ctl	P pinni	2014Julex3	TB33	0	4
5806	31.09	1	Ppin	P pinni	2014Julex3	TB33	0	6
5807	31.09	2	Ctl	P pinni	2014Julex3	TB33	0	4
5808	31.09	2	Ppin	P pinni	2014Julex3	TB33	0	4
5809	31.09	3	Ctl	P pinni	2014Julex3	TB33	0	5
5810	31.09	3	Ppin	P pinni	2014Julex3	TB33	0	18
5811	31.09	4	Ctl	P pinni	2014Julex3	TB33	0	6
5812	31.09	4	Ppin	P pinni	2014Julex3	TB33	0	5
5813	31.09	5	Ctl	P pinni	2014Julex3	TB33	0	6
5814	31.09	5	Ppin	P pinni	2014Julex3	TB33	0	4
5815	31.09	1	Ctl	P pinni	2014Julex3	TB34	0	5
5816	31.09	1	Ppin	P pinni	2014Julex3	TB34	5	5
5817	31.09	2	Ctl	P pinni	2014Julex3	TB34	0	8
5818	31.09	2	Ppin	P pinni	2014Julex3	TB34	0	8
5819	31.09	3	Ctl	P pinni	2014Julex3	TB34	0	5
5820	31.09	3	Ppin	P pinni	2014Julex3	TB34	39	10
5821	31.09	4	Ctl	P pinni	2014Julex3	TB34	0	13
5822	31.09	4	Ppin	P pinni	2014Julex3	TB34	2	10
5823	31.09	5	Ctl	P pinni	2014Julex3	TB34	0	7
5824	31.09	5	Ppin	P pinni	2014Julex3	TB34	13	9
5825	31.09	1	Ctl	P pinni	2014Julex3	TB35	0	5
5826	31.09	1	Ppin	P pinni	2014Julex3	TB35	0	4
5827	31.09	2	Ctl	P pinni	2014Julex3	TB35	0	8
5828	31.09	2	Ppin	P pinni	2014Julex3	TB35	0	5
5829	31.09	3	Ctl	P pinni	2014Julex3	TB35	0	5
5830	31.09	3	Ppin	P pinni	2014Julex3	TB35	0	4
5831	31.09	4	Ctl	P pinni	2014Julex3	TB35	0	6
5832	31.09	4	Ppin	P pinni	2014Julex3	TB35	2	8
5833	31.09	5	Ctl	P pinni	2014Julex3	TB35	0	7
5834	31.09	5	Ppin	P pinni	2014Julex3	TB35	0	9
5835	31.09	1	Ctl	P pinni	2014Julex3	TB37	0	3
5836	31.09	1	Ppin	P pinni	2014Julex3	TB37	2	6
5837	31.09	2	Ctl	P pinni	2014Julex3	TB37	0	5
5838	31.09	2	Ppin	P pinni	2014Julex3	TB37	5	10
5839	31.09	3	Ctl	P pinni	2014Julex3	TB37	0	5
5840	31.09	3	Ppin	P pinni	2014Julex3	TB37	0	6
5841	31.09	4	Ctl	P pinni	2014Julex3	TB37	0	5
5842	31.09	4	Ppin	P pinni	2014Julex3	TB37	0	6
5843	31.09	5	Ctl	P pinni	2014Julex3	TB37	0	5
5844	31.09	5	Ppin	P pinni	2014Julex3	TB37	0	8
5845	31.09	1	Ctl	P pinni	2014Julex3	TB38	0	4
5846	31.09	1	Ppin	P pinni	2014Julex3	TB38	0	5
5847	31.09	2	Ctl	P pinni	2014Julex3	TB38	0	5
5848	31.09	2	Ppin	P pinni	2014Julex3	TB38	12	5
5849	31.09	3	Ctl	P pinni	2014Julex3	TB38	0	5
5850	31.09	3	Ppin	P pinni	2014Julex3	TB38	14	5
5851	31.09	4	Ctl	P pinni	2014Julex3	TB38	0	5
5852	31.09	4	Ppin	P pinni	2014Julex3	TB38	0	4
5853	31.09	5	Ctl	P pinni	2014Julex3	TB38	0	5
5854	31.09	5	Ppin	P pinni	2014Julex3	TB38	0	5
5855	31.09	1	Ctl	P pinni	2014Julex3	TB39	0	5
5856	31.09	1	Ppin	P pinni	2014Julex3	TB39	7	10
5857	31.09	2	Ctl	P pinni	2014Julex3	TB39	0	5
5858	31.09	2	Ppin	P pinni	2014Julex3	TB39	21	8
5859	31.09	3	Ctl	P pinni	2014Julex3	TB39	0	5
5860	31.09	3	Ppin	P pinni	2014Julex3	TB39	0	5
5861	31.09	4	Ctl	P pinni	2014Julex3	TB39	0	9
5862	31.09	4	Ppin	P pinni	2014Julex3	TB39	0	5
5863	31.09	5	Ctl	P pinni	2014Julex3	TB39	0	5
5864	31.09	5	Ppin	P pinni	2014Julex3	TB39	1	7
5865	31.09	1	Ctl	P pinni	2014Julex3	TB4	0	5
5866	31.09	1	Ppin	P pinni	2014Julex3	TB4	9	5
5867	31.09	2	Ctl	P pinni	2014Julex3	TB4	4	5
5868	31.09	2	Ppin	P pinni	2014Julex3	TB4	3	5
5869	31.09	3	Ctl	P pinni	2014Julex3	TB4	2	5
5870	31.09	3	Ppin	P pinni	2014Julex3	TB4	7	5
5871	31.09	4	Ctl	P pinni	2014Julex3	TB4	0	4
5872	31.09	4	Ppin	P pinni	2014Julex3	TB4	3	4
5873	31.09	5	Ctl	P pinni	2014Julex3	TB4	0	5
5874	31.09	5	Ppin	P pinni	2014Julex3	TB4	6	5
5875	31.09	1	Ctl	P pinni	2014Julex3	TB40	0	5
5876	31.09	1	Ppin	P pinni	2014Julex3	TB40	23	10
5877	31.09	2	Ctl	P pinni	2014Julex3	TB40	0	5
5878	31.09	2	Ppin	P pinni	2014Julex3	TB40	42	8
5879	31.09	3	Ctl	P pinni	2014Julex3	TB40	0	5
5880	31.09	3	Ppin	P pinni	2014Julex3	TB40	56	25
5881	31.09	4	Ctl	P pinni	2014Julex3	TB40	0	5
5882	31.09	4	Ppin	P pinni	2014Julex3	TB40	0	10
5883	31.09	5	Ctl	P pinni	2014Julex3	TB40	0	7
5884	31.09	5	Ppin	P pinni	2014Julex3	TB40	16	7
5885	31.09	1	Ctl	P pinni	2014Julex3	TB45	0	13
5886	31.09	1	Ppin	P pinni	2014Julex3	TB45	23	5
5887	31.09	2	Ctl	P pinni	2014Julex3	TB45	0	5
5888	31.09	2	Ppin	P pinni	2014Julex3	TB45	0	4
5889	31.09	3	Ctl	P pinni	2014Julex3	TB45	0	13
5890	31.09	3	Ppin	P pinni	2014Julex3	TB45	6	5
5891	31.09	4	Ctl	P pinni	2014Julex3	TB45	0	5
5892	31.09	4	Ppin	P pinni	2014Julex3	TB45	4	5
5893	31.09	5	Ctl	P pinni	2014Julex3	TB45	0	6
5894	31.09	5	Ppin	P pinni	2014Julex3	TB45	0	5
5895	31.09	1	Ctl	P pinni	2014Julex3	TB46	0	3
5896	31.09	1	Ppin	P pinni	2014Julex3	TB46	3	18
5897	31.09	2	Ctl	P pinni	2014Julex3	TB46	0	5
5898	31.09	2	Ppin	P pinni	2014Julex3	TB46	15	18
5899	31.09	3	Ctl	P pinni	2014Julex3	TB46	0	5
5900	31.09	3	Ppin	P pinni	2014Julex3	TB46	0	10
5901	31.09	4	Ctl	P pinni	2014Julex3	TB46	0	5
5902	31.09	4	Ppin	P pinni	2014Julex3	TB46	0	5
5903	31.09	5	Ctl	P pinni	2014Julex3	TB46	0	3
5904	31.09	5	Ppin	P pinni	2014Julex3	TB46	0	6
5905	31.09	1	Ctl	P pinni	2014Julex3	TB47	0	7
5906	31.09	1	Ppin	P pinni	2014Julex3	TB47	26	9
5907	31.09	2	Ctl	P pinni	2014Julex3	TB47	0	5
5908	31.09	2	Ppin	P pinni	2014Julex3	TB47	3	5
5909	31.09	3	Ctl	P pinni	2014Julex3	TB47	0	10
[truncated: 2,964 more rows]

## Sheet: Title and notes
Title: Responses of J. microcarpa x Serr clones inoculated with P. cinnamomi and P. pinni and controls
[truncated: 1 more rows]
