# Supplementary material for: Co-located quantitative trait loci mediate resistance to Agrobacterium tumefaciens, Phytophthora cinnamomi, and P. pini in Juglans microcarpa × J. regia hybrids
Source: Hortic Res. 2021 May 1;8:111. doi: 10.1038/s41438-021-00546-7 (PMC8087670; doi:10.1038/s41438-021-00546-7)
Supplement: Supplementary file 6 — Supplementary Table 6 [file 41438_2021_546_MOESM6_ESM.xlsx]

## Sheet: Crown Gall raw_data
Ser Number	Hybrid or check rootstock	Clone	Top wound /bottom wound$	Score	Experiment	Family
1	MS1	1	Top	3	2013	31.01xSerr
2	MS1	1	Bottom		2013	31.01xSerr
3	MS1	2	Top	2	2013	31.01xSerr
4	MS1	2	Bottom	2	2013	31.01xSerr
5	MS1	3	Top	4	2013	31.01xSerr
6	MS1	3	Bottom	3	2013	31.01xSerr
7	MS1	4	Top	2	2013	31.01xSerr
8	MS1	4	Bottom	2	2013	31.01xSerr
9	MS1	5	Top	3	2013	31.01xSerr
10	MS1	5	Bottom	2	2013	31.01xSerr
11	MS1	6	Top	2	2013	31.01xSerr
12	MS1	6	Bottom	2	2013	31.01xSerr
13	MS1	7	Top	2	2013	31.01xSerr
14	MS1	7	Bottom	2	2013	31.01xSerr
15	MS1	8	Top	2	2013	31.01xSerr
16	MS1	8	Bottom	2	2013	31.01xSerr
17	MS1	9	Top	4	2013	31.01xSerr
18	MS1	9	Bottom	2	2013	31.01xSerr
19	MS1	10	Top	4	2013	31.01xSerr
20	MS1	10	Bottom	2	2013	31.01xSerr
21	MS1	11	Top	4	2013	31.01xSerr
22	MS1	11	Bottom	3	2013	31.01xSerr
23	MS1	12	Top	4	2013	31.01xSerr
24	MS1	12	Bottom	3	2013	31.01xSerr
25	MS1	13	Top	4	2013	31.01xSerr
26	MS1	13	Bottom	4	2013	31.01xSerr
27	MS1	14	Top	3	2013	31.01xSerr
28	MS1	14	Bottom	3	2013	31.01xSerr
29	MS1	15	Top	3	2013	31.01xSerr
30	MS1	15	Bottom	2	2013	31.01xSerr
31	MS1	16	Top	3	2013	31.01xSerr
32	MS1	16	Bottom	3	2013	31.01xSerr
33	MS1	17	Top	3	2013	31.01xSerr
34	MS1	17	Bottom	2	2013	31.01xSerr
35	MS1	18	Top	2	2013	31.01xSerr
36	MS1	18	Bottom	2	2013	31.01xSerr
37	MS1	19	Top	3	2013	31.01xSerr
38	MS1	19	Bottom	3	2013	31.01xSerr
39	MS1	20	Top	4	2013	31.01xSerr
40	MS1	20	Bottom	3	2013	31.01xSerr
41	MS1	21	Top	4	2013	31.01xSerr
42	MS1	21	Bottom	3	2013	31.01xSerr
43	MS1	22	Top	4	2013	31.01xSerr
44	MS1	22	Bottom	3	2013	31.01xSerr
45	MS1	23	Top	4	2013	31.01xSerr
46	MS1	23	Bottom	3	2013	31.01xSerr
47	MS1	24	Top	4	2013	31.01xSerr
48	MS1	24	Bottom	2	2013	31.01xSerr
49	MS1	25	Top	4	2013	31.01xSerr
50	MS1	25	Bottom	3	2013	31.01xSerr
51	MS1	26	Top	3	2013	31.01xSerr
52	MS1	26	Bottom	2	2013	31.01xSerr
53	MS1	27	Top	3	2013	31.01xSerr
54	MS1	27	Bottom	2	2013	31.01xSerr
55	MS1	28	Top	3	2013	31.01xSerr
56	MS1	28	Bottom	1	2013	31.01xSerr
57	MS1	29	Top	2	2013	31.01xSerr
58	MS1	29	Bottom	2	2013	31.01xSerr
59	MS1	30	Top	4	2013	31.01xSerr
60	MS1	30	Bottom	4	2013	31.01xSerr
61	MS1	31	Top	4	2013	31.01xSerr
62	MS1	31	Bottom	4	2013	31.01xSerr
63	MS1	32	Top	4	2013	31.01xSerr
64	MS1	32	Bottom	4	2013	31.01xSerr
65	MS1	33	Top	4	2013	31.01xSerr
66	MS1	33	Bottom	4	2013	31.01xSerr
67	MS1	34	Top	3	2013	31.01xSerr
68	MS1	34	Bottom	2	2013	31.01xSerr
69	MS1	35	Top	4	2013	31.01xSerr
70	MS1	35	Bottom	3	2013	31.01xSerr
71	MS1	36	Top	4	2013	31.01xSerr
72	MS1	36	Bottom	4	2013	31.01xSerr
73	MS1	37	Top	4	2013	31.01xSerr
74	MS1	37	Bottom	4	2013	31.01xSerr
75	MS1	38	Top	4	2013	31.01xSerr
76	MS1	38	Bottom	4	2013	31.01xSerr
77	MS1	39	Top	4	2013	31.01xSerr
78	MS1	39	Bottom	4	2013	31.01xSerr
79	MS1	40	Top	4	2013	31.01xSerr
80	MS1	40	Bottom	4	2013	31.01xSerr
81	MS1	41	Top	3	2013	31.01xSerr
82	MS1	41	Bottom		2013	31.01xSerr
83	MS1	42	Top	2	2013	31.01xSerr
84	MS1	42	Bottom	1	2013	31.01xSerr
85	MS1	43	Top	4	2013	31.01xSerr
86	MS1	43	Bottom	4	2013	31.01xSerr
87	MS1	44	Top	3	2013	31.01xSerr
88	MS1	44	Bottom	2	2013	31.01xSerr
89	MS1	45	Top	4	2013	31.01xSerr
90	MS1	45	Bottom	4	2013	31.01xSerr
91	MS1	46	Top	2	2013	31.01xSerr
92	MS1	46	Bottom	2	2013	31.01xSerr
93	MS1	47	Top	3	2013	31.01xSerr
94	MS1	47	Bottom	2	2013	31.01xSerr
95	MS1	48	Top	3	2013	31.01xSerr
96	MS1	48	Bottom	3	2013	31.01xSerr
97	RX1	1	Bottom	2	2013	Standard
98	RX1	1	Top	2	2013	Standard
99	RX1	2	Bottom	2	2013	Standard
100	RX1	2	Top	2	2013	Standard
101	RX1	3	Bottom	2	2013	Standard
102	RX1	3	Top	2	2013	Standard
103	RX1	4	Bottom	2	2013	Standard
104	RX1	4	Top	2	2013	Standard
105	RX1	5	Bottom	2	2013	Standard
106	RX1	5	Top	1	2013	Standard
107	RX1	6	Bottom	2	2013	Standard
108	RX1	6	Top	2	2013	Standard
109	RX1	7	Bottom	3	2013	Standard
110	RX1	7	Top	2	2013	Standard
111	Vlach	1	Top	3	2013	Standard
112	Vlach	1	Bottom	3	2013	Standard
113	Vlach	2	Top	4	2013	Standard
114	Vlach	2	Bottom	4	2013	Standard
115	Vlach	3	Top	4	2013	Standard
116	Vlach	3	Bottom	3	2013	Standard
117	VX211	1	Top	3	2013	Standard
118	VX211	1	Bottom	3	2013	Standard
119	VX211	2	Top	2	2013	Standard
120	VX211	2	Bottom	3	2013	Standard
121	VX211	3	Top	4	2013	Standard
122	VX211	3	Bottom	3	2013	Standard
123	MS1_1	1	Top	4	2014	31.01xSerr
124	MS1_1	1	Bottom	2	2014	31.01xSerr
125	MS1_1	2	Top	4	2014	31.01xSerr
126	MS1_1	2	Bottom	2	2014	31.01xSerr
127	MS1_1	3	Top	3	2014	31.01xSerr
128	MS1_1	3	Bottom	2	2014	31.01xSerr
129	MS1_1	4	Top	2	2014	31.01xSerr
130	MS1_1	4	Bottom	1	2014	31.01xSerr
131	MS1_103	1	Top	2	2014	31.01xSerr
132	MS1_103	1	Bottom	2	2014	31.01xSerr
133	MS1_103	2	Top	3	2014	31.01xSerr
134	MS1_103	2	Bottom	3	2014	31.01xSerr
135	MS1_103	3	Top	3	2014	31.01xSerr
136	MS1_103	3	Bottom	2	2014	31.01xSerr
137	MS1_103	4	Top	4	2014	31.01xSerr
138	MS1_103	4	Bottom	4	2014	31.01xSerr
139	MS1_103	5	Top	3	2014	31.01xSerr
140	MS1_103	5	Bottom	2	2014	31.01xSerr
141	MS1_103	6	Top	3	2014	31.01xSerr
142	MS1_103	6	Bottom	2	2014	31.01xSerr
143	MS1_103	7	Top	3	2014	31.01xSerr
144	MS1_103	7	Bottom	2	2014	31.01xSerr
145	MS1_105	1	Top	1	2014	31.01xSerr
146	MS1_105	1	Bottom	1	2014	31.01xSerr
147	MS1_105	2	Top	2	2014	31.01xSerr
148	MS1_105	2	Bottom	1	2014	31.01xSerr
149	MS1_105	3	Top	1	2014	31.01xSerr
150	MS1_105	3	Bottom	1	2014	31.01xSerr
151	MS1_117	1	Top	4	2014	31.01xSerr
152	MS1_117	1	Bottom	4	2014	31.01xSerr
153	MS1_117	2	Top	2	2014	31.01xSerr
154	MS1_117	2	Bottom	2	2014	31.01xSerr
155	MS1_117	3	Top	2	2014	31.01xSerr
156	MS1_117	3	Bottom	2	2014	31.01xSerr
157	MS1_117	4	Top	4	2014	31.01xSerr
158	MS1_117	4	Bottom	4	2014	31.01xSerr
159	MS1_117	5	Top	1	2014	31.01xSerr
160	MS1_117	5	Bottom	1	2014	31.01xSerr
161	MS1_117	6	Top	3	2014	31.01xSerr
162	MS1_117	6	Bottom	3	2014	31.01xSerr
163	MS1_119	1	Top	4	2014	31.01xSerr
164	MS1_119	1	Bottom	3	2014	31.01xSerr
165	MS1_119	2	Top	4	2014	31.01xSerr
166	MS1_119	2	Bottom	4	2014	31.01xSerr
167	MS1_119	3	Top	4	2014	31.01xSerr
168	MS1_119	3	Bottom	4	2014	31.01xSerr
169	MS1_119	4	Top	4	2014	31.01xSerr
170	MS1_119	4	Bottom	3	2014	31.01xSerr
171	MS1_119	5	Top	4	2014	31.01xSerr
172	MS1_119	5	Bottom	3	2014	31.01xSerr
173	MS1_119	6	Top	4	2014	31.01xSerr
174	MS1_119	6	Bottom	4	2014	31.01xSerr
175	MS1_119	7	Top	3	2014	31.01xSerr
176	MS1_119	7	Bottom	4	2014	31.01xSerr
177	MS1_122	1	Top	3	2014	31.01xSerr
178	MS1_122	1	Bottom	3	2014	31.01xSerr
179	MS1_122	2	Top	4	2014	31.01xSerr
180	MS1_122	2	Bottom	3	2014	31.01xSerr
181	MS1_122	3	Top	3	2014	31.01xSerr
182	MS1_122	3	Bottom	2	2014	31.01xSerr
183	MS1_122	4	Top	3	2014	31.01xSerr
184	MS1_122	4	Bottom	2	2014	31.01xSerr
185	MS1_122	5	Top	4	2014	31.01xSerr
186	MS1_122	5	Bottom	4	2014	31.01xSerr
187	MS1_122	6	Top	2	2014	31.01xSerr
188	MS1_122	6	Bottom	2	2014	31.01xSerr
189	MS1_122	7	Top	4	2014	31.01xSerr
190	MS1_122	7	Bottom	3	2014	31.01xSerr
191	MS1_125	1	Top	4	2014	31.01xSerr
192	MS1_125	1	Bottom	3	2014	31.01xSerr
193	MS1_125	2	Top	2	2014	31.01xSerr
194	MS1_125	2	Bottom	2	2014	31.01xSerr
195	MS1_125	3	Top	3	2014	31.01xSerr
196	MS1_125	3	Bottom	2	2014	31.01xSerr
197	MS1_125	4	Top	3	2014	31.01xSerr
198	MS1_125	4	Bottom	2	2014	31.01xSerr
199	MS1_125	5	Top	4	2014	31.01xSerr
200	MS1_125	5	Bottom	3	2014	31.01xSerr
201	MS1_125	6	Top	2	2014	31.01xSerr
202	MS1_125	6	Bottom	2	2014	31.01xSerr
203	MS1_125	7	Top	4	2014	31.01xSerr
204	MS1_125	7	Bottom	3	2014	31.01xSerr
205	MS1_127	1	Top	1	2014	31.01xSerr
206	MS1_127	1	Bottom	1	2014	31.01xSerr
207	MS1_127	2	Top	1	2014	31.01xSerr
208	MS1_127	2	Bottom	1	2014	31.01xSerr
209	MS1_127	3	Top	1	2014	31.01xSerr
210	MS1_127	3	Bottom	1	2014	31.01xSerr
211	MS1_127	4	Top	1	2014	31.01xSerr
212	MS1_127	4	Bottom	1	2014	31.01xSerr
213	MS1_127	5	Top	1	2014	31.01xSerr
214	MS1_127	5	Bottom	1	2014	31.01xSerr
215	MS1_127	6	Top	1	2014	31.01xSerr
216	MS1_127	6	Bottom	1	2014	31.01xSerr
217	MS1_127	7	Top	1	2014	31.01xSerr
218	MS1_127	7	Bottom	2	2014	31.01xSerr
219	MS1_128	1	Top	2	2014	31.01xSerr
220	MS1_128	1	Bottom	2	2014	31.01xSerr
221	MS1_130	1	Top	3	2014	31.01xSerr
222	MS1_130	1	Bottom	2	2014	31.01xSerr
223	MS1_130	2	Top	2	2014	31.01xSerr
224	MS1_130	2	Bottom	2	2014	31.01xSerr
225	MS1_130	3	Top	3	2014	31.01xSerr
226	MS1_130	3	Bottom	3	2014	31.01xSerr
227	MS1_130	4	Top	4	2014	31.01xSerr
228	MS1_130	4	Bottom	4	2014	31.01xSerr
229	MS1_130	5	Top	4	2014	31.01xSerr
230	MS1_130	5	Bottom	3	2014	31.01xSerr
231	MS1_130	6	Top	3	2014	31.01xSerr
232	MS1_130	6	Bottom	2	2014	31.01xSerr
233	MS1_130	7	Top	3	2014	31.01xSerr
234	MS1_130	7	Bottom	2	2014	31.01xSerr
235	MS1_132	1	Top	3	2014	31.01xSerr
236	MS1_132	1	Bottom	3	2014	31.01xSerr
237	MS1_132	2	Top	4	2014	31.01xSerr
238	MS1_132	2	Bottom	4	2014	31.01xSerr
239	MS1_132	3	Top	4	2014	31.01xSerr
240	MS1_132	3	Bottom	3	2014	31.01xSerr
241	MS1_132	4	Top	2	2014	31.01xSerr
242	MS1_132	4	Bottom	2	2014	31.01xSerr
243	MS1_132	5	Top	4	2014	31.01xSerr
244	MS1_132	5	Bottom	3	2014	31.01xSerr
245	MS1_132	6	Top	3	2014	31.01xSerr
246	MS1_132	6	Bottom	2	2014	31.01xSerr
247	MS1_132	7	Top	4	2014	31.01xSerr
248	MS1_132	7	Bottom	3	2014	31.01xSerr
249	MS1_138	1	Top	4	2014	31.01xSerr
250	MS1_138	1	Bottom	3	2014	31.01xSerr
251	MS1_138	1	Top	1	2014	31.01xSerr
252	MS1_138	1	Bottom	1	2014	31.01xSerr
253	MS1_138	2	Top	4	2014	31.01xSerr
254	MS1_138	2	Bottom	3	2014	31.01xSerr
255	MS1_138	2	Top	2	2014	31.01xSerr
256	MS1_138	2	Bottom	1	2014	31.01xSerr
257	MS1_138	3	Top	4	2014	31.01xSerr
258	MS1_138	3	Bottom	4	2014	31.01xSerr
259	MS1_138	3	Top	2	2014	31.01xSerr
260	MS1_138	3	Bottom	3	2014	31.01xSerr
261	MS1_138	4	Top	3	2014	31.01xSerr
262	MS1_138	4	Bottom	3	2014	31.01xSerr
263	MS1_138	4	Top	3	2014	31.01xSerr
264	MS1_138	4	Bottom	3	2014	31.01xSerr
265	MS1_138	5	Top	4	2014	31.01xSerr
266	MS1_138	5	Bottom		2014	31.01xSerr
267	MS1_138	5	Top	2	2014	31.01xSerr
268	MS1_138	5	Bottom	2	2014	31.01xSerr
269	MS1_138	6	Top	3	2014	31.01xSerr
270	MS1_138	6	Bottom	2	2014	31.01xSerr
271	MS1_138	6	Top	1	2014	31.01xSerr
272	MS1_138	6	Bottom	1	2014	31.01xSerr
273	MS1_14	1	Top	2	2014	31.01xSerr
274	MS1_14	1	Bottom	1	2014	31.01xSerr
275	MS1_14	2	Top	1	2014	31.01xSerr
276	MS1_14	2	Bottom	1	2014	31.01xSerr
277	MS1_15	1	Top	3	2014	31.01xSerr
278	MS1_15	1	Bottom	1	2014	31.01xSerr
279	MS1_19	1	Top	3	2014	31.01xSerr
280	MS1_19	1	Bottom	2	2014	31.01xSerr
281	MS1_19	2	Top	3	2014	31.01xSerr
282	MS1_19	2	Bottom	1	2014	31.01xSerr
283	MS1_21	1	Top	3	2014	31.01xSerr
284	MS1_21	1	Bottom	2	2014	31.01xSerr
285	MS1_21	2	Top	4	2014	31.01xSerr
286	MS1_21	2	Bottom	4	2014	31.01xSerr
287	MS1_21	3	Top	4	2014	31.01xSerr
288	MS1_21	3	Bottom	4	2014	31.01xSerr
289	MS1_21	4	Top	4	2014	31.01xSerr
290	MS1_21	4	Bottom	3	2014	31.01xSerr
291	MS1_21	5	Top	4	2014	31.01xSerr
292	MS1_21	5	Bottom	4	2014	31.01xSerr
293	MS1_21	6	Top	4	2014	31.01xSerr
294	MS1_21	6	Bottom	3	2014	31.01xSerr
295	MS1_27	1	Top	4	2014	31.01xSerr
296	MS1_27	1	Bottom	3	2014	31.01xSerr
297	MS1_27	2	Top	4	2014	31.01xSerr
298	MS1_27	2	Bottom	4	2014	31.01xSerr
299	MS1_27	3	Top	4	2014	31.01xSerr
300	MS1_27	3	Bottom	4	2014	31.01xSerr
301	MS1_27	4	Top	4	2014	31.01xSerr
302	MS1_27	4	Bottom	3	2014	31.01xSerr
303	MS1_27	5	Top	4	2014	31.01xSerr
304	MS1_27	5	Bottom	4	2014	31.01xSerr
305	MS1_27	6	Top	4	2014	31.01xSerr
306	MS1_27	6	Bottom	3	2014	31.01xSerr
307	MS1_27	7	Top	4	2014	31.01xSerr
308	MS1_27	7	Bottom	3	2014	31.01xSerr
309	MS1_28	1	Top	1	2014	31.01xSerr
310	MS1_28	1	Bottom	2	2014	31.01xSerr
311	MS1_28	2	Top	2	2014	31.01xSerr
312	MS1_28	2	Bottom	2	2014	31.01xSerr
313	MS1_28	3	Top	2	2014	31.01xSerr
314	MS1_28	3	Bottom	2	2014	31.01xSerr
315	MS1_28	4	Top	4	2014	31.01xSerr
316	MS1_28	4	Bottom	3	2014	31.01xSerr
317	MS1_28	5	Top	2	2014	31.01xSerr
318	MS1_28	5	Bottom	2	2014	31.01xSerr
319	MS1_28	6	Top	2	2014	31.01xSerr
320	MS1_28	6	Bottom	2	2014	31.01xSerr
321	MS1_28	7	Top	1	2014	31.01xSerr
322	MS1_28	7	Bottom	2	2014	31.01xSerr
323	MS1_31	1	Top	2	2014	31.01xSerr
324	MS1_31	1	Bottom	2	2014	31.01xSerr
325	MS1_32	1	Top	2	2014	31.01xSerr
326	MS1_32	1	Bottom	2	2014	31.01xSerr
327	MS1_33	1	Top	4	2014	31.01xSerr
328	MS1_33	1	Bottom	1	2014	31.01xSerr
329	MS1_33	2	Top	3	2014	31.01xSerr
330	MS1_33	2	Bottom	1	2014	31.01xSerr
331	MS1_33	3	Top	3	2014	31.01xSerr
332	MS1_33	3	Bottom	3	2014	31.01xSerr
333	MS1_36	1	Top	1	2014	31.01xSerr
334	MS1_36	1	Bottom	1	2014	31.01xSerr
335	MS1_36	2	Top	4	2014	31.01xSerr
336	MS1_36	2	Bottom	3	2014	31.01xSerr
337	MS1_36	3	Top	1	2014	31.01xSerr
338	MS1_36	3	Bottom	1	2014	31.01xSerr
339	MS1_41	1	Top	2	2014	31.01xSerr
340	MS1_41	1	Bottom	1	2014	31.01xSerr
341	MS1_44	1	Top	2	2014	31.01xSerr
342	MS1_44	1	Bottom	2	2014	31.01xSerr
343	MS1_48	1	Top	4	2014	31.01xSerr
344	MS1_48	1	Bottom	3	2014	31.01xSerr
345	MS1_48	2	Top	3	2014	31.01xSerr
346	MS1_48	2	Bottom	2	2014	31.01xSerr
347	MS1_48	3	Top	3	2014	31.01xSerr
348	MS1_48	3	Bottom	3	2014	31.01xSerr
349	MS1_48	4	Top	4	2014	31.01xSerr
350	MS1_48	4	Bottom	3	2014	31.01xSerr
351	MS1_48	5	Top	4	2014	31.01xSerr
352	MS1_48	5	Bottom	4	2014	31.01xSerr
353	MS1_48	6	Top	3	2014	31.01xSerr
354	MS1_48	6	Bottom	3	2014	31.01xSerr
355	MS1_48	7	Top	4	2014	31.01xSerr
356	MS1_48	7	Bottom	3	2014	31.01xSerr
357	MS1_49	1	Top	1	2014	31.01xSerr
358	MS1_49	1	Bottom	1	2014	31.01xSerr
359	MS1_49	2	Top	2	2014	31.01xSerr
360	MS1_49	2	Bottom	2	2014	31.01xSerr
361	MS1_49	3	Top	1	2014	31.01xSerr
362	MS1_49	3	Bottom	4	2014	31.01xSerr
363	MS1_49	4	Top	2	2014	31.01xSerr
364	MS1_49	4	Bottom	2	2014	31.01xSerr
365	MS1_49	5	Top	1	2014	31.01xSerr
366	MS1_49	5	Bottom	1	2014	31.01xSerr
367	MS1_49	6	Top	1	2014	31.01xSerr
368	MS1_49	6	Bottom	1	2014	31.01xSerr
369	MS1_49	7	Top	1	2014	31.01xSerr
370	MS1_49	7	Bottom	2	2014	31.01xSerr
371	MS1_51	1	Top	3	2014	31.01xSerr
372	MS1_51	1	Bottom	4	2014	31.01xSerr
373	MS1_51	2	Top	4	2014	31.01xSerr
374	MS1_51	2	Bottom	4	2014	31.01xSerr
375	MS1_51	3	Top	3	2014	31.01xSerr
376	MS1_51	3	Bottom	2	2014	31.01xSerr
377	MS1_51	4	Top	3	2014	31.01xSerr
378	MS1_51	4	Bottom	2	2014	31.01xSerr
379	MS1_51	5	Top	2	2014	31.01xSerr
380	MS1_51	5	Bottom	2	2014	31.01xSerr
381	MS1_51	6	Top	3	2014	31.01xSerr
382	MS1_51	6	Bottom	2	2014	31.01xSerr
383	MS1_51	7	Top	3	2014	31.01xSerr
384	MS1_51	7	Bottom	3	2014	31.01xSerr
385	MS1_55	1	Top	1	2014	31.01xSerr
386	MS1_55	1	Bottom	1	2014	31.01xSerr
387	MS1_55	2	Top	1	2014	31.01xSerr
388	MS1_55	2	Bottom	1	2014	31.01xSerr
389	MS1_55	3	Top	1	2014	31.01xSerr
390	MS1_55	3	Bottom	1	2014	31.01xSerr
391	MS1_55	4	Top	1	2014	31.01xSerr
392	MS1_55	4	Bottom	1	2014	31.01xSerr
393	MS1_55	5	Top	1	2014	31.01xSerr
394	MS1_55	5	Bottom	1	2014	31.01xSerr
395	MS1_55	6	Top	1	2014	31.01xSerr
396	MS1_55	6	Bottom	1	2014	31.01xSerr
397	MS1_55	7	Top	1	2014	31.01xSerr
398	MS1_55	7	Bottom	1	2014	31.01xSerr
399	MS1_56	8	Top	1	2014	31.01xSerr
400	MS1_56	8	Bottom	1	2014	31.01xSerr
401	MS1_56	9	Top	1	2014	31.01xSerr
402	MS1_56	9	Bottom		2014	31.01xSerr
403	MS1_56	10	Top	1	2014	31.01xSerr
404	MS1_56	10	Bottom	1	2014	31.01xSerr
405	MS1_56	11	Top	1	2014	31.01xSerr
406	MS1_56	11	Bottom	1	2014	31.01xSerr
407	MS1_56	12	Top	1	2014	31.01xSerr
408	MS1_56	12	Bottom	1	2014	31.01xSerr
409	MS1_56	13	Top	1	2014	31.01xSerr
410	MS1_56	13	Bottom	1	2014	31.01xSerr
411	MS1_56	14	Top	1	2014	31.01xSerr
412	MS1_56	14	Bottom	1	2014	31.01xSerr
413	MS1_62	1	Top	2	2014	31.01xSerr
414	MS1_62	1	Bottom	2	2014	31.01xSerr
415	MS1_62	2	Top	3	2014	31.01xSerr
416	MS1_62	2	Bottom	2	2014	31.01xSerr
417	MS1_62	3	Top	4	2014	31.01xSerr
418	MS1_62	3	Bottom	4	2014	31.01xSerr
419	MS1_62	4	Top	3	2014	31.01xSerr
420	MS1_62	4	Bottom	2	2014	31.01xSerr
421	MS1_62	5	Top	3	2014	31.01xSerr
422	MS1_62	5	Bottom	2	2014	31.01xSerr
423	MS1_62	6	Top	3	2014	31.01xSerr
424	MS1_62	6	Bottom	2	2014	31.01xSerr
425	MS1_65	1	Top	2	2014	31.01xSerr
426	MS1_65	1	Bottom	2	2014	31.01xSerr
427	MS1_65	2	Top	2	2014	31.01xSerr
428	MS1_65	2	Bottom	2	2014	31.01xSerr
429	MS1_72	1	Top	4	2014	31.01xSerr
430	MS1_72	1	Bottom	4	2014	31.01xSerr
431	MS1_72	2	Top	4	2014	31.01xSerr
432	MS1_72	2	Bottom	4	2014	31.01xSerr
433	MS1_72	3	Top	4	2014	31.01xSerr
434	MS1_72	3	Bottom	3	2014	31.01xSerr
435	MS1_72	4	Top	4	2014	31.01xSerr
436	MS1_72	4	Bottom	4	2014	31.01xSerr
437	MS1_72	5	Top	4	2014	31.01xSerr
438	MS1_72	5	Bottom	2	2014	31.01xSerr
439	MS1_72	6	Top	4	2014	31.01xSerr
440	MS1_72	6	Bottom	4	2014	31.01xSerr
441	MS1_72	7	Top	3	2014	31.01xSerr
442	MS1_72	7	Bottom	3	2014	31.01xSerr
443	MS1_73	1	Top	1	2014	31.01xSerr
444	MS1_73	1	Bottom	1	2014	31.01xSerr
445	MS1_86	1	Top	4	2014	31.01xSerr
446	MS1_86	1	Bottom	3	2014	31.01xSerr
447	MS1_86	2	Top	3	2014	31.01xSerr
448	MS1_86	2	Bottom	3	2014	31.01xSerr
449	MS1_86	3	Top	4	2014	31.01xSerr
450	MS1_86	3	Bottom	4	2014	31.01xSerr
451	MS1_86	4	Top	4	2014	31.01xSerr
452	MS1_86	4	Bottom	3	2014	31.01xSerr
453	MS1_86	5	Top	3	2014	31.01xSerr
454	MS1_86	5	Bottom	2	2014	31.01xSerr
455	MS1_86	6	Top	4	2014	31.01xSerr
456	MS1_86	6	Bottom	4	2014	31.01xSerr
457	MS1_86	7	Top	3	2014	31.01xSerr
458	MS1_86	7	Bottom	3	2014	31.01xSerr
459	MS1_86	8	Top	3	2014	31.01xSerr
460	MS1_86	8	Bottom	3	2014	31.01xSerr
461	MS1_87	1	Top	4	2014	31.01xSerr
462	MS1_87	1	Bottom	3	2014	31.01xSerr
463	MS1_87	1	Top	1	2014	31.01xSerr
464	MS1_87	1	Bottom	2	2014	31.01xSerr
465	MS1_87	2	Top	4	2014	31.01xSerr
466	MS1_87	2	Bottom	4	2014	31.01xSerr
467	MS1_87	3	Top	4	2014	31.01xSerr
468	MS1_87	3	Bottom	4	2014	31.01xSerr
469	MS1_87	4	Top	3	2014	31.01xSerr
470	MS1_87	4	Bottom	2	2014	31.01xSerr
471	MS1_87	5	Top	2	2014	31.01xSerr
472	MS1_87	5	Bottom	3	2014	31.01xSerr
473	MS1_89	1	Top	4	2014	31.01xSerr
474	MS1_89	1	Bottom	4	2014	31.01xSerr
475	MS1_89	2	Top	3	2014	31.01xSerr
476	MS1_89	2	Bottom	3	2014	31.01xSerr
477	MS1_89	3	Top	4	2014	31.01xSerr
478	MS1_89	3	Bottom		2014	31.01xSerr
479	MS1_89	4	Top	4	2014	31.01xSerr
480	MS1_89	4	Bottom	4	2014	31.01xSerr
481	MS1_89	5	Top	2	2014	31.01xSerr
482	MS1_89	5	Bottom	2	2014	31.01xSerr
483	MS1_89	6	Top	4	2014	31.01xSerr
484	MS1_89	6	Bottom	3	2014	31.01xSerr
485	MS1_89	7	Top	4	2014	31.01xSerr
486	MS1_89	7	Bottom	2	2014	31.01xSerr
487	MS1_90	1	Top	4	2014	31.01xSerr
488	MS1_90	1	Bottom	4	2014	31.01xSerr
489	MS1_90	2	Top	4	2014	31.01xSerr
490	MS1_90	2	Bottom	4	2014	31.01xSerr
491	MS1_90	3	Top	4	2014	31.01xSerr
492	MS1_90	3	Bottom	4	2014	31.01xSerr
493	MS1_90	4	Top	4	2014	31.01xSerr
494	MS1_90	4	Bottom	4	2014	31.01xSerr
495	MS1_90	5	Top	4	2014	31.01xSerr
496	MS1_90	5	Bottom	4	2014	31.01xSerr
497	MS1_90	6	Top	4	2014	31.01xSerr
498	MS1_90	6	Bottom	2	2014	31.01xSerr
499	MS1_94	1	Top	4	2014	31.01xSerr
500	MS1_94	1	Bottom	3	2014	31.01xSerr
501	MS1_94	2	Top	2	2014	31.01xSerr
502	MS1_94	2	Bottom	3	2014	31.01xSerr
503	MS1_94	3	Top	4	2014	31.01xSerr
504	MS1_94	3	Bottom	4	2014	31.01xSerr
505	MS1_94	4	Top	4	2014	31.01xSerr
506	MS1_94	4	Bottom	4	2014	31.01xSerr
507	MS1_95	1	Top	3	2014	31.01xSerr
508	MS1_95	1	Bottom	2	2014	31.01xSerr
509	MS1_95	2	Top	4	2014	31.01xSerr
510	MS1_95	2	Bottom	3	2014	31.01xSerr
511	MS1_95	3	Top	3	2014	31.01xSerr
512	MS1_95	3	Bottom	2	2014	31.01xSerr
513	MS1_95	4	Top	3	2014	31.01xSerr
514	MS1_95	4	Bottom	3	2014	31.01xSerr
515	MS1_95	5	Top	4	2014	31.01xSerr
516	MS1_95	5	Bottom	2	2014	31.01xSerr
517	MS1_95	6	Top	3	2014	31.01xSerr
518	MS1_95	6	Bottom	3	2014	31.01xSerr
519	MS1_95	7	Top	2	2014	31.01xSerr
520	MS1_95	7	Bottom	3	2014	31.01xSerr
521	MS1_97	1	Top	4	2014	31.01xSerr
522	MS1_97	1	Bottom	3	2014	31.01xSerr
523	MS1_97	2	Top	4	2014	31.01xSerr
524	MS1_97	2	Bottom	3	2014	31.01xSerr
525	MS1_97	3	Top	4	2014	31.01xSerr
526	MS1_97	3	Bottom	4	2014	31.01xSerr
527	MS1_97	4	Top	3	2014	31.01xSerr
528	MS1_97	4	Bottom	3	2014	31.01xSerr
529	MS1_97	5	Top	4	2014	31.01xSerr
530	MS1_97	5	Bottom	3	2014	31.01xSerr
531	MS1_97	6	Top	4	2014	31.01xSerr
532	MS1_97	6	Bottom	3	2014	31.01xSerr
533	MS1_97	7	Top	2	2014	31.01xSerr
534	MS1_97	7	Bottom	3	2014	31.01xSerr
535	MS1_99	1	Top	3	2014	31.01xSerr
536	MS1_99	1	Bottom	2	2014	31.01xSerr
537	MS1_99	1	Top	2	2014	31.01xSerr
538	MS1_99	1	Bottom	2	2014	31.01xSerr
539	MS1_99	2	Top	2	2014	31.01xSerr
540	MS1_99	2	Bottom	2	2014	31.01xSerr
541	MS1_99	3	Top	2	2014	31.01xSerr
542	MS1_99	3	Bottom	2	2014	31.01xSerr
543	MS1_99	4	Top	2	2014	31.01xSerr
544	MS1_99	4	Bottom	2	2014	31.01xSerr
545	Serr	1	Top	4	2014	Father
546	Serr	1	Bottom	3	2014	Father
547	Vlach	1	Top	4	2014	Standard
548	Vlach	1	Bottom	4	2014	Standard
549	Vlach	2	Top	3	2014	Standard
550	Vlach	2	Bottom	3	2014	Standard
551	Vlach	3	Top		2014	Standard
552	Vlach	3	Bottom		2014	Standard
553	Vlach	4	Top	4	2014	Standard
554	Vlach	4	Bottom	4	2014	Standard
555	VX211	1	Top	3	2014	Standard
556	VX211	1	Bottom	2	2014	Standard
557	VX211	2	Top	4	2014	Standard
558	VX211	2	Bottom	3	2014	Standard
559	VX211	3	Top	4	2014	Standard
560	VX211	3	Bottom	4	2014	Standard
561	VX211	4	Top	4	2014	Standard
562	VX211	4	Bottom	4	2014	Standard
563	VX211	5	Top	4	2014	Standard
564	VX211	5	Bottom	4	2014	Standard
565	VX211	6	Top	3	2014	Standard
566	VX211	6	Bottom	3	2014	Standard
567	VX211	7	Top	4	2014	Standard
568	VX211	7	Bottom	2	2014	Standard
569	VX211	8	Top	4	2014	Standard
570	VX211	8	Bottom	3	2014	Standard
571	MS1_102	1	Top	3	2015A	31.01xSerr
572	MS1_102	1	Bottom	2	2015A	31.01xSerr
573	MS1_102	2	Top		2015A	31.01xSerr
574	MS1_102	2	Bottom	3	2015A	31.01xSerr
575	MS1_102	3	Top		2015A	31.01xSerr
576	MS1_102	3	Bottom	3	2015A	31.01xSerr
577	MS1_106	1	Top		2015A	31.01xSerr
578	MS1_106	1	Bottom	1	2015A	31.01xSerr
579	MS1_106	2	Top	1	2015A	31.01xSerr
580	MS1_106	2	Bottom	1	2015A	31.01xSerr
581	MS1_128	1	Top	2	2015A	31.01xSerr
582	MS1_128	1	Bottom	2	2015A	31.01xSerr
583	MS1_128	2	Top	1	2015A	31.01xSerr
584	MS1_128	2	Bottom	1	2015A	31.01xSerr
585	MS1_128	3	Top		2015A	31.01xSerr
586	MS1_128	3	Bottom	3	2015A	31.01xSerr
587	MS1_128	4	Top	1	2015A	31.01xSerr
588	MS1_128	4	Bottom	1	2015A	31.01xSerr
589	MS1_26	1	Top	2	2015A	31.01xSerr
590	MS1_26	1	Bottom	2	2015A	31.01xSerr
591	MS1_26	2	Top	2	2015A	31.01xSerr
592	MS1_26	2	Bottom	1	2015A	31.01xSerr
593	MS1_43	1	Top	1	2015A	31.01xSerr
594	MS1_43	1	Bottom	1	2015A	31.01xSerr
595	MS1_43	2	Top		2015A	31.01xSerr
596	MS1_43	2	Bottom	1	2015A	31.01xSerr
597	MS1_44	1	Top	4	2015A	31.01xSerr
598	MS1_44	1	Bottom	2	2015A	31.01xSerr
599	MS1_44	2	Top	1	2015A	31.01xSerr
600	MS1_44	2	Bottom	1	2015A	31.01xSerr
601	MS1_44	3	Top	2	2015A	31.01xSerr
602	MS1_44	3	Bottom	1	2015A	31.01xSerr
603	MS1_50	1	Top	1	2015A	31.01xSerr
604	MS1_50	1	Bottom	1	2015A	31.01xSerr
605	MS1_50	2	Top	1	2015A	31.01xSerr
606	MS1_50	2	Bottom	1	2015A	31.01xSerr
607	MS1_63	1	Top	1	2015A	31.01xSerr
608	MS1_63	1	Bottom	1	2015A	31.01xSerr
609	MS1_63	2	Top	1	2015A	31.01xSerr
610	MS1_63	2	Bottom	1	2015A	31.01xSerr
611	MS1_63	3	Top	1	2015A	31.01xSerr
612	MS1_63	3	Bottom	1	2015A	31.01xSerr
613	MS1_63	4	Top	2	2015A	31.01xSerr
614	MS1_63	4	Bottom	2	2015A	31.01xSerr
615	MS1_84	1	Top		2015A	31.01xSerr
616	MS1_84	1	Bottom	1	2015A	31.01xSerr
617	MS1_84	2	Top		2015A	31.01xSerr
618	MS1_84	2	Bottom	1	2015A	31.01xSerr
619	MS1_84	3	Top	1	2015A	31.01xSerr
620	MS1_84	3	Bottom	1	2015A	31.01xSerr
621	MS1_94	1	Top	3	2015A	31.01xSerr
622	MS1_94	1	Bottom	2	2015A	31.01xSerr
623	MS1_94	2	Top	2	2015A	31.01xSerr
624	MS1_94	2	Bottom	2	2015A	31.01xSerr
625	MS1_95	1	Top	4	2015A	31.01xSerr
626	MS1_95	1	Bottom	3	2015A	31.01xSerr
627	MS1_95	2	Top	4	2015A	31.01xSerr
628	MS1_95	2	Bottom	3	2015A	31.01xSerr
629	RX1	1	Top	4	2015A	Standard
630	RX1	1	Bottom	4	2015A	Standard
631	RX1	2	Top	3	2015A	Standard
632	RX1	2	Bottom	2	2015A	Standard
633	RX1	3	Top	4	2015A	Standard
634	RX1	3	Bottom	4	2015A	Standard
635	RX1	4	Top	4	2015A	Standard
636	RX1	4	Bottom	4	2015A	Standard
637	RX1	5	Top	3	2015A	Standard
638	RX1	5	Bottom	3	2015A	Standard
639	RX1	6	Top	2	2015A	Standard
640	RX1	6	Bottom	3	2015A	Standard
641	RX1	7	Top	4	2015A	Standard
642	RX1	7	Bottom	2	2015A	Standard
643	RX1	8	Top	3	2015A	Standard
644	RX1	8	Bottom	2	2015A	Standard
645	RX1	9	Top	3	2015A	Standard
646	RX1	9	Bottom	4	2015A	Standard
647	TB100	1	Top	3	2015A	31.09xSerr
648	TB100	1	Bottom	2	2015A	31.09xSerr
649	TB100	2	Top	4	2015A	31.09xSerr
650	TB100	2	Bottom	4	2015A	31.09xSerr
651	TB100	3	Top	2	2015A	31.09xSerr
652	TB100	3	Bottom	1	2015A	31.09xSerr
653	TB100	4	Top	3	2015A	31.09xSerr
654	TB100	4	Bottom	2	2015A	31.09xSerr
655	TB100	5	Top	4	2015A	31.09xSerr
656	TB100	5	Bottom	3	2015A	31.09xSerr
657	TB100	6	Top	3	2015A	31.09xSerr
658	TB100	6	Bottom	3	2015A	31.09xSerr
659	TB102	1	Top	2	2015A	31.09xSerr
660	TB102	1	Bottom	1	2015A	31.09xSerr
661	TB102	2	Top		2015A	31.09xSerr
662	TB102	2	Bottom	2	2015A	31.09xSerr
663	TB102	3	Top		2015A	31.09xSerr
664	TB102	3	Bottom	3	2015A	31.09xSerr
665	TB102	4	Top		2015A	31.09xSerr
666	TB102	4	Bottom	2	2015A	31.09xSerr
667	TB102	5	Top		2015A	31.09xSerr
668	TB102	5	Bottom	2	2015A	31.09xSerr
669	TB108	1	Top	1	2015A	31.09xSerr
670	TB108	1	Bottom	1	2015A	31.09xSerr
671	TB108	2	Top		2015A	31.09xSerr
672	TB108	2	Bottom	1	2015A	31.09xSerr
673	TB108	3	Top	1	2015A	31.09xSerr
674	TB108	3	Bottom	1	2015A	31.09xSerr
675	TB109	1	Top		2015A	31.09xSerr
676	TB109	1	Bottom	4	2015A	31.09xSerr
677	TB109	2	Top		2015A	31.09xSerr
678	TB109	2	Bottom	4	2015A	31.09xSerr
679	TB109	3	Top		2015A	31.09xSerr
680	TB109	3	Bottom	4	2015A	31.09xSerr
681	TB109	4	Top	4	2015A	31.09xSerr
682	TB109	4	Bottom	4	2015A	31.09xSerr
683	TB109	5	Top		2015A	31.09xSerr
684	TB109	5	Bottom	4	2015A	31.09xSerr
685	TB11	1	Top	2	2015A	31.09xSerr
686	TB11	1	Bottom	3	2015A	31.09xSerr
687	TB11	2	Top	1	2015A	31.09xSerr
688	TB11	2	Bottom	1	2015A	31.09xSerr
689	TB11	3	Top	4	2015A	31.09xSerr
690	TB11	3	Bottom	4	2015A	31.09xSerr
691	TB11	4	Top	4	2015A	31.09xSerr
692	TB11	4	Bottom	4	2015A	31.09xSerr
693	TB11	5	Top	3	2015A	31.09xSerr
694	TB11	5	Bottom	3	2015A	31.09xSerr
695	TB11	6	Top	4	2015A	31.09xSerr
696	TB11	6	Bottom	4	2015A	31.09xSerr
697	TB12	1	Top	4	2015A	31.09xSerr
698	TB12	1	Bottom	4	2015A	31.09xSerr
699	TB12	2	Top	4	2015A	31.09xSerr
700	TB12	2	Bottom	4	2015A	31.09xSerr
701	TB12	3	Top	2	2015A	31.09xSerr
702	TB12	3	Bottom	3	2015A	31.09xSerr
703	TB12	4	Top	4	2015A	31.09xSerr
704	TB12	4	Bottom	4	2015A	31.09xSerr
705	TB12	5	Top	4	2015A	31.09xSerr
706	TB12	5	Bottom	4	2015A	31.09xSerr
707	TB12	6	Top	4	2015A	31.09xSerr
708	TB12	6	Bottom	4	2015A	31.09xSerr
709	TB12	7	Top	4	2015A	31.09xSerr
710	TB12	7	Bottom	2	2015A	31.09xSerr
711	TB120	1	Top	1	2015A	31.09xSerr
712	TB120	1	Bottom	1	2015A	31.09xSerr
713	TB120	2	Top	1	2015A	31.09xSerr
714	TB120	2	Bottom	1	2015A	31.09xSerr
715	TB13	1	Top	2	2015A	31.09xSerr
716	TB13	1	Bottom	2	2015A	31.09xSerr
717	TB13	2	Top	2	2015A	31.09xSerr
718	TB13	2	Bottom	2	2015A	31.09xSerr
719	TB13	3	Top	3	2015A	31.09xSerr
720	TB13	3	Bottom	2	2015A	31.09xSerr
721	TB13	4	Top	3	2015A	31.09xSerr
722	TB13	4	Bottom	2	2015A	31.09xSerr
723	TB13	5	Top	2	2015A	31.09xSerr
724	TB13	5	Bottom	2	2015A	31.09xSerr
725	TB13	6	Top	2	2015A	31.09xSerr
726	TB13	6	Bottom	2	2015A	31.09xSerr
727	TB13	7	Top	2	2015A	31.09xSerr
728	TB13	7	Bottom	2	2015A	31.09xSerr
729	TB19	1	Top	3	2015A	31.09xSerr
730	TB19	1	Bottom	3	2015A	31.09xSerr
731	TB19	2	Top		2015A	31.09xSerr
732	TB19	2	Bottom	4	2015A	31.09xSerr
733	TB19	3	Top	3	2015A	31.09xSerr
734	TB19	3	Bottom	3	2015A	31.09xSerr
735	TB19	4	Top	3	2015A	31.09xSerr
736	TB19	4	Bottom	3	2015A	31.09xSerr
737	TB19	5	Top	3	2015A	31.09xSerr
738	TB19	5	Bottom	2	2015A	31.09xSerr
739	TB19	6	Top	4	2015A	31.09xSerr
740	TB19	6	Bottom	2	2015A	31.09xSerr
741	TB21	1	Top		2015A	31.09xSerr
742	TB21	1	Bottom	4	2015A	31.09xSerr
743	TB21	2	Top		2015A	31.09xSerr
744	TB21	2	Bottom	4	2015A	31.09xSerr
745	TB21	3	Top	3	2015A	31.09xSerr
746	TB21	3	Bottom	4	2015A	31.09xSerr
747	TB21	4	Top	3	2015A	31.09xSerr
748	TB21	4	Bottom	2	2015A	31.09xSerr
749	TB22	1	Top	4	2015A	31.09xSerr
750	TB22	1	Bottom	4	2015A	31.09xSerr
751	TB22	2	Top	4	2015A	31.09xSerr
752	TB22	2	Bottom	4	2015A	31.09xSerr
753	TB22	3	Top	4	2015A	31.09xSerr
754	TB22	3	Bottom	4	2015A	31.09xSerr
755	TB22	4	Top	4	2015A	31.09xSerr
756	TB22	4	Bottom	4	2015A	31.09xSerr
757	TB22	5	Top	4	2015A	31.09xSerr
758	TB22	5	Bottom	4	2015A	31.09xSerr
759	TB22	6	Top	4	2015A	31.09xSerr
760	TB22	6	Bottom	4	2015A	31.09xSerr
761	TB22	7	Top	4	2015A	31.09xSerr
762	TB22	7	Bottom	4	2015A	31.09xSerr
763	TB26	1	Top	4	2015A	31.09xSerr
764	TB26	1	Bottom	4	2015A	31.09xSerr
765	TB26	2	Top	4	2015A	31.09xSerr
766	TB26	2	Bottom	4	2015A	31.09xSerr
767	TB26	3	Top	4	2015A	31.09xSerr
768	TB26	3	Bottom	3	2015A	31.09xSerr
769	TB26	4	Top	4	2015A	31.09xSerr
770	TB26	4	Bottom	4	2015A	31.09xSerr
771	TB28	1	Top	2	2015A	31.09xSerr
772	TB28	1	Bottom	2	2015A	31.09xSerr
773	TB28	2	Top	4	2015A	31.09xSerr
774	TB28	2	Bottom	4	2015A	31.09xSerr
775	TB28	3	Top	4	2015A	31.09xSerr
776	TB28	3	Bottom	4	2015A	31.09xSerr
777	TB28	4	Top	2	2015A	31.09xSerr
778	TB28	4	Bottom	2	2015A	31.09xSerr
779	TB28	5	Top	4	2015A	31.09xSerr
780	TB28	5	Bottom	2	2015A	31.09xSerr
781	TB28	6	Top	4	2015A	31.09xSerr
782	TB28	6	Bottom	4	2015A	31.09xSerr
783	TB34	1	Top	4	2015A	31.09xSerr
784	TB34	1	Bottom	4	2015A	31.09xSerr
785	TB34	2	Top	3	2015A	31.09xSerr
786	TB34	2	Bottom	2	2015A	31.09xSerr
787	TB34	3	Top	4	2015A	31.09xSerr
788	TB34	3	Bottom	3	2015A	31.09xSerr
789	TB34	4	Top	4	2015A	31.09xSerr
790	TB34	4	Bottom	4	2015A	31.09xSerr
791	TB34	5	Top	4	2015A	31.09xSerr
792	TB34	5	Bottom	4	2015A	31.09xSerr
793	TB34	6	Top	4	2015A	31.09xSerr
794	TB34	6	Bottom	4	2015A	31.09xSerr
795	TB34	7	Top	4	2015A	31.09xSerr
796	TB34	7	Bottom	4	2015A	31.09xSerr
797	TB35	1	Top	4	2015A	31.09xSerr
798	TB35	1	Bottom	4	2015A	31.09xSerr
799	TB35	2	Top		2015A	31.09xSerr
800	TB35	2	Bottom	4	2015A	31.09xSerr
801	TB35	3	Top		2015A	31.09xSerr
802	TB35	3	Bottom	2	2015A	31.09xSerr
803	TB36	1	Top	3	2015A	31.09xSerr
804	TB36	1	Bottom	4	2015A	31.09xSerr
805	TB36	2	Top		2015A	31.09xSerr
806	TB36	2	Bottom	2	2015A	31.09xSerr
807	TB36	3	Top		2015A	31.09xSerr
808	TB36	3	Bottom	4	2015A	31.09xSerr
809	TB36	4	Top	4	2015A	31.09xSerr
810	TB36	4	Bottom	3	2015A	31.09xSerr
811	TB36	5	Top	4	2015A	31.09xSerr
812	TB36	5	Bottom	2	2015A	31.09xSerr
813	TB36	6	Top	4	2015A	31.09xSerr
814	TB36	6	Bottom	4	2015A	31.09xSerr
815	TB36	7	Top	4	2015A	31.09xSerr
816	TB36	7	Bottom	4	2015A	31.09xSerr
817	TB37	1	Top	4	2015A	31.09xSerr
818	TB37	1	Bottom	4	2015A	31.09xSerr
819	TB37	2	Top	4	2015A	31.09xSerr
820	TB37	2	Bottom	4	2015A	31.09xSerr
821	TB37	3	Top	3	2015A	31.09xSerr
822	TB37	3	Bottom	3	2015A	31.09xSerr
823	TB37	4	Top	2	2015A	31.09xSerr
824	TB37	4	Bottom	2	2015A	31.09xSerr
825	TB37	5	Top	4	2015A	31.09xSerr
826	TB37	5	Bottom	3	2015A	31.09xSerr
827	TB38	1	Top	3	2015A	31.09xSerr
828	TB38	1	Bottom	2	2015A	31.09xSerr
829	TB38	2	Top	3	2015A	31.09xSerr
830	TB38	2	Bottom	4	2015A	31.09xSerr
831	TB38	3	Top		2015A	31.09xSerr
832	TB38	3	Bottom	3	2015A	31.09xSerr
833	TB38	4	Top	3	2015A	31.09xSerr
834	TB38	4	Bottom	2	2015A	31.09xSerr
835	TB38	5	Top	2	2015A	31.09xSerr
836	TB38	5	Bottom	2	2015A	31.09xSerr
837	TB38	6	Top	3	2015A	31.09xSerr
838	TB38	6	Bottom	2	2015A	31.09xSerr
839	TB39	1	Top	3	2015A	31.09xSerr
840	TB39	1	Bottom	3	2015A	31.09xSerr
841	TB39	2	Top	3	2015A	31.09xSerr
842	TB39	2	Bottom	3	2015A	31.09xSerr
843	TB39	3	Top	2	2015A	31.09xSerr
844	TB39	3	Bottom	3	2015A	31.09xSerr
845	TB39	4	Top	4	2015A	31.09xSerr
846	TB39	4	Bottom	4	2015A	31.09xSerr
847	TB39	5	Top	4	2015A	31.09xSerr
848	TB39	5	Bottom	4	2015A	31.09xSerr
849	TB39	6	Top	2	2015A	31.09xSerr
850	TB39	6	Bottom	1	2015A	31.09xSerr
851	TB4	1	Top	3	2015A	31.09xSerr
852	TB4	1	Bottom	3	2015A	31.09xSerr
853	TB4	2	Top	3	2015A	31.09xSerr
854	TB4	2	Bottom	3	2015A	31.09xSerr
855	TB4	3	Top	4	2015A	31.09xSerr
856	TB4	3	Bottom	3	2015A	31.09xSerr
857	TB4	4	Top	4	2015A	31.09xSerr
858	TB4	4	Bottom	4	2015A	31.09xSerr
859	TB4	5	Top	3	2015A	31.09xSerr
860	TB4	5	Bottom	3	2015A	31.09xSerr
861	TB4	6	Top	4	2015A	31.09xSerr
862	TB4	6	Bottom	4	2015A	31.09xSerr
863	TB4	7	Top	4	2015A	31.09xSerr
864	TB4	7	Bottom	4	2015A	31.09xSerr
865	TB40	1	Top	3	2015A	31.09xSerr
866	TB40	1	Bottom	2	2015A	31.09xSerr
867	TB40	2	Top	3	2015A	31.09xSerr
868	TB40	2	Bottom	2	2015A	31.09xSerr
869	TB40	3	Top	3	2015A	31.09xSerr
870	TB40	3	Bottom	4	2015A	31.09xSerr
871	TB40	4	Top	4	2015A	31.09xSerr
872	TB40	4	Bottom	4	2015A	31.09xSerr
873	TB40	5	Top	3	2015A	31.09xSerr
874	TB40	5	Bottom	2	2015A	31.09xSerr
875	TB40	6	Top	3	2015A	31.09xSerr
876	TB40	6	Bottom	2	2015A	31.09xSerr
877	TB40	7	Top	2	2015A	31.09xSerr
878	TB40	7	Bottom	2	2015A	31.09xSerr
879	TB44	1	Top		2015A	31.09xSerr
880	TB44	1	Bottom	4	2015A	31.09xSerr
881	TB44	2	Top	4	2015A	31.09xSerr
882	TB44	2	Bottom	4	2015A	31.09xSerr
883	TB44	3	Top	3	2015A	31.09xSerr
884	TB44	3	Bottom	2	2015A	31.09xSerr
885	TB44	4	Top	3	2015A	31.09xSerr
886	TB44	4	Bottom	4	2015A	31.09xSerr
887	TB44	5	Top		2015A	31.09xSerr
888	TB44	5	Bottom	4	2015A	31.09xSerr
889	TB46	1	Top		2015A	31.09xSerr
890	TB46	1	Bottom	1	2015A	31.09xSerr
891	TB46	2	Top		2015A	31.09xSerr
892	TB46	2	Bottom	2	2015A	31.09xSerr
893	TB46	3	Top		2015A	31.09xSerr
894	TB46	3	Bottom	1	2015A	31.09xSerr
895	TB46	4	Top		2015A	31.09xSerr
896	TB46	4	Bottom	2	2015A	31.09xSerr
897	TB46	5	Top		2015A	31.09xSerr
898	TB46	5	Bottom	2	2015A	31.09xSerr
899	TB46	6	Top		2015A	31.09xSerr
900	TB46	6	Bottom	2	2015A	31.09xSerr
901	TB47	1	Top	2	2015A	31.09xSerr
902	TB47	1	Bottom	2	2015A	31.09xSerr
903	TB47	2	Top	4	2015A	31.09xSerr
904	TB47	2	Bottom	4	2015A	31.09xSerr
905	TB47	3	Top	4	2015A	31.09xSerr
906	TB47	3	Bottom	4	2015A	31.09xSerr
907	TB47	4	Top	4	2015A	31.09xSerr
908	TB47	4	Bottom	4	2015A	31.09xSerr
909	TB48	1	Top	4	2015A	31.09xSerr
910	TB48	1	Bottom	3	2015A	31.09xSerr
911	TB48	2	Top	4	2015A	31.09xSerr
912	TB48	2	Bottom	2	2015A	31.09xSerr
913	TB48	3	Top	2	2015A	31.09xSerr
914	TB48	3	Bottom	3	2015A	31.09xSerr
915	TB48	4	Top	4	2015A	31.09xSerr
916	TB48	4	Bottom	4	2015A	31.09xSerr
917	TB48	5	Top	4	2015A	31.09xSerr
918	TB48	5	Bottom	4	2015A	31.09xSerr
919	TB49	1	Top	4	2015A	31.09xSerr
920	TB49	1	Bottom	3	2015A	31.09xSerr
921	TB49	2	Top	4	2015A	31.09xSerr
922	TB49	2	Bottom	3	2015A	31.09xSerr
923	TB49	3	Top	2	2015A	31.09xSerr
924	TB49	3	Bottom	2	2015A	31.09xSerr
925	TB49	4	Top	3	2015A	31.09xSerr
926	TB49	4	Bottom	3	2015A	31.09xSerr
927	TB49	5	Top	4	2015A	31.09xSerr
928	TB49	5	Bottom	4	2015A	31.09xSerr
929	TB49	6	Top	3	2015A	31.09xSerr
930	TB49	6	Bottom	3	2015A	31.09xSerr
931	TB50	1	Top	4	2015A	31.09xSerr
932	TB50	1	Bottom	4	2015A	31.09xSerr
933	TB50	2	Top	4	2015A	31.09xSerr
934	TB50	2	Bottom	4	2015A	31.09xSerr
935	TB50	3	Top	4	2015A	31.09xSerr
936	TB50	3	Bottom	4	2015A	31.09xSerr
937	TB52	1	Top		2015A	31.09xSerr
938	TB52	1	Bottom	1	2015A	31.09xSerr
939	TB52	2	Top		2015A	31.09xSerr
940	TB52	2	Bottom	1	2015A	31.09xSerr
941	TB52	3	Top		2015A	31.09xSerr
942	TB52	3	Bottom	1	2015A	31.09xSerr
943	TB61	1	Top	4	2015A	31.09xSerr
944	TB61	1	Bottom	3	2015A	31.09xSerr
945	TB61	2	Top	4	2015A	31.09xSerr
946	TB61	2	Bottom	4	2015A	31.09xSerr
947	TB61	3	Top	4	2015A	31.09xSerr
948	TB61	3	Bottom	4	2015A	31.09xSerr
949	TB61	4	Top	4	2015A	31.09xSerr
950	TB61	4	Bottom	4	2015A	31.09xSerr
951	TB61	5	Top	3	2015A	31.09xSerr
952	TB61	5	Bottom	2	2015A	31.09xSerr
953	TB62	1	Top	4	2015A	31.09xSerr
954	TB62	1	Bottom	4	2015A	31.09xSerr
955	TB62	2	Top	4	2015A	31.09xSerr
956	TB62	2	Bottom	4	2015A	31.09xSerr
957	TB62	3	Top	4	2015A	31.09xSerr
958	TB62	3	Bottom	3	2015A	31.09xSerr
959	TB65	1	Top		2015A	31.09xSerr
960	TB65	1	Bottom	2	2015A	31.09xSerr
961	TB65	2	Top		2015A	31.09xSerr
962	TB65	2	Bottom	2	2015A	31.09xSerr
963	TB65	3	Top		2015A	31.09xSerr
964	TB65	3	Bottom	3	2015A	31.09xSerr
965	TB66	4	Top	4	2015A	31.09xSerr
966	TB66	4	Bottom	2	2015A	31.09xSerr
967	TB66	5	Top	4	2015A	31.09xSerr
968	TB66	5	Bottom	3	2015A	31.09xSerr
969	TB66	6	Top	4	2015A	31.09xSerr
970	TB66	6	Bottom	4	2015A	31.09xSerr
971	TB66	7	Top	4	2015A	31.09xSerr
972	TB66	7	Bottom	4	2015A	31.09xSerr
973	TB66	8	Top	4	2015A	31.09xSerr
974	TB66	8	Bottom	4	2015A	31.09xSerr
975	TB66	9	Top	4	2015A	31.09xSerr
976	TB66	9	Bottom	4	2015A	31.09xSerr
977	TB66	10	Top	4	2015A	31.09xSerr
978	TB66	10	Bottom	4	2015A	31.09xSerr
979	TB66	11	Top	4	2015A	31.09xSerr
980	TB66	11	Bottom	4	2015A	31.09xSerr
981	TB66	12	Top	4	2015A	31.09xSerr
982	TB66	12	Bottom	2	2015A	31.09xSerr
983	TB68	1	Top		2015A	31.09xSerr
984	TB68	1	Bottom	4	2015A	31.09xSerr
985	TB68	2	Top	2	2015A	31.09xSerr
986	TB68	2	Bottom	2	2015A	31.09xSerr
987	TB68	3	Top	3	2015A	31.09xSerr
988	TB68	3	Bottom	2	2015A	31.09xSerr
989	TB68	4	Top	3	2015A	31.09xSerr
990	TB68	4	Bottom	2	2015A	31.09xSerr
991	TB68	5	Top	4	2015A	31.09xSerr
992	TB68	5	Bottom	2	2015A	31.09xSerr
993	TB68	6	Top	4	2015A	31.09xSerr
994	TB68	6	Bottom	4	2015A	31.09xSerr
995	TB69	1	Top		2015A	31.09xSerr
996	TB69	1	Bottom	4	2015A	31.09xSerr
997	TB69	2	Top	3	2015A	31.09xSerr
998	TB69	2	Bottom	4	2015A	31.09xSerr
999	TB7	1	Top	4	2015A	31.09xSerr
1000	TB7	1	Bottom	4	2015A	31.09xSerr
1001	TB7	2	Top	4	2015A	31.09xSerr
1002	TB7	2	Bottom	4	2015A	31.09xSerr
1003	TB7	3	Top	4	2015A	31.09xSerr
1004	TB7	3	Bottom	4	2015A	31.09xSerr
1005	TB7	4	Top	4	2015A	31.09xSerr
1006	TB7	4	Bottom	3	2015A	31.09xSerr
1007	TB7	5	Top	4	2015A	31.09xSerr
1008	TB7	5	Bottom	4	2015A	31.09xSerr
1009	TB7	6	Top	4	2015A	31.09xSerr
1010	TB7	6	Bottom	4	2015A	31.09xSerr
1011	TB70	1	Top		2015A	31.09xSerr
1012	TB70	1	Bottom	3	2015A	31.09xSerr
1013	TB70	2	Top		2015A	31.09xSerr
1014	TB70	2	Bottom	4	2015A	31.09xSerr
1015	TB70	3	Top	3	2015A	31.09xSerr
1016	TB70	3	Bottom	3	2015A	31.09xSerr
1017	TB70	4	Top	4	2015A	31.09xSerr
1018	TB70	4	Bottom	3	2015A	31.09xSerr
1019	TB70	5	Top	4	2015A	31.09xSerr
1020	TB70	5	Bottom	4	2015A	31.09xSerr
1021	TB71	1	Top	1	2015A	31.09xSerr
1022	TB71	1	Bottom	2	2015A	31.09xSerr
1023	TB71	2	Top		2015A	31.09xSerr
1024	TB71	2	Bottom	2	2015A	31.09xSerr
1025	TB71	3	Top		2015A	31.09xSerr
1026	TB71	3	Bottom	1	2015A	31.09xSerr
1027	TB71	4	Top		2015A	31.09xSerr
1028	TB71	4	Bottom	1	2015A	31.09xSerr
1029	TB73	1	Top	4	2015A	31.09xSerr
1030	TB73	1	Bottom	4	2015A	31.09xSerr
1031	TB73	2	Top	4	2015A	31.09xSerr
1032	TB73	2	Bottom	4	2015A	31.09xSerr
1033	TB73	3	Top		2015A	31.09xSerr
1034	TB73	3	Bottom	4	2015A	31.09xSerr
1035	TB73	4	Top		2015A	31.09xSerr
1036	TB73	4	Bottom	3	2015A	31.09xSerr
1037	TB73	5	Top	4	2015A	31.09xSerr
1038	TB73	5	Bottom	4	2015A	31.09xSerr
1039	TB73	6	Top		2015A	31.09xSerr
1040	TB73	6	Bottom	4	2015A	31.09xSerr
1041	TB73	7	Top		2015A	31.09xSerr
1042	TB73	7	Bottom	4	2015A	31.09xSerr
1043	TB78	1	Top	3	2015A	31.09xSerr
1044	TB78	1	Bottom	3	2015A	31.09xSerr
1045	TB78	2	Top	4	2015A	31.09xSerr
1046	TB78	2	Bottom	3	2015A	31.09xSerr
1047	TB78	3	Top	4	2015A	31.09xSerr
1048	TB78	3	Bottom	3	2015A	31.09xSerr
1049	TB78	4	Top	3	2015A	31.09xSerr
1050	TB78	4	Bottom	3	2015A	31.09xSerr
1051	TB78	5	Top	4	2015A	31.09xSerr
1052	TB78	5	Bottom	2	2015A	31.09xSerr
1053	TB78	6	Top	4	2015A	31.09xSerr
1054	TB78	6	Bottom	4	2015A	31.09xSerr
1055	TB78	7	Top		2015A	31.09xSerr
1056	TB78	7	Bottom	4	2015A	31.09xSerr
1057	TB79	1	Top		2015A	31.09xSerr
1058	TB79	1	Bottom	2	2015A	31.09xSerr
1059	TB8	1	Top	4	2015A	31.09xSerr
1060	TB8	1	Bottom	3	2015A	31.09xSerr
1061	TB8	2	Top	4	2015A	31.09xSerr
1062	TB8	2	Bottom	3	2015A	31.09xSerr
1063	TB8	3	Top		2015A	31.09xSerr
1064	TB8	3	Bottom	3	2015A	31.09xSerr
1065	TB8	4	Top	4	2015A	31.09xSerr
1066	TB8	4	Bottom	4	2015A	31.09xSerr
1067	TB8	5	Top	4	2015A	31.09xSerr
1068	TB8	5	Bottom	4	2015A	31.09xSerr
1069	TB8	6	Top	4	2015A	31.09xSerr
1070	TB8	6	Bottom	4	2015A	31.09xSerr
1071	TB8	7	Top		2015A	31.09xSerr
1072	TB8	7	Bottom		2015A	31.09xSerr
1073	TB82	1	Top		2015A	31.09xSerr
1074	TB82	1	Bottom	3	2015A	31.09xSerr
1075	TB82	2	Top		2015A	31.09xSerr
1076	TB82	2	Bottom	1	2015A	31.09xSerr
1077	TB83	1	Top		2015A	31.09xSerr
1078	TB83	1	Bottom	4	2015A	31.09xSerr
1079	TB83	2	Top	3	2015A	31.09xSerr
1080	TB83	2	Bottom	3	2015A	31.09xSerr
1081	TB83	3	Top		2015A	31.09xSerr
1082	TB83	3	Bottom	4	2015A	31.09xSerr
1083	TB83	4	Top		2015A	31.09xSerr
1084	TB83	4	Bottom	4	2015A	31.09xSerr
1085	TB83	5	Top		2015A	31.09xSerr
1086	TB83	5	Bottom	4	2015A	31.09xSerr
1087	TB86	1	Top	2	2015A	31.09xSerr
1088	TB86	1	Bottom	2	2015A	31.09xSerr
1089	TB86	2	Top	3	2015A	31.09xSerr
1090	TB86	2	Bottom	4	2015A	31.09xSerr
1091	TB86	3	Top	2	2015A	31.09xSerr
1092	TB86	3	Bottom	2	2015A	31.09xSerr
1093	TB86	4	Top	2	2015A	31.09xSerr
1094	TB86	4	Bottom	2	2015A	31.09xSerr
1095	TB86	5	Top	4	2015A	31.09xSerr
1096	TB86	5	Bottom	4	2015A	31.09xSerr
1097	TB86	6	Top	2	2015A	31.09xSerr
1098	TB86	6	Bottom	2	2015A	31.09xSerr
1099	TB86	7	Top	4	2015A	31.09xSerr
1100	TB86	7	Bottom	4	2015A	31.09xSerr
1101	TB87	1	Top	4	2015A	31.09xSerr
1102	TB87	1	Bottom	4	2015A	31.09xSerr
1103	TB87	2	Top	4	2015A	31.09xSerr
1104	TB87	2	Bottom	4	2015A	31.09xSerr
1105	TB87	3	Top	4	2015A	31.09xSerr
1106	TB87	3	Bottom	4	2015A	31.09xSerr
1107	TB87	4	Top	4	2015A	31.09xSerr
1108	TB87	4	Bottom	4	2015A	31.09xSerr
1109	TB87	5	Top	4	2015A	31.09xSerr
1110	TB87	5	Bottom	4	2015A	31.09xSerr
1111	TB88	1	Top		2015A	31.09xSerr
1112	TB88	1	Bottom	1	2015A	31.09xSerr
1113	TB88	2	Top	1	2015A	31.09xSerr
1114	TB88	2	Bottom	1	2015A	31.09xSerr
1115	TB88	3	Top		2015A	31.09xSerr
1116	TB88	3	Bottom	1	2015A	31.09xSerr
1117	TB88	4	Top		2015A	31.09xSerr
1118	TB88	4	Bottom	1	2015A	31.09xSerr
1119	TB88	5	Top		2015A	31.09xSerr
1120	TB88	5	Bottom	1	2015A	31.09xSerr
1121	TB88	6	Top		2015A	31.09xSerr
1122	TB88	6	Bottom	1	2015A	31.09xSerr
1123	TB88	7	Top	1	2015A	31.09xSerr
1124	TB88	7	Bottom	1	2015A	31.09xSerr
1125	TB90	1	Top	2	2015A	31.09xSerr
1126	TB90	1	Bottom	1	2015A	31.09xSerr
1127	TB90	2	Top		2015A	31.09xSerr
1128	TB90	2	Bottom	3	2015A	31.09xSerr
1129	TB90	3	Top	2	2015A	31.09xSerr
1130	TB90	3	Bottom	2	2015A	31.09xSerr
1131	TB90	4	Top	4	2015A	31.09xSerr
1132	TB90	4	Bottom	4	2015A	31.09xSerr
1133	TB90	5	Top	4	2015A	31.09xSerr
1134	TB90	5	Bottom	2	2015A	31.09xSerr
1135	TB90	6	Top	3	2015A	31.09xSerr
1136	TB90	6	Bottom	2	2015A	31.09xSerr
1137	TB90	7	Top	3	2015A	31.09xSerr
1138	TB90	7	Bottom	1	2015A	31.09xSerr
1139	TB91	1	Top	4	2015A	31.09xSerr
1140	TB91	1	Bottom	3	2015A	31.09xSerr
1141	TB91	2	Top		2015A	31.09xSerr
1142	TB91	2	Bottom	4	2015A	31.09xSerr
1143	TB91	3	Top		2015A	31.09xSerr
1144	TB91	3	Bottom	3	2015A	31.09xSerr
1145	TB91	4	Top	4	2015A	31.09xSerr
1146	TB91	4	Bottom	3	2015A	31.09xSerr
1147	TB91	5	Top	4	2015A	31.09xSerr
1148	TB91	5	Bottom	4	2015A	31.09xSerr
1149	TB91	6	Top	4	2015A	31.09xSerr
1150	TB91	6	Bottom	4	2015A	31.09xSerr
1151	TB92	1	Top	2	2015A	31.09xSerr
1152	TB92	1	Bottom	3	2015A	31.09xSerr
1153	TB92	2	Top		2015A	31.09xSerr
1154	TB92	2	Bottom	2	2015A	31.09xSerr
1155	TB92	3	Top	3	2015A	31.09xSerr
1156	TB92	3	Bottom	3	2015A	31.09xSerr
1157	TB92	4	Top		2015A	31.09xSerr
1158	TB92	4	Bottom	3	2015A	31.09xSerr
1159	TB92	5	Top	4	2015A	31.09xSerr
1160	TB92	5	Bottom	4	2015A	31.09xSerr
1161	TB92	6	Top	3	2015A	31.09xSerr
1162	TB92	6	Bottom	4	2015A	31.09xSerr
1163	TB95	1	Top		2015A	31.09xSerr
1164	TB95	1	Bottom	4	2015A	31.09xSerr
1165	TB95	2	Top	4	2015A	31.09xSerr
1166	TB95	2	Bottom	4	2015A	31.09xSerr
1167	TB95	3	Top	4	2015A	31.09xSerr
1168	TB95	3	Bottom	4	2015A	31.09xSerr
1169	TB95	4	Top	4	2015A	31.09xSerr
1170	TB95	4	Bottom	4	2015A	31.09xSerr
1171	TB95	5	Top	4	2015A	31.09xSerr
1172	TB95	5	Bottom	4	2015A	31.09xSerr
1173	TB95	6	Top	4	2015A	31.09xSerr
1174	TB95	6	Bottom	3	2015A	31.09xSerr
1175	TB95	7	Top	4	2015A	31.09xSerr
1176	TB95	7	Bottom	3	2015A	31.09xSerr
1177	TB97	1	Top	3	2015A	31.09xSerr
1178	TB97	1	Bottom	2	2015A	31.09xSerr
1179	TB97	2	Top		2015A	31.09xSerr
1180	TB97	2	Bottom	3	2015A	31.09xSerr
1181	TB97	3	Top	1	2015A	31.09xSerr
1182	TB97	3	Bottom	1	2015A	31.09xSerr
1183	TB97	4	Top	4	2015A	31.09xSerr
1184	TB97	4	Bottom	3	2015A	31.09xSerr
1185	TB99	1	Top	3	2015A	31.09xSerr
1186	TB99	1	Bottom	3	2015A	31.09xSerr
1187	TB99	2	Top	2	2015A	31.09xSerr
1188	TB99	2	Bottom	2	2015A	31.09xSerr
1189	TB99	3	Top	4	2015A	31.09xSerr
1190	TB99	3	Bottom	4	2015A	31.09xSerr
1191	TB99	4	Top	4	2015A	31.09xSerr
1192	TB99	4	Bottom	3	2015A	31.09xSerr
1193	TB99	5	Top	3	2015A	31.09xSerr
1194	TB99	5	Bottom	3	2015A	31.09xSerr
1195	Vlach	1	Top	4	2015A	Standard
1196	Vlach	1	Bottom	4	2015A	Standard
1197	Vlach	2	Top	4	2015A	Standard
1198	Vlach	2	Bottom	4	2015A	Standard
1199	Vlach	3	Top		2015A	Standard
1200	Vlach	3	Bottom	4	2015A	Standard
1201	Vlach	4	Top	4	2015A	Standard
1202	Vlach	4	Bottom	4	2015A	Standard
1203	Vlach	5	Top	4	2015A	Standard
1204	Vlach	5	Bottom	4	2015A	Standard
1205	Vlach	6	Top	4	2015A	Standard
1206	Vlach	6	Bottom	4	2015A	Standard
1207	Vlach	7	Top	4	2015A	Standard
1208	Vlach	7	Bottom	4	2015A	Standard
1209	Vlach	8	Top	4	2015A	Standard
1210	Vlach	8	Bottom	4	2015A	Standard
1211	VX211	1	Top	3	2015A	Standard
1212	VX211	1	Bottom	3	2015A	Standard
1213	VX211	2	Top	4	2015A	Standard
1214	VX211	2	Bottom	3	2015A	Standard
1215	VX211	3	Top	3	2015A	Standard
1216	VX211	3	Bottom	2	2015A	Standard
1217	VX211	4	Top	4	2015A	Standard
1218	VX211	4	Bottom	4	2015A	Standard
1219	VX211	5	Top	3	2015A	Standard
1220	VX211	5	Bottom	3	2015A	Standard
1221	VX211	6	Top	3	2015A	Standard
1222	VX211	6	Bottom	2	2015A	Standard
1223	VX211	7	Top	4	2015A	Standard
1224	VX211	7	Bottom	3	2015A	Standard
1225	VX211	8	Top	4	2015A	Standard
1226	VX211	8	Bottom	3	2015A	Standard
1227	VX211	9	Top	2	2015A	Standard
1228	VX211	9	Bottom	1	2015A	Standard
1229	VX211	10	Top	4	2015A	Standard
1230	VX211	10	Bottom	2	2015A	Standard
1231	VX211	11	Top	3	2015A	Standard
1232	VX211	11	Bottom	3	2015A	Standard
1233	VX211	12	Top	4	2015A	Standard
1234	VX211	12	Bottom	4	2015A	Standard
1235	EA12	1	Top	2	2015B	31.09xSerr
1236	EA12	1	Bottom	2	2015B	31.09xSerr
1237	EA12	2	Top	3	2015B	31.09xSerr
1238	EA12	2	Bottom	1	2015B	31.09xSerr
1239	EA12	3	Top	2	2015B	31.09xSerr
1240	EA12	3	Bottom	2	2015B	31.09xSerr
1241	EA12	4	Top	3	2015B	31.09xSerr
1242	EA12	4	Bottom	2	2015B	31.09xSerr
1243	EA12	5	Top	3	2015B	31.09xSerr
1244	EA12	5	Bottom	3	2015B	31.09xSerr
1245	EA12	6	Top	4	2015B	31.09xSerr
1246	EA12	6	Bottom	3	2015B	31.09xSerr
1247	EA12	7	Top	4	2015B	31.09xSerr
1248	EA12	7	Bottom	4	2015B	31.09xSerr
1249	EA9	1	Top	2	2015B	31.09xSerr
1250	EA9	1	Bottom	1	2015B	31.09xSerr
1251	EA9	2	Top	2	2015B	31.09xSerr
1252	EA9	2	Bottom	1	2015B	31.09xSerr
1253	EA9	3	Top	1	2015B	31.09xSerr
1254	EA9	3	Bottom	2	2015B	31.09xSerr
1255	EA9	4	Top	2	2015B	31.09xSerr
1256	EA9	4	Bottom	2	2015B	31.09xSerr
1257	EA9	5	Top	2	2015B	31.09xSerr
1258	EA9	5	Bottom	2	2015B	31.09xSerr
1259	EA9	6	Top	2	2015B	31.09xSerr
1260	EA9	6	Bottom	2	2015B	31.09xSerr
1261	EA9	7	Top	3	2015B	31.09xSerr
1262	EA9	7	Bottom	2	2015B	31.09xSerr
1263	MS1_127	1	Top	1	2015B	31.01xSerr
1264	MS1_127	1	Bottom	1	2015B	31.01xSerr
1265	MS1_127	2	Top	1	2015B	31.01xSerr
1266	MS1_127	2	Bottom	1	2015B	31.01xSerr
1267	MS1_128	1	Top	2	2015B	31.01xSerr
1268	MS1_128	1	Bottom	1	2015B	31.01xSerr
1269	MS1_128	2	Top	3	2015B	31.01xSerr
1270	MS1_128	2	Bottom	2	2015B	31.01xSerr
1271	MS1_128	3	Top	3	2015B	31.01xSerr
1272	MS1_128	3	Bottom	2	2015B	31.01xSerr
1273	MS1_128	4	Top	4	2015B	31.01xSerr
1274	MS1_128	4	Bottom	2	2015B	31.01xSerr
1275	MS1_19	1	Top	2	2015B	31.01xSerr
1276	MS1_19	1	Bottom	2	2015B	31.01xSerr
1277	MS1_19	2	Top	2	2015B	31.01xSerr
1278	MS1_19	2	Bottom	2	2015B	31.01xSerr
1279	MS1_19	3	Top	3	2015B	31.01xSerr
1280	MS1_19	3	Bottom	2	2015B	31.01xSerr
1281	MS1_19	4	Top	3	2015B	31.01xSerr
1282	MS1_19	4	Bottom	2	2015B	31.01xSerr
1283	MS1_19	5	Top	3	2015B	31.01xSerr
1284	MS1_19	5	Bottom	2	2015B	31.01xSerr
1285	MS1_19	6	Top	3	2015B	31.01xSerr
1286	MS1_19	6	Bottom	4	2015B	31.01xSerr
1287	MS1_19	7	Top	4	2015B	31.01xSerr
1288	MS1_19	7	Bottom	3	2015B	31.01xSerr
1289	MS1_31	1	Top	2	2015B	31.01xSerr
1290	MS1_31	1	Bottom	2	2015B	31.01xSerr
1291	MS1_31	2	Top	2	2015B	31.01xSerr
1292	MS1_31	2	Bottom	4	2015B	31.01xSerr
1293	MS1_31	3	Top	3	2015B	31.01xSerr
1294	MS1_31	3	Bottom	3	2015B	31.01xSerr
1295	MS1_41	1	Top	2	2015B	31.01xSerr
1296	MS1_41	1	Bottom	1	2015B	31.01xSerr
1297	MS1_41	2	Top	2	2015B	31.01xSerr
1298	MS1_41	2	Bottom	2	2015B	31.01xSerr
1299	MS1_41	3	Top	3	2015B	31.01xSerr
1300	MS1_41	3	Bottom	3	2015B	31.01xSerr
1301	MS1_51	1	Top	1	2015B	31.01xSerr
1302	MS1_51	1	Bottom	2	2015B	31.01xSerr
1303	MS1_51	2	Top	2	2015B	31.01xSerr
1304	MS1_51	2	Bottom	1	2015B	31.01xSerr
1305	MS1_51	3	Top	2	2015B	31.01xSerr
1306	MS1_51	3	Bottom	2	2015B	31.01xSerr
1307	MS1_51	4	Top	4	2015B	31.01xSerr
1308	MS1_51	4	Bottom	3	2015B	31.01xSerr
1309	MS1_96	1	Top	3	2015B	31.01xSerr
1310	MS1_96	1	Bottom	2	2015B	31.01xSerr
1311	MS1_96	2	Top	3	2015B	31.01xSerr
1312	MS1_96	2	Bottom	3	2015B	31.01xSerr
1313	MS1_96	3	Top	3	2015B	31.01xSerr
1314	MS1_96	3	Bottom	3	2015B	31.01xSerr
1315	MS1_99	1	Top	1	2015B	31.01xSerr
1316	MS1_99	1	Bottom	1	2015B	31.01xSerr
1317	MS1_99	2	Top	2	2015B	31.01xSerr
1318	MS1_99	2	Bottom	1	2015B	31.01xSerr
1319	MS1_99	3	Top	4	2015B	31.01xSerr
1320	MS1_99	3	Bottom	1	2015B	31.01xSerr
1321	MS1_99	4	Top	3	2015B	31.01xSerr
1322	MS1_99	4	Bottom	3	2015B	31.01xSerr
1323	MS1_99	5	Top	4	2015B	31.01xSerr
1324	MS1_99	5	Bottom	3	2015B	31.01xSerr
1325	RX1	1	Top	3	2015B	Standard
1326	RX1	1	Bottom	1	2015B	Standard
1327	RX1	2	Top	4	2015B	Standard
1328	RX1	2	Bottom	1	2015B	Standard
1329	RX1	3	Top	3	2015B	Standard
1330	RX1	3	Bottom	3	2015B	Standard
1331	RX1	4	Top	3	2015B	Standard
1332	RX1	4	Bottom	4	2015B	Standard
1333	RX1	5	Top	4	2015B	Standard
1334	RX1	5	Bottom	3	2015B	Standard
1335	RX1	6	Top	4	2015B	Standard
1336	RX1	6	Bottom	4	2015B	Standard
1337	RX1	7	Top	4	2015B	Standard
1338	RX1	7	Bottom	4	2015B	Standard
1339	TB100	1	Top	4	2015B	31.09xSerr
1340	TB100	1	Bottom	4	2015B	31.09xSerr
1341	TB100	2	Top		2015B	31.09xSerr
1342	TB100	2	Bottom	4	2015B	31.09xSerr
1343	TB112	1	Top	2	2015B	31.09xSerr
1344	TB112	1	Bottom	3	2015B	31.09xSerr
1345	TB112	2	Top		2015B	31.09xSerr
1346	TB112	2	Bottom	4	2015B	31.09xSerr
1347	TB13	1	Top	1	2015B	31.09xSerr
1348	TB13	1	Bottom	1	2015B	31.09xSerr
1349	TB13	2	Top	1	2015B	31.09xSerr
1350	TB13	2	Bottom	1	2015B	31.09xSerr
1351	TB13	3	Top	2	2015B	31.09xSerr
1352	TB13	3	Bottom	1	2015B	31.09xSerr
1353	TB13	4	Top	2	2015B	31.09xSerr
1354	TB13	4	Bottom	1	2015B	31.09xSerr
1355	TB13	5	Top	2	2015B	31.09xSerr
1356	TB13	5	Bottom	1	2015B	31.09xSerr
1357	TB13	6	Top	2	2015B	31.09xSerr
1358	TB13	6	Bottom	2	2015B	31.09xSerr
1359	TB18	1	Top	1	2015B	31.09xSerr
1360	TB18	1	Bottom	1	2015B	31.09xSerr
1361	TB18	2	Top	1	2015B	31.09xSerr
1362	TB18	2	Bottom	1	2015B	31.09xSerr
1363	TB18	3	Top	1	2015B	31.09xSerr
1364	TB18	3	Bottom	1	2015B	31.09xSerr
1365	TB18	4	Top	1	2015B	31.09xSerr
1366	TB18	4	Bottom	1	2015B	31.09xSerr
1367	TB18	5	Top	1	2015B	31.09xSerr
1368	TB18	5	Bottom	1	2015B	31.09xSerr
1369	TB18	6	Top	2	2015B	31.09xSerr
1370	TB18	6	Bottom	1	2015B	31.09xSerr
1371	TB18	7	Top	1	2015B	31.09xSerr
1372	TB18	7	Bottom	2	2015B	31.09xSerr
1373	TB18	8	Top		2015B	31.09xSerr
1374	TB18	8	Bottom		2015B	31.09xSerr
1375	TB33	1	Top		2015B	31.09xSerr
1376	TB33	1	Bottom	1	2015B	31.09xSerr
1377	TB33	2	Top		2015B	31.09xSerr
1378	TB33	2	Bottom	2	2015B	31.09xSerr
1379	TB5	1	Top	1	2015B	31.09xSerr
1380	TB5	1	Bottom	1	2015B	31.09xSerr
1381	TB5	2	Top	1	2015B	31.09xSerr
1382	TB5	2	Bottom	1	2015B	31.09xSerr
1383	TB5	3	Top	1	2015B	31.09xSerr
1384	TB5	3	Bottom	1	2015B	31.09xSerr
1385	TB5	4	Top	1	2015B	31.09xSerr
1386	TB5	4	Bottom	1	2015B	31.09xSerr
1387	TB5	5	Top	1	2015B	31.09xSerr
1388	TB5	5	Bottom	1	2015B	31.09xSerr
1389	TB5	6	Top	1	2015B	31.09xSerr
1390	TB5	6	Bottom	1	2015B	31.09xSerr
1391	TB5	7	Top	2	2015B	31.09xSerr
1392	TB5	7	Bottom	1	2015B	31.09xSerr
1393	TB57	1	Top	1	2015B	31.09xSerr
1394	TB57	1	Bottom	1	2015B	31.09xSerr
1395	TB57	2	Top	1	2015B	31.09xSerr
1396	TB57	2	Bottom	1	2015B	31.09xSerr
1397	TB57	3	Top		2015B	31.09xSerr
1398	TB57	3	Bottom	1	2015B	31.09xSerr
1399	TB61	1	Top	2	2015B	31.09xSerr
1400	TB61	1	Bottom	2	2015B	31.09xSerr
1401	TB63	1	Top	2	2015B	31.09xSerr
1402	TB63	1	Bottom	2	2015B	31.09xSerr
1403	TB63	2	Top		2015B	31.09xSerr
1404	TB63	2	Bottom	3	2015B	31.09xSerr
1405	TB65	1	Top	2	2015B	31.09xSerr
1406	TB65	1	Bottom	2	2015B	31.09xSerr
1407	TB65	2	Top	3	2015B	31.09xSerr
1408	TB65	2	Bottom	3	2015B	31.09xSerr
1409	TB65	3	Top	3	2015B	31.09xSerr
1410	TB65	3	Bottom	2	2015B	31.09xSerr
1411	TB65	4	Top	4	2015B	31.09xSerr
1412	TB65	4	Bottom	2	2015B	31.09xSerr
1413	TB65	5	Top	4	2015B	31.09xSerr
1414	TB65	5	Bottom	3	2015B	31.09xSerr
1415	TB65	6	Top	4	2015B	31.09xSerr
1416	TB65	6	Bottom	4	2015B	31.09xSerr
1417	TB69	1	Top	3	2015B	31.09xSerr
1418	TB69	1	Bottom	1	2015B	31.09xSerr
1419	TB69	2	Top	4	2015B	31.09xSerr
1420	TB69	2	Bottom	4	2015B	31.09xSerr
1421	TB90	1	Top	1	2015B	31.09xSerr
1422	TB90	1	Bottom	1	2015B	31.09xSerr
1423	TB90	2	Top	2	2015B	31.09xSerr
1424	TB90	2	Bottom	1	2015B	31.09xSerr
1425	TB90	3	Top	2	2015B	31.09xSerr
1426	TB90	3	Bottom	2	2015B	31.09xSerr
1427	TB90	4	Top	2	2015B	31.09xSerr
1428	TB90	4	Bottom	2	2015B	31.09xSerr
1429	TB90	5	Top	2	2015B	31.09xSerr
1430	TB90	5	Bottom	2	2015B	31.09xSerr
1431	TB90	6	Top	4	2015B	31.09xSerr
1432	TB90	6	Bottom	4	2015B	31.09xSerr
1433	TB97	1	Top	2	2015B	31.09xSerr
1434	TB97	1	Bottom	2	2015B	31.09xSerr
1435	TB97	2	Top	4	2015B	31.09xSerr
1436	TB97	2	Bottom	3	2015B	31.09xSerr
1437	TB97	3	Top	4	2015B	31.09xSerr
1438	TB97	3	Bottom	3	2015B	31.09xSerr
1439	TB97	4	Top	4	2015B	31.09xSerr
1440	TB97	4	Bottom	4	2015B	31.09xSerr
1441	TB97	5	Top		2015B	31.09xSerr
1442	TB97	5	Bottom	4	2015B	31.09xSerr
1443	TB97	6	Top	4	2015B	31.09xSerr
1444	TB97	6	Bottom	4	2015B	31.09xSerr
1445	TB97	7	Top	4	2015B	31.09xSerr
1446	TB97	7	Bottom	4	2015B	31.09xSerr
1447	TB97	8	Top	4	2015B	31.09xSerr
1448	TB97	8	Bottom	4	2015B	31.09xSerr
1449	VX211	1	Top	3	2015B	Standard
1450	VX211	1	Bottom	3	2015B	Standard
1451	VX211	2	Top	3	2015B	Standard
1452	VX211	2	Bottom	3	2015B	Standard
1453	VX211	3	Top	4	2015B	Standard
1454	VX211	3	Bottom	3	2015B	Standard
1455	VX211	4	Top	4	2015B	Standard
1456	VX211	4	Bottom	4	2015B	Standard
1457	AC113	1	Top	1	2017EH	31.01xSerr
1458	AC113	1	Bottom	1	2017EH	31.01xSerr
1459	AC113	2	Top	3	2017EH	31.01xSerr
1460	AC113	2	Bottom	2	2017EH	31.01xSerr
1461	AC113	3	Top	2	2017EH	31.01xSerr
1462	AC113	3	Bottom	3	2017EH	31.01xSerr
1463	AC113	4	Top	3	2017EH	31.01xSerr
1464	AC113	4	Bottom	3	2017EH	31.01xSerr
1465	AC113	5	Top	3	2017EH	31.01xSerr
1466	AC113	5	Bottom	2	2017EH	31.01xSerr
1467	AC153	1	Top	4	2017EH	31.01xSerr
1468	AC153	1	Bottom	3	2017EH	31.01xSerr
1469	AC153	2	Top	3	2017EH	31.01xSerr
1470	AC153	2	Bottom	3	2017EH	31.01xSerr
1471	AC153	3	Top	3	2017EH	31.01xSerr
1472	AC153	3	Bottom	2	2017EH	31.01xSerr
1473	AC153	4	Top	3	2017EH	31.01xSerr
1474	AC153	4	Bottom	3	2017EH	31.01xSerr
1475	AC153	5	Top	2	2017EH	31.01xSerr
1476	AC153	5	Bottom	3	2017EH	31.01xSerr
1477	AC155	1	Top	1	2017EH	31.01xSerr
1478	AC155	1	Bottom	1	2017EH	31.01xSerr
1479	AC155	2	Top	2	2017EH	31.01xSerr
1480	AC155	2	Bottom	1	2017EH	31.01xSerr
1481	AC155	3	Top	1	2017EH	31.01xSerr
1482	AC155	3	Bottom	1	2017EH	31.01xSerr
1483	AC155	4	Top	3	2017EH	31.01xSerr
1484	AC155	4	Bottom	3	2017EH	31.01xSerr
1485	AC155	5	Top	2	2017EH	31.01xSerr
1486	AC155	5	Bottom	1	2017EH	31.01xSerr
1487	AC18	1	Top	2	2017EH	31.01xSerr
1488	AC18	1	Bottom	2	2017EH	31.01xSerr
1489	AC18	2	Top	3	2017EH	31.01xSerr
1490	AC18	2	Bottom	3	2017EH	31.01xSerr
1491	AC18	3	Top	3	2017EH	31.01xSerr
1492	AC18	3	Bottom	4	2017EH	31.01xSerr
1493	AC18	4	Top	3	2017EH	31.01xSerr
1494	AC18	4	Bottom	3	2017EH	31.01xSerr
1495	AC18	5	Top	2	2017EH	31.01xSerr
1496	AC18	5	Bottom	2	2017EH	31.01xSerr
1497	AC182	1	Top	1	2017EH	31.01xSerr
1498	AC182	1	Bottom	1	2017EH	31.01xSerr
1499	AC182	2	Top	3	2017EH	31.01xSerr
1500	AC182	2	Bottom	3	2017EH	31.01xSerr
1501	AC182	3	Top	3	2017EH	31.01xSerr
1502	AC182	3	Bottom	2	2017EH	31.01xSerr
1503	AC182	4	Top	4	2017EH	31.01xSerr
1504	AC182	4	Bottom	3	2017EH	31.01xSerr
1505	AC182	5	Top	3	2017EH	31.01xSerr
1506	AC182	5	Bottom	2	2017EH	31.01xSerr
1507	AC189	1	Top	2	2017EH	31.01xSerr
1508	AC189	1	Bottom	2	2017EH	31.01xSerr
1509	AC189	2	Top	1	2017EH	31.01xSerr
1510	AC189	2	Bottom	1	2017EH	31.01xSerr
1511	AC189	3	Top	4	2017EH	31.01xSerr
1512	AC189	3	Bottom	3	2017EH	31.01xSerr
1513	AC189	4	Top	3	2017EH	31.01xSerr
1514	AC189	4	Bottom	3	2017EH	31.01xSerr
1515	AC189	5	Top	3	2017EH	31.01xSerr
1516	AC189	5	Bottom	3	2017EH	31.01xSerr
1517	AC219	1	Top	1	2017EH	31.01xSerr
1518	AC219	1	Bottom	1	2017EH	31.01xSerr
1519	AC219	2	Top	1	2017EH	31.01xSerr
1520	AC219	2	Bottom	2	2017EH	31.01xSerr
1521	AC219	3	Top	1	2017EH	31.01xSerr
1522	AC219	3	Bottom	1	2017EH	31.01xSerr
1523	AC219	4	Top	1	2017EH	31.01xSerr
1524	AC219	4	Bottom	1	2017EH	31.01xSerr
1525	AC219	5	Top	2	2017EH	31.01xSerr
1526	AC219	5	Bottom	1	2017EH	31.01xSerr
1527	AC225	1	Top	3	2017EH	31.01xSerr
1528	AC225	1	Bottom	3	2017EH	31.01xSerr
1529	AC225	2	Top	2	2017EH	31.01xSerr
1530	AC225	2	Bottom	2	2017EH	31.01xSerr
1531	AC225	3	Top	1	2017EH	31.01xSerr
1532	AC225	3	Bottom	1	2017EH	31.01xSerr
1533	AC225	4	Top	4	2017EH	31.01xSerr
1534	AC225	4	Bottom	3	2017EH	31.01xSerr
1535	AC225	5	Top	1	2017EH	31.01xSerr
1536	AC225	5	Bottom	1	2017EH	31.01xSerr
1537	AC257	1	Top	2	2017EH	31.01xSerr
1538	AC257	1	Bottom	3	2017EH	31.01xSerr
1539	AC257	2	Top	2	2017EH	31.01xSerr
1540	AC257	2	Bottom	3	2017EH	31.01xSerr
1541	AC257	3	Top	1	2017EH	31.01xSerr
1542	AC257	3	Bottom	1	2017EH	31.01xSerr
1543	AC257	4	Top	2	2017EH	31.01xSerr
1544	AC257	4	Bottom	2	2017EH	31.01xSerr
1545	AC257	5	Top	2	2017EH	31.01xSerr
1546	AC257	5	Bottom	3	2017EH	31.01xSerr
1547	AC258	1	Top	1	2017EH	31.01xSerr
1548	AC258	1	Bottom	3	2017EH	31.01xSerr
1549	AC258	2	Top	1	2017EH	31.01xSerr
1550	AC258	2	Bottom	1	2017EH	31.01xSerr
1551	AC258	3	Top	2	2017EH	31.01xSerr
1552	AC258	3	Bottom	2	2017EH	31.01xSerr
1553	AC258	4	Top	3	2017EH	31.01xSerr
1554	AC258	4	Bottom	4	2017EH	31.01xSerr
1555	AC258	5	Top	3	2017EH	31.01xSerr
1556	AC258	5	Bottom	3	2017EH	31.01xSerr
1557	AC273	1	Top	2	2017EH	31.01xSerr
1558	AC273	1	Bottom	1	2017EH	31.01xSerr
1559	AC273	2	Top	1	2017EH	31.01xSerr
1560	AC273	2	Bottom	1	2017EH	31.01xSerr
1561	AC273	3	Top	2	2017EH	31.01xSerr
1562	AC273	3	Bottom	3	2017EH	31.01xSerr
1563	AC273	4	Top	3	2017EH	31.01xSerr
1564	AC273	4	Bottom	1	2017EH	31.01xSerr
1565	AC273	5	Top	1	2017EH	31.01xSerr
1566	AC273	5	Bottom	1	2017EH	31.01xSerr
1567	AC280	1	Top	3	2017EH	31.01xSerr
1568	AC280	1	Bottom	1	2017EH	31.01xSerr
1569	AC280	2	Top	1	2017EH	31.01xSerr
1570	AC280	2	Bottom	1	2017EH	31.01xSerr
1571	AC280	3	Top	4	2017EH	31.01xSerr
1572	AC280	3	Bottom	3	2017EH	31.01xSerr
1573	AC280	4	Top	3	2017EH	31.01xSerr
1574	AC280	4	Bottom	4	2017EH	31.01xSerr
1575	AC280	5	Top	4	2017EH	31.01xSerr
1576	AC280	5	Bottom	4	2017EH	31.01xSerr
1577	AC284	1	Top	1	2017EH	31.01xSerr
1578	AC284	1	Bottom	1	2017EH	31.01xSerr
1579	AC284	2	Top	2	2017EH	31.01xSerr
1580	AC284	2	Bottom	1	2017EH	31.01xSerr
1581	AC284	3	Top	4	2017EH	31.01xSerr
1582	AC284	3	Bottom	1	2017EH	31.01xSerr
1583	AC284	4	Top	4	2017EH	31.01xSerr
1584	AC284	4	Bottom	3	2017EH	31.01xSerr
1585	AC284	5	Top	1	2017EH	31.01xSerr
1586	AC284	5	Bottom	1	2017EH	31.01xSerr
1587	AC315	1	Top	4	2017EH	31.01xSerr
1588	AC315	1	Bottom	3	2017EH	31.01xSerr
1589	AC315	2	Top	2	2017EH	31.01xSerr
1590	AC315	2	Bottom	2	2017EH	31.01xSerr
1591	AC315	3	Top	3	2017EH	31.01xSerr
1592	AC315	3	Bottom	4	2017EH	31.01xSerr
1593	AC315	4	Top	1	2017EH	31.01xSerr
1594	AC315	4	Bottom	1	2017EH	31.01xSerr
1595	AC318	1	Top	2	2017EH	31.01xSerr
1596	AC318	1	Bottom	2	2017EH	31.01xSerr
1597	AC318	2	Top	2	2017EH	31.01xSerr
1598	AC318	2	Bottom	2	2017EH	31.01xSerr
1599	AC318	3	Top	4	2017EH	31.01xSerr
1600	AC318	3	Bottom	4	2017EH	31.01xSerr
1601	AC318	4	Top	2	2017EH	31.01xSerr
1602	AC318	4	Bottom	2	2017EH	31.01xSerr
1603	AC318	5	Top	3	2017EH	31.01xSerr
1604	AC318	5	Bottom	1	2017EH	31.01xSerr
1605	AC346	1	Top	2	2017EH	31.01xSerr
1606	AC346	1	Bottom	2	2017EH	31.01xSerr
1607	AC346	2	Top	3	2017EH	31.01xSerr
1608	AC346	2	Bottom	1	2017EH	31.01xSerr
1609	AC346	3	Top	3	2017EH	31.01xSerr
1610	AC346	3	Bottom	3	2017EH	31.01xSerr
1611	AC346	4	Top	2	2017EH	31.01xSerr
1612	AC346	4	Bottom	2	2017EH	31.01xSerr
1613	AC346	5	Top	3	2017EH	31.01xSerr
1614	AC346	5	Bottom	2	2017EH	31.01xSerr
1615	AC394	1	Top	2	2017EH	31.01xSerr
1616	AC394	1	Bottom	1	2017EH	31.01xSerr
1617	AC394	2	Top	2	2017EH	31.01xSerr
1618	AC394	2	Bottom	1	2017EH	31.01xSerr
1619	AC394	3	Top	1	2017EH	31.01xSerr
1620	AC394	3	Bottom	1	2017EH	31.01xSerr
1621	AC394	4	Top	1	2017EH	31.01xSerr
1622	AC394	4	Bottom	1	2017EH	31.01xSerr
1623	AC394	5	Top	1	2017EH	31.01xSerr
1624	AC394	5	Bottom	1	2017EH	31.01xSerr
1625	AC411	1	Top	1	2017EH	31.01xSerr
1626	AC411	1	Bottom	2	2017EH	31.01xSerr
1627	AC411	2	Top	3	2017EH	31.01xSerr
1628	AC411	2	Bottom	2	2017EH	31.01xSerr
1629	AC411	3	Top	3	2017EH	31.01xSerr
1630	AC411	3	Bottom	1	2017EH	31.01xSerr
1631	AC411	4	Top	3	2017EH	31.01xSerr
1632	AC411	4	Bottom	2	2017EH	31.01xSerr
1633	AC411	5	Top	4	2017EH	31.01xSerr
1634	AC411	5	Bottom	2	2017EH	31.01xSerr
1635	AC438	1	Top	2	2017EH	31.01xSerr
1636	AC438	1	Bottom	3	2017EH	31.01xSerr
1637	AC438	2	Top	3	2017EH	31.01xSerr
1638	AC438	2	Bottom	3	2017EH	31.01xSerr
1639	AC438	3	Top	2	2017EH	31.01xSerr
1640	AC438	3	Bottom	3	2017EH	31.01xSerr
1641	AC438	4	Top	3	2017EH	31.01xSerr
1642	AC438	4	Bottom	3	2017EH	31.01xSerr
1643	AC438	5	Top	3	2017EH	31.01xSerr
1644	AC438	5	Bottom	3	2017EH	31.01xSerr
1645	AC454	1	Top	1	2017EH	31.01xSerr
1646	AC454	1	Bottom	1	2017EH	31.01xSerr
1647	AC454	2	Top	3	2017EH	31.01xSerr
1648	AC454	2	Bottom	2	2017EH	31.01xSerr
1649	AC454	3	Top	3	2017EH	31.01xSerr
1650	AC454	3	Bottom	2	2017EH	31.01xSerr
1651	AC454	4	Top	3	2017EH	31.01xSerr
1652	AC454	4	Bottom	3	2017EH	31.01xSerr
1653	AC454	5	Top	2	2017EH	31.01xSerr
1654	AC454	5	Bottom	2	2017EH	31.01xSerr
1655	AC475	1	Top	2	2017EH	31.01xSerr
1656	AC475	1	Bottom	2	2017EH	31.01xSerr
1657	AC475	2	Top	3	2017EH	31.01xSerr
1658	AC475	2	Bottom	2	2017EH	31.01xSerr
1659	AC475	3	Top	1	2017EH	31.01xSerr
1660	AC475	3	Bottom	1	2017EH	31.01xSerr
1661	AC475	4	Top	2	2017EH	31.01xSerr
1662	AC475	4	Bottom	3	2017EH	31.01xSerr
1663	AC475	5	Top	2	2017EH	31.01xSerr
1664	AC475	5	Bottom	2	2017EH	31.01xSerr
1665	AC557	1	Top	1	2017EH	31.01xSerr
1666	AC557	1	Bottom	1	2017EH	31.01xSerr
1667	AC557	2	Top	1	2017EH	31.01xSerr
1668	AC557	2	Bottom	1	2017EH	31.01xSerr
1669	AC557	3	Top	1	2017EH	31.01xSerr
1670	AC557	3	Bottom	2	2017EH	31.01xSerr
1671	AC557	4	Top	2	2017EH	31.01xSerr
1672	AC557	4	Bottom	2	2017EH	31.01xSerr
1673	AC557	5	Top	2	2017EH	31.01xSerr
1674	AC557	5	Bottom	2	2017EH	31.01xSerr
1675	AC558	1	Top	3	2017EH	31.01xSerr
1676	AC558	1	Bottom	2	2017EH	31.01xSerr
1677	AC558	2	Top	2	2017EH	31.01xSerr
1678	AC558	2	Bottom	3	2017EH	31.01xSerr
1679	AC558	3	Top	2	2017EH	31.01xSerr
1680	AC558	3	Bottom	2	2017EH	31.01xSerr
1681	AC558	4	Top	3	2017EH	31.01xSerr
1682	AC558	4	Bottom	3	2017EH	31.01xSerr
1683	AC558	5	Top	3	2017EH	31.01xSerr
1684	AC558	5	Bottom	2	2017EH	31.01xSerr
1685	AC7	1	Top	2	2017EH	31.01xSerr
1686	AC7	1	Bottom	2	2017EH	31.01xSerr
1687	AC7	2	Top	1	2017EH	31.01xSerr
1688	AC7	2	Bottom	1	2017EH	31.01xSerr
1689	AC7	3	Top	3	2017EH	31.01xSerr
1690	AC7	3	Bottom	2	2017EH	31.01xSerr
1691	AC7	4	Top	2	2017EH	31.01xSerr
1692	AC7	4	Bottom	3	2017EH	31.01xSerr
1693	AC7	5	Top	1	2017EH	31.01xSerr
1694	AC7	5	Bottom	1	2017EH	31.01xSerr
1695	AC73	1	Top	1	2017EH	31.01xSerr
1696	AC73	1	Bottom	1	2017EH	31.01xSerr
1697	AC73	2	Top	1	2017EH	31.01xSerr
1698	AC73	2	Bottom	1	2017EH	31.01xSerr
1699	AC73	3	Top	1	2017EH	31.01xSerr
1700	AC73	3	Bottom	1	2017EH	31.01xSerr
1701	AC73	4	Top	1	2017EH	31.01xSerr
1702	AC73	4	Bottom	1	2017EH	31.01xSerr
1703	AC73	5	Top	1	2017EH	31.01xSerr
1704	AC73	5	Bottom	1	2017EH	31.01xSerr
1705	AD717	1	Top	3	2017EH	31.09xSerr
1706	AD717	1	Bottom	4	2017EH	31.09xSerr
1707	AD717	2	Top	3	2017EH	31.09xSerr
1708	AD717	2	Bottom	4	2017EH	31.09xSerr
1709	AD717	3	Top	3	2017EH	31.09xSerr
1710	AD717	3	Bottom	3	2017EH	31.09xSerr
1711	AD717	4	Top	4	2017EH	31.09xSerr
1712	AD717	4	Bottom	3	2017EH	31.09xSerr
1713	AD717	5	Top	3	2017EH	31.09xSerr
1714	AD717	5	Bottom	4	2017EH	31.09xSerr
1715	RX1	1	Top	3	2017EH	Standard
1716	RX1	1	Bottom	1	2017EH	Standard
1717	RX1	2	Top	2	2017EH	Standard
1718	RX1	2	Bottom	1	2017EH	Standard
1719	RX1	3	Top	1	2017EH	Standard
1720	RX1	3	Bottom	1	2017EH	Standard
1721	RX1	4	Top	1	2017EH	Standard
1722	RX1	4	Bottom	1	2017EH	Standard
1723	RX1	5	Top	2	2017EH	Standard
1724	RX1	5	Bottom	1	2017EH	Standard
1725	VX211	1	Top	2	2017EH	Standard
1726	VX211	1	Bottom	1	2017EH	Standard
1727	VX211	2	Top	3	2017EH	Standard
1728	VX211	2	Bottom	2	2017EH	Standard
1729	VX211	3	Top	3	2017EH	Standard
1730	VX211	3	Bottom	2	2017EH	Standard
1731	VX211	4	Top	3	2017EH	Standard
1732	VX211	4	Bottom	2	2017EH	Standard
1733	VX211	5	Top	1	2017EH	Standard
1734	VX211	5	Bottom	1	2017EH	Standard
1735	AC116	1	Top	3	2017GH1	31.01xSerr
1736	AC116	1	Bottom	3	2017GH1	31.01xSerr
1737	AC116	2	Top	3	2017GH1	31.01xSerr
1738	AC116	2	Bottom	1	2017GH1	31.01xSerr
1739	AC116	3	Top	1	2017GH1	31.01xSerr
1740	AC116	3	Bottom	3	2017GH1	31.01xSerr
1741	AC116	4	Top	4	2017GH1	31.01xSerr
1742	AC116	4	Bottom	3	2017GH1	31.01xSerr
1743	AC221	1	Top	4	2017GH1	31.01xSerr
1744	AC221	1	Bottom	2	2017GH1	31.01xSerr
1745	AC221	2	Top	4	2017GH1	31.01xSerr
1746	AC221	2	Bottom	3	2017GH1	31.01xSerr
1747	AC221	3	Top	4	2017GH1	31.01xSerr
1748	AC221	3	Bottom	4	2017GH1	31.01xSerr
1749	AC221	4	Top	3	2017GH1	31.01xSerr
1750	AC221	4	Bottom	3	2017GH1	31.01xSerr
1751	AC234	1	Top	3	2017GH1	31.01xSerr
1752	AC234	1	Bottom	3	2017GH1	31.01xSerr
1753	AC234	2	Top	3	2017GH1	31.01xSerr
1754	AC234	2	Bottom	3	2017GH1	31.01xSerr
1755	AC234	3	Top	1	2017GH1	31.01xSerr
1756	AC234	3	Bottom	2	2017GH1	31.01xSerr
1757	AC234	4	Top	4	2017GH1	31.01xSerr
1758	AC234	4	Bottom	3	2017GH1	31.01xSerr
1759	AC262	1	Top	2	2017GH1	31.01xSerr
1760	AC262	1	Bottom	3	2017GH1	31.01xSerr
1761	AC262	2	Top	3	2017GH1	31.01xSerr
1762	AC262	2	Bottom	4	2017GH1	31.01xSerr
1763	AC262	3	Top	4	2017GH1	31.01xSerr
1764	AC262	3	Bottom	3	2017GH1	31.01xSerr
1765	AC267	1	Top	4	2017GH1	31.01xSerr
1766	AC267	1	Bottom	3	2017GH1	31.01xSerr
1767	AC267	2	Top	2	2017GH1	31.01xSerr
1768	AC267	2	Bottom	2	2017GH1	31.01xSerr
1769	AC267	3	Top	4	2017GH1	31.01xSerr
1770	AC267	3	Bottom	2	2017GH1	31.01xSerr
1771	AC267	4	Top	4	2017GH1	31.01xSerr
1772	AC267	4	Bottom	4	2017GH1	31.01xSerr
1773	AC272	1	Top	3	2017GH1	31.01xSerr
1774	AC272	1	Bottom	1	2017GH1	31.01xSerr
1775	AC272	2	Top	1	2017GH1	31.01xSerr
1776	AC272	2	Bottom	3	2017GH1	31.01xSerr
1777	AC272	3	Top	3	2017GH1	31.01xSerr
1778	AC272	3	Bottom	2	2017GH1	31.01xSerr
1779	AC272	4	Top	3	2017GH1	31.01xSerr
1780	AC272	4	Bottom	2	2017GH1	31.01xSerr
1781	AC288	1	Top	3	2017GH1	31.01xSerr
1782	AC288	1	Bottom	4	2017GH1	31.01xSerr
1783	AC288	2	Top	2	2017GH1	31.01xSerr
1784	AC288	2	Bottom	2	2017GH1	31.01xSerr
1785	AC288	3	Top	3	2017GH1	31.01xSerr
1786	AC288	3	Bottom	1	2017GH1	31.01xSerr
1787	AC288	4	Top	1	2017GH1	31.01xSerr
1788	AC288	4	Bottom	1	2017GH1	31.01xSerr
1789	AC293	1	Top	4	2017GH1	31.01xSerr
1790	AC293	1	Bottom	3	2017GH1	31.01xSerr
1791	AC293	2	Top	4	2017GH1	31.01xSerr
1792	AC293	2	Bottom	3	2017GH1	31.01xSerr
1793	AC293	3	Top	2	2017GH1	31.01xSerr
1794	AC293	3	Bottom	2	2017GH1	31.01xSerr
1795	AC293	4	Top	3	2017GH1	31.01xSerr
1796	AC293	4	Bottom	3	2017GH1	31.01xSerr
1797	AC301	1	Top	3	2017GH1	31.01xSerr
1798	AC301	1	Bottom	3	2017GH1	31.01xSerr
1799	AC301	2	Top	4	2017GH1	31.01xSerr
1800	AC301	2	Bottom	3	2017GH1	31.01xSerr
1801	AC301	3	Top	4	2017GH1	31.01xSerr
1802	AC301	3	Bottom	3	2017GH1	31.01xSerr
1803	AC301	4	Top	1	2017GH1	31.01xSerr
1804	AC301	4	Bottom	2	2017GH1	31.01xSerr
1805	AC314	1	Top	1	2017GH1	31.01xSerr
1806	AC314	1	Bottom		2017GH1	31.01xSerr
1807	AC314	2	Top	3	2017GH1	31.01xSerr
1808	AC314	2	Bottom		2017GH1	31.01xSerr
1809	AC314	3	Top	3	2017GH1	31.01xSerr
1810	AC314	3	Bottom	2	2017GH1	31.01xSerr
1811	AC314	4	Top	3	2017GH1	31.01xSerr
1812	AC314	4	Bottom	4	2017GH1	31.01xSerr
1813	AC363	1	Top	4	2017GH1	31.01xSerr
1814	AC363	1	Bottom	3	2017GH1	31.01xSerr
1815	AC363	2	Top	3	2017GH1	31.01xSerr
1816	AC363	2	Bottom	2	2017GH1	31.01xSerr
1817	AC363	3	Top	4	2017GH1	31.01xSerr
1818	AC363	3	Bottom	3	2017GH1	31.01xSerr
1819	AC363	4	Top	4	2017GH1	31.01xSerr
1820	AC363	4	Bottom	3	2017GH1	31.01xSerr
1821	AC428	1	Top	2	2017GH1	31.01xSerr
1822	AC428	1	Bottom	1	2017GH1	31.01xSerr
1823	AC428	2	Top	2	2017GH1	31.01xSerr
1824	AC428	2	Bottom	3	2017GH1	31.01xSerr
1825	AC428	3	Top	2	2017GH1	31.01xSerr
1826	AC428	3	Bottom	3	2017GH1	31.01xSerr
1827	AC428	4	Top	3	2017GH1	31.01xSerr
1828	AC428	4	Bottom	3	2017GH1	31.01xSerr
1829	AC431	1	Top	3	2017GH1	31.01xSerr
1830	AC431	1	Bottom	2	2017GH1	31.01xSerr
1831	AC431	2	Top	3	2017GH1	31.01xSerr
1832	AC431	2	Bottom	3	2017GH1	31.01xSerr
1833	AC431	3	Top	3	2017GH1	31.01xSerr
1834	AC431	3	Bottom	2	2017GH1	31.01xSerr
1835	AC431	4	Top	4	2017GH1	31.01xSerr
1836	AC431	4	Bottom	3	2017GH1	31.01xSerr
1837	AC434	5	Top	4	2017GH1	31.01xSerr
1838	AC434	5	Bottom	3	2017GH1	31.01xSerr
1839	AC434	6	Top	3	2017GH1	31.01xSerr
1840	AC434	6	Bottom	3	2017GH1	31.01xSerr
1841	AC434	7	Top	4	2017GH1	31.01xSerr
1842	AC434	7	Bottom	4	2017GH1	31.01xSerr
1843	AC446	1	Top	4	2017GH1	31.01xSerr
1844	AC446	1	Bottom	4	2017GH1	31.01xSerr
1845	AC446	2	Top	4	2017GH1	31.01xSerr
1846	AC446	2	Bottom	3	2017GH1	31.01xSerr
1847	AC446	3	Top	4	2017GH1	31.01xSerr
1848	AC446	3	Bottom	3	2017GH1	31.01xSerr
1849	AC446	4	Top	4	2017GH1	31.01xSerr
1850	AC446	4	Bottom	3	2017GH1	31.01xSerr
1851	AC448	1	Top	3	2017GH1	31.01xSerr
1852	AC448	1	Bottom	3	2017GH1	31.01xSerr
1853	AC448	2	Top	3	2017GH1	31.01xSerr
1854	AC448	2	Bottom	1	2017GH1	31.01xSerr
1855	AC448	3	Top	1	2017GH1	31.01xSerr
1856	AC448	3	Bottom	2	2017GH1	31.01xSerr
1857	AC448	4	Top	3	2017GH1	31.01xSerr
1858	AC448	4	Bottom	3	2017GH1	31.01xSerr
1859	AC449	1	Top	3	2017GH1	31.01xSerr
1860	AC449	1	Bottom	3	2017GH1	31.01xSerr
1861	AC449	2	Top	4	2017GH1	31.01xSerr
1862	AC449	2	Bottom	4	2017GH1	31.01xSerr
1863	AC449	3	Top	4	2017GH1	31.01xSerr
1864	AC449	3	Bottom	4	2017GH1	31.01xSerr
1865	AC449	4	Top	4	2017GH1	31.01xSerr
1866	AC449	4	Bottom	4	2017GH1	31.01xSerr
1867	AC466	1	Top	3	2017GH1	31.01xSerr
1868	AC466	1	Bottom	2	2017GH1	31.01xSerr
1869	AC466	2	Top	4	2017GH1	31.01xSerr
1870	AC466	2	Bottom	4	2017GH1	31.01xSerr
1871	AC466	3	Top	4	2017GH1	31.01xSerr
1872	AC466	3	Bottom	4	2017GH1	31.01xSerr
1873	AC466	4	Top	3	2017GH1	31.01xSerr
1874	AC466	4	Bottom	3	2017GH1	31.01xSerr
1875	AC468	1	Top	2	2017GH1	31.01xSerr
1876	AC468	1	Bottom	1	2017GH1	31.01xSerr
1877	AC468	2	Top	2	2017GH1	31.01xSerr
1878	AC468	2	Bottom	1	2017GH1	31.01xSerr
1879	AC468	3	Top	2	2017GH1	31.01xSerr
1880	AC468	3	Bottom	3	2017GH1	31.01xSerr
1881	AC469	1	Top	3	2017GH1	31.01xSerr
1882	AC469	1	Bottom	2	2017GH1	31.01xSerr
1883	AC469	2	Top	4	2017GH1	31.01xSerr
1884	AC469	2	Bottom	3	2017GH1	31.01xSerr
1885	AC469	3	Top	3	2017GH1	31.01xSerr
1886	AC469	3	Bottom	3	2017GH1	31.01xSerr
1887	AC473	1	Top	2	2017GH1	31.01xSerr
1888	AC473	1	Bottom		2017GH1	31.01xSerr
1889	AC473	2	Top	2	2017GH1	31.01xSerr
1890	AC473	2	Bottom	3	2017GH1	31.01xSerr
1891	AC473	3	Top	3	2017GH1	31.01xSerr
1892	AC473	3	Bottom	3	2017GH1	31.01xSerr
1893	AC473	4	Top	2	2017GH1	31.01xSerr
1894	AC473	4	Bottom	1	2017GH1	31.01xSerr
1895	AC482	1	Top	3	2017GH1	31.01xSerr
1896	AC482	1	Bottom	3	2017GH1	31.01xSerr
1897	AC482	2	Top	4	2017GH1	31.01xSerr
1898	AC482	2	Bottom	4	2017GH1	31.01xSerr
1899	AC482	3	Top	1	2017GH1	31.01xSerr
1900	AC482	3	Bottom	3	2017GH1	31.01xSerr
1901	AC482	4	Top	2	2017GH1	31.01xSerr
1902	AC482	4	Bottom	2	2017GH1	31.01xSerr
1903	AC486	1	Top	3	2017GH1	31.01xSerr
1904	AC486	1	Bottom	2	2017GH1	31.01xSerr
1905	AC486	2	Top	1	2017GH1	31.01xSerr
1906	AC486	2	Bottom	2	2017GH1	31.01xSerr
1907	AC486	3	Top	3	2017GH1	31.01xSerr
1908	AC486	3	Bottom	2	2017GH1	31.01xSerr
1909	AC486	4	Top	3	2017GH1	31.01xSerr
1910	AC486	4	Bottom	1	2017GH1	31.01xSerr
1911	AC487	1	Top	3	2017GH1	31.01xSerr
1912	AC487	1	Bottom	1	2017GH1	31.01xSerr
1913	AC487	2	Top	2	2017GH1	31.01xSerr
1914	AC487	2	Bottom	1	2017GH1	31.01xSerr
1915	AC487	3	Top	3	2017GH1	31.01xSerr
1916	AC487	3	Bottom	1	2017GH1	31.01xSerr
1917	AC487	4	Top	3	2017GH1	31.01xSerr
1918	AC487	4	Bottom	3	2017GH1	31.01xSerr
1919	AC492	1	Top	2	2017GH1	31.01xSerr
1920	AC492	1	Bottom	4	2017GH1	31.01xSerr
1921	AC492	2	Top	3	2017GH1	31.01xSerr
1922	AC492	2	Bottom	4	2017GH1	31.01xSerr
1923	AC492	3	Top	4	2017GH1	31.01xSerr
1924	AC492	3	Bottom	4	2017GH1	31.01xSerr
1925	AC492	4	Top	4	2017GH1	31.01xSerr
1926	AC492	4	Bottom	4	2017GH1	31.01xSerr
1927	AC494	1	Top	4	2017GH1	31.01xSerr
1928	AC494	1	Bottom	2	2017GH1	31.01xSerr
1929	AC494	2	Top	2	2017GH1	31.01xSerr
1930	AC494	2	Bottom	1	2017GH1	31.01xSerr
1931	AC494	3	Top	3	2017GH1	31.01xSerr
1932	AC494	3	Bottom	2	2017GH1	31.01xSerr
1933	AC494	4	Top	4	2017GH1	31.01xSerr
1934	AC494	4	Bottom	2	2017GH1	31.01xSerr
1935	AC495	1	Top	3	2017GH1	31.01xSerr
1936	AC495	1	Bottom	2	2017GH1	31.01xSerr
1937	AC495	2	Top	3	2017GH1	31.01xSerr
1938	AC495	2	Bottom	1	2017GH1	31.01xSerr
1939	AC495	3	Top	3	2017GH1	31.01xSerr
1940	AC495	3	Bottom	2	2017GH1	31.01xSerr
1941	AC495	4	Top	3	2017GH1	31.01xSerr
1942	AC495	4	Bottom	2	2017GH1	31.01xSerr
1943	AC507	1	Top	4	2017GH1	31.01xSerr
1944	AC507	1	Bottom	2	2017GH1	31.01xSerr
1945	AC507	2	Top	4	2017GH1	31.01xSerr
1946	AC507	2	Bottom	3	2017GH1	31.01xSerr
1947	AC507	3	Top	4	2017GH1	31.01xSerr
1948	AC507	3	Bottom	4	2017GH1	31.01xSerr
1949	AC507	4	Top	4	2017GH1	31.01xSerr
1950	AC507	4	Bottom	3	2017GH1	31.01xSerr
1951	AC515	1	Top	4	2017GH1	31.01xSerr
1952	AC515	1	Bottom	4	2017GH1	31.01xSerr
1953	AC515	2	Top	4	2017GH1	31.01xSerr
1954	AC515	2	Bottom	3	2017GH1	31.01xSerr
1955	AC515	3	Top	2	2017GH1	31.01xSerr
1956	AC515	3	Bottom	2	2017GH1	31.01xSerr
1957	AC515	4	Top	4	2017GH1	31.01xSerr
1958	AC515	4	Bottom	4	2017GH1	31.01xSerr
1959	AC53	1	Top	4	2017GH1	31.01xSerr
1960	AC53	1	Bottom	3	2017GH1	31.01xSerr
1961	AC53	2	Top	3	2017GH1	31.01xSerr
1962	AC53	2	Bottom	3	2017GH1	31.01xSerr
1963	AC53	3	Top	4	2017GH1	31.01xSerr
1964	AC53	3	Bottom	3	2017GH1	31.01xSerr
1965	AC53	4	Top	3	2017GH1	31.01xSerr
1966	AC53	4	Bottom	3	2017GH1	31.01xSerr
1967	AC533	1	Top	3	2017GH1	31.01xSerr
1968	AC533	1	Bottom	2	2017GH1	31.01xSerr
1969	AC533	2	Top	3	2017GH1	31.01xSerr
1970	AC533	2	Bottom	2	2017GH1	31.01xSerr
1971	AC533	3	Top	4	2017GH1	31.01xSerr
1972	AC533	3	Bottom	3	2017GH1	31.01xSerr
1973	AC533	4	Top	4	2017GH1	31.01xSerr
1974	AC533	4	Bottom	3	2017GH1	31.01xSerr
1975	AC564	1	Top	1	2017GH1	31.01xSerr
1976	AC564	1	Bottom	2	2017GH1	31.01xSerr
1977	AC564	2	Top	3	2017GH1	31.01xSerr
1978	AC564	2	Bottom	1	2017GH1	31.01xSerr
1979	AC564	3	Top	4	2017GH1	31.01xSerr
1980	AC564	3	Bottom	3	2017GH1	31.01xSerr
1981	AC564	4	Top	4	2017GH1	31.01xSerr
1982	AC564	4	Bottom	4	2017GH1	31.01xSerr
1983	AC570	1	Top	1	2017GH1	31.01xSerr
1984	AC570	1	Bottom	2	2017GH1	31.01xSerr
1985	AC570	2	Top	1	2017GH1	31.01xSerr
1986	AC570	2	Bottom	1	2017GH1	31.01xSerr
1987	AC570	3	Top	3	2017GH1	31.01xSerr
1988	AC570	3	Bottom	3	2017GH1	31.01xSerr
1989	AC570	4	Top	4	2017GH1	31.01xSerr
1990	AC570	4	Bottom	4	2017GH1	31.01xSerr
1991	AC583	1	Top	4	2017GH1	31.01xSerr
1992	AC583	1	Bottom		2017GH1	31.01xSerr
1993	AC583	2	Top	4	2017GH1	31.01xSerr
1994	AC583	2	Bottom	3	2017GH1	31.01xSerr
1995	AC583	3	Top	4	2017GH1	31.01xSerr
1996	AC583	3	Bottom	3	2017GH1	31.01xSerr
1997	AC583	4	Top	3	2017GH1	31.01xSerr
1998	AC583	4	Bottom	3	2017GH1	31.01xSerr
1999	AC585	1	Top	2	2017GH1	31.01xSerr
[truncated: 2,823 more rows]

## Sheet: clones 3101
Ser Number	Hybrid or check rootstock	Clone	Top wound /bottom wound$	Score	Experiment	Family
1463	AC1	1	Top	2	2018GH1	31.01xSerr
1464	AC1	1	Bottom	3	2018GH1	31.01xSerr
1465	AC1	2	Top	1	2018GH1	31.01xSerr
1466	AC1	2	Bottom	2	2018GH1	31.01xSerr
1467	AC1	3	Top	2	2018GH1	31.01xSerr
1468	AC1	3	Bottom	3	2018GH1	31.01xSerr
1469	AC1	4	Top	1	2018GH1	31.01xSerr
1470	AC1	4	Bottom	2	2018GH1	31.01xSerr
1471	AC1	5	Top	1	2018GH1	31.01xSerr
1472	AC1	5	Bottom	2	2018GH1	31.01xSerr
1159	AC103	1	Top	2	2017GH3	31.01xSerr
1160	AC103	1	Bottom	1	2017GH3	31.01xSerr
1161	AC103	2	Top	3	2017GH3	31.01xSerr
1162	AC103	2	Bottom	3	2017GH3	31.01xSerr
1163	AC103	3	Top	3	2017GH3	31.01xSerr
1164	AC103	3	Bottom	2	2017GH3	31.01xSerr
1165	AC103	4	Top	2	2017GH3	31.01xSerr
1166	AC103	4	Bottom	4	2017GH3	31.01xSerr
1473	AC111	1	Top	1	2018GH1	31.01xSerr
1474	AC111	1	Bottom	1	2018GH1	31.01xSerr
1475	AC111	2	Top		2018GH1	31.01xSerr
1476	AC111	2	Bottom	1	2018GH1	31.01xSerr
1477	AC111	3	Top	1	2018GH1	31.01xSerr
1478	AC111	3	Bottom	2	2018GH1	31.01xSerr
1479	AC111	4	Top	1	2018GH1	31.01xSerr
1480	AC111	4	Bottom	2	2018GH1	31.01xSerr
2105	AC112	1	Top	1	June_2017	31.01xSerr
2106	AC112	1	Bottom	1	June_2017	31.01xSerr
2107	AC112	2	Top	2	June_2017	31.01xSerr
2108	AC112	2	Bottom	1	June_2017	31.01xSerr
2109	AC112	3	Top	2	June_2017	31.01xSerr
2110	AC112	3	Bottom	1	June_2017	31.01xSerr
2111	AC112	4	Top	2	June_2017	31.01xSerr
2112	AC112	4	Bottom	2	June_2017	31.01xSerr
2113	AC112	5	Top	2	June_2017	31.01xSerr
2114	AC112	5	Bottom	1	June_2017	31.01xSerr
2115	AC112	6	Top	2	June_2017	31.01xSerr
2116	AC112	6	Bottom	2	June_2017	31.01xSerr
639	AC113	1	Top	1	2017EH	31.01xSerr
640	AC113	1	Bottom	1	2017EH	31.01xSerr
641	AC113	2	Top	3	2017EH	31.01xSerr
642	AC113	2	Bottom	2	2017EH	31.01xSerr
643	AC113	3	Top	2	2017EH	31.01xSerr
644	AC113	3	Bottom	3	2017EH	31.01xSerr
645	AC113	4	Top	3	2017EH	31.01xSerr
646	AC113	4	Bottom	3	2017EH	31.01xSerr
647	AC113	5	Top	3	2017EH	31.01xSerr
648	AC113	5	Bottom	2	2017EH	31.01xSerr
887	AC116	1	Top	3	2017GH1	31.01xSerr
888	AC116	1	Bottom	3	2017GH1	31.01xSerr
889	AC116	2	Top	3	2017GH1	31.01xSerr
890	AC116	2	Bottom	1	2017GH1	31.01xSerr
891	AC116	3	Top	1	2017GH1	31.01xSerr
892	AC116	3	Bottom	3	2017GH1	31.01xSerr
893	AC116	4	Top	4	2017GH1	31.01xSerr
894	AC116	4	Bottom	3	2017GH1	31.01xSerr
1167	AC120	1	Top	4	2017GH3	31.01xSerr
1168	AC120	1	Bottom		2017GH3	31.01xSerr
1169	AC120	2	Top	3	2017GH3	31.01xSerr
1170	AC120	2	Bottom	3	2017GH3	31.01xSerr
1171	AC120	3	Top	4	2017GH3	31.01xSerr
1172	AC120	3	Bottom	2	2017GH3	31.01xSerr
1173	AC120	4	Top	4	2017GH3	31.01xSerr
1174	AC120	4	Bottom	3	2017GH3	31.01xSerr
1175	AC121	1	Top	4	2017GH3	31.01xSerr
1176	AC121	1	Bottom	3	2017GH3	31.01xSerr
1177	AC121	2	Top	3	2017GH3	31.01xSerr
1178	AC121	2	Bottom	2	2017GH3	31.01xSerr
1179	AC121	3	Top	3	2017GH3	31.01xSerr
1180	AC121	3	Bottom	2	2017GH3	31.01xSerr
1181	AC121	4	Top	2	2017GH3	31.01xSerr
1182	AC121	4	Bottom	1	2017GH3	31.01xSerr
1765	AC126	1	Top	1	2018GH3	31.01xSerr
1766	AC126	1	Bottom	1	2018GH3	31.01xSerr
1767	AC126	2	Top	2	2018GH3	31.01xSerr
1768	AC126	2	Bottom	2	2018GH3	31.01xSerr
1769	AC126	3	Top	2	2018GH3	31.01xSerr
1770	AC126	3	Bottom	2	2018GH3	31.01xSerr
1771	AC126	4	Top	2	2018GH3	31.01xSerr
1772	AC126	4	Bottom	2	2018GH3	31.01xSerr
1773	AC126	5	Top	2	2018GH3	31.01xSerr
1774	AC126	5	Bottom	2	2018GH3	31.01xSerr
1183	AC129	1	Top	4	2017GH3	31.01xSerr
1184	AC129	1	Bottom	3	2017GH3	31.01xSerr
1185	AC129	2	Top	2	2017GH3	31.01xSerr
1186	AC129	2	Bottom	1	2017GH3	31.01xSerr
1187	AC129	3	Top	4	2017GH3	31.01xSerr
1188	AC129	3	Bottom	3	2017GH3	31.01xSerr
1189	AC129	4	Top	2	2017GH3	31.01xSerr
1190	AC129	4	Bottom	2	2017GH3	31.01xSerr
1191	AC130	1	Top	3	2017GH3	31.01xSerr
1192	AC130	1	Bottom	1	2017GH3	31.01xSerr
1193	AC130	2	Top	3	2017GH3	31.01xSerr
1194	AC130	2	Bottom	2	2017GH3	31.01xSerr
1195	AC130	3	Top	3	2017GH3	31.01xSerr
1196	AC130	3	Bottom	3	2017GH3	31.01xSerr
1197	AC130	4	Top	2	2017GH3	31.01xSerr
1198	AC130	4	Bottom	2	2017GH3	31.01xSerr
1481	AC133	1	Top	1	2018GH1	31.01xSerr
1482	AC133	1	Bottom	1	2018GH1	31.01xSerr
1483	AC133	2	Top	1	2018GH1	31.01xSerr
1484	AC133	2	Bottom	2	2018GH1	31.01xSerr
1485	AC133	3	Top	1	2018GH1	31.01xSerr
1486	AC133	3	Bottom	1	2018GH1	31.01xSerr
1487	AC133	4	Top	1	2018GH1	31.01xSerr
1488	AC133	4	Bottom	1	2018GH1	31.01xSerr
1489	AC133	5	Top	1	2018GH1	31.01xSerr
1490	AC133	5	Bottom	1	2018GH1	31.01xSerr
1775	AC134	1	Top	4	2018GH3	31.01xSerr
1776	AC134	1	Bottom	2	2018GH3	31.01xSerr
1777	AC134	2	Top	2	2018GH3	31.01xSerr
1778	AC134	2	Bottom	2	2018GH3	31.01xSerr
1779	AC134	3	Top	2	2018GH3	31.01xSerr
1780	AC134	3	Bottom	2	2018GH3	31.01xSerr
1781	AC134	4	Top	2	2018GH3	31.01xSerr
1782	AC134	4	Bottom	2	2018GH3	31.01xSerr
1783	AC134	5	Top	2	2018GH3	31.01xSerr
1784	AC134	5	Bottom	2	2018GH3	31.01xSerr
1785	AC135	1	Top	2	2018GH3	31.01xSerr
1786	AC135	1	Bottom	1	2018GH3	31.01xSerr
1787	AC135	2	Top	2	2018GH3	31.01xSerr
1788	AC135	2	Bottom	1	2018GH3	31.01xSerr
1789	AC135	3	Top	2	2018GH3	31.01xSerr
1790	AC135	3	Bottom	1	2018GH3	31.01xSerr
1791	AC135	4	Top	1	2018GH3	31.01xSerr
1792	AC135	4	Bottom	1	2018GH3	31.01xSerr
1793	AC135	5	Top	2	2018GH3	31.01xSerr
1794	AC135	5	Bottom	2	2018GH3	31.01xSerr
1199	AC141	1	Top	4	2017GH3	31.01xSerr
1200	AC141	1	Bottom	2	2017GH3	31.01xSerr
1201	AC141	2	Top	4	2017GH3	31.01xSerr
1202	AC141	2	Bottom	3	2017GH3	31.01xSerr
1203	AC141	3	Top	1	2017GH3	31.01xSerr
1204	AC141	3	Bottom	4	2017GH3	31.01xSerr
1205	AC141	4	Top	3	2017GH3	31.01xSerr
1206	AC141	4	Bottom	3	2017GH3	31.01xSerr
1357	AC145	1	Top	4	2017GH6	31.01xSerr
1358	AC145	1	Bottom	4	2017GH6	31.01xSerr
1359	AC145	2	Top	4	2017GH6	31.01xSerr
1360	AC145	2	Bottom	3	2017GH6	31.01xSerr
1361	AC145	3	Top	4	2017GH6	31.01xSerr
1362	AC145	3	Bottom	4	2017GH6	31.01xSerr
1363	AC145	4	Top	3	2017GH6	31.01xSerr
1364	AC145	4	Bottom	3	2017GH6	31.01xSerr
1207	AC148	1	Top	4	2017GH3	31.01xSerr
1208	AC148	1	Bottom	3	2017GH3	31.01xSerr
1209	AC148	2	Top	4	2017GH3	31.01xSerr
1210	AC148	2	Bottom	3	2017GH3	31.01xSerr
1211	AC148	3	Top	2	2017GH3	31.01xSerr
1212	AC148	3	Bottom	1	2017GH3	31.01xSerr
1213	AC148	4	Top	1	2017GH3	31.01xSerr
1214	AC148	4	Bottom	1	2017GH3	31.01xSerr
1795	AC15	1	Top	4	2018GH3	31.01xSerr
1796	AC15	1	Bottom	3	2018GH3	31.01xSerr
1797	AC15	2	Top	1	2018GH3	31.01xSerr
1798	AC15	2	Bottom	1	2018GH3	31.01xSerr
1799	AC15	3	Top	1	2018GH3	31.01xSerr
1800	AC15	3	Bottom	1	2018GH3	31.01xSerr
1801	AC15	4	Top	3	2018GH3	31.01xSerr
1802	AC15	4	Bottom	2	2018GH3	31.01xSerr
1803	AC15	5	Top	3	2018GH3	31.01xSerr
1804	AC15	5	Bottom	3	2018GH3	31.01xSerr
649	AC153	1	Top	4	2017EH	31.01xSerr
650	AC153	1	Bottom	3	2017EH	31.01xSerr
651	AC153	2	Top	3	2017EH	31.01xSerr
652	AC153	2	Bottom	3	2017EH	31.01xSerr
653	AC153	3	Top	3	2017EH	31.01xSerr
654	AC153	3	Bottom	2	2017EH	31.01xSerr
655	AC153	4	Top	3	2017EH	31.01xSerr
656	AC153	4	Bottom	3	2017EH	31.01xSerr
657	AC153	5	Top	2	2017EH	31.01xSerr
658	AC153	5	Bottom	3	2017EH	31.01xSerr
659	AC155	1	Top	1	2017EH	31.01xSerr
660	AC155	1	Bottom	1	2017EH	31.01xSerr
661	AC155	2	Top	2	2017EH	31.01xSerr
662	AC155	2	Bottom	1	2017EH	31.01xSerr
663	AC155	3	Top	1	2017EH	31.01xSerr
664	AC155	3	Bottom	1	2017EH	31.01xSerr
665	AC155	4	Top	3	2017EH	31.01xSerr
666	AC155	4	Bottom	3	2017EH	31.01xSerr
667	AC155	5	Top	2	2017EH	31.01xSerr
668	AC155	5	Bottom	1	2017EH	31.01xSerr
1491	AC157	1	Top	3	2018GH1	31.01xSerr
1492	AC157	1	Bottom	2	2018GH1	31.01xSerr
1493	AC157	2	Top	2	2018GH1	31.01xSerr
1494	AC157	2	Bottom	3	2018GH1	31.01xSerr
1495	AC157	3	Top	3	2018GH1	31.01xSerr
1496	AC157	3	Bottom	2	2018GH1	31.01xSerr
1497	AC157	4	Top	3	2018GH1	31.01xSerr
1498	AC157	4	Bottom	3	2018GH1	31.01xSerr
1499	AC157	5	Top	4	2018GH1	31.01xSerr
1500	AC157	5	Bottom	2	2018GH1	31.01xSerr
1215	AC16	1	Top	3	2017GH3	31.01xSerr
1216	AC16	1	Bottom	1	2017GH3	31.01xSerr
1217	AC16	2	Top	1	2017GH3	31.01xSerr
1218	AC16	2	Bottom	1	2017GH3	31.01xSerr
1219	AC16	3	Top	1	2017GH3	31.01xSerr
1220	AC16	3	Bottom	1	2017GH3	31.01xSerr
1805	AC160	1	Top	1	2018GH3	31.01xSerr
1806	AC160	1	Bottom	1	2018GH3	31.01xSerr
1807	AC160	2	Top	2	2018GH3	31.01xSerr
1808	AC160	2	Bottom	1	2018GH3	31.01xSerr
1809	AC160	3	Top	1	2018GH3	31.01xSerr
1810	AC160	3	Bottom	1	2018GH3	31.01xSerr
1811	AC163	1	Top	3	2018GH3	31.01xSerr
1812	AC163	1	Bottom	2	2018GH3	31.01xSerr
1813	AC163	2	Top	1	2018GH3	31.01xSerr
1814	AC163	2	Bottom	3	2018GH3	31.01xSerr
1815	AC163	3	Top	3	2018GH3	31.01xSerr
1816	AC163	3	Bottom	3	2018GH3	31.01xSerr
1817	AC163	4	Top	4	2018GH3	31.01xSerr
1818	AC163	4	Bottom	4	2018GH3	31.01xSerr
1819	AC163	5	Top	2	2018GH3	31.01xSerr
1820	AC163	5	Bottom	2	2018GH3	31.01xSerr
1221	AC164	1	Top	4	2017GH3	31.01xSerr
1222	AC164	1	Bottom	3	2017GH3	31.01xSerr
1223	AC164	2	Top	4	2017GH3	31.01xSerr
1224	AC164	2	Bottom	4	2017GH3	31.01xSerr
1225	AC164	3	Top	4	2017GH3	31.01xSerr
1226	AC164	3	Bottom	3	2017GH3	31.01xSerr
1227	AC164	4	Top	3	2017GH3	31.01xSerr
1228	AC164	4	Bottom	3	2017GH3	31.01xSerr
1229	AC172	1	Top	3	2017GH3	31.01xSerr
1230	AC172	1	Bottom	4	2017GH3	31.01xSerr
1231	AC175	1	Top	3	2017GH3	31.01xSerr
1232	AC175	1	Bottom	4	2017GH3	31.01xSerr
1233	AC175	2	Top	3	2017GH3	31.01xSerr
1234	AC175	2	Bottom	3	2017GH3	31.01xSerr
1235	AC175	3	Top	3	2017GH3	31.01xSerr
1236	AC175	3	Bottom	3	2017GH3	31.01xSerr
1237	AC175	4	Top	4	2017GH3	31.01xSerr
1238	AC175	4	Bottom	3	2017GH3	31.01xSerr
1821	AC176	1	Top	4	2018GH3	31.01xSerr
1822	AC176	1	Bottom	4	2018GH3	31.01xSerr
1823	AC176	2	Top	3	2018GH3	31.01xSerr
1824	AC176	2	Bottom	3	2018GH3	31.01xSerr
1825	AC176	3	Top	1	2018GH3	31.01xSerr
1826	AC176	3	Bottom	1	2018GH3	31.01xSerr
1827	AC176	4	Top	2	2018GH3	31.01xSerr
1828	AC176	4	Bottom	3	2018GH3	31.01xSerr
1365	AC179	1	Top	4	2017GH6	31.01xSerr
1366	AC179	1	Bottom	3	2017GH6	31.01xSerr
1367	AC179	2	Top	3	2017GH6	31.01xSerr
1368	AC179	2	Bottom	1	2017GH6	31.01xSerr
1369	AC179	3	Top	2	2017GH6	31.01xSerr
1370	AC179	3	Bottom	2	2017GH6	31.01xSerr
1371	AC179	4	Top	4	2017GH6	31.01xSerr
1372	AC179	4	Bottom	1	2017GH6	31.01xSerr
669	AC18	1	Top	2	2017EH	31.01xSerr
670	AC18	1	Bottom	2	2017EH	31.01xSerr
671	AC18	2	Top	3	2017EH	31.01xSerr
672	AC18	2	Bottom	3	2017EH	31.01xSerr
673	AC18	3	Top	3	2017EH	31.01xSerr
674	AC18	3	Bottom	4	2017EH	31.01xSerr
675	AC18	4	Top	3	2017EH	31.01xSerr
676	AC18	4	Bottom	3	2017EH	31.01xSerr
677	AC18	5	Top	2	2017EH	31.01xSerr
678	AC18	5	Bottom	2	2017EH	31.01xSerr
679	AC182	1	Top	1	2017EH	31.01xSerr
680	AC182	1	Bottom	1	2017EH	31.01xSerr
681	AC182	2	Top	3	2017EH	31.01xSerr
682	AC182	2	Bottom	3	2017EH	31.01xSerr
683	AC182	3	Top	3	2017EH	31.01xSerr
684	AC182	3	Bottom	2	2017EH	31.01xSerr
685	AC182	4	Top	4	2017EH	31.01xSerr
686	AC182	4	Bottom	3	2017EH	31.01xSerr
687	AC182	5	Top	3	2017EH	31.01xSerr
688	AC182	5	Bottom	2	2017EH	31.01xSerr
1829	AC184	1	Top	3	2018GH3	31.01xSerr
1830	AC184	1	Bottom	3	2018GH3	31.01xSerr
1831	AC184	2	Top	1	2018GH3	31.01xSerr
1832	AC184	2	Bottom	1	2018GH3	31.01xSerr
1833	AC184	3	Top	2	2018GH3	31.01xSerr
1834	AC184	3	Bottom	2	2018GH3	31.01xSerr
1835	AC184	4	Top	2	2018GH3	31.01xSerr
1836	AC184	4	Bottom	2	2018GH3	31.01xSerr
1837	AC184	5	Top	2	2018GH3	31.01xSerr
1838	AC184	5	Bottom	1	2018GH3	31.01xSerr
1839	AC186	1	Top	3	2018GH3	31.01xSerr
1840	AC186	1	Bottom	3	2018GH3	31.01xSerr
1841	AC186	2	Top	2	2018GH3	31.01xSerr
1842	AC186	2	Bottom	3	2018GH3	31.01xSerr
1843	AC186	3	Top	2	2018GH3	31.01xSerr
1844	AC186	3	Bottom	2	2018GH3	31.01xSerr
1845	AC186	4	Top	3	2018GH3	31.01xSerr
1846	AC186	4	Bottom	3	2018GH3	31.01xSerr
689	AC189	1	Top	2	2017EH	31.01xSerr
690	AC189	1	Bottom	2	2017EH	31.01xSerr
691	AC189	2	Top	1	2017EH	31.01xSerr
692	AC189	2	Bottom	1	2017EH	31.01xSerr
693	AC189	3	Top	4	2017EH	31.01xSerr
694	AC189	3	Bottom	3	2017EH	31.01xSerr
695	AC189	4	Top	3	2017EH	31.01xSerr
696	AC189	4	Bottom	3	2017EH	31.01xSerr
697	AC189	5	Top	3	2017EH	31.01xSerr
698	AC189	5	Bottom	3	2017EH	31.01xSerr
1501	AC19	1	Top	2	2018GH1	31.01xSerr
1502	AC19	1	Bottom	2	2018GH1	31.01xSerr
1503	AC19	2	Top	2	2018GH1	31.01xSerr
1504	AC19	2	Bottom	2	2018GH1	31.01xSerr
1239	AC190	1	Top	4	2017GH3	31.01xSerr
1240	AC190	1	Bottom	3	2017GH3	31.01xSerr
1241	AC190	2	Top	3	2017GH3	31.01xSerr
1242	AC190	2	Bottom	4	2017GH3	31.01xSerr
1243	AC190	3	Top	4	2017GH3	31.01xSerr
1244	AC190	3	Bottom	4	2017GH3	31.01xSerr
1245	AC190	4	Top	3	2017GH3	31.01xSerr
1246	AC190	4	Bottom	4	2017GH3	31.01xSerr
1247	AC2	1	Top	1	2017GH3	31.01xSerr
1248	AC2	1	Bottom	1	2017GH3	31.01xSerr
1249	AC2	2	Top	3	2017GH3	31.01xSerr
1250	AC2	2	Bottom	1	2017GH3	31.01xSerr
1251	AC2	3	Top	2	2017GH3	31.01xSerr
1252	AC2	3	Bottom	1	2017GH3	31.01xSerr
1253	AC2	4	Top	1	2017GH3	31.01xSerr
1254	AC2	4	Bottom	1	2017GH3	31.01xSerr
1255	AC20	1	Top	3	2017GH3	31.01xSerr
1256	AC20	1	Bottom	2	2017GH3	31.01xSerr
1257	AC20	2	Top	3	2017GH3	31.01xSerr
1258	AC20	2	Bottom	4	2017GH3	31.01xSerr
1259	AC20	3	Top	3	2017GH3	31.01xSerr
1260	AC20	3	Bottom	2	2017GH3	31.01xSerr
1261	AC20	4	Top	2	2017GH3	31.01xSerr
1262	AC20	4	Bottom	2	2017GH3	31.01xSerr
1847	AC206	1	Top	2	2018GH3	31.01xSerr
1848	AC206	1	Bottom	2	2018GH3	31.01xSerr
1849	AC206	2	Top	3	2018GH3	31.01xSerr
1850	AC206	2	Bottom	2	2018GH3	31.01xSerr
1851	AC206	3	Top	1	2018GH3	31.01xSerr
1852	AC206	3	Bottom	2	2018GH3	31.01xSerr
1853	AC206	4	Top	3	2018GH3	31.01xSerr
1854	AC206	4	Bottom	2	2018GH3	31.01xSerr
1855	AC206	5	Top	1	2018GH3	31.01xSerr
1856	AC206	5	Bottom	1	2018GH3	31.01xSerr
1505	AC211	1	Top	1	2018GH1	31.01xSerr
1506	AC211	1	Bottom	1	2018GH1	31.01xSerr
1507	AC211	2	Top	2	2018GH1	31.01xSerr
1508	AC211	2	Bottom	2	2018GH1	31.01xSerr
1509	AC211	3	Top	1	2018GH1	31.01xSerr
1510	AC211	3	Bottom	1	2018GH1	31.01xSerr
1511	AC211	4	Top	2	2018GH1	31.01xSerr
1512	AC211	4	Bottom	2	2018GH1	31.01xSerr
1513	AC211	5	Top	1	2018GH1	31.01xSerr
1514	AC211	5	Bottom	2	2018GH1	31.01xSerr
1857	AC217	1	Top	3	2018GH3	31.01xSerr
1858	AC217	1	Bottom	3	2018GH3	31.01xSerr
1859	AC217	2	Top	3	2018GH3	31.01xSerr
1860	AC217	2	Bottom	3	2018GH3	31.01xSerr
1861	AC217	3	Top	2	2018GH3	31.01xSerr
1862	AC217	3	Bottom	1	2018GH3	31.01xSerr
1863	AC217	4	Top	2	2018GH3	31.01xSerr
1864	AC217	4	Bottom	1	2018GH3	31.01xSerr
1865	AC217	5	Top	3	2018GH3	31.01xSerr
1866	AC217	5	Bottom	4	2018GH3	31.01xSerr
1867	AC217	6	Top	2	2018GH3	31.01xSerr
1868	AC217	6	Bottom	1	2018GH3	31.01xSerr
699	AC219	1	Top	1	2017EH	31.01xSerr
700	AC219	1	Bottom	1	2017EH	31.01xSerr
701	AC219	2	Top	1	2017EH	31.01xSerr
702	AC219	2	Bottom	2	2017EH	31.01xSerr
703	AC219	3	Top	1	2017EH	31.01xSerr
704	AC219	3	Bottom	1	2017EH	31.01xSerr
705	AC219	4	Top	1	2017EH	31.01xSerr
706	AC219	4	Bottom	1	2017EH	31.01xSerr
707	AC219	5	Top	2	2017EH	31.01xSerr
708	AC219	5	Bottom	1	2017EH	31.01xSerr
1373	AC22	1	Top	2	2017GH6	31.01xSerr
1374	AC22	1	Bottom	2	2017GH6	31.01xSerr
1375	AC22	2	Top	3	2017GH6	31.01xSerr
1376	AC22	2	Bottom	2	2017GH6	31.01xSerr
1377	AC22	3	Top	3	2017GH6	31.01xSerr
1378	AC22	3	Bottom	2	2017GH6	31.01xSerr
1379	AC22	4	Top	3	2017GH6	31.01xSerr
1380	AC22	4	Bottom	2	2017GH6	31.01xSerr
895	AC221	1	Top	4	2017GH1	31.01xSerr
896	AC221	1	Bottom	2	2017GH1	31.01xSerr
897	AC221	2	Top	4	2017GH1	31.01xSerr
898	AC221	2	Bottom	3	2017GH1	31.01xSerr
899	AC221	3	Top	4	2017GH1	31.01xSerr
900	AC221	3	Bottom	4	2017GH1	31.01xSerr
901	AC221	4	Top	3	2017GH1	31.01xSerr
902	AC221	4	Bottom	3	2017GH1	31.01xSerr
1515	AC222	1	Top	1	2018GH1	31.01xSerr
1516	AC222	1	Bottom	1	2018GH1	31.01xSerr
1517	AC222	2	Top	1	2018GH1	31.01xSerr
1518	AC222	2	Bottom	1	2018GH1	31.01xSerr
1519	AC222	3	Top	1	2018GH1	31.01xSerr
1520	AC222	3	Bottom	2	2018GH1	31.01xSerr
1521	AC222	4	Top	2	2018GH1	31.01xSerr
1522	AC222	4	Bottom	3	2018GH1	31.01xSerr
1523	AC222	5	Top	1	2018GH1	31.01xSerr
1524	AC222	5	Bottom	1	2018GH1	31.01xSerr
709	AC225	1	Top	3	2017EH	31.01xSerr
710	AC225	1	Bottom	3	2017EH	31.01xSerr
711	AC225	2	Top	2	2017EH	31.01xSerr
712	AC225	2	Bottom	2	2017EH	31.01xSerr
713	AC225	3	Top	1	2017EH	31.01xSerr
714	AC225	3	Bottom	1	2017EH	31.01xSerr
715	AC225	4	Top	4	2017EH	31.01xSerr
716	AC225	4	Bottom	3	2017EH	31.01xSerr
717	AC225	5	Top	1	2017EH	31.01xSerr
718	AC225	5	Bottom	1	2017EH	31.01xSerr
1381	AC23	1	Top	4	2017GH6	31.01xSerr
1382	AC23	1	Bottom	2	2017GH6	31.01xSerr
1383	AC23	2	Top	3	2017GH6	31.01xSerr
1384	AC23	2	Bottom	3	2017GH6	31.01xSerr
1385	AC23	3	Top	3	2017GH6	31.01xSerr
1386	AC23	3	Bottom	2	2017GH6	31.01xSerr
1387	AC23	4	Top	3	2017GH6	31.01xSerr
1388	AC23	4	Bottom	1	2017GH6	31.01xSerr
903	AC234	1	Top	3	2017GH1	31.01xSerr
904	AC234	1	Bottom	3	2017GH1	31.01xSerr
905	AC234	2	Top	3	2017GH1	31.01xSerr
906	AC234	2	Bottom	3	2017GH1	31.01xSerr
907	AC234	3	Top	1	2017GH1	31.01xSerr
908	AC234	3	Bottom	2	2017GH1	31.01xSerr
909	AC234	4	Top	4	2017GH1	31.01xSerr
910	AC234	4	Bottom	3	2017GH1	31.01xSerr
2117	AC24	1	Top	1	June_2017	31.01xSerr
2118	AC24	1	Bottom	1	June_2017	31.01xSerr
2119	AC24	2	Top	3	June_2017	31.01xSerr
2120	AC24	2	Bottom		June_2017	31.01xSerr
2121	AC24	3	Top	3	June_2017	31.01xSerr
2122	AC24	3	Bottom	3	June_2017	31.01xSerr
2123	AC24	4	Top	3	June_2017	31.01xSerr
2124	AC24	4	Bottom	3	June_2017	31.01xSerr
2125	AC24	5	Top	4	June_2017	31.01xSerr
2126	AC24	5	Bottom	3	June_2017	31.01xSerr
2127	AC24	6	Top	4	June_2017	31.01xSerr
2128	AC24	6	Bottom	3	June_2017	31.01xSerr
1389	AC241	1	Top	3	2017GH6	31.01xSerr
1390	AC241	1	Bottom	2	2017GH6	31.01xSerr
1391	AC241	2	Top	2	2017GH6	31.01xSerr
1392	AC241	2	Bottom	2	2017GH6	31.01xSerr
1393	AC241	3	Top	3	2017GH6	31.01xSerr
1394	AC241	3	Bottom	2	2017GH6	31.01xSerr
1869	AC242	1	Top	3	2018GH3	31.01xSerr
1870	AC242	1	Bottom	2	2018GH3	31.01xSerr
1871	AC242	2	Top	1	2018GH3	31.01xSerr
1872	AC242	2	Bottom	1	2018GH3	31.01xSerr
1873	AC242	3	Top	2	2018GH3	31.01xSerr
1874	AC242	3	Bottom	1	2018GH3	31.01xSerr
1875	AC242	4	Top	2	2018GH3	31.01xSerr
1876	AC242	4	Bottom	2	2018GH3	31.01xSerr
1877	AC242	5	Top	2	2018GH3	31.01xSerr
1878	AC242	5	Bottom	1	2018GH3	31.01xSerr
719	AC257	1	Top	2	2017EH	31.01xSerr
720	AC257	1	Bottom	3	2017EH	31.01xSerr
721	AC257	2	Top	2	2017EH	31.01xSerr
722	AC257	2	Bottom	3	2017EH	31.01xSerr
723	AC257	3	Top	1	2017EH	31.01xSerr
724	AC257	3	Bottom	1	2017EH	31.01xSerr
725	AC257	4	Top	2	2017EH	31.01xSerr
726	AC257	4	Bottom	2	2017EH	31.01xSerr
727	AC257	5	Top	2	2017EH	31.01xSerr
728	AC257	5	Bottom	3	2017EH	31.01xSerr
729	AC258	1	Top	1	2017EH	31.01xSerr
730	AC258	1	Bottom	3	2017EH	31.01xSerr
731	AC258	2	Top	1	2017EH	31.01xSerr
732	AC258	2	Bottom	1	2017EH	31.01xSerr
733	AC258	3	Top	2	2017EH	31.01xSerr
734	AC258	3	Bottom	2	2017EH	31.01xSerr
735	AC258	4	Top	3	2017EH	31.01xSerr
736	AC258	4	Bottom	4	2017EH	31.01xSerr
737	AC258	5	Top	3	2017EH	31.01xSerr
738	AC258	5	Bottom	3	2017EH	31.01xSerr
1525	AC261	1	Top	1	2018GH1	31.01xSerr
1526	AC261	1	Bottom	1	2018GH1	31.01xSerr
1527	AC261	2	Top	1	2018GH1	31.01xSerr
1528	AC261	2	Bottom	1	2018GH1	31.01xSerr
1529	AC261	3	Top	1	2018GH1	31.01xSerr
1530	AC261	3	Bottom	1	2018GH1	31.01xSerr
911	AC262	1	Top	2	2017GH1	31.01xSerr
912	AC262	1	Bottom	3	2017GH1	31.01xSerr
913	AC262	2	Top	3	2017GH1	31.01xSerr
914	AC262	2	Bottom	4	2017GH1	31.01xSerr
915	AC262	3	Top	4	2017GH1	31.01xSerr
916	AC262	3	Bottom	3	2017GH1	31.01xSerr
917	AC267	1	Top	4	2017GH1	31.01xSerr
918	AC267	1	Bottom	3	2017GH1	31.01xSerr
919	AC267	2	Top	2	2017GH1	31.01xSerr
920	AC267	2	Bottom	2	2017GH1	31.01xSerr
921	AC267	3	Top	4	2017GH1	31.01xSerr
922	AC267	3	Bottom	2	2017GH1	31.01xSerr
923	AC267	4	Top	4	2017GH1	31.01xSerr
924	AC267	4	Bottom	4	2017GH1	31.01xSerr
1879	AC268	1	Top	3	2018GH3	31.01xSerr
1880	AC268	1	Bottom	2	2018GH3	31.01xSerr
1881	AC268	2	Top	1	2018GH3	31.01xSerr
1882	AC268	2	Bottom	1	2018GH3	31.01xSerr
1883	AC268	3	Top	1	2018GH3	31.01xSerr
1884	AC268	3	Bottom	1	2018GH3	31.01xSerr
1885	AC268	4	Top	1	2018GH3	31.01xSerr
1886	AC268	4	Bottom	1	2018GH3	31.01xSerr
1887	AC268	5	Top	2	2018GH3	31.01xSerr
1888	AC268	5	Bottom	1	2018GH3	31.01xSerr
1395	AC27	1	Top	3	2017GH6	31.01xSerr
1396	AC27	1	Bottom	2	2017GH6	31.01xSerr
1397	AC27	2	Top	4	2017GH6	31.01xSerr
1398	AC27	2	Bottom	2	2017GH6	31.01xSerr
1399	AC27	3	Top	3	2017GH6	31.01xSerr
1400	AC27	3	Bottom	2	2017GH6	31.01xSerr
1401	AC27	4	Top	3	2017GH6	31.01xSerr
1402	AC27	4	Bottom	2	2017GH6	31.01xSerr
1531	AC27	1	Top	3	2018GH1	31.01xSerr
1532	AC27	1	Bottom	2	2018GH1	31.01xSerr
1533	AC27	2	Top	2	2018GH1	31.01xSerr
1534	AC27	2	Bottom	3	2018GH1	31.01xSerr
1535	AC27	3	Top	3	2018GH1	31.01xSerr
1536	AC27	3	Bottom	3	2018GH1	31.01xSerr
925	AC272	1	Top	3	2017GH1	31.01xSerr
926	AC272	1	Bottom	1	2017GH1	31.01xSerr
927	AC272	2	Top	1	2017GH1	31.01xSerr
928	AC272	2	Bottom	3	2017GH1	31.01xSerr
929	AC272	3	Top	3	2017GH1	31.01xSerr
930	AC272	3	Bottom	2	2017GH1	31.01xSerr
931	AC272	4	Top	3	2017GH1	31.01xSerr
932	AC272	4	Bottom	2	2017GH1	31.01xSerr
739	AC273	1	Top	2	2017EH	31.01xSerr
740	AC273	1	Bottom	1	2017EH	31.01xSerr
741	AC273	2	Top	1	2017EH	31.01xSerr
742	AC273	2	Bottom	1	2017EH	31.01xSerr
743	AC273	3	Top	2	2017EH	31.01xSerr
744	AC273	3	Bottom	3	2017EH	31.01xSerr
745	AC273	4	Top	3	2017EH	31.01xSerr
746	AC273	4	Bottom	1	2017EH	31.01xSerr
747	AC273	5	Top	1	2017EH	31.01xSerr
748	AC273	5	Bottom	1	2017EH	31.01xSerr
1263	AC276	1	Top	1	2017GH3	31.01xSerr
1264	AC276	1	Bottom	1	2017GH3	31.01xSerr
1265	AC276	2	Top	1	2017GH3	31.01xSerr
1266	AC276	2	Bottom	1	2017GH3	31.01xSerr
1267	AC276	3	Top	1	2017GH3	31.01xSerr
1268	AC276	3	Bottom	1	2017GH3	31.01xSerr
1537	AC277	1	Top	3	2018GH1	31.01xSerr
1538	AC277	1	Bottom	2	2018GH1	31.01xSerr
1539	AC277	2	Top	2	2018GH1	31.01xSerr
1540	AC277	2	Bottom	1	2018GH1	31.01xSerr
1541	AC277	3	Top	3	2018GH1	31.01xSerr
1542	AC277	3	Bottom	2	2018GH1	31.01xSerr
1543	AC277	4	Top	2	2018GH1	31.01xSerr
1544	AC277	4	Bottom	2	2018GH1	31.01xSerr
1545	AC277	5	Top	3	2018GH1	31.01xSerr
1546	AC277	5	Bottom	2	2018GH1	31.01xSerr
1547	AC278	1	Top	2	2018GH1	31.01xSerr
1548	AC278	1	Bottom	2	2018GH1	31.01xSerr
1549	AC278	2	Top	1	2018GH1	31.01xSerr
1550	AC278	2	Bottom	1	2018GH1	31.01xSerr
1551	AC278	3	Top	1	2018GH1	31.01xSerr
1552	AC278	3	Bottom	2	2018GH1	31.01xSerr
1553	AC278	4	Top	1	2018GH1	31.01xSerr
1554	AC278	4	Bottom	2	2018GH1	31.01xSerr
1555	AC279	1	Top	1	2018GH1	31.01xSerr
1556	AC279	1	Bottom	1	2018GH1	31.01xSerr
1557	AC279	2	Top	1	2018GH1	31.01xSerr
1558	AC279	2	Bottom	1	2018GH1	31.01xSerr
1559	AC279	3	Top	1	2018GH1	31.01xSerr
1560	AC279	3	Bottom	1	2018GH1	31.01xSerr
749	AC280	1	Top	3	2017EH	31.01xSerr
750	AC280	1	Bottom	1	2017EH	31.01xSerr
751	AC280	2	Top	1	2017EH	31.01xSerr
752	AC280	2	Bottom	1	2017EH	31.01xSerr
753	AC280	3	Top	4	2017EH	31.01xSerr
754	AC280	3	Bottom	3	2017EH	31.01xSerr
755	AC280	4	Top	3	2017EH	31.01xSerr
756	AC280	4	Bottom	4	2017EH	31.01xSerr
757	AC280	5	Top	4	2017EH	31.01xSerr
758	AC280	5	Bottom	4	2017EH	31.01xSerr
1561	AC281	1	Top	2	2018GH1	31.01xSerr
1562	AC281	1	Bottom	2	2018GH1	31.01xSerr
1563	AC281	2	Top	1	2018GH1	31.01xSerr
1564	AC281	2	Bottom	1	2018GH1	31.01xSerr
1565	AC281	3	Top	1	2018GH1	31.01xSerr
1566	AC281	3	Bottom	2	2018GH1	31.01xSerr
759	AC284	1	Top	1	2017EH	31.01xSerr
760	AC284	1	Bottom	1	2017EH	31.01xSerr
761	AC284	2	Top	2	2017EH	31.01xSerr
762	AC284	2	Bottom	1	2017EH	31.01xSerr
763	AC284	3	Top	4	2017EH	31.01xSerr
764	AC284	3	Bottom	1	2017EH	31.01xSerr
765	AC284	4	Top	4	2017EH	31.01xSerr
766	AC284	4	Bottom	3	2017EH	31.01xSerr
767	AC284	5	Top	1	2017EH	31.01xSerr
768	AC284	5	Bottom	1	2017EH	31.01xSerr
1567	AC286	1	Top	1	2018GH1	31.01xSerr
1568	AC286	1	Bottom	1	2018GH1	31.01xSerr
1569	AC286	2	Top	1	2018GH1	31.01xSerr
1570	AC286	2	Bottom	1	2018GH1	31.01xSerr
1571	AC286	3	Top	1	2018GH1	31.01xSerr
1572	AC286	3	Bottom	1	2018GH1	31.01xSerr
1573	AC286	4	Top	1	2018GH1	31.01xSerr
1574	AC286	4	Bottom	1	2018GH1	31.01xSerr
1575	AC286	5	Top	1	2018GH1	31.01xSerr
1576	AC286	5	Bottom	2	2018GH1	31.01xSerr
1577	AC287	1	Top	1	2018GH1	31.01xSerr
1578	AC287	1	Bottom	1	2018GH1	31.01xSerr
1579	AC287	2	Top	1	2018GH1	31.01xSerr
1580	AC287	2	Bottom	1	2018GH1	31.01xSerr
1581	AC287	3	Top	1	2018GH1	31.01xSerr
1582	AC287	3	Bottom	1	2018GH1	31.01xSerr
933	AC288	1	Top	3	2017GH1	31.01xSerr
934	AC288	1	Bottom	4	2017GH1	31.01xSerr
935	AC288	2	Top	2	2017GH1	31.01xSerr
936	AC288	2	Bottom	2	2017GH1	31.01xSerr
937	AC288	3	Top	3	2017GH1	31.01xSerr
938	AC288	3	Bottom	1	2017GH1	31.01xSerr
939	AC288	4	Top	1	2017GH1	31.01xSerr
940	AC288	4	Bottom	1	2017GH1	31.01xSerr
1889	AC289	1	Top	1	2018GH3	31.01xSerr
1890	AC289	1	Bottom	1	2018GH3	31.01xSerr
1891	AC289	2	Top	1	2018GH3	31.01xSerr
1892	AC289	2	Bottom	1	2018GH3	31.01xSerr
1893	AC289	3	Top	1	2018GH3	31.01xSerr
1894	AC289	3	Bottom	1	2018GH3	31.01xSerr
1895	AC289	4	Top	1	2018GH3	31.01xSerr
1896	AC289	4	Bottom	1	2018GH3	31.01xSerr
1403	AC29	1	Top	3	2017GH6	31.01xSerr
1404	AC29	1	Bottom	3	2017GH6	31.01xSerr
1405	AC29	2	Top	3	2017GH6	31.01xSerr
1406	AC29	2	Bottom	2	2017GH6	31.01xSerr
1407	AC29	3	Top	4	2017GH6	31.01xSerr
1408	AC29	3	Bottom	3	2017GH6	31.01xSerr
1583	AC292	1	Top	1	2018GH1	31.01xSerr
1584	AC292	1	Bottom	1	2018GH1	31.01xSerr
1585	AC292	2	Top	1	2018GH1	31.01xSerr
1586	AC292	2	Bottom	1	2018GH1	31.01xSerr
1587	AC292	3	Top	1	2018GH1	31.01xSerr
1588	AC292	3	Bottom	1	2018GH1	31.01xSerr
941	AC293	1	Top	4	2017GH1	31.01xSerr
942	AC293	1	Bottom	3	2017GH1	31.01xSerr
943	AC293	2	Top	4	2017GH1	31.01xSerr
944	AC293	2	Bottom	3	2017GH1	31.01xSerr
945	AC293	3	Top	2	2017GH1	31.01xSerr
946	AC293	3	Bottom	2	2017GH1	31.01xSerr
947	AC293	4	Top	3	2017GH1	31.01xSerr
948	AC293	4	Bottom	3	2017GH1	31.01xSerr
1409	AC294	1	Top	2	2017GH6	31.01xSerr
1410	AC294	1	Bottom	1	2017GH6	31.01xSerr
1411	AC294	2	Top	2	2017GH6	31.01xSerr
1412	AC294	2	Bottom	4	2017GH6	31.01xSerr
1413	AC294	3	Top	3	2017GH6	31.01xSerr
1414	AC294	3	Bottom	2	2017GH6	31.01xSerr
1897	AC298	1	Top	1	2018GH3	31.01xSerr
1898	AC298	1	Bottom	1	2018GH3	31.01xSerr
1899	AC298	2	Top	1	2018GH3	31.01xSerr
1900	AC298	2	Bottom	2	2018GH3	31.01xSerr
1901	AC298	3	Top	2	2018GH3	31.01xSerr
1902	AC298	3	Bottom	1	2018GH3	31.01xSerr
1903	AC298	4	Top	2	2018GH3	31.01xSerr
1904	AC298	4	Bottom	2	2018GH3	31.01xSerr
1905	AC298	5	Top	2	2018GH3	31.01xSerr
1906	AC298	5	Bottom	1	2018GH3	31.01xSerr
1907	AC3	1	Top	1	2018GH3	31.01xSerr
1908	AC3	1	Bottom	4	2018GH3	31.01xSerr
1909	AC3	2	Top	1	2018GH3	31.01xSerr
1910	AC3	2	Bottom	2	2018GH3	31.01xSerr
1911	AC3	3	Top	2	2018GH3	31.01xSerr
1912	AC3	3	Bottom	3	2018GH3	31.01xSerr
1913	AC30	1	Top	1	2018GH3	31.01xSerr
1914	AC30	1	Bottom	1	2018GH3	31.01xSerr
1915	AC30	2	Top	2	2018GH3	31.01xSerr
1916	AC30	2	Bottom	1	2018GH3	31.01xSerr
1917	AC30	3	Top	1	2018GH3	31.01xSerr
1918	AC30	3	Bottom	1	2018GH3	31.01xSerr
1919	AC30	4	Top	1	2018GH3	31.01xSerr
1920	AC30	4	Bottom	1	2018GH3	31.01xSerr
1921	AC30	5	Top	2	2018GH3	31.01xSerr
1922	AC30	5	Bottom	2	2018GH3	31.01xSerr
949	AC301	1	Top	3	2017GH1	31.01xSerr
950	AC301	1	Bottom	3	2017GH1	31.01xSerr
951	AC301	2	Top	4	2017GH1	31.01xSerr
952	AC301	2	Bottom	3	2017GH1	31.01xSerr
953	AC301	3	Top	4	2017GH1	31.01xSerr
954	AC301	3	Bottom	3	2017GH1	31.01xSerr
955	AC301	4	Top	1	2017GH1	31.01xSerr
956	AC301	4	Bottom	2	2017GH1	31.01xSerr
1589	AC308	1	Top	2	2018GH1	31.01xSerr
1590	AC308	1	Bottom	2	2018GH1	31.01xSerr
1591	AC308	2	Top	3	2018GH1	31.01xSerr
1592	AC308	2	Bottom	2	2018GH1	31.01xSerr
1593	AC308	3	Top	3	2018GH1	31.01xSerr
1594	AC308	3	Bottom	2	2018GH1	31.01xSerr
1595	AC308	4	Top	3	2018GH1	31.01xSerr
1596	AC308	4	Bottom	3	2018GH1	31.01xSerr
1597	AC310	1	Top	1	2018GH1	31.01xSerr
1598	AC310	1	Bottom	1	2018GH1	31.01xSerr
1599	AC310	2	Top	1	2018GH1	31.01xSerr
1600	AC310	2	Bottom	2	2018GH1	31.01xSerr
1601	AC310	3	Top	1	2018GH1	31.01xSerr
1602	AC310	3	Bottom	1	2018GH1	31.01xSerr
1603	AC310	4	Top	1	2018GH1	31.01xSerr
1604	AC310	4	Bottom	1	2018GH1	31.01xSerr
1605	AC312	1	Top	4	2018GH1	31.01xSerr
1606	AC312	1	Bottom	2	2018GH1	31.01xSerr
1607	AC312	2	Top	3	2018GH1	31.01xSerr
1608	AC312	2	Bottom	3	2018GH1	31.01xSerr
1609	AC312	3	Top	2	2018GH1	31.01xSerr
1610	AC312	3	Bottom	2	2018GH1	31.01xSerr
1611	AC312	4	Top	3	2018GH1	31.01xSerr
1612	AC312	4	Bottom	1	2018GH1	31.01xSerr
1613	AC312	5	Top	3	2018GH1	31.01xSerr
1614	AC312	5	Bottom	2	2018GH1	31.01xSerr
957	AC314	1	Top	1	2017GH1	31.01xSerr
958	AC314	1	Bottom		2017GH1	31.01xSerr
959	AC314	2	Top	3	2017GH1	31.01xSerr
960	AC314	2	Bottom		2017GH1	31.01xSerr
961	AC314	3	Top	3	2017GH1	31.01xSerr
962	AC314	3	Bottom	2	2017GH1	31.01xSerr
963	AC314	4	Top	3	2017GH1	31.01xSerr
964	AC314	4	Bottom	4	2017GH1	31.01xSerr
769	AC315	1	Top	4	2017EH	31.01xSerr
770	AC315	1	Bottom	3	2017EH	31.01xSerr
771	AC315	2	Top	2	2017EH	31.01xSerr
772	AC315	2	Bottom	2	2017EH	31.01xSerr
773	AC315	3	Top	3	2017EH	31.01xSerr
774	AC315	3	Bottom	4	2017EH	31.01xSerr
775	AC315	4	Top	1	2017EH	31.01xSerr
776	AC315	4	Bottom	1	2017EH	31.01xSerr
777	AC318	1	Top	2	2017EH	31.01xSerr
778	AC318	1	Bottom	2	2017EH	31.01xSerr
779	AC318	2	Top	2	2017EH	31.01xSerr
780	AC318	2	Bottom	2	2017EH	31.01xSerr
781	AC318	3	Top	4	2017EH	31.01xSerr
782	AC318	3	Bottom	4	2017EH	31.01xSerr
783	AC318	4	Top	2	2017EH	31.01xSerr
784	AC318	4	Bottom	2	2017EH	31.01xSerr
785	AC318	5	Top	3	2017EH	31.01xSerr
786	AC318	5	Bottom	1	2017EH	31.01xSerr
1269	AC32	1	Top	2	2017GH3	31.01xSerr
1270	AC32	1	Bottom	1	2017GH3	31.01xSerr
1271	AC32	2	Top	3	2017GH3	31.01xSerr
1272	AC32	2	Bottom	1	2017GH3	31.01xSerr
1273	AC32	3	Top	1	2017GH3	31.01xSerr
1274	AC32	3	Bottom	1	2017GH3	31.01xSerr
1275	AC32	4	Top	1	2017GH3	31.01xSerr
1276	AC32	4	Bottom	1	2017GH3	31.01xSerr
1615	AC324	1	Top	2	2018GH1	31.01xSerr
1616	AC324	1	Bottom	1	2018GH1	31.01xSerr
1617	AC324	2	Top	2	2018GH1	31.01xSerr
1618	AC324	2	Bottom	1	2018GH1	31.01xSerr
1619	AC324	3	Top	1	2018GH1	31.01xSerr
1620	AC324	3	Bottom	1	2018GH1	31.01xSerr
1621	AC324	4	Top	2	2018GH1	31.01xSerr
1622	AC324	4	Bottom	1	2018GH1	31.01xSerr
1623	AC324	5	Top	2	2018GH1	31.01xSerr
1624	AC324	5	Bottom	2	2018GH1	31.01xSerr
1923	AC337	1	Top	4	2018GH3	31.01xSerr
1924	AC337	1	Bottom	3	2018GH3	31.01xSerr
1925	AC337	2	Top	3	2018GH3	31.01xSerr
1926	AC337	2	Bottom	2	2018GH3	31.01xSerr
1927	AC337	3	Top	2	2018GH3	31.01xSerr
1928	AC337	3	Bottom	2	2018GH3	31.01xSerr
1277	AC338	1	Top	4	2017GH3	31.01xSerr
1278	AC338	1	Bottom	2	2017GH3	31.01xSerr
1279	AC338	2	Top	2	2017GH3	31.01xSerr
1280	AC338	2	Bottom	3	2017GH3	31.01xSerr
1281	AC338	3	Top	1	2017GH3	31.01xSerr
1282	AC338	3	Bottom	3	2017GH3	31.01xSerr
1283	AC338	4	Top	2	2017GH3	31.01xSerr
1284	AC338	4	Bottom	2	2017GH3	31.01xSerr
787	AC346	1	Top	2	2017EH	31.01xSerr
788	AC346	1	Bottom	2	2017EH	31.01xSerr
789	AC346	2	Top	3	2017EH	31.01xSerr
790	AC346	2	Bottom	1	2017EH	31.01xSerr
791	AC346	3	Top	3	2017EH	31.01xSerr
792	AC346	3	Bottom	3	2017EH	31.01xSerr
793	AC346	4	Top	2	2017EH	31.01xSerr
794	AC346	4	Bottom	2	2017EH	31.01xSerr
795	AC346	5	Top	3	2017EH	31.01xSerr
796	AC346	5	Bottom	2	2017EH	31.01xSerr
1625	AC347	1	Top	2	2018GH1	31.01xSerr
1626	AC347	1	Bottom	1	2018GH1	31.01xSerr
1627	AC347	2	Top	1	2018GH1	31.01xSerr
1628	AC347	2	Bottom	2	2018GH1	31.01xSerr
1629	AC347	3	Top	2	2018GH1	31.01xSerr
1630	AC347	3	Bottom	1	2018GH1	31.01xSerr
1631	AC347	4	Top	3	2018GH1	31.01xSerr
1632	AC347	4	Bottom	2	2018GH1	31.01xSerr
1285	AC35	1	Top	4	2017GH3	31.01xSerr
1286	AC35	1	Bottom	4	2017GH3	31.01xSerr
1287	AC35	2	Top	3	2017GH3	31.01xSerr
1288	AC35	2	Bottom	3	2017GH3	31.01xSerr
1289	AC35	3	Top	3	2017GH3	31.01xSerr
1290	AC35	3	Bottom	2	2017GH3	31.01xSerr
1291	AC35	4	Top	2	2017GH3	31.01xSerr
1292	AC35	4	Bottom	1	2017GH3	31.01xSerr
1293	AC350	1	Top	4	2017GH3	31.01xSerr
1294	AC350	1	Bottom	3	2017GH3	31.01xSerr
1295	AC350	2	Top	4	2017GH3	31.01xSerr
1296	AC350	2	Bottom	4	2017GH3	31.01xSerr
1297	AC350	3	Top	3	2017GH3	31.01xSerr
1298	AC350	3	Bottom	3	2017GH3	31.01xSerr
1299	AC350	4	Top	2	2017GH3	31.01xSerr
1300	AC350	4	Bottom	2	2017GH3	31.01xSerr
1929	AC354	1	Top	3	2018GH3	31.01xSerr
1930	AC354	1	Bottom	2	2018GH3	31.01xSerr
1931	AC354	2	Top	1	2018GH3	31.01xSerr
1932	AC354	2	Bottom	2	2018GH3	31.01xSerr
1933	AC354	3	Top	1	2018GH3	31.01xSerr
1934	AC354	3	Bottom	1	2018GH3	31.01xSerr
1935	AC354	4	Top	2	2018GH3	31.01xSerr
1936	AC354	4	Bottom	1	2018GH3	31.01xSerr
1937	AC354	5	Top	2	2018GH3	31.01xSerr
1938	AC354	5	Bottom	1	2018GH3	31.01xSerr
1301	AC356	1	Top	4	2017GH3	31.01xSerr
1302	AC356	1	Bottom	3	2017GH3	31.01xSerr
1303	AC356	2	Top	3	2017GH3	31.01xSerr
1304	AC356	2	Bottom	4	2017GH3	31.01xSerr
1305	AC356	3	Top	4	2017GH3	31.01xSerr
1306	AC356	3	Bottom	3	2017GH3	31.01xSerr
1307	AC356	4	Top	4	2017GH3	31.01xSerr
1308	AC356	4	Bottom	2	2017GH3	31.01xSerr
965	AC363	1	Top	4	2017GH1	31.01xSerr
966	AC363	1	Bottom	3	2017GH1	31.01xSerr
967	AC363	2	Top	3	2017GH1	31.01xSerr
968	AC363	2	Bottom	2	2017GH1	31.01xSerr
969	AC363	3	Top	4	2017GH1	31.01xSerr
970	AC363	3	Bottom	3	2017GH1	31.01xSerr
971	AC363	4	Top	4	2017GH1	31.01xSerr
972	AC363	4	Bottom	3	2017GH1	31.01xSerr
1633	AC364	1	Top	2	2018GH1	31.01xSerr
1634	AC364	1	Bottom	1	2018GH1	31.01xSerr
1635	AC364	2	Top	1	2018GH1	31.01xSerr
1636	AC364	2	Bottom	1	2018GH1	31.01xSerr
1637	AC364	3	Top	2	2018GH1	31.01xSerr
1638	AC364	3	Bottom	2	2018GH1	31.01xSerr
1639	AC364	4	Top	2	2018GH1	31.01xSerr
1640	AC364	4	Bottom	2	2018GH1	31.01xSerr
1641	AC364	5	Top	2	2018GH1	31.01xSerr
1642	AC364	5	Bottom	2	2018GH1	31.01xSerr
1939	AC366	1	Top	1	2018GH3	31.01xSerr
1940	AC366	1	Bottom	1	2018GH3	31.01xSerr
1941	AC366	2	Top	1	2018GH3	31.01xSerr
1942	AC366	2	Bottom	1	2018GH3	31.01xSerr
1943	AC366	3	Top	1	2018GH3	31.01xSerr
1944	AC366	3	Bottom	1	2018GH3	31.01xSerr
1945	AC366	4	Top	1	2018GH3	31.01xSerr
1946	AC366	4	Bottom	2	2018GH3	31.01xSerr
1947	AC366	5	Top	1	2018GH3	31.01xSerr
1948	AC366	5	Bottom	2	2018GH3	31.01xSerr
1643	AC367	1	Top	1	2018GH1	31.01xSerr
1644	AC367	1	Bottom	1	2018GH1	31.01xSerr
1645	AC367	2	Top	3	2018GH1	31.01xSerr
1646	AC367	2	Bottom	1	2018GH1	31.01xSerr
1647	AC367	3	Top	2	2018GH1	31.01xSerr
1648	AC367	3	Bottom	1	2018GH1	31.01xSerr
1649	AC367	4	Top	3	2018GH1	31.01xSerr
1650	AC367	4	Bottom	2	2018GH1	31.01xSerr
1651	AC367	5	Top	3	2018GH1	31.01xSerr
1652	AC367	5	Bottom	2	2018GH1	31.01xSerr
1653	AC370	1	Top		2018GH1	31.01xSerr
1654	AC370	1	Bottom	3	2018GH1	31.01xSerr
1655	AC370	2	Top	1	2018GH1	31.01xSerr
1656	AC370	2	Bottom	1	2018GH1	31.01xSerr
1657	AC370	3	Top	3	2018GH1	31.01xSerr
1658	AC370	3	Bottom	3	2018GH1	31.01xSerr
1659	AC370	4	Top	3	2018GH1	31.01xSerr
1660	AC370	4	Bottom	2	2018GH1	31.01xSerr
1661	AC370	5	Top	2	2018GH1	31.01xSerr
1662	AC370	5	Bottom	2	2018GH1	31.01xSerr
1663	AC370	6	Top	2	2018GH1	31.01xSerr
1664	AC370	6	Bottom	2	2018GH1	31.01xSerr
1665	AC379	1	Top		2018GH1	31.01xSerr
1666	AC379	1	Bottom	2	2018GH1	31.01xSerr
1667	AC379	2	Top	2	2018GH1	31.01xSerr
1668	AC379	2	Bottom	1	2018GH1	31.01xSerr
1669	AC379	3	Top	2	2018GH1	31.01xSerr
1670	AC379	3	Bottom	2	2018GH1	31.01xSerr
1671	AC379	4	Top	2	2018GH1	31.01xSerr
1672	AC379	4	Bottom	2	2018GH1	31.01xSerr
1673	AC379	5	Top	3	2018GH1	31.01xSerr
1674	AC379	5	Bottom	3	2018GH1	31.01xSerr
1675	AC384	1	Top	3	2018GH1	31.01xSerr
1676	AC384	1	Bottom	2	2018GH1	31.01xSerr
1677	AC384	2	Top	3	2018GH1	31.01xSerr
1678	AC384	2	Bottom	3	2018GH1	31.01xSerr
1679	AC384	3	Top	2	2018GH1	31.01xSerr
1680	AC384	3	Bottom	2	2018GH1	31.01xSerr
1681	AC384	4	Top	3	2018GH1	31.01xSerr
1682	AC384	4	Bottom	2	2018GH1	31.01xSerr
1683	AC384	5	Top	4	2018GH1	31.01xSerr
1684	AC384	5	Bottom	2	2018GH1	31.01xSerr
2129	AC385	1	Top	1	June_2017	31.01xSerr
2130	AC385	1	Bottom	1	June_2017	31.01xSerr
2131	AC385	2	Top	3	June_2017	31.01xSerr
2132	AC385	2	Bottom	4	June_2017	31.01xSerr
2133	AC385	3	Top	3	June_2017	31.01xSerr
2134	AC385	3	Bottom	3	June_2017	31.01xSerr
2135	AC385	4	Top	3	June_2017	31.01xSerr
2136	AC385	4	Bottom	4	June_2017	31.01xSerr
2137	AC385	5	Top	4	June_2017	31.01xSerr
2138	AC385	5	Bottom	2	June_2017	31.01xSerr
2139	AC385	6	Top	3	June_2017	31.01xSerr
2140	AC385	6	Bottom	2	June_2017	31.01xSerr
1685	AC386	1	Top	1	2018GH1	31.01xSerr
1686	AC386	1	Bottom	1	2018GH1	31.01xSerr
1687	AC386	2	Top	1	2018GH1	31.01xSerr
1688	AC386	2	Bottom	1	2018GH1	31.01xSerr
1689	AC386	3	Top	1	2018GH1	31.01xSerr
1690	AC386	3	Bottom	1	2018GH1	31.01xSerr
797	AC394	1	Top	2	2017EH	31.01xSerr
798	AC394	1	Bottom	1	2017EH	31.01xSerr
799	AC394	2	Top	2	2017EH	31.01xSerr
800	AC394	2	Bottom	1	2017EH	31.01xSerr
801	AC394	3	Top	1	2017EH	31.01xSerr
802	AC394	3	Bottom	1	2017EH	31.01xSerr
803	AC394	4	Top	1	2017EH	31.01xSerr
804	AC394	4	Bottom	1	2017EH	31.01xSerr
805	AC394	5	Top	1	2017EH	31.01xSerr
806	AC394	5	Bottom	1	2017EH	31.01xSerr
1415	AC402	1	Top	4	2017GH6	31.01xSerr
1416	AC402	1	Bottom	3	2017GH6	31.01xSerr
1417	AC402	2	Top	4	2017GH6	31.01xSerr
1418	AC402	2	Bottom	4	2017GH6	31.01xSerr
1419	AC402	3	Top	4	2017GH6	31.01xSerr
1420	AC402	3	Bottom	2	2017GH6	31.01xSerr
1421	AC402	4	Top	3	2017GH6	31.01xSerr
1422	AC402	4	Bottom	3	2017GH6	31.01xSerr
1949	AC407	1	Top	3	2018GH3	31.01xSerr
1950	AC407	1	Bottom	3	2018GH3	31.01xSerr
1951	AC407	2	Top	2	2018GH3	31.01xSerr
1952	AC407	2	Bottom	3	2018GH3	31.01xSerr
1953	AC407	3	Top	3	2018GH3	31.01xSerr
1954	AC407	3	Bottom	2	2018GH3	31.01xSerr
1955	AC407	4	Top	3	2018GH3	31.01xSerr
1956	AC407	4	Bottom	2	2018GH3	31.01xSerr
807	AC411	1	Top	1	2017EH	31.01xSerr
808	AC411	1	Bottom	2	2017EH	31.01xSerr
809	AC411	2	Top	3	2017EH	31.01xSerr
810	AC411	2	Bottom	2	2017EH	31.01xSerr
811	AC411	3	Top	3	2017EH	31.01xSerr
812	AC411	3	Bottom	1	2017EH	31.01xSerr
813	AC411	4	Top	3	2017EH	31.01xSerr
814	AC411	4	Bottom	2	2017EH	31.01xSerr
815	AC411	5	Top	4	2017EH	31.01xSerr
816	AC411	5	Bottom	2	2017EH	31.01xSerr
1309	AC426	1	Top	4	2017GH3	31.01xSerr
1310	AC426	1	Bottom	3	2017GH3	31.01xSerr
1311	AC426	2	Top	4	2017GH3	31.01xSerr
1312	AC426	2	Bottom	3	2017GH3	31.01xSerr
1313	AC426	3	Top	2	2017GH3	31.01xSerr
1314	AC426	3	Bottom	1	2017GH3	31.01xSerr
1315	AC426	4	Top	4	2017GH3	31.01xSerr
1316	AC426	4	Bottom	2	2017GH3	31.01xSerr
973	AC428	1	Top	2	2017GH1	31.01xSerr
974	AC428	1	Bottom	1	2017GH1	31.01xSerr
975	AC428	2	Top	2	2017GH1	31.01xSerr
976	AC428	2	Bottom	3	2017GH1	31.01xSerr
977	AC428	3	Top	2	2017GH1	31.01xSerr
978	AC428	3	Bottom	3	2017GH1	31.01xSerr
979	AC428	4	Top	3	2017GH1	31.01xSerr
980	AC428	4	Bottom	3	2017GH1	31.01xSerr
1423	AC429	1	Top	2	2017GH6	31.01xSerr
1424	AC429	1	Bottom	3	2017GH6	31.01xSerr
1425	AC429	2	Top	3	2017GH6	31.01xSerr
1426	AC429	2	Bottom	3	2017GH6	31.01xSerr
1427	AC429	3	Top	3	2017GH6	31.01xSerr
1428	AC429	3	Bottom	2	2017GH6	31.01xSerr
1429	AC429	4	Top	3	2017GH6	31.01xSerr
1430	AC429	4	Bottom	2	2017GH6	31.01xSerr
981	AC431	1	Top	3	2017GH1	31.01xSerr
982	AC431	1	Bottom	2	2017GH1	31.01xSerr
983	AC431	2	Top	3	2017GH1	31.01xSerr
984	AC431	2	Bottom	3	2017GH1	31.01xSerr
985	AC431	3	Top	3	2017GH1	31.01xSerr
986	AC431	3	Bottom	2	2017GH1	31.01xSerr
987	AC431	4	Top	4	2017GH1	31.01xSerr
988	AC431	4	Bottom	3	2017GH1	31.01xSerr
1957	AC432	1	Top	1	2018GH3	31.01xSerr
1958	AC432	1	Bottom	1	2018GH3	31.01xSerr
1959	AC432	2	Top	2	2018GH3	31.01xSerr
1960	AC432	2	Bottom	3	2018GH3	31.01xSerr
1961	AC432	3	Top	3	2018GH3	31.01xSerr
1962	AC432	3	Bottom	1	2018GH3	31.01xSerr
1963	AC432	4	Top	4	2018GH3	31.01xSerr
1964	AC432	4	Bottom	2	2018GH3	31.01xSerr
989	AC434	5	Top	4	2017GH1	31.01xSerr
990	AC434	5	Bottom	3	2017GH1	31.01xSerr
991	AC434	6	Top	3	2017GH1	31.01xSerr
992	AC434	6	Bottom	3	2017GH1	31.01xSerr
993	AC434	7	Top	4	2017GH1	31.01xSerr
994	AC434	7	Bottom	4	2017GH1	31.01xSerr
817	AC438	1	Top	2	2017EH	31.01xSerr
818	AC438	1	Bottom	3	2017EH	31.01xSerr
819	AC438	2	Top	3	2017EH	31.01xSerr
820	AC438	2	Bottom	3	2017EH	31.01xSerr
821	AC438	3	Top	2	2017EH	31.01xSerr
822	AC438	3	Bottom	3	2017EH	31.01xSerr
823	AC438	4	Top	3	2017EH	31.01xSerr
824	AC438	4	Bottom	3	2017EH	31.01xSerr
825	AC438	5	Top	3	2017EH	31.01xSerr
826	AC438	5	Bottom	3	2017EH	31.01xSerr
1431	AC443	1	Top	3	2017GH6	31.01xSerr
1432	AC443	1	Bottom	2	2017GH6	31.01xSerr
1433	AC443	2	Top	3	2017GH6	31.01xSerr
1434	AC443	2	Bottom	3	2017GH6	31.01xSerr
1435	AC443	3	Top	3	2017GH6	31.01xSerr
1436	AC443	3	Bottom	3	2017GH6	31.01xSerr
1437	AC443	4	Top	3	2017GH6	31.01xSerr
1438	AC443	4	Bottom	2	2017GH6	31.01xSerr
995	AC446	1	Top	4	2017GH1	31.01xSerr
996	AC446	1	Bottom	4	2017GH1	31.01xSerr
997	AC446	2	Top	4	2017GH1	31.01xSerr
998	AC446	2	Bottom	3	2017GH1	31.01xSerr
999	AC446	3	Top	4	2017GH1	31.01xSerr
1000	AC446	3	Bottom	3	2017GH1	31.01xSerr
1001	AC446	4	Top	4	2017GH1	31.01xSerr
1002	AC446	4	Bottom	3	2017GH1	31.01xSerr
1003	AC448	1	Top	3	2017GH1	31.01xSerr
1004	AC448	1	Bottom	3	2017GH1	31.01xSerr
1005	AC448	2	Top	3	2017GH1	31.01xSerr
1006	AC448	2	Bottom	1	2017GH1	31.01xSerr
1007	AC448	3	Top	1	2017GH1	31.01xSerr
1008	AC448	3	Bottom	2	2017GH1	31.01xSerr
1009	AC448	4	Top	3	2017GH1	31.01xSerr
1010	AC448	4	Bottom	3	2017GH1	31.01xSerr
1011	AC449	1	Top	3	2017GH1	31.01xSerr
1012	AC449	1	Bottom	3	2017GH1	31.01xSerr
1013	AC449	2	Top	4	2017GH1	31.01xSerr
1014	AC449	2	Bottom	4	2017GH1	31.01xSerr
1015	AC449	3	Top	4	2017GH1	31.01xSerr
1016	AC449	3	Bottom	4	2017GH1	31.01xSerr
1017	AC449	4	Top	4	2017GH1	31.01xSerr
1018	AC449	4	Bottom	4	2017GH1	31.01xSerr
1317	AC452	1	Top	1	2017GH3	31.01xSerr
1318	AC452	1	Bottom	1	2017GH3	31.01xSerr
1319	AC452	2	Top	3	2017GH3	31.01xSerr
1320	AC452	2	Bottom	1	2017GH3	31.01xSerr
1321	AC452	3	Top	1	2017GH3	31.01xSerr
1322	AC452	3	Bottom	2	2017GH3	31.01xSerr
1323	AC452	4	Top	1	2017GH3	31.01xSerr
1324	AC452	4	Bottom	1	2017GH3	31.01xSerr
1965	AC452	1	Top	2	2018GH3	31.01xSerr
1966	AC452	1	Bottom	2	2018GH3	31.01xSerr
1967	AC452	2	Top	1	2018GH3	31.01xSerr
1968	AC452	2	Bottom	1	2018GH3	31.01xSerr
1969	AC452	3	Top	2	2018GH3	31.01xSerr
1970	AC452	3	Bottom	2	2018GH3	31.01xSerr
1971	AC453	1	Top	4	2018GH3	31.01xSerr
1972	AC453	1	Bottom	4	2018GH3	31.01xSerr
1973	AC453	2	Top	2	2018GH3	31.01xSerr
1974	AC453	2	Bottom	2	2018GH3	31.01xSerr
1975	AC453	3	Top	4	2018GH3	31.01xSerr
1976	AC453	3	Bottom	3	2018GH3	31.01xSerr
1977	AC453	4	Top	2	2018GH3	31.01xSerr
1978	AC453	4	Bottom	1	2018GH3	31.01xSerr
1979	AC453	5	Top	3	2018GH3	31.01xSerr
1980	AC453	5	Bottom	3	2018GH3	31.01xSerr
827	AC454	1	Top	1	2017EH	31.01xSerr
828	AC454	1	Bottom	1	2017EH	31.01xSerr
829	AC454	2	Top	3	2017EH	31.01xSerr
830	AC454	2	Bottom	2	2017EH	31.01xSerr
831	AC454	3	Top	3	2017EH	31.01xSerr
832	AC454	3	Bottom	2	2017EH	31.01xSerr
833	AC454	4	Top	3	2017EH	31.01xSerr
834	AC454	4	Bottom	3	2017EH	31.01xSerr
835	AC454	5	Top	2	2017EH	31.01xSerr
836	AC454	5	Bottom	2	2017EH	31.01xSerr
2141	AC458	1	Top	1	June_2017	31.01xSerr
2142	AC458	1	Bottom	1	June_2017	31.01xSerr
2143	AC458	2	Top	2	June_2017	31.01xSerr
2144	AC458	2	Bottom	2	June_2017	31.01xSerr
2145	AC458	3	Top	3	June_2017	31.01xSerr
2146	AC458	3	Bottom	3	June_2017	31.01xSerr
2147	AC458	4	Top	3	June_2017	31.01xSerr
2148	AC458	4	Bottom	1	June_2017	31.01xSerr
2149	AC458	5	Top	2	June_2017	31.01xSerr
2150	AC458	5	Bottom	3	June_2017	31.01xSerr
2151	AC458	6	Top	2	June_2017	31.01xSerr
2152	AC458	6	Bottom	1	June_2017	31.01xSerr
1019	AC466	1	Top	3	2017GH1	31.01xSerr
1020	AC466	1	Bottom	2	2017GH1	31.01xSerr
1021	AC466	2	Top	4	2017GH1	31.01xSerr
1022	AC466	2	Bottom	4	2017GH1	31.01xSerr
1023	AC466	3	Top	4	2017GH1	31.01xSerr
1024	AC466	3	Bottom	4	2017GH1	31.01xSerr
1025	AC466	4	Top	3	2017GH1	31.01xSerr
1026	AC466	4	Bottom	3	2017GH1	31.01xSerr
1027	AC468	1	Top	2	2017GH1	31.01xSerr
1028	AC468	1	Bottom	1	2017GH1	31.01xSerr
1029	AC468	2	Top	2	2017GH1	31.01xSerr
1030	AC468	2	Bottom	1	2017GH1	31.01xSerr
1031	AC468	3	Top	2	2017GH1	31.01xSerr
1032	AC468	3	Bottom	3	2017GH1	31.01xSerr
1033	AC469	1	Top	3	2017GH1	31.01xSerr
1034	AC469	1	Bottom	2	2017GH1	31.01xSerr
1035	AC469	2	Top	4	2017GH1	31.01xSerr
1036	AC469	2	Bottom	3	2017GH1	31.01xSerr
1037	AC469	3	Top	3	2017GH1	31.01xSerr
1038	AC469	3	Bottom	3	2017GH1	31.01xSerr
1439	AC472	1	Top	2	2017GH6	31.01xSerr
1440	AC472	1	Bottom	1	2017GH6	31.01xSerr
1441	AC472	2	Top	3	2017GH6	31.01xSerr
1442	AC472	2	Bottom	2	2017GH6	31.01xSerr
1443	AC472	3	Top	1	2017GH6	31.01xSerr
1444	AC472	3	Bottom	1	2017GH6	31.01xSerr
1445	AC472	4	Top	1	2017GH6	31.01xSerr
1446	AC472	4	Bottom	1	2017GH6	31.01xSerr
1039	AC473	1	Top	2	2017GH1	31.01xSerr
1040	AC473	1	Bottom		2017GH1	31.01xSerr
1041	AC473	2	Top	2	2017GH1	31.01xSerr
1042	AC473	2	Bottom	3	2017GH1	31.01xSerr
1043	AC473	3	Top	3	2017GH1	31.01xSerr
1044	AC473	3	Bottom	3	2017GH1	31.01xSerr
1045	AC473	4	Top	2	2017GH1	31.01xSerr
1046	AC473	4	Bottom	1	2017GH1	31.01xSerr
837	AC475	1	Top	2	2017EH	31.01xSerr
838	AC475	1	Bottom	2	2017EH	31.01xSerr
839	AC475	2	Top	3	2017EH	31.01xSerr
840	AC475	2	Bottom	2	2017EH	31.01xSerr
841	AC475	3	Top	1	2017EH	31.01xSerr
842	AC475	3	Bottom	1	2017EH	31.01xSerr
843	AC475	4	Top	2	2017EH	31.01xSerr
844	AC475	4	Bottom	3	2017EH	31.01xSerr
845	AC475	5	Top	2	2017EH	31.01xSerr
846	AC475	5	Bottom	2	2017EH	31.01xSerr
1981	AC480	1	Top	1	2018GH3	31.01xSerr
1982	AC480	1	Bottom	1	2018GH3	31.01xSerr
1983	AC480	2	Top	1	2018GH3	31.01xSerr
1984	AC480	2	Bottom	1	2018GH3	31.01xSerr
1985	AC480	3	Top	1	2018GH3	31.01xSerr
1986	AC480	3	Bottom	1	2018GH3	31.01xSerr
1047	AC482	1	Top	3	2017GH1	31.01xSerr
1048	AC482	1	Bottom	3	2017GH1	31.01xSerr
1049	AC482	2	Top	4	2017GH1	31.01xSerr
1050	AC482	2	Bottom	4	2017GH1	31.01xSerr
1051	AC482	3	Top	1	2017GH1	31.01xSerr
1052	AC482	3	Bottom	3	2017GH1	31.01xSerr
1053	AC482	4	Top	2	2017GH1	31.01xSerr
1054	AC482	4	Bottom	2	2017GH1	31.01xSerr
1055	AC486	1	Top	3	2017GH1	31.01xSerr
1056	AC486	1	Bottom	2	2017GH1	31.01xSerr
1057	AC486	2	Top	1	2017GH1	31.01xSerr
1058	AC486	2	Bottom	2	2017GH1	31.01xSerr
1059	AC486	3	Top	3	2017GH1	31.01xSerr
1060	AC486	3	Bottom	2	2017GH1	31.01xSerr
1061	AC486	4	Top	3	2017GH1	31.01xSerr
1062	AC486	4	Bottom	1	2017GH1	31.01xSerr
1063	AC487	1	Top	3	2017GH1	31.01xSerr
1064	AC487	1	Bottom	1	2017GH1	31.01xSerr
1065	AC487	2	Top	2	2017GH1	31.01xSerr
1066	AC487	2	Bottom	1	2017GH1	31.01xSerr
1067	AC487	3	Top	3	2017GH1	31.01xSerr
1068	AC487	3	Bottom	1	2017GH1	31.01xSerr
1069	AC487	4	Top	3	2017GH1	31.01xSerr
1070	AC487	4	Bottom	3	2017GH1	31.01xSerr
2153	AC49	1	Top	1	June_2017	31.01xSerr
2154	AC49	1	Top	2	June_2017	31.01xSerr
2155	AC49	1	Bottom	1	June_2017	31.01xSerr
2156	AC49	1	Bottom	2	June_2017	31.01xSerr
2157	AC49	2	Top	3	June_2017	31.01xSerr
2158	AC49	2	Top	2	June_2017	31.01xSerr
2159	AC49	2	Bottom	1	June_2017	31.01xSerr
2160	AC49	2	Bottom	1	June_2017	31.01xSerr
2161	AC49	3	Top	2	June_2017	31.01xSerr
2162	AC49	3	Bottom	2	June_2017	31.01xSerr
2163	AC49	4	Top	2	June_2017	31.01xSerr
2164	AC49	4	Bottom	1	June_2017	31.01xSerr
1071	AC492	1	Top	2	2017GH1	31.01xSerr
1072	AC492	1	Bottom	4	2017GH1	31.01xSerr
1073	AC492	2	Top	3	2017GH1	31.01xSerr
1074	AC492	2	Bottom	4	2017GH1	31.01xSerr
1075	AC492	3	Top	4	2017GH1	31.01xSerr
1076	AC492	3	Bottom	4	2017GH1	31.01xSerr
1077	AC492	4	Top	4	2017GH1	31.01xSerr
1078	AC492	4	Bottom	4	2017GH1	31.01xSerr
1079	AC494	1	Top	4	2017GH1	31.01xSerr
1080	AC494	1	Bottom	2	2017GH1	31.01xSerr
1081	AC494	2	Top	2	2017GH1	31.01xSerr
1082	AC494	2	Bottom	1	2017GH1	31.01xSerr
1083	AC494	3	Top	3	2017GH1	31.01xSerr
1084	AC494	3	Bottom	2	2017GH1	31.01xSerr
1085	AC494	4	Top	4	2017GH1	31.01xSerr
1086	AC494	4	Bottom	2	2017GH1	31.01xSerr
1087	AC495	1	Top	3	2017GH1	31.01xSerr
1088	AC495	1	Bottom	2	2017GH1	31.01xSerr
1089	AC495	2	Top	3	2017GH1	31.01xSerr
1090	AC495	2	Bottom	1	2017GH1	31.01xSerr
1091	AC495	3	Top	3	2017GH1	31.01xSerr
1092	AC495	3	Bottom	2	2017GH1	31.01xSerr
1093	AC495	4	Top	3	2017GH1	31.01xSerr
1094	AC495	4	Bottom	2	2017GH1	31.01xSerr
1987	AC504	1	Top	3	2018GH3	31.01xSerr
1988	AC504	1	Bottom	2	2018GH3	31.01xSerr
1989	AC504	2	Top	1	2018GH3	31.01xSerr
1990	AC504	2	Bottom	2	2018GH3	31.01xSerr
1991	AC504	3	Top	2	2018GH3	31.01xSerr
1992	AC504	3	Bottom	2	2018GH3	31.01xSerr
1993	AC506	1	Top	1	2018GH3	31.01xSerr
1994	AC506	1	Bottom	1	2018GH3	31.01xSerr
1995	AC506	2	Top	1	2018GH3	31.01xSerr
1996	AC506	2	Bottom	1	2018GH3	31.01xSerr
1997	AC506	3	Top	2	2018GH3	31.01xSerr
1998	AC506	3	Bottom	1	2018GH3	31.01xSerr
1999	AC506	4	Top	2	2018GH3	31.01xSerr
2000	AC506	4	Bottom	1	2018GH3	31.01xSerr
1095	AC507	1	Top	4	2017GH1	31.01xSerr
1096	AC507	1	Bottom	2	2017GH1	31.01xSerr
1097	AC507	2	Top	4	2017GH1	31.01xSerr
1098	AC507	2	Bottom	3	2017GH1	31.01xSerr
1099	AC507	3	Top	4	2017GH1	31.01xSerr
1100	AC507	3	Bottom	4	2017GH1	31.01xSerr
1101	AC507	4	Top	4	2017GH1	31.01xSerr
1102	AC507	4	Bottom	3	2017GH1	31.01xSerr
2001	AC508	1	Top	4	2018GH3	31.01xSerr
2002	AC508	1	Bottom	4	2018GH3	31.01xSerr
2003	AC508	2	Top	2	2018GH3	31.01xSerr
2004	AC508	2	Bottom	2	2018GH3	31.01xSerr
2005	AC508	3	Top	3	2018GH3	31.01xSerr
2006	AC508	3	Bottom	3	2018GH3	31.01xSerr
2007	AC508	4	Top	3	2018GH3	31.01xSerr
2008	AC508	4	Bottom	2	2018GH3	31.01xSerr
1103	AC515	1	Top	4	2017GH1	31.01xSerr
1104	AC515	1	Bottom	4	2017GH1	31.01xSerr
1105	AC515	2	Top	4	2017GH1	31.01xSerr
1106	AC515	2	Bottom	3	2017GH1	31.01xSerr
1107	AC515	3	Top	2	2017GH1	31.01xSerr
1108	AC515	3	Bottom	2	2017GH1	31.01xSerr
1109	AC515	4	Top	4	2017GH1	31.01xSerr
1110	AC515	4	Bottom	4	2017GH1	31.01xSerr
1691	AC516	1	Top	1	2018GH1	31.01xSerr
1692	AC516	1	Bottom	1	2018GH1	31.01xSerr
1693	AC516	2	Top	2	2018GH1	31.01xSerr
1694	AC516	2	Bottom	2	2018GH1	31.01xSerr
1695	AC516	3	Top	1	2018GH1	31.01xSerr
1696	AC516	3	Bottom	1	2018GH1	31.01xSerr
1447	AC52	1	Top	3	2017GH6	31.01xSerr
1448	AC52	1	Bottom	2	2017GH6	31.01xSerr
1449	AC52	2	Top	3	2017GH6	31.01xSerr
1450	AC52	2	Bottom	2	2017GH6	31.01xSerr
1451	AC52	3	Top	3	2017GH6	31.01xSerr
1452	AC52	3	Bottom	2	2017GH6	31.01xSerr
1453	AC52	4	Top	3	2017GH6	31.01xSerr
1454	AC52	4	Bottom	3	2017GH6	31.01xSerr
1111	AC53	1	Top	4	2017GH1	31.01xSerr
1112	AC53	1	Bottom	3	2017GH1	31.01xSerr
1113	AC53	2	Top	3	2017GH1	31.01xSerr
1114	AC53	2	Bottom	3	2017GH1	31.01xSerr
1115	AC53	3	Top	4	2017GH1	31.01xSerr
1116	AC53	3	Bottom	3	2017GH1	31.01xSerr
1117	AC53	4	Top	3	2017GH1	31.01xSerr
1118	AC53	4	Bottom	3	2017GH1	31.01xSerr
1119	AC533	1	Top	3	2017GH1	31.01xSerr
1120	AC533	1	Bottom	2	2017GH1	31.01xSerr
1121	AC533	2	Top	3	2017GH1	31.01xSerr
1122	AC533	2	Bottom	2	2017GH1	31.01xSerr
1123	AC533	3	Top	4	2017GH1	31.01xSerr
1124	AC533	3	Bottom	3	2017GH1	31.01xSerr
1125	AC533	4	Top	4	2017GH1	31.01xSerr
1126	AC533	4	Bottom	3	2017GH1	31.01xSerr
1325	AC54	1	Top	2	2017GH3	31.01xSerr
1326	AC54	1	Bottom	2	2017GH3	31.01xSerr
1327	AC54	2	Top	1	2017GH3	31.01xSerr
1328	AC54	2	Bottom	1	2017GH3	31.01xSerr
1329	AC54	3	Top	2	2017GH3	31.01xSerr
1330	AC54	3	Bottom	1	2017GH3	31.01xSerr
1331	AC54	4	Top	1	2017GH3	31.01xSerr
1332	AC54	4	Bottom	1	2017GH3	31.01xSerr
2165	AC552	1	Top	1	June_2017	31.01xSerr
2166	AC552	1	Bottom	1	June_2017	31.01xSerr
2167	AC552	2	Top	1	June_2017	31.01xSerr
2168	AC552	2	Bottom		June_2017	31.01xSerr
2169	AC552	3	Top	2	June_2017	31.01xSerr
2170	AC552	3	Bottom	1	June_2017	31.01xSerr
2171	AC552	4	Top	4	June_2017	31.01xSerr
2172	AC552	4	Bottom	2	June_2017	31.01xSerr
2173	AC552	5	Top	3	June_2017	31.01xSerr
2174	AC552	5	Bottom	1	June_2017	31.01xSerr
2175	AC552	6	Top	1	June_2017	31.01xSerr
2176	AC552	6	Bottom	1	June_2017	31.01xSerr
1697	AC554	1	Top	1	2018GH1	31.01xSerr
1698	AC554	1	Bottom	1	2018GH1	31.01xSerr
1699	AC554	2	Top	1	2018GH1	31.01xSerr
1700	AC554	2	Bottom	1	2018GH1	31.01xSerr
1701	AC554	3	Top	1	2018GH1	31.01xSerr
1702	AC554	3	Bottom	1	2018GH1	31.01xSerr
847	AC557	1	Top	1	2017EH	31.01xSerr
848	AC557	1	Bottom	1	2017EH	31.01xSerr
849	AC557	2	Top	1	2017EH	31.01xSerr
850	AC557	2	Bottom	1	2017EH	31.01xSerr
851	AC557	3	Top	1	2017EH	31.01xSerr
852	AC557	3	Bottom	2	2017EH	31.01xSerr
853	AC557	4	Top	2	2017EH	31.01xSerr
854	AC557	4	Bottom	2	2017EH	31.01xSerr
855	AC557	5	Top	2	2017EH	31.01xSerr
856	AC557	5	Bottom	2	2017EH	31.01xSerr
857	AC558	1	Top	3	2017EH	31.01xSerr
858	AC558	1	Bottom	2	2017EH	31.01xSerr
859	AC558	2	Top	2	2017EH	31.01xSerr
860	AC558	2	Bottom	3	2017EH	31.01xSerr
861	AC558	3	Top	2	2017EH	31.01xSerr
862	AC558	3	Bottom	2	2017EH	31.01xSerr
863	AC558	4	Top	3	2017EH	31.01xSerr
864	AC558	4	Bottom	3	2017EH	31.01xSerr
865	AC558	5	Top	3	2017EH	31.01xSerr
866	AC558	5	Bottom	2	2017EH	31.01xSerr
1703	AC559	1	Top	1	2018GH1	31.01xSerr
1704	AC559	1	Bottom	1	2018GH1	31.01xSerr
1705	AC559	2	Top	3	2018GH1	31.01xSerr
1706	AC559	2	Bottom	1	2018GH1	31.01xSerr
1707	AC559	3	Top	3	2018GH1	31.01xSerr
1708	AC559	3	Bottom	1	2018GH1	31.01xSerr
1709	AC559	4	Top	3	2018GH1	31.01xSerr
1710	AC559	4	Bottom	2	2018GH1	31.01xSerr
1711	AC559	5	Top	3	2018GH1	31.01xSerr
1712	AC559	5	Bottom	3	2018GH1	31.01xSerr
1127	AC564	1	Top	1	2017GH1	31.01xSerr
1128	AC564	1	Bottom	2	2017GH1	31.01xSerr
1129	AC564	2	Top	3	2017GH1	31.01xSerr
1130	AC564	2	Bottom	1	2017GH1	31.01xSerr
1131	AC564	3	Top	4	2017GH1	31.01xSerr
1132	AC564	3	Bottom	3	2017GH1	31.01xSerr
1133	AC564	4	Top	4	2017GH1	31.01xSerr
1134	AC564	4	Bottom	4	2017GH1	31.01xSerr
2009	AC568	1	Top	1	2018GH3	31.01xSerr
2010	AC568	1	Bottom	1	2018GH3	31.01xSerr
2011	AC568	2	Top	1	2018GH3	31.01xSerr
2012	AC568	2	Bottom	1	2018GH3	31.01xSerr
2013	AC568	3	Top	1	2018GH3	31.01xSerr
2014	AC568	3	Bottom	1	2018GH3	31.01xSerr
2015	AC568	4	Top	1	2018GH3	31.01xSerr
2016	AC568	4	Bottom	1	2018GH3	31.01xSerr
2017	AC568	5	Top	1	2018GH3	31.01xSerr
2018	AC568	5	Bottom	1	2018GH3	31.01xSerr
1333	AC57	1	Top	3	2017GH3	31.01xSerr
1334	AC57	1	Bottom	3	2017GH3	31.01xSerr
1335	AC57	2	Top	4	2017GH3	31.01xSerr
1336	AC57	2	Bottom	3	2017GH3	31.01xSerr
1337	AC57	3	Top	3	2017GH3	31.01xSerr
1338	AC57	3	Bottom	1	2017GH3	31.01xSerr
1339	AC57	4	Top	4	2017GH3	31.01xSerr
1340	AC57	4	Bottom	3	2017GH3	31.01xSerr
1135	AC570	1	Top	1	2017GH1	31.01xSerr
1136	AC570	1	Bottom	2	2017GH1	31.01xSerr
1137	AC570	2	Top	1	2017GH1	31.01xSerr
1138	AC570	2	Bottom	1	2017GH1	31.01xSerr
1139	AC570	3	Top	3	2017GH1	31.01xSerr
1140	AC570	3	Bottom	3	2017GH1	31.01xSerr
1141	AC570	4	Top	4	2017GH1	31.01xSerr
1142	AC570	4	Bottom	4	2017GH1	31.01xSerr
2019	AC571	1	Top	1	2018GH3	31.01xSerr
2020	AC571	1	Bottom	1	2018GH3	31.01xSerr
2021	AC571	2	Top	2	2018GH3	31.01xSerr
2022	AC571	2	Bottom	1	2018GH3	31.01xSerr
2023	AC571	3	Top	1	2018GH3	31.01xSerr
2024	AC571	3	Bottom	1	2018GH3	31.01xSerr
2025	AC571	4	Top	1	2018GH3	31.01xSerr
2026	AC571	4	Bottom	1	2018GH3	31.01xSerr
1713	AC574	1	Top	1	2018GH1	31.01xSerr
1714	AC574	1	Bottom	1	2018GH1	31.01xSerr
1715	AC574	2	Top	1	2018GH1	31.01xSerr
1716	AC574	2	Bottom	1	2018GH1	31.01xSerr
1717	AC574	3	Top	1	2018GH1	31.01xSerr
1718	AC574	3	Bottom	1	2018GH1	31.01xSerr
1719	AC574	4	Top	1	2018GH1	31.01xSerr
1720	AC574	4	Bottom	1	2018GH1	31.01xSerr
2027	AC580	1	Top	3	2018GH3	31.01xSerr
2028	AC580	1	Bottom	2	2018GH3	31.01xSerr
2029	AC580	2	Top	1	2018GH3	31.01xSerr
2030	AC580	2	Bottom	2	2018GH3	31.01xSerr
2031	AC580	3	Top	1	2018GH3	31.01xSerr
2032	AC580	3	Bottom	2	2018GH3	31.01xSerr
2033	AC580	4	Top	1	2018GH3	31.01xSerr
2034	AC580	4	Bottom	1	2018GH3	31.01xSerr
2035	AC580	5	Top	2	2018GH3	31.01xSerr
2036	AC580	5	Bottom	3	2018GH3	31.01xSerr
1143	AC583	1	Top	4	2017GH1	31.01xSerr
1144	AC583	1	Bottom		2017GH1	31.01xSerr
1145	AC583	2	Top	4	2017GH1	31.01xSerr
1146	AC583	2	Bottom	3	2017GH1	31.01xSerr
1147	AC583	3	Top	4	2017GH1	31.01xSerr
1148	AC583	3	Bottom	3	2017GH1	31.01xSerr
1149	AC583	4	Top	3	2017GH1	31.01xSerr
1150	AC583	4	Bottom	3	2017GH1	31.01xSerr
1151	AC585	1	Top	2	2017GH1	31.01xSerr
1152	AC585	1	Bottom		2017GH1	31.01xSerr
1153	AC585	2	Top	4	2017GH1	31.01xSerr
1154	AC585	2	Bottom	3	2017GH1	31.01xSerr
1155	AC585	3	Top	4	2017GH1	31.01xSerr
1156	AC585	3	Bottom	4	2017GH1	31.01xSerr
1157	AC585	4	Top	3	2017GH1	31.01xSerr
1158	AC585	4	Bottom	2	2017GH1	31.01xSerr
1721	AC65	1	Top	2	2018GH1	31.01xSerr
1722	AC65	1	Bottom	2	2018GH1	31.01xSerr
1723	AC65	2	Top	1	2018GH1	31.01xSerr
1724	AC65	2	Bottom	1	2018GH1	31.01xSerr
1725	AC65	3	Top	1	2018GH1	31.01xSerr
1726	AC65	3	Bottom	2	2018GH1	31.01xSerr
1727	AC65	4	Top	3	2018GH1	31.01xSerr
1728	AC65	4	Bottom	3	2018GH1	31.01xSerr
2037	AC68	1	Top	2	2018GH3	31.01xSerr
2038	AC68	1	Bottom	1	2018GH3	31.01xSerr
2039	AC68	2	Top	1	2018GH3	31.01xSerr
2040	AC68	2	Bottom	1	2018GH3	31.01xSerr
2041	AC68	3	Top	1	2018GH3	31.01xSerr
2042	AC68	3	Bottom	1	2018GH3	31.01xSerr
2043	AC68	4	Top	2	2018GH3	31.01xSerr
2044	AC68	4	Bottom	3	2018GH3	31.01xSerr
867	AC7	1	Top	2	2017EH	31.01xSerr
868	AC7	1	Bottom	2	2017EH	31.01xSerr
869	AC7	2	Top	1	2017EH	31.01xSerr
870	AC7	2	Bottom	1	2017EH	31.01xSerr
871	AC7	3	Top	3	2017EH	31.01xSerr
872	AC7	3	Bottom	2	2017EH	31.01xSerr
873	AC7	4	Top	2	2017EH	31.01xSerr
874	AC7	4	Bottom	3	2017EH	31.01xSerr
875	AC7	5	Top	1	2017EH	31.01xSerr
876	AC7	5	Bottom	1	2017EH	31.01xSerr
877	AC73	1	Top	1	2017EH	31.01xSerr
878	AC73	1	Bottom	1	2017EH	31.01xSerr
879	AC73	2	Top	1	2017EH	31.01xSerr
880	AC73	2	Bottom	1	2017EH	31.01xSerr
881	AC73	3	Top	1	2017EH	31.01xSerr
882	AC73	3	Bottom	1	2017EH	31.01xSerr
883	AC73	4	Top	1	2017EH	31.01xSerr
884	AC73	4	Bottom	1	2017EH	31.01xSerr
885	AC73	5	Top	1	2017EH	31.01xSerr
886	AC73	5	Bottom	1	2017EH	31.01xSerr
1341	AC76	1	Top	4	2017GH3	31.01xSerr
1342	AC76	1	Bottom	2	2017GH3	31.01xSerr
1343	AC76	2	Top	2	2017GH3	31.01xSerr
1344	AC76	2	Bottom	1	2017GH3	31.01xSerr
1345	AC76	3	Top	3	2017GH3	31.01xSerr
1346	AC76	3	Bottom	2	2017GH3	31.01xSerr
1347	AC76	4	Top	3	2017GH3	31.01xSerr
1348	AC76	4	Bottom	2	2017GH3	31.01xSerr
1455	AC79	1	Top	2	2017GH6	31.01xSerr
1456	AC79	1	Bottom	1	2017GH6	31.01xSerr
1457	AC79	2	Top	2	2017GH6	31.01xSerr
1458	AC79	2	Bottom	1	2017GH6	31.01xSerr
1459	AC79	3	Top	2	2017GH6	31.01xSerr
1460	AC79	3	Bottom	1	2017GH6	31.01xSerr
1461	AC79	4	Top	3	2017GH6	31.01xSerr
1462	AC79	4	Bottom	1	2017GH6	31.01xSerr
1729	AC80	1	Top	2	2018GH1	31.01xSerr
1730	AC80	1	Bottom	2	2018GH1	31.01xSerr
1731	AC80	2	Top	2	2018GH1	31.01xSerr
1732	AC80	2	Bottom	1	2018GH1	31.01xSerr
1733	AC80	3	Top	3	2018GH1	31.01xSerr
1734	AC80	3	Bottom	2	2018GH1	31.01xSerr
1735	AC80	4	Top	3	2018GH1	31.01xSerr
1736	AC80	4	Bottom	1	2018GH1	31.01xSerr
1737	AC81	1	Top	1	2018GH1	31.01xSerr
1738	AC81	1	Bottom	1	2018GH1	31.01xSerr
1739	AC81	2	Top	1	2018GH1	31.01xSerr
1740	AC81	2	Bottom	1	2018GH1	31.01xSerr
1741	AC81	3	Top	1	2018GH1	31.01xSerr
1742	AC81	3	Bottom	1	2018GH1	31.01xSerr
1743	AC81	4	Top	3	2018GH1	31.01xSerr
1744	AC81	4	Bottom	3	2018GH1	31.01xSerr
1745	AC81	5	Top	2	2018GH1	31.01xSerr
1746	AC81	5	Bottom	1	2018GH1	31.01xSerr
2045	AC82	1	Top	1	2018GH3	31.01xSerr
2046	AC82	1	Bottom	2	2018GH3	31.01xSerr
2047	AC82	2	Top	1	2018GH3	31.01xSerr
2048	AC82	2	Bottom	1	2018GH3	31.01xSerr
2049	AC82	3	Top	2	2018GH3	31.01xSerr
2050	AC82	3	Bottom	1	2018GH3	31.01xSerr
1349	AC83	1	Top	2	2017GH3	31.01xSerr
1350	AC83	1	Bottom	3	2017GH3	31.01xSerr
1351	AC83	2	Top	3	2017GH3	31.01xSerr
1352	AC83	2	Bottom	3	2017GH3	31.01xSerr
1353	AC83	3	Top	2	2017GH3	31.01xSerr
1354	AC83	3	Bottom	2	2017GH3	31.01xSerr
1355	AC83	4	Top	3	2017GH3	31.01xSerr
1356	AC83	4	Bottom	2	2017GH3	31.01xSerr
1747	AC84	1	Top	1	2018GH1	31.01xSerr
1748	AC84	1	Bottom	1	2018GH1	31.01xSerr
1749	AC84	2	Top	1	2018GH1	31.01xSerr
1750	AC84	2	Bottom	1	2018GH1	31.01xSerr
1751	AC84	3	Top	1	2018GH1	31.01xSerr
1752	AC84	3	Bottom	1	2018GH1	31.01xSerr
1753	AC84	4	Top	1	2018GH1	31.01xSerr
1754	AC84	4	Bottom	1	2018GH1	31.01xSerr
1755	AC98	1	Top	1	2018GH1	31.01xSerr
1756	AC98	1	Bottom	1	2018GH1	31.01xSerr
1757	AC98	2	Top	2	2018GH1	31.01xSerr
1758	AC98	2	Bottom	2	2018GH1	31.01xSerr
1759	AC98	3	Top	3	2018GH1	31.01xSerr
1760	AC98	3	Bottom	3	2018GH1	31.01xSerr
1761	AC98	4	Top	2	2018GH1	31.01xSerr
1762	AC98	4	Bottom	2	2018GH1	31.01xSerr
1763	AC98	5	Top	3	2018GH1	31.01xSerr
1764	AC98	5	Bottom	3	2018GH1	31.01xSerr
1	MS1	1	Top	3	2013	31.01xSerr
2	MS1	1	Bottom		2013	31.01xSerr
3	MS1	2	Top	2	2013	31.01xSerr
4	MS1	2	Bottom	2	2013	31.01xSerr
5	MS1	3	Top	4	2013	31.01xSerr
6	MS1	3	Bottom	3	2013	31.01xSerr
7	MS1	4	Top	2	2013	31.01xSerr
8	MS1	4	Bottom	2	2013	31.01xSerr
9	MS1	5	Top	3	2013	31.01xSerr
10	MS1	5	Bottom	2	2013	31.01xSerr
11	MS1	6	Top	2	2013	31.01xSerr
12	MS1	6	Bottom	2	2013	31.01xSerr
13	MS1	7	Top	2	2013	31.01xSerr
14	MS1	7	Bottom	2	2013	31.01xSerr
15	MS1	8	Top	2	2013	31.01xSerr
16	MS1	8	Bottom	2	2013	31.01xSerr
17	MS1	9	Top	4	2013	31.01xSerr
18	MS1	9	Bottom	2	2013	31.01xSerr
19	MS1	10	Top	4	2013	31.01xSerr
20	MS1	10	Bottom	2	2013	31.01xSerr
21	MS1	11	Top	4	2013	31.01xSerr
22	MS1	11	Bottom	3	2013	31.01xSerr
23	MS1	12	Top	4	2013	31.01xSerr
24	MS1	12	Bottom	3	2013	31.01xSerr
25	MS1	13	Top	4	2013	31.01xSerr
26	MS1	13	Bottom	4	2013	31.01xSerr
27	MS1	14	Top	3	2013	31.01xSerr
28	MS1	14	Bottom	3	2013	31.01xSerr
29	MS1	15	Top	3	2013	31.01xSerr
30	MS1	15	Bottom	2	2013	31.01xSerr
31	MS1	16	Top	3	2013	31.01xSerr
32	MS1	16	Bottom	3	2013	31.01xSerr
33	MS1	17	Top	3	2013	31.01xSerr
34	MS1	17	Bottom	2	2013	31.01xSerr
35	MS1	18	Top	2	2013	31.01xSerr
36	MS1	18	Bottom	2	2013	31.01xSerr
37	MS1	19	Top	3	2013	31.01xSerr
38	MS1	19	Bottom	3	2013	31.01xSerr
39	MS1	20	Top	4	2013	31.01xSerr
40	MS1	20	Bottom	3	2013	31.01xSerr
41	MS1	21	Top	4	2013	31.01xSerr
42	MS1	21	Bottom	3	2013	31.01xSerr
43	MS1	22	Top	4	2013	31.01xSerr
44	MS1	22	Bottom	3	2013	31.01xSerr
45	MS1	23	Top	4	2013	31.01xSerr
46	MS1	23	Bottom	3	2013	31.01xSerr
47	MS1	24	Top	4	2013	31.01xSerr
48	MS1	24	Bottom	2	2013	31.01xSerr
49	MS1	25	Top	4	2013	31.01xSerr
50	MS1	25	Bottom	3	2013	31.01xSerr
51	MS1	26	Top	3	2013	31.01xSerr
52	MS1	26	Bottom	2	2013	31.01xSerr
53	MS1	27	Top	3	2013	31.01xSerr
54	MS1	27	Bottom	2	2013	31.01xSerr
55	MS1	28	Top	3	2013	31.01xSerr
56	MS1	28	Bottom	1	2013	31.01xSerr
57	MS1	29	Top	2	2013	31.01xSerr
58	MS1	29	Bottom	2	2013	31.01xSerr
59	MS1	30	Top	4	2013	31.01xSerr
60	MS1	30	Bottom	4	2013	31.01xSerr
61	MS1	31	Top	4	2013	31.01xSerr
62	MS1	31	Bottom	4	2013	31.01xSerr
63	MS1	32	Top	4	2013	31.01xSerr
64	MS1	32	Bottom	4	2013	31.01xSerr
65	MS1	33	Top	4	2013	31.01xSerr
66	MS1	33	Bottom	4	2013	31.01xSerr
67	MS1	34	Top	3	2013	31.01xSerr
68	MS1	34	Bottom	2	2013	31.01xSerr
69	MS1	35	Top	4	2013	31.01xSerr
70	MS1	35	Bottom	3	2013	31.01xSerr
71	MS1	36	Top	4	2013	31.01xSerr
72	MS1	36	Bottom	4	2013	31.01xSerr
73	MS1	37	Top	4	2013	31.01xSerr
74	MS1	37	Bottom	4	2013	31.01xSerr
75	MS1	38	Top	4	2013	31.01xSerr
76	MS1	38	Bottom	4	2013	31.01xSerr
77	MS1	39	Top	4	2013	31.01xSerr
78	MS1	39	Bottom	4	2013	31.01xSerr
79	MS1	40	Top	4	2013	31.01xSerr
80	MS1	40	Bottom	4	2013	31.01xSerr
81	MS1	41	Top	3	2013	31.01xSerr
82	MS1	41	Bottom		2013	31.01xSerr
83	MS1	42	Top	2	2013	31.01xSerr
84	MS1	42	Bottom	1	2013	31.01xSerr
85	MS1	43	Top	4	2013	31.01xSerr
86	MS1	43	Bottom	4	2013	31.01xSerr
87	MS1	44	Top	3	2013	31.01xSerr
88	MS1	44	Bottom	2	2013	31.01xSerr
89	MS1	45	Top	4	2013	31.01xSerr
90	MS1	45	Bottom	4	2013	31.01xSerr
91	MS1	46	Top	2	2013	31.01xSerr
92	MS1	46	Bottom	2	2013	31.01xSerr
93	MS1	47	Top	3	2013	31.01xSerr
94	MS1	47	Bottom	2	2013	31.01xSerr
95	MS1	48	Top	3	2013	31.01xSerr
96	MS1	48	Bottom	3	2013	31.01xSerr
97	MS1_1	1	Top	4	2014	31.01xSerr
98	MS1_1	1	Bottom	2	2014	31.01xSerr
99	MS1_1	2	Top	4	2014	31.01xSerr
100	MS1_1	2	Bottom	2	2014	31.01xSerr
101	MS1_1	3	Top	3	2014	31.01xSerr
102	MS1_1	3	Bottom	2	2014	31.01xSerr
103	MS1_1	4	Top	2	2014	31.01xSerr
104	MS1_1	4	Bottom	1	2014	31.01xSerr
519	MS1_102	1	Top	3	2015A	31.01xSerr
520	MS1_102	1	Bottom	2	2015A	31.01xSerr
521	MS1_102	2	Top		2015A	31.01xSerr
522	MS1_102	2	Bottom	3	2015A	31.01xSerr
523	MS1_102	3	Top		2015A	31.01xSerr
524	MS1_102	3	Bottom	3	2015A	31.01xSerr
105	MS1_103	1	Top	2	2014	31.01xSerr
106	MS1_103	1	Bottom	2	2014	31.01xSerr
107	MS1_103	2	Top	3	2014	31.01xSerr
108	MS1_103	2	Bottom	3	2014	31.01xSerr
109	MS1_103	3	Top	3	2014	31.01xSerr
110	MS1_103	3	Bottom	2	2014	31.01xSerr
111	MS1_103	4	Top	4	2014	31.01xSerr
112	MS1_103	4	Bottom	4	2014	31.01xSerr
113	MS1_103	5	Top	3	2014	31.01xSerr
114	MS1_103	5	Bottom	2	2014	31.01xSerr
115	MS1_103	6	Top	3	2014	31.01xSerr
116	MS1_103	6	Bottom	2	2014	31.01xSerr
117	MS1_103	7	Top	3	2014	31.01xSerr
118	MS1_103	7	Bottom	2	2014	31.01xSerr
119	MS1_105	1	Top	1	2014	31.01xSerr
120	MS1_105	1	Bottom	1	2014	31.01xSerr
121	MS1_105	2	Top	2	2014	31.01xSerr
122	MS1_105	2	Bottom	1	2014	31.01xSerr
123	MS1_105	3	Top	1	2014	31.01xSerr
124	MS1_105	3	Bottom	1	2014	31.01xSerr
525	MS1_106	1	Top		2015A	31.01xSerr
526	MS1_106	1	Bottom	1	2015A	31.01xSerr
527	MS1_106	2	Top	1	2015A	31.01xSerr
528	MS1_106	2	Bottom	1	2015A	31.01xSerr
125	MS1_117	1	Top	4	2014	31.01xSerr
126	MS1_117	1	Bottom	4	2014	31.01xSerr
127	MS1_117	2	Top	2	2014	31.01xSerr
128	MS1_117	2	Bottom	2	2014	31.01xSerr
129	MS1_117	3	Top	2	2014	31.01xSerr
130	MS1_117	3	Bottom	2	2014	31.01xSerr
131	MS1_117	4	Top	4	2014	31.01xSerr
132	MS1_117	4	Bottom	4	2014	31.01xSerr
133	MS1_117	5	Top	1	2014	31.01xSerr
134	MS1_117	5	Bottom	1	2014	31.01xSerr
135	MS1_117	6	Top	3	2014	31.01xSerr
136	MS1_117	6	Bottom	3	2014	31.01xSerr
137	MS1_119	1	Top	4	2014	31.01xSerr
138	MS1_119	1	Bottom	3	2014	31.01xSerr
139	MS1_119	2	Top	4	2014	31.01xSerr
140	MS1_119	2	Bottom	4	2014	31.01xSerr
141	MS1_119	3	Top	4	2014	31.01xSerr
142	MS1_119	3	Bottom	4	2014	31.01xSerr
143	MS1_119	4	Top	4	2014	31.01xSerr
144	MS1_119	4	Bottom	3	2014	31.01xSerr
145	MS1_119	5	Top	4	2014	31.01xSerr
146	MS1_119	5	Bottom	3	2014	31.01xSerr
147	MS1_119	6	Top	4	2014	31.01xSerr
148	MS1_119	6	Bottom	4	2014	31.01xSerr
149	MS1_119	7	Top	3	2014	31.01xSerr
150	MS1_119	7	Bottom	4	2014	31.01xSerr
151	MS1_122	1	Top	3	2014	31.01xSerr
152	MS1_122	1	Bottom	3	2014	31.01xSerr
153	MS1_122	2	Top	4	2014	31.01xSerr
154	MS1_122	2	Bottom	3	2014	31.01xSerr
155	MS1_122	3	Top	3	2014	31.01xSerr
156	MS1_122	3	Bottom	2	2014	31.01xSerr
157	MS1_122	4	Top	3	2014	31.01xSerr
158	MS1_122	4	Bottom	2	2014	31.01xSerr
159	MS1_122	5	Top	4	2014	31.01xSerr
160	MS1_122	5	Bottom	4	2014	31.01xSerr
161	MS1_122	6	Top	2	2014	31.01xSerr
162	MS1_122	6	Bottom	2	2014	31.01xSerr
163	MS1_122	7	Top	4	2014	31.01xSerr
164	MS1_122	7	Bottom	3	2014	31.01xSerr
165	MS1_125	1	Top	4	2014	31.01xSerr
166	MS1_125	1	Bottom	3	2014	31.01xSerr
167	MS1_125	2	Top	2	2014	31.01xSerr
168	MS1_125	2	Bottom	2	2014	31.01xSerr
169	MS1_125	3	Top	3	2014	31.01xSerr
170	MS1_125	3	Bottom	2	2014	31.01xSerr
171	MS1_125	4	Top	3	2014	31.01xSerr
172	MS1_125	4	Bottom	2	2014	31.01xSerr
173	MS1_125	5	Top	4	2014	31.01xSerr
174	MS1_125	5	Bottom	3	2014	31.01xSerr
175	MS1_125	6	Top	2	2014	31.01xSerr
176	MS1_125	6	Bottom	2	2014	31.01xSerr
177	MS1_125	7	Top	4	2014	31.01xSerr
178	MS1_125	7	Bottom	3	2014	31.01xSerr
179	MS1_127	1	Top	1	2014	31.01xSerr
180	MS1_127	1	Bottom	1	2014	31.01xSerr
181	MS1_127	2	Top	1	2014	31.01xSerr
182	MS1_127	2	Bottom	1	2014	31.01xSerr
183	MS1_127	3	Top	1	2014	31.01xSerr
184	MS1_127	3	Bottom	1	2014	31.01xSerr
185	MS1_127	4	Top	1	2014	31.01xSerr
186	MS1_127	4	Bottom	1	2014	31.01xSerr
187	MS1_127	5	Top	1	2014	31.01xSerr
188	MS1_127	5	Bottom	1	2014	31.01xSerr
189	MS1_127	6	Top	1	2014	31.01xSerr
190	MS1_127	6	Bottom	1	2014	31.01xSerr
191	MS1_127	7	Top	1	2014	31.01xSerr
192	MS1_127	7	Bottom	2	2014	31.01xSerr
577	MS1_127	1	Top	1	2015B	31.01xSerr
578	MS1_127	1	Bottom	1	2015B	31.01xSerr
579	MS1_127	2	Top	1	2015B	31.01xSerr
580	MS1_127	2	Bottom	1	2015B	31.01xSerr
193	MS1_128	1	Top	2	2014	31.01xSerr
194	MS1_128	1	Bottom	2	2014	31.01xSerr
529	MS1_128	1	Top	2	2015A	31.01xSerr
530	MS1_128	1	Bottom	2	2015A	31.01xSerr
531	MS1_128	2	Top	1	2015A	31.01xSerr
532	MS1_128	2	Bottom	1	2015A	31.01xSerr
533	MS1_128	3	Top		2015A	31.01xSerr
534	MS1_128	3	Bottom	3	2015A	31.01xSerr
535	MS1_128	4	Top	1	2015A	31.01xSerr
536	MS1_128	4	Bottom	1	2015A	31.01xSerr
581	MS1_128	1	Top	2	2015B	31.01xSerr
582	MS1_128	1	Bottom	1	2015B	31.01xSerr
583	MS1_128	2	Top	3	2015B	31.01xSerr
584	MS1_128	2	Bottom	2	2015B	31.01xSerr
585	MS1_128	3	Top	3	2015B	31.01xSerr
586	MS1_128	3	Bottom	2	2015B	31.01xSerr
587	MS1_128	4	Top	4	2015B	31.01xSerr
588	MS1_128	4	Bottom	2	2015B	31.01xSerr
195	MS1_130	1	Top	3	2014	31.01xSerr
196	MS1_130	1	Bottom	2	2014	31.01xSerr
197	MS1_130	2	Top	2	2014	31.01xSerr
198	MS1_130	2	Bottom	2	2014	31.01xSerr
199	MS1_130	3	Top	3	2014	31.01xSerr
200	MS1_130	3	Bottom	3	2014	31.01xSerr
201	MS1_130	4	Top	4	2014	31.01xSerr
202	MS1_130	4	Bottom	4	2014	31.01xSerr
203	MS1_130	5	Top	4	2014	31.01xSerr
204	MS1_130	5	Bottom	3	2014	31.01xSerr
205	MS1_130	6	Top	3	2014	31.01xSerr
206	MS1_130	6	Bottom	2	2014	31.01xSerr
207	MS1_130	7	Top	3	2014	31.01xSerr
208	MS1_130	7	Bottom	2	2014	31.01xSerr
209	MS1_132	1	Top	3	2014	31.01xSerr
210	MS1_132	1	Bottom	3	2014	31.01xSerr
211	MS1_132	2	Top	4	2014	31.01xSerr
212	MS1_132	2	Bottom	4	2014	31.01xSerr
213	MS1_132	3	Top	4	2014	31.01xSerr
214	MS1_132	3	Bottom	3	2014	31.01xSerr
215	MS1_132	4	Top	2	2014	31.01xSerr
216	MS1_132	4	Bottom	2	2014	31.01xSerr
217	MS1_132	5	Top	4	2014	31.01xSerr
218	MS1_132	5	Bottom	3	2014	31.01xSerr
219	MS1_132	6	Top	3	2014	31.01xSerr
220	MS1_132	6	Bottom	2	2014	31.01xSerr
221	MS1_132	7	Top	4	2014	31.01xSerr
222	MS1_132	7	Bottom	3	2014	31.01xSerr
223	MS1_138	1	Top	4	2014	31.01xSerr
224	MS1_138	1	Bottom	3	2014	31.01xSerr
225	MS1_138	1	Top	1	2014	31.01xSerr
226	MS1_138	1	Bottom	1	2014	31.01xSerr
227	MS1_138	2	Top	4	2014	31.01xSerr
228	MS1_138	2	Bottom	3	2014	31.01xSerr
229	MS1_138	2	Top	2	2014	31.01xSerr
230	MS1_138	2	Bottom	1	2014	31.01xSerr
231	MS1_138	3	Top	4	2014	31.01xSerr
232	MS1_138	3	Bottom	4	2014	31.01xSerr
233	MS1_138	3	Top	2	2014	31.01xSerr
234	MS1_138	3	Bottom	3	2014	31.01xSerr
235	MS1_138	4	Top	3	2014	31.01xSerr
236	MS1_138	4	Bottom	3	2014	31.01xSerr
237	MS1_138	4	Top	3	2014	31.01xSerr
238	MS1_138	4	Bottom	3	2014	31.01xSerr
239	MS1_138	5	Top	4	2014	31.01xSerr
240	MS1_138	5	Bottom		2014	31.01xSerr
241	MS1_138	5	Top	2	2014	31.01xSerr
242	MS1_138	5	Bottom	2	2014	31.01xSerr
243	MS1_138	6	Top	3	2014	31.01xSerr
244	MS1_138	6	Bottom	2	2014	31.01xSerr
245	MS1_138	6	Top	1	2014	31.01xSerr
246	MS1_138	6	Bottom	1	2014	31.01xSerr
247	MS1_14	1	Top	2	2014	31.01xSerr
248	MS1_14	1	Bottom	1	2014	31.01xSerr
249	MS1_14	2	Top	1	2014	31.01xSerr
250	MS1_14	2	Bottom	1	2014	31.01xSerr
251	MS1_15	1	Top	3	2014	31.01xSerr
252	MS1_15	1	Bottom	1	2014	31.01xSerr
253	MS1_19	1	Top	3	2014	31.01xSerr
254	MS1_19	1	Bottom	2	2014	31.01xSerr
255	MS1_19	2	Top	3	2014	31.01xSerr
256	MS1_19	2	Bottom	1	2014	31.01xSerr
589	MS1_19	1	Top	2	2015B	31.01xSerr
590	MS1_19	1	Bottom	2	2015B	31.01xSerr
591	MS1_19	2	Top	2	2015B	31.01xSerr
592	MS1_19	2	Bottom	2	2015B	31.01xSerr
593	MS1_19	3	Top	3	2015B	31.01xSerr
594	MS1_19	3	Bottom	2	2015B	31.01xSerr
595	MS1_19	4	Top	3	2015B	31.01xSerr
596	MS1_19	4	Bottom	2	2015B	31.01xSerr
597	MS1_19	5	Top	3	2015B	31.01xSerr
598	MS1_19	5	Bottom	2	2015B	31.01xSerr
599	MS1_19	6	Top	3	2015B	31.01xSerr
600	MS1_19	6	Bottom	4	2015B	31.01xSerr
601	MS1_19	7	Top	4	2015B	31.01xSerr
602	MS1_19	7	Bottom	3	2015B	31.01xSerr
2051	MS1_19	1	Top	3	2018GH3	31.01xSerr
2052	MS1_19	1	Bottom	2	2018GH3	31.01xSerr
2053	MS1_19	2	Top	1	2018GH3	31.01xSerr
2054	MS1_19	2	Bottom	1	2018GH3	31.01xSerr
2055	MS1_19	3	Top	1	2018GH3	31.01xSerr
2056	MS1_19	3	Bottom	1	2018GH3	31.01xSerr
2057	MS1_19	4	Top	2	2018GH3	31.01xSerr
2058	MS1_19	4	Bottom	1	2018GH3	31.01xSerr
2059	MS1_19	5	Top	1	2018GH3	31.01xSerr
2060	MS1_19	5	Bottom	1	2018GH3	31.01xSerr
257	MS1_21	1	Top	3	2014	31.01xSerr
258	MS1_21	1	Bottom	2	2014	31.01xSerr
259	MS1_21	2	Top	4	2014	31.01xSerr
260	MS1_21	2	Bottom	4	2014	31.01xSerr
261	MS1_21	3	Top	4	2014	31.01xSerr
262	MS1_21	3	Bottom	4	2014	31.01xSerr
263	MS1_21	4	Top	4	2014	31.01xSerr
264	MS1_21	4	Bottom	3	2014	31.01xSerr
265	MS1_21	5	Top	4	2014	31.01xSerr
266	MS1_21	5	Bottom	4	2014	31.01xSerr
267	MS1_21	6	Top	4	2014	31.01xSerr
268	MS1_21	6	Bottom	3	2014	31.01xSerr
537	MS1_26	1	Top	2	2015A	31.01xSerr
538	MS1_26	1	Bottom	2	2015A	31.01xSerr
539	MS1_26	2	Top	2	2015A	31.01xSerr
540	MS1_26	2	Bottom	1	2015A	31.01xSerr
269	MS1_27	1	Top	4	2014	31.01xSerr
270	MS1_27	1	Bottom	3	2014	31.01xSerr
271	MS1_27	2	Top	4	2014	31.01xSerr
272	MS1_27	2	Bottom	4	2014	31.01xSerr
273	MS1_27	3	Top	4	2014	31.01xSerr
274	MS1_27	3	Bottom	4	2014	31.01xSerr
275	MS1_27	4	Top	4	2014	31.01xSerr
276	MS1_27	4	Bottom	3	2014	31.01xSerr
277	MS1_27	5	Top	4	2014	31.01xSerr
278	MS1_27	5	Bottom	4	2014	31.01xSerr
279	MS1_27	6	Top	4	2014	31.01xSerr
280	MS1_27	6	Bottom	3	2014	31.01xSerr
281	MS1_27	7	Top	4	2014	31.01xSerr
282	MS1_27	7	Bottom	3	2014	31.01xSerr
283	MS1_28	1	Top	1	2014	31.01xSerr
284	MS1_28	1	Bottom	2	2014	31.01xSerr
285	MS1_28	2	Top	2	2014	31.01xSerr
286	MS1_28	2	Bottom	2	2014	31.01xSerr
287	MS1_28	3	Top	2	2014	31.01xSerr
288	MS1_28	3	Bottom	2	2014	31.01xSerr
289	MS1_28	4	Top	4	2014	31.01xSerr
290	MS1_28	4	Bottom	3	2014	31.01xSerr
291	MS1_28	5	Top	2	2014	31.01xSerr
292	MS1_28	5	Bottom	2	2014	31.01xSerr
293	MS1_28	6	Top	2	2014	31.01xSerr
294	MS1_28	6	Bottom	2	2014	31.01xSerr
295	MS1_28	7	Top	1	2014	31.01xSerr
296	MS1_28	7	Bottom	2	2014	31.01xSerr
297	MS1_31	1	Top	2	2014	31.01xSerr
298	MS1_31	1	Bottom	2	2014	31.01xSerr
603	MS1_31	1	Top	2	2015B	31.01xSerr
604	MS1_31	1	Bottom	2	2015B	31.01xSerr
605	MS1_31	2	Top	2	2015B	31.01xSerr
606	MS1_31	2	Bottom	4	2015B	31.01xSerr
607	MS1_31	3	Top	3	2015B	31.01xSerr
608	MS1_31	3	Bottom	3	2015B	31.01xSerr
2177	MS1_31	1	Top	3	Spring-2016	31.01xSerr
2178	MS1_31	1	Bottom	2	Spring-2016	31.01xSerr
2179	MS1_31	2	Top	3	Spring-2016	31.01xSerr
2180	MS1_31	2	Bottom	3	Spring-2016	31.01xSerr
2181	MS1_31	3	Top	2	Spring-2016	31.01xSerr
2182	MS1_31	3	Bottom	2	Spring-2016	31.01xSerr
2183	MS1_31	4	Top	1	Spring-2016	31.01xSerr
2184	MS1_31	4	Bottom	1	Spring-2016	31.01xSerr
2185	MS1_31	5	Top	3	Spring-2016	31.01xSerr
2186	MS1_31	5	Bottom	2	Spring-2016	31.01xSerr
2187	MS1_31	6	Top	3	Spring-2016	31.01xSerr
2188	MS1_31	6	Bottom	3	Spring-2016	31.01xSerr
299	MS1_32	1	Top	2	2014	31.01xSerr
300	MS1_32	1	Bottom	2	2014	31.01xSerr
301	MS1_33	1	Top	4	2014	31.01xSerr
302	MS1_33	1	Bottom	1	2014	31.01xSerr
303	MS1_33	2	Top	3	2014	31.01xSerr
304	MS1_33	2	Bottom	1	2014	31.01xSerr
305	MS1_33	3	Top	3	2014	31.01xSerr
306	MS1_33	3	Bottom	3	2014	31.01xSerr
2091	MS1_33	1	Top	3	Fall-2016	31.01xSerr
2092	MS1_33	1	Bottom	3	Fall-2016	31.01xSerr
2093	MS1_33	2	Top	3	Fall-2016	31.01xSerr
2094	MS1_33	2	Bottom	2	Fall-2016	31.01xSerr
2095	MS1_33	3	Top	1	Fall-2016	31.01xSerr
2096	MS1_33	3	Bottom	2	Fall-2016	31.01xSerr
2189	MS1_33	1	Top	2	Spring-2016	31.01xSerr
2190	MS1_33	1	Bottom	2	Spring-2016	31.01xSerr
2191	MS1_33	2	Top	3	Spring-2016	31.01xSerr
2192	MS1_33	2	Bottom	1	Spring-2016	31.01xSerr
2193	MS1_33	3	Top	2	Spring-2016	31.01xSerr
2194	MS1_33	3	Bottom	1	Spring-2016	31.01xSerr
307	MS1_36	1	Top	1	2014	31.01xSerr
308	MS1_36	1	Bottom	1	2014	31.01xSerr
309	MS1_36	2	Top	4	2014	31.01xSerr
310	MS1_36	2	Bottom	3	2014	31.01xSerr
311	MS1_36	3	Top	1	2014	31.01xSerr
312	MS1_36	3	Bottom	1	2014	31.01xSerr
313	MS1_41	1	Top	2	2014	31.01xSerr
314	MS1_41	1	Bottom	1	2014	31.01xSerr
609	MS1_41	1	Top	2	2015B	31.01xSerr
610	MS1_41	1	Bottom	1	2015B	31.01xSerr
611	MS1_41	2	Top	2	2015B	31.01xSerr
612	MS1_41	2	Bottom	2	2015B	31.01xSerr
613	MS1_41	3	Top	3	2015B	31.01xSerr
614	MS1_41	3	Bottom	3	2015B	31.01xSerr
2097	MS1_41	1	Top	1	Fall-2016	31.01xSerr
2098	MS1_41	1	Bottom	2	Fall-2016	31.01xSerr
2099	MS1_41	2	Top	2	Fall-2016	31.01xSerr
2100	MS1_41	2	Bottom	1	Fall-2016	31.01xSerr
2195	MS1_41	1	Top	2	Spring-2016	31.01xSerr
2196	MS1_41	1	Bottom	3	Spring-2016	31.01xSerr
2197	MS1_41	2	Top	2	Spring-2016	31.01xSerr
2198	MS1_41	2	Bottom	1	Spring-2016	31.01xSerr
2199	MS1_41	3	Top	3	Spring-2016	31.01xSerr
2200	MS1_41	3	Bottom	3	Spring-2016	31.01xSerr
2201	MS1_41	4	Top	3	Spring-2016	31.01xSerr
2202	MS1_41	4	Bottom	2	Spring-2016	31.01xSerr
541	MS1_43	1	Top	1	2015A	31.01xSerr
542	MS1_43	1	Bottom	1	2015A	31.01xSerr
543	MS1_43	2	Top		2015A	31.01xSerr
544	MS1_43	2	Bottom	1	2015A	31.01xSerr
315	MS1_44	1	Top	2	2014	31.01xSerr
316	MS1_44	1	Bottom	2	2014	31.01xSerr
545	MS1_44	1	Top	4	2015A	31.01xSerr
546	MS1_44	1	Bottom	2	2015A	31.01xSerr
547	MS1_44	2	Top	1	2015A	31.01xSerr
548	MS1_44	2	Bottom	1	2015A	31.01xSerr
549	MS1_44	3	Top	2	2015A	31.01xSerr
550	MS1_44	3	Bottom	1	2015A	31.01xSerr
317	MS1_48	1	Top	4	2014	31.01xSerr
318	MS1_48	1	Bottom	3	2014	31.01xSerr
319	MS1_48	2	Top	3	2014	31.01xSerr
320	MS1_48	2	Bottom	2	2014	31.01xSerr
321	MS1_48	3	Top	3	2014	31.01xSerr
322	MS1_48	3	Bottom	3	2014	31.01xSerr
323	MS1_48	4	Top	4	2014	31.01xSerr
324	MS1_48	4	Bottom	3	2014	31.01xSerr
325	MS1_48	5	Top	4	2014	31.01xSerr
326	MS1_48	5	Bottom	4	2014	31.01xSerr
327	MS1_48	6	Top	3	2014	31.01xSerr
328	MS1_48	6	Bottom	3	2014	31.01xSerr
329	MS1_48	7	Top	4	2014	31.01xSerr
330	MS1_48	7	Bottom	3	2014	31.01xSerr
331	MS1_49	1	Top	1	2014	31.01xSerr
332	MS1_49	1	Bottom	1	2014	31.01xSerr
333	MS1_49	2	Top	2	2014	31.01xSerr
334	MS1_49	2	Bottom	2	2014	31.01xSerr
335	MS1_49	3	Top	1	2014	31.01xSerr
336	MS1_49	3	Bottom	4	2014	31.01xSerr
337	MS1_49	4	Top	2	2014	31.01xSerr
338	MS1_49	4	Bottom	2	2014	31.01xSerr
339	MS1_49	5	Top	1	2014	31.01xSerr
340	MS1_49	5	Bottom	1	2014	31.01xSerr
341	MS1_49	6	Top	1	2014	31.01xSerr
342	MS1_49	6	Bottom	1	2014	31.01xSerr
343	MS1_49	7	Top	1	2014	31.01xSerr
344	MS1_49	7	Bottom	2	2014	31.01xSerr
2061	MS1_49	1	Top	1	2018GH3	31.01xSerr
2062	MS1_49	1	Bottom	1	2018GH3	31.01xSerr
2063	MS1_49	2	Top	1	2018GH3	31.01xSerr
2064	MS1_49	2	Bottom	1	2018GH3	31.01xSerr
2065	MS1_49	3	Top	1	2018GH3	31.01xSerr
2066	MS1_49	3	Bottom	1	2018GH3	31.01xSerr
2067	MS1_49	4	Top	1	2018GH3	31.01xSerr
2068	MS1_49	4	Bottom	1	2018GH3	31.01xSerr
2069	MS1_49	5	Top	1	2018GH3	31.01xSerr
2070	MS1_49	5	Bottom	1	2018GH3	31.01xSerr
551	MS1_50	1	Top	1	2015A	31.01xSerr
552	MS1_50	1	Bottom	1	2015A	31.01xSerr
553	MS1_50	2	Top	1	2015A	31.01xSerr
554	MS1_50	2	Bottom	1	2015A	31.01xSerr
345	MS1_51	1	Top	3	2014	31.01xSerr
346	MS1_51	1	Bottom	4	2014	31.01xSerr
347	MS1_51	2	Top	4	2014	31.01xSerr
348	MS1_51	2	Bottom	4	2014	31.01xSerr
349	MS1_51	3	Top	3	2014	31.01xSerr
350	MS1_51	3	Bottom	2	2014	31.01xSerr
351	MS1_51	4	Top	3	2014	31.01xSerr
352	MS1_51	4	Bottom	2	2014	31.01xSerr
353	MS1_51	5	Top	2	2014	31.01xSerr
354	MS1_51	5	Bottom	2	2014	31.01xSerr
355	MS1_51	6	Top	3	2014	31.01xSerr
356	MS1_51	6	Bottom	2	2014	31.01xSerr
357	MS1_51	7	Top	3	2014	31.01xSerr
358	MS1_51	7	Bottom	3	2014	31.01xSerr
615	MS1_51	1	Top	1	2015B	31.01xSerr
616	MS1_51	1	Bottom	2	2015B	31.01xSerr
617	MS1_51	2	Top	2	2015B	31.01xSerr
618	MS1_51	2	Bottom	1	2015B	31.01xSerr
619	MS1_51	3	Top	2	2015B	31.01xSerr
620	MS1_51	3	Bottom	2	2015B	31.01xSerr
621	MS1_51	4	Top	4	2015B	31.01xSerr
622	MS1_51	4	Bottom	3	2015B	31.01xSerr
2071	MS1_51	1	Top	2	2018GH3	31.01xSerr
2072	MS1_51	1	Bottom	2	2018GH3	31.01xSerr
2073	MS1_51	2	Top	1	2018GH3	31.01xSerr
2074	MS1_51	2	Bottom	1	2018GH3	31.01xSerr
2075	MS1_51	3	Top	2	2018GH3	31.01xSerr
2076	MS1_51	3	Bottom	1	2018GH3	31.01xSerr
2077	MS1_51	4	Top	2	2018GH3	31.01xSerr
2078	MS1_51	4	Bottom	1	2018GH3	31.01xSerr
2079	MS1_51	5	Top	1	2018GH3	31.01xSerr
2080	MS1_51	5	Bottom	1	2018GH3	31.01xSerr
359	MS1_55	1	Top	1	2014	31.01xSerr
360	MS1_55	1	Bottom	1	2014	31.01xSerr
361	MS1_55	2	Top	1	2014	31.01xSerr
362	MS1_55	2	Bottom	1	2014	31.01xSerr
363	MS1_55	3	Top	1	2014	31.01xSerr
364	MS1_55	3	Bottom	1	2014	31.01xSerr
365	MS1_55	4	Top	1	2014	31.01xSerr
366	MS1_55	4	Bottom	1	2014	31.01xSerr
367	MS1_55	5	Top	1	2014	31.01xSerr
[truncated: 235 more rows]

## Sheet: hybrids 3101
Ser Number	Hybrid or check rootstock	Clone	Top wound /bottom wound$	Score	Experiment	Family
1	MS1	1	Top	3	2013	31.01xSerr
2	MS1	1	Bottom		2013	31.01xSerr
3	MS1	2	Top	2	2013	31.01xSerr
4	MS1	2	Bottom	2	2013	31.01xSerr
5	MS1	3	Top	4	2013	31.01xSerr
6	MS1	3	Bottom	3	2013	31.01xSerr
7	MS1	4	Top	2	2013	31.01xSerr
8	MS1	4	Bottom	2	2013	31.01xSerr
9	MS1	5	Top	3	2013	31.01xSerr
10	MS1	5	Bottom	2	2013	31.01xSerr
11	MS1	6	Top	2	2013	31.01xSerr
12	MS1	6	Bottom	2	2013	31.01xSerr
13	MS1	7	Top	2	2013	31.01xSerr
14	MS1	7	Bottom	2	2013	31.01xSerr
15	MS1	8	Top	2	2013	31.01xSerr
16	MS1	8	Bottom	2	2013	31.01xSerr
17	MS1	9	Top	4	2013	31.01xSerr
18	MS1	9	Bottom	2	2013	31.01xSerr
19	MS1	10	Top	4	2013	31.01xSerr
20	MS1	10	Bottom	2	2013	31.01xSerr
21	MS1	11	Top	4	2013	31.01xSerr
22	MS1	11	Bottom	3	2013	31.01xSerr
23	MS1	12	Top	4	2013	31.01xSerr
24	MS1	12	Bottom	3	2013	31.01xSerr
25	MS1	13	Top	4	2013	31.01xSerr
26	MS1	13	Bottom	4	2013	31.01xSerr
27	MS1	14	Top	3	2013	31.01xSerr
28	MS1	14	Bottom	3	2013	31.01xSerr
29	MS1	15	Top	3	2013	31.01xSerr
30	MS1	15	Bottom	2	2013	31.01xSerr
31	MS1	16	Top	3	2013	31.01xSerr
32	MS1	16	Bottom	3	2013	31.01xSerr
33	MS1	17	Top	3	2013	31.01xSerr
34	MS1	17	Bottom	2	2013	31.01xSerr
35	MS1	18	Top	2	2013	31.01xSerr
36	MS1	18	Bottom	2	2013	31.01xSerr
37	MS1	19	Top	3	2013	31.01xSerr
38	MS1	19	Bottom	3	2013	31.01xSerr
39	MS1	20	Top	4	2013	31.01xSerr
40	MS1	20	Bottom	3	2013	31.01xSerr
41	MS1	21	Top	4	2013	31.01xSerr
42	MS1	21	Bottom	3	2013	31.01xSerr
43	MS1	22	Top	4	2013	31.01xSerr
44	MS1	22	Bottom	3	2013	31.01xSerr
45	MS1	23	Top	4	2013	31.01xSerr
46	MS1	23	Bottom	3	2013	31.01xSerr
47	MS1	24	Top	4	2013	31.01xSerr
48	MS1	24	Bottom	2	2013	31.01xSerr
49	MS1	25	Top	4	2013	31.01xSerr
50	MS1	25	Bottom	3	2013	31.01xSerr
51	MS1	26	Top	3	2013	31.01xSerr
52	MS1	26	Bottom	2	2013	31.01xSerr
53	MS1	27	Top	3	2013	31.01xSerr
54	MS1	27	Bottom	2	2013	31.01xSerr
55	MS1	28	Top	3	2013	31.01xSerr
56	MS1	28	Bottom	1	2013	31.01xSerr
57	MS1	29	Top	2	2013	31.01xSerr
58	MS1	29	Bottom	2	2013	31.01xSerr
59	MS1	30	Top	4	2013	31.01xSerr
60	MS1	30	Bottom	4	2013	31.01xSerr
61	MS1	31	Top	4	2013	31.01xSerr
62	MS1	31	Bottom	4	2013	31.01xSerr
63	MS1	32	Top	4	2013	31.01xSerr
64	MS1	32	Bottom	4	2013	31.01xSerr
65	MS1	33	Top	4	2013	31.01xSerr
66	MS1	33	Bottom	4	2013	31.01xSerr
67	MS1	34	Top	3	2013	31.01xSerr
68	MS1	34	Bottom	2	2013	31.01xSerr
69	MS1	35	Top	4	2013	31.01xSerr
70	MS1	35	Bottom	3	2013	31.01xSerr
71	MS1	36	Top	4	2013	31.01xSerr
72	MS1	36	Bottom	4	2013	31.01xSerr
73	MS1	37	Top	4	2013	31.01xSerr
74	MS1	37	Bottom	4	2013	31.01xSerr
75	MS1	38	Top	4	2013	31.01xSerr
76	MS1	38	Bottom	4	2013	31.01xSerr
77	MS1	39	Top	4	2013	31.01xSerr
78	MS1	39	Bottom	4	2013	31.01xSerr
79	MS1	40	Top	4	2013	31.01xSerr
80	MS1	40	Bottom	4	2013	31.01xSerr
81	MS1	41	Top	3	2013	31.01xSerr
82	MS1	41	Bottom		2013	31.01xSerr
83	MS1	42	Top	2	2013	31.01xSerr
84	MS1	42	Bottom	1	2013	31.01xSerr
85	MS1	43	Top	4	2013	31.01xSerr
86	MS1	43	Bottom	4	2013	31.01xSerr
87	MS1	44	Top	3	2013	31.01xSerr
88	MS1	44	Bottom	2	2013	31.01xSerr
89	MS1	45	Top	4	2013	31.01xSerr
90	MS1	45	Bottom	4	2013	31.01xSerr
91	MS1	46	Top	2	2013	31.01xSerr
92	MS1	46	Bottom	2	2013	31.01xSerr
93	MS1	47	Top	3	2013	31.01xSerr
94	MS1	47	Bottom	2	2013	31.01xSerr
95	MS1	48	Top	3	2013	31.01xSerr
96	MS1	48	Bottom	3	2013	31.01xSerr
123	MS1_1	1	Top	4	2014	31.01xSerr
124	MS1_1	1	Bottom	2	2014	31.01xSerr
125	MS1_1	2	Top	4	2014	31.01xSerr
126	MS1_1	2	Bottom	2	2014	31.01xSerr
127	MS1_1	3	Top	3	2014	31.01xSerr
128	MS1_1	3	Bottom	2	2014	31.01xSerr
129	MS1_1	4	Top	2	2014	31.01xSerr
130	MS1_1	4	Bottom	1	2014	31.01xSerr
131	MS1_103	1	Top	2	2014	31.01xSerr
132	MS1_103	1	Bottom	2	2014	31.01xSerr
133	MS1_103	2	Top	3	2014	31.01xSerr
134	MS1_103	2	Bottom	3	2014	31.01xSerr
135	MS1_103	3	Top	3	2014	31.01xSerr
136	MS1_103	3	Bottom	2	2014	31.01xSerr
137	MS1_103	4	Top	4	2014	31.01xSerr
138	MS1_103	4	Bottom	4	2014	31.01xSerr
139	MS1_103	5	Top	3	2014	31.01xSerr
140	MS1_103	5	Bottom	2	2014	31.01xSerr
141	MS1_103	6	Top	3	2014	31.01xSerr
142	MS1_103	6	Bottom	2	2014	31.01xSerr
143	MS1_103	7	Top	3	2014	31.01xSerr
144	MS1_103	7	Bottom	2	2014	31.01xSerr
145	MS1_105	1	Top	1	2014	31.01xSerr
146	MS1_105	1	Bottom	1	2014	31.01xSerr
147	MS1_105	2	Top	2	2014	31.01xSerr
148	MS1_105	2	Bottom	1	2014	31.01xSerr
149	MS1_105	3	Top	1	2014	31.01xSerr
150	MS1_105	3	Bottom	1	2014	31.01xSerr
151	MS1_117	1	Top	4	2014	31.01xSerr
152	MS1_117	1	Bottom	4	2014	31.01xSerr
153	MS1_117	2	Top	2	2014	31.01xSerr
154	MS1_117	2	Bottom	2	2014	31.01xSerr
155	MS1_117	3	Top	2	2014	31.01xSerr
156	MS1_117	3	Bottom	2	2014	31.01xSerr
157	MS1_117	4	Top	4	2014	31.01xSerr
158	MS1_117	4	Bottom	4	2014	31.01xSerr
159	MS1_117	5	Top	1	2014	31.01xSerr
160	MS1_117	5	Bottom	1	2014	31.01xSerr
161	MS1_117	6	Top	3	2014	31.01xSerr
162	MS1_117	6	Bottom	3	2014	31.01xSerr
163	MS1_119	1	Top	4	2014	31.01xSerr
164	MS1_119	1	Bottom	3	2014	31.01xSerr
165	MS1_119	2	Top	4	2014	31.01xSerr
166	MS1_119	2	Bottom	4	2014	31.01xSerr
167	MS1_119	3	Top	4	2014	31.01xSerr
168	MS1_119	3	Bottom	4	2014	31.01xSerr
169	MS1_119	4	Top	4	2014	31.01xSerr
170	MS1_119	4	Bottom	3	2014	31.01xSerr
171	MS1_119	5	Top	4	2014	31.01xSerr
172	MS1_119	5	Bottom	3	2014	31.01xSerr
173	MS1_119	6	Top	4	2014	31.01xSerr
174	MS1_119	6	Bottom	4	2014	31.01xSerr
175	MS1_119	7	Top	3	2014	31.01xSerr
176	MS1_119	7	Bottom	4	2014	31.01xSerr
177	MS1_122	1	Top	3	2014	31.01xSerr
178	MS1_122	1	Bottom	3	2014	31.01xSerr
179	MS1_122	2	Top	4	2014	31.01xSerr
180	MS1_122	2	Bottom	3	2014	31.01xSerr
181	MS1_122	3	Top	3	2014	31.01xSerr
182	MS1_122	3	Bottom	2	2014	31.01xSerr
183	MS1_122	4	Top	3	2014	31.01xSerr
184	MS1_122	4	Bottom	2	2014	31.01xSerr
185	MS1_122	5	Top	4	2014	31.01xSerr
186	MS1_122	5	Bottom	4	2014	31.01xSerr
187	MS1_122	6	Top	2	2014	31.01xSerr
188	MS1_122	6	Bottom	2	2014	31.01xSerr
189	MS1_122	7	Top	4	2014	31.01xSerr
190	MS1_122	7	Bottom	3	2014	31.01xSerr
191	MS1_125	1	Top	4	2014	31.01xSerr
192	MS1_125	1	Bottom	3	2014	31.01xSerr
193	MS1_125	2	Top	2	2014	31.01xSerr
194	MS1_125	2	Bottom	2	2014	31.01xSerr
195	MS1_125	3	Top	3	2014	31.01xSerr
196	MS1_125	3	Bottom	2	2014	31.01xSerr
197	MS1_125	4	Top	3	2014	31.01xSerr
198	MS1_125	4	Bottom	2	2014	31.01xSerr
199	MS1_125	5	Top	4	2014	31.01xSerr
200	MS1_125	5	Bottom	3	2014	31.01xSerr
201	MS1_125	6	Top	2	2014	31.01xSerr
202	MS1_125	6	Bottom	2	2014	31.01xSerr
203	MS1_125	7	Top	4	2014	31.01xSerr
204	MS1_125	7	Bottom	3	2014	31.01xSerr
205	MS1_127	1	Top	1	2014	31.01xSerr
206	MS1_127	1	Bottom	1	2014	31.01xSerr
207	MS1_127	2	Top	1	2014	31.01xSerr
208	MS1_127	2	Bottom	1	2014	31.01xSerr
209	MS1_127	3	Top	1	2014	31.01xSerr
210	MS1_127	3	Bottom	1	2014	31.01xSerr
211	MS1_127	4	Top	1	2014	31.01xSerr
212	MS1_127	4	Bottom	1	2014	31.01xSerr
213	MS1_127	5	Top	1	2014	31.01xSerr
214	MS1_127	5	Bottom	1	2014	31.01xSerr
215	MS1_127	6	Top	1	2014	31.01xSerr
216	MS1_127	6	Bottom	1	2014	31.01xSerr
217	MS1_127	7	Top	1	2014	31.01xSerr
218	MS1_127	7	Bottom	2	2014	31.01xSerr
219	MS1_128	1	Top	2	2014	31.01xSerr
220	MS1_128	1	Bottom	2	2014	31.01xSerr
221	MS1_130	1	Top	3	2014	31.01xSerr
222	MS1_130	1	Bottom	2	2014	31.01xSerr
223	MS1_130	2	Top	2	2014	31.01xSerr
224	MS1_130	2	Bottom	2	2014	31.01xSerr
225	MS1_130	3	Top	3	2014	31.01xSerr
226	MS1_130	3	Bottom	3	2014	31.01xSerr
227	MS1_130	4	Top	4	2014	31.01xSerr
228	MS1_130	4	Bottom	4	2014	31.01xSerr
229	MS1_130	5	Top	4	2014	31.01xSerr
230	MS1_130	5	Bottom	3	2014	31.01xSerr
231	MS1_130	6	Top	3	2014	31.01xSerr
232	MS1_130	6	Bottom	2	2014	31.01xSerr
233	MS1_130	7	Top	3	2014	31.01xSerr
234	MS1_130	7	Bottom	2	2014	31.01xSerr
235	MS1_132	1	Top	3	2014	31.01xSerr
236	MS1_132	1	Bottom	3	2014	31.01xSerr
237	MS1_132	2	Top	4	2014	31.01xSerr
238	MS1_132	2	Bottom	4	2014	31.01xSerr
239	MS1_132	3	Top	4	2014	31.01xSerr
240	MS1_132	3	Bottom	3	2014	31.01xSerr
241	MS1_132	4	Top	2	2014	31.01xSerr
242	MS1_132	4	Bottom	2	2014	31.01xSerr
243	MS1_132	5	Top	4	2014	31.01xSerr
244	MS1_132	5	Bottom	3	2014	31.01xSerr
245	MS1_132	6	Top	3	2014	31.01xSerr
246	MS1_132	6	Bottom	2	2014	31.01xSerr
247	MS1_132	7	Top	4	2014	31.01xSerr
248	MS1_132	7	Bottom	3	2014	31.01xSerr
249	MS1_138	1	Top	4	2014	31.01xSerr
250	MS1_138	1	Bottom	3	2014	31.01xSerr
251	MS1_138	1	Top	1	2014	31.01xSerr
252	MS1_138	1	Bottom	1	2014	31.01xSerr
253	MS1_138	2	Top	4	2014	31.01xSerr
254	MS1_138	2	Bottom	3	2014	31.01xSerr
255	MS1_138	2	Top	2	2014	31.01xSerr
256	MS1_138	2	Bottom	1	2014	31.01xSerr
257	MS1_138	3	Top	4	2014	31.01xSerr
258	MS1_138	3	Bottom	4	2014	31.01xSerr
259	MS1_138	3	Top	2	2014	31.01xSerr
260	MS1_138	3	Bottom	3	2014	31.01xSerr
261	MS1_138	4	Top	3	2014	31.01xSerr
262	MS1_138	4	Bottom	3	2014	31.01xSerr
263	MS1_138	4	Top	3	2014	31.01xSerr
264	MS1_138	4	Bottom	3	2014	31.01xSerr
265	MS1_138	5	Top	4	2014	31.01xSerr
266	MS1_138	5	Bottom		2014	31.01xSerr
267	MS1_138	5	Top	2	2014	31.01xSerr
268	MS1_138	5	Bottom	2	2014	31.01xSerr
269	MS1_138	6	Top	3	2014	31.01xSerr
270	MS1_138	6	Bottom	2	2014	31.01xSerr
271	MS1_138	6	Top	1	2014	31.01xSerr
272	MS1_138	6	Bottom	1	2014	31.01xSerr
273	MS1_14	1	Top	2	2014	31.01xSerr
274	MS1_14	1	Bottom	1	2014	31.01xSerr
275	MS1_14	2	Top	1	2014	31.01xSerr
276	MS1_14	2	Bottom	1	2014	31.01xSerr
277	MS1_15	1	Top	3	2014	31.01xSerr
278	MS1_15	1	Bottom	1	2014	31.01xSerr
279	MS1_19	1	Top	3	2014	31.01xSerr
280	MS1_19	1	Bottom	2	2014	31.01xSerr
281	MS1_19	2	Top	3	2014	31.01xSerr
282	MS1_19	2	Bottom	1	2014	31.01xSerr
283	MS1_21	1	Top	3	2014	31.01xSerr
284	MS1_21	1	Bottom	2	2014	31.01xSerr
285	MS1_21	2	Top	4	2014	31.01xSerr
286	MS1_21	2	Bottom	4	2014	31.01xSerr
287	MS1_21	3	Top	4	2014	31.01xSerr
288	MS1_21	3	Bottom	4	2014	31.01xSerr
289	MS1_21	4	Top	4	2014	31.01xSerr
290	MS1_21	4	Bottom	3	2014	31.01xSerr
291	MS1_21	5	Top	4	2014	31.01xSerr
292	MS1_21	5	Bottom	4	2014	31.01xSerr
293	MS1_21	6	Top	4	2014	31.01xSerr
294	MS1_21	6	Bottom	3	2014	31.01xSerr
295	MS1_27	1	Top	4	2014	31.01xSerr
296	MS1_27	1	Bottom	3	2014	31.01xSerr
297	MS1_27	2	Top	4	2014	31.01xSerr
298	MS1_27	2	Bottom	4	2014	31.01xSerr
299	MS1_27	3	Top	4	2014	31.01xSerr
300	MS1_27	3	Bottom	4	2014	31.01xSerr
301	MS1_27	4	Top	4	2014	31.01xSerr
302	MS1_27	4	Bottom	3	2014	31.01xSerr
303	MS1_27	5	Top	4	2014	31.01xSerr
304	MS1_27	5	Bottom	4	2014	31.01xSerr
305	MS1_27	6	Top	4	2014	31.01xSerr
306	MS1_27	6	Bottom	3	2014	31.01xSerr
307	MS1_27	7	Top	4	2014	31.01xSerr
308	MS1_27	7	Bottom	3	2014	31.01xSerr
309	MS1_28	1	Top	1	2014	31.01xSerr
310	MS1_28	1	Bottom	2	2014	31.01xSerr
311	MS1_28	2	Top	2	2014	31.01xSerr
312	MS1_28	2	Bottom	2	2014	31.01xSerr
313	MS1_28	3	Top	2	2014	31.01xSerr
314	MS1_28	3	Bottom	2	2014	31.01xSerr
315	MS1_28	4	Top	4	2014	31.01xSerr
316	MS1_28	4	Bottom	3	2014	31.01xSerr
317	MS1_28	5	Top	2	2014	31.01xSerr
318	MS1_28	5	Bottom	2	2014	31.01xSerr
319	MS1_28	6	Top	2	2014	31.01xSerr
320	MS1_28	6	Bottom	2	2014	31.01xSerr
321	MS1_28	7	Top	1	2014	31.01xSerr
322	MS1_28	7	Bottom	2	2014	31.01xSerr
323	MS1_31	1	Top	2	2014	31.01xSerr
324	MS1_31	1	Bottom	2	2014	31.01xSerr
325	MS1_32	1	Top	2	2014	31.01xSerr
326	MS1_32	1	Bottom	2	2014	31.01xSerr
327	MS1_33	1	Top	4	2014	31.01xSerr
328	MS1_33	1	Bottom	1	2014	31.01xSerr
329	MS1_33	2	Top	3	2014	31.01xSerr
330	MS1_33	2	Bottom	1	2014	31.01xSerr
331	MS1_33	3	Top	3	2014	31.01xSerr
332	MS1_33	3	Bottom	3	2014	31.01xSerr
333	MS1_36	1	Top	1	2014	31.01xSerr
334	MS1_36	1	Bottom	1	2014	31.01xSerr
335	MS1_36	2	Top	4	2014	31.01xSerr
336	MS1_36	2	Bottom	3	2014	31.01xSerr
337	MS1_36	3	Top	1	2014	31.01xSerr
338	MS1_36	3	Bottom	1	2014	31.01xSerr
339	MS1_41	1	Top	2	2014	31.01xSerr
340	MS1_41	1	Bottom	1	2014	31.01xSerr
341	MS1_44	1	Top	2	2014	31.01xSerr
342	MS1_44	1	Bottom	2	2014	31.01xSerr
343	MS1_48	1	Top	4	2014	31.01xSerr
344	MS1_48	1	Bottom	3	2014	31.01xSerr
345	MS1_48	2	Top	3	2014	31.01xSerr
346	MS1_48	2	Bottom	2	2014	31.01xSerr
347	MS1_48	3	Top	3	2014	31.01xSerr
348	MS1_48	3	Bottom	3	2014	31.01xSerr
349	MS1_48	4	Top	4	2014	31.01xSerr
350	MS1_48	4	Bottom	3	2014	31.01xSerr
351	MS1_48	5	Top	4	2014	31.01xSerr
352	MS1_48	5	Bottom	4	2014	31.01xSerr
353	MS1_48	6	Top	3	2014	31.01xSerr
354	MS1_48	6	Bottom	3	2014	31.01xSerr
355	MS1_48	7	Top	4	2014	31.01xSerr
356	MS1_48	7	Bottom	3	2014	31.01xSerr
357	MS1_49	1	Top	1	2014	31.01xSerr
358	MS1_49	1	Bottom	1	2014	31.01xSerr
359	MS1_49	2	Top	2	2014	31.01xSerr
360	MS1_49	2	Bottom	2	2014	31.01xSerr
361	MS1_49	3	Top	1	2014	31.01xSerr
362	MS1_49	3	Bottom	4	2014	31.01xSerr
363	MS1_49	4	Top	2	2014	31.01xSerr
364	MS1_49	4	Bottom	2	2014	31.01xSerr
365	MS1_49	5	Top	1	2014	31.01xSerr
366	MS1_49	5	Bottom	1	2014	31.01xSerr
367	MS1_49	6	Top	1	2014	31.01xSerr
368	MS1_49	6	Bottom	1	2014	31.01xSerr
369	MS1_49	7	Top	1	2014	31.01xSerr
370	MS1_49	7	Bottom	2	2014	31.01xSerr
371	MS1_51	1	Top	3	2014	31.01xSerr
372	MS1_51	1	Bottom	4	2014	31.01xSerr
373	MS1_51	2	Top	4	2014	31.01xSerr
374	MS1_51	2	Bottom	4	2014	31.01xSerr
375	MS1_51	3	Top	3	2014	31.01xSerr
376	MS1_51	3	Bottom	2	2014	31.01xSerr
377	MS1_51	4	Top	3	2014	31.01xSerr
378	MS1_51	4	Bottom	2	2014	31.01xSerr
379	MS1_51	5	Top	2	2014	31.01xSerr
380	MS1_51	5	Bottom	2	2014	31.01xSerr
381	MS1_51	6	Top	3	2014	31.01xSerr
382	MS1_51	6	Bottom	2	2014	31.01xSerr
383	MS1_51	7	Top	3	2014	31.01xSerr
384	MS1_51	7	Bottom	3	2014	31.01xSerr
385	MS1_55	1	Top	1	2014	31.01xSerr
386	MS1_55	1	Bottom	1	2014	31.01xSerr
387	MS1_55	2	Top	1	2014	31.01xSerr
388	MS1_55	2	Bottom	1	2014	31.01xSerr
389	MS1_55	3	Top	1	2014	31.01xSerr
390	MS1_55	3	Bottom	1	2014	31.01xSerr
391	MS1_55	4	Top	1	2014	31.01xSerr
392	MS1_55	4	Bottom	1	2014	31.01xSerr
393	MS1_55	5	Top	1	2014	31.01xSerr
394	MS1_55	5	Bottom	1	2014	31.01xSerr
395	MS1_55	6	Top	1	2014	31.01xSerr
396	MS1_55	6	Bottom	1	2014	31.01xSerr
397	MS1_55	7	Top	1	2014	31.01xSerr
398	MS1_55	7	Bottom	1	2014	31.01xSerr
399	MS1_56	8	Top	1	2014	31.01xSerr
400	MS1_56	8	Bottom	1	2014	31.01xSerr
401	MS1_56	9	Top	1	2014	31.01xSerr
402	MS1_56	9	Bottom		2014	31.01xSerr
403	MS1_56	10	Top	1	2014	31.01xSerr
404	MS1_56	10	Bottom	1	2014	31.01xSerr
405	MS1_56	11	Top	1	2014	31.01xSerr
406	MS1_56	11	Bottom	1	2014	31.01xSerr
407	MS1_56	12	Top	1	2014	31.01xSerr
408	MS1_56	12	Bottom	1	2014	31.01xSerr
409	MS1_56	13	Top	1	2014	31.01xSerr
410	MS1_56	13	Bottom	1	2014	31.01xSerr
411	MS1_56	14	Top	1	2014	31.01xSerr
412	MS1_56	14	Bottom	1	2014	31.01xSerr
413	MS1_62	1	Top	2	2014	31.01xSerr
414	MS1_62	1	Bottom	2	2014	31.01xSerr
415	MS1_62	2	Top	3	2014	31.01xSerr
416	MS1_62	2	Bottom	2	2014	31.01xSerr
417	MS1_62	3	Top	4	2014	31.01xSerr
418	MS1_62	3	Bottom	4	2014	31.01xSerr
419	MS1_62	4	Top	3	2014	31.01xSerr
420	MS1_62	4	Bottom	2	2014	31.01xSerr
421	MS1_62	5	Top	3	2014	31.01xSerr
422	MS1_62	5	Bottom	2	2014	31.01xSerr
423	MS1_62	6	Top	3	2014	31.01xSerr
424	MS1_62	6	Bottom	2	2014	31.01xSerr
425	MS1_65	1	Top	2	2014	31.01xSerr
426	MS1_65	1	Bottom	2	2014	31.01xSerr
427	MS1_65	2	Top	2	2014	31.01xSerr
428	MS1_65	2	Bottom	2	2014	31.01xSerr
429	MS1_72	1	Top	4	2014	31.01xSerr
430	MS1_72	1	Bottom	4	2014	31.01xSerr
431	MS1_72	2	Top	4	2014	31.01xSerr
432	MS1_72	2	Bottom	4	2014	31.01xSerr
433	MS1_72	3	Top	4	2014	31.01xSerr
434	MS1_72	3	Bottom	3	2014	31.01xSerr
435	MS1_72	4	Top	4	2014	31.01xSerr
436	MS1_72	4	Bottom	4	2014	31.01xSerr
437	MS1_72	5	Top	4	2014	31.01xSerr
438	MS1_72	5	Bottom	2	2014	31.01xSerr
439	MS1_72	6	Top	4	2014	31.01xSerr
440	MS1_72	6	Bottom	4	2014	31.01xSerr
441	MS1_72	7	Top	3	2014	31.01xSerr
442	MS1_72	7	Bottom	3	2014	31.01xSerr
443	MS1_73	1	Top	1	2014	31.01xSerr
444	MS1_73	1	Bottom	1	2014	31.01xSerr
445	MS1_86	1	Top	4	2014	31.01xSerr
446	MS1_86	1	Bottom	3	2014	31.01xSerr
447	MS1_86	2	Top	3	2014	31.01xSerr
448	MS1_86	2	Bottom	3	2014	31.01xSerr
449	MS1_86	3	Top	4	2014	31.01xSerr
450	MS1_86	3	Bottom	4	2014	31.01xSerr
451	MS1_86	4	Top	4	2014	31.01xSerr
452	MS1_86	4	Bottom	3	2014	31.01xSerr
453	MS1_86	5	Top	3	2014	31.01xSerr
454	MS1_86	5	Bottom	2	2014	31.01xSerr
455	MS1_86	6	Top	4	2014	31.01xSerr
456	MS1_86	6	Bottom	4	2014	31.01xSerr
457	MS1_86	7	Top	3	2014	31.01xSerr
458	MS1_86	7	Bottom	3	2014	31.01xSerr
459	MS1_86	8	Top	3	2014	31.01xSerr
460	MS1_86	8	Bottom	3	2014	31.01xSerr
461	MS1_87	1	Top	4	2014	31.01xSerr
462	MS1_87	1	Bottom	3	2014	31.01xSerr
463	MS1_87	1	Top	1	2014	31.01xSerr
464	MS1_87	1	Bottom	2	2014	31.01xSerr
465	MS1_87	2	Top	4	2014	31.01xSerr
466	MS1_87	2	Bottom	4	2014	31.01xSerr
467	MS1_87	3	Top	4	2014	31.01xSerr
468	MS1_87	3	Bottom	4	2014	31.01xSerr
469	MS1_87	4	Top	3	2014	31.01xSerr
470	MS1_87	4	Bottom	2	2014	31.01xSerr
471	MS1_87	5	Top	2	2014	31.01xSerr
472	MS1_87	5	Bottom	3	2014	31.01xSerr
473	MS1_89	1	Top	4	2014	31.01xSerr
474	MS1_89	1	Bottom	4	2014	31.01xSerr
475	MS1_89	2	Top	3	2014	31.01xSerr
476	MS1_89	2	Bottom	3	2014	31.01xSerr
477	MS1_89	3	Top	4	2014	31.01xSerr
478	MS1_89	3	Bottom		2014	31.01xSerr
479	MS1_89	4	Top	4	2014	31.01xSerr
480	MS1_89	4	Bottom	4	2014	31.01xSerr
481	MS1_89	5	Top	2	2014	31.01xSerr
482	MS1_89	5	Bottom	2	2014	31.01xSerr
483	MS1_89	6	Top	4	2014	31.01xSerr
484	MS1_89	6	Bottom	3	2014	31.01xSerr
485	MS1_89	7	Top	4	2014	31.01xSerr
486	MS1_89	7	Bottom	2	2014	31.01xSerr
487	MS1_90	1	Top	4	2014	31.01xSerr
488	MS1_90	1	Bottom	4	2014	31.01xSerr
489	MS1_90	2	Top	4	2014	31.01xSerr
490	MS1_90	2	Bottom	4	2014	31.01xSerr
491	MS1_90	3	Top	4	2014	31.01xSerr
492	MS1_90	3	Bottom	4	2014	31.01xSerr
493	MS1_90	4	Top	4	2014	31.01xSerr
494	MS1_90	4	Bottom	4	2014	31.01xSerr
495	MS1_90	5	Top	4	2014	31.01xSerr
496	MS1_90	5	Bottom	4	2014	31.01xSerr
497	MS1_90	6	Top	4	2014	31.01xSerr
498	MS1_90	6	Bottom	2	2014	31.01xSerr
499	MS1_94	1	Top	4	2014	31.01xSerr
500	MS1_94	1	Bottom	3	2014	31.01xSerr
501	MS1_94	2	Top	2	2014	31.01xSerr
502	MS1_94	2	Bottom	3	2014	31.01xSerr
503	MS1_94	3	Top	4	2014	31.01xSerr
504	MS1_94	3	Bottom	4	2014	31.01xSerr
505	MS1_94	4	Top	4	2014	31.01xSerr
506	MS1_94	4	Bottom	4	2014	31.01xSerr
507	MS1_95	1	Top	3	2014	31.01xSerr
508	MS1_95	1	Bottom	2	2014	31.01xSerr
509	MS1_95	2	Top	4	2014	31.01xSerr
510	MS1_95	2	Bottom	3	2014	31.01xSerr
511	MS1_95	3	Top	3	2014	31.01xSerr
512	MS1_95	3	Bottom	2	2014	31.01xSerr
513	MS1_95	4	Top	3	2014	31.01xSerr
514	MS1_95	4	Bottom	3	2014	31.01xSerr
515	MS1_95	5	Top	4	2014	31.01xSerr
516	MS1_95	5	Bottom	2	2014	31.01xSerr
517	MS1_95	6	Top	3	2014	31.01xSerr
518	MS1_95	6	Bottom	3	2014	31.01xSerr
519	MS1_95	7	Top	2	2014	31.01xSerr
520	MS1_95	7	Bottom	3	2014	31.01xSerr
521	MS1_97	1	Top	4	2014	31.01xSerr
522	MS1_97	1	Bottom	3	2014	31.01xSerr
523	MS1_97	2	Top	4	2014	31.01xSerr
524	MS1_97	2	Bottom	3	2014	31.01xSerr
525	MS1_97	3	Top	4	2014	31.01xSerr
526	MS1_97	3	Bottom	4	2014	31.01xSerr
527	MS1_97	4	Top	3	2014	31.01xSerr
528	MS1_97	4	Bottom	3	2014	31.01xSerr
529	MS1_97	5	Top	4	2014	31.01xSerr
530	MS1_97	5	Bottom	3	2014	31.01xSerr
531	MS1_97	6	Top	4	2014	31.01xSerr
532	MS1_97	6	Bottom	3	2014	31.01xSerr
533	MS1_97	7	Top	2	2014	31.01xSerr
534	MS1_97	7	Bottom	3	2014	31.01xSerr
535	MS1_99	1	Top	3	2014	31.01xSerr
536	MS1_99	1	Bottom	2	2014	31.01xSerr
537	MS1_99	1	Top	2	2014	31.01xSerr
538	MS1_99	1	Bottom	2	2014	31.01xSerr
539	MS1_99	2	Top	2	2014	31.01xSerr
540	MS1_99	2	Bottom	2	2014	31.01xSerr
541	MS1_99	3	Top	2	2014	31.01xSerr
542	MS1_99	3	Bottom	2	2014	31.01xSerr
543	MS1_99	4	Top	2	2014	31.01xSerr
544	MS1_99	4	Bottom	2	2014	31.01xSerr
571	MS1_102	1	Top	3	2015A	31.01xSerr
572	MS1_102	1	Bottom	2	2015A	31.01xSerr
573	MS1_102	2	Top		2015A	31.01xSerr
574	MS1_102	2	Bottom	3	2015A	31.01xSerr
575	MS1_102	3	Top		2015A	31.01xSerr
576	MS1_102	3	Bottom	3	2015A	31.01xSerr
577	MS1_106	1	Top		2015A	31.01xSerr
578	MS1_106	1	Bottom	1	2015A	31.01xSerr
579	MS1_106	2	Top	1	2015A	31.01xSerr
580	MS1_106	2	Bottom	1	2015A	31.01xSerr
581	MS1_128	1	Top	2	2015A	31.01xSerr
582	MS1_128	1	Bottom	2	2015A	31.01xSerr
583	MS1_128	2	Top	1	2015A	31.01xSerr
584	MS1_128	2	Bottom	1	2015A	31.01xSerr
585	MS1_128	3	Top		2015A	31.01xSerr
586	MS1_128	3	Bottom	3	2015A	31.01xSerr
587	MS1_128	4	Top	1	2015A	31.01xSerr
588	MS1_128	4	Bottom	1	2015A	31.01xSerr
589	MS1_26	1	Top	2	2015A	31.01xSerr
590	MS1_26	1	Bottom	2	2015A	31.01xSerr
591	MS1_26	2	Top	2	2015A	31.01xSerr
592	MS1_26	2	Bottom	1	2015A	31.01xSerr
593	MS1_43	1	Top	1	2015A	31.01xSerr
594	MS1_43	1	Bottom	1	2015A	31.01xSerr
595	MS1_43	2	Top		2015A	31.01xSerr
596	MS1_43	2	Bottom	1	2015A	31.01xSerr
597	MS1_44	1	Top	4	2015A	31.01xSerr
598	MS1_44	1	Bottom	2	2015A	31.01xSerr
599	MS1_44	2	Top	1	2015A	31.01xSerr
600	MS1_44	2	Bottom	1	2015A	31.01xSerr
601	MS1_44	3	Top	2	2015A	31.01xSerr
602	MS1_44	3	Bottom	1	2015A	31.01xSerr
603	MS1_50	1	Top	1	2015A	31.01xSerr
604	MS1_50	1	Bottom	1	2015A	31.01xSerr
605	MS1_50	2	Top	1	2015A	31.01xSerr
606	MS1_50	2	Bottom	1	2015A	31.01xSerr
607	MS1_63	1	Top	1	2015A	31.01xSerr
608	MS1_63	1	Bottom	1	2015A	31.01xSerr
609	MS1_63	2	Top	1	2015A	31.01xSerr
610	MS1_63	2	Bottom	1	2015A	31.01xSerr
611	MS1_63	3	Top	1	2015A	31.01xSerr
612	MS1_63	3	Bottom	1	2015A	31.01xSerr
613	MS1_63	4	Top	2	2015A	31.01xSerr
614	MS1_63	4	Bottom	2	2015A	31.01xSerr
615	MS1_84	1	Top		2015A	31.01xSerr
616	MS1_84	1	Bottom	1	2015A	31.01xSerr
617	MS1_84	2	Top		2015A	31.01xSerr
618	MS1_84	2	Bottom	1	2015A	31.01xSerr
619	MS1_84	3	Top	1	2015A	31.01xSerr
620	MS1_84	3	Bottom	1	2015A	31.01xSerr
621	MS1_94	1	Top	3	2015A	31.01xSerr
622	MS1_94	1	Bottom	2	2015A	31.01xSerr
623	MS1_94	2	Top	2	2015A	31.01xSerr
624	MS1_94	2	Bottom	2	2015A	31.01xSerr
625	MS1_95	1	Top	4	2015A	31.01xSerr
626	MS1_95	1	Bottom	3	2015A	31.01xSerr
627	MS1_95	2	Top	4	2015A	31.01xSerr
628	MS1_95	2	Bottom	3	2015A	31.01xSerr
1263	MS1_127	1	Top	1	2015B	31.01xSerr
1264	MS1_127	1	Bottom	1	2015B	31.01xSerr
1265	MS1_127	2	Top	1	2015B	31.01xSerr
1266	MS1_127	2	Bottom	1	2015B	31.01xSerr
1267	MS1_128	1	Top	2	2015B	31.01xSerr
1268	MS1_128	1	Bottom	1	2015B	31.01xSerr
1269	MS1_128	2	Top	3	2015B	31.01xSerr
1270	MS1_128	2	Bottom	2	2015B	31.01xSerr
1271	MS1_128	3	Top	3	2015B	31.01xSerr
1272	MS1_128	3	Bottom	2	2015B	31.01xSerr
1273	MS1_128	4	Top	4	2015B	31.01xSerr
1274	MS1_128	4	Bottom	2	2015B	31.01xSerr
1275	MS1_19	1	Top	2	2015B	31.01xSerr
1276	MS1_19	1	Bottom	2	2015B	31.01xSerr
1277	MS1_19	2	Top	2	2015B	31.01xSerr
1278	MS1_19	2	Bottom	2	2015B	31.01xSerr
1279	MS1_19	3	Top	3	2015B	31.01xSerr
1280	MS1_19	3	Bottom	2	2015B	31.01xSerr
1281	MS1_19	4	Top	3	2015B	31.01xSerr
1282	MS1_19	4	Bottom	2	2015B	31.01xSerr
1283	MS1_19	5	Top	3	2015B	31.01xSerr
1284	MS1_19	5	Bottom	2	2015B	31.01xSerr
1285	MS1_19	6	Top	3	2015B	31.01xSerr
1286	MS1_19	6	Bottom	4	2015B	31.01xSerr
1287	MS1_19	7	Top	4	2015B	31.01xSerr
1288	MS1_19	7	Bottom	3	2015B	31.01xSerr
1289	MS1_31	1	Top	2	2015B	31.01xSerr
1290	MS1_31	1	Bottom	2	2015B	31.01xSerr
1291	MS1_31	2	Top	2	2015B	31.01xSerr
1292	MS1_31	2	Bottom	4	2015B	31.01xSerr
1293	MS1_31	3	Top	3	2015B	31.01xSerr
1294	MS1_31	3	Bottom	3	2015B	31.01xSerr
1295	MS1_41	1	Top	2	2015B	31.01xSerr
1296	MS1_41	1	Bottom	1	2015B	31.01xSerr
1297	MS1_41	2	Top	2	2015B	31.01xSerr
1298	MS1_41	2	Bottom	2	2015B	31.01xSerr
1299	MS1_41	3	Top	3	2015B	31.01xSerr
1300	MS1_41	3	Bottom	3	2015B	31.01xSerr
1301	MS1_51	1	Top	1	2015B	31.01xSerr
1302	MS1_51	1	Bottom	2	2015B	31.01xSerr
1303	MS1_51	2	Top	2	2015B	31.01xSerr
1304	MS1_51	2	Bottom	1	2015B	31.01xSerr
1305	MS1_51	3	Top	2	2015B	31.01xSerr
1306	MS1_51	3	Bottom	2	2015B	31.01xSerr
1307	MS1_51	4	Top	4	2015B	31.01xSerr
1308	MS1_51	4	Bottom	3	2015B	31.01xSerr
1309	MS1_96	1	Top	3	2015B	31.01xSerr
1310	MS1_96	1	Bottom	2	2015B	31.01xSerr
1311	MS1_96	2	Top	3	2015B	31.01xSerr
1312	MS1_96	2	Bottom	3	2015B	31.01xSerr
1313	MS1_96	3	Top	3	2015B	31.01xSerr
1314	MS1_96	3	Bottom	3	2015B	31.01xSerr
1315	MS1_99	1	Top	1	2015B	31.01xSerr
1316	MS1_99	1	Bottom	1	2015B	31.01xSerr
1317	MS1_99	2	Top	2	2015B	31.01xSerr
1318	MS1_99	2	Bottom	1	2015B	31.01xSerr
1319	MS1_99	3	Top	4	2015B	31.01xSerr
1320	MS1_99	3	Bottom	1	2015B	31.01xSerr
1321	MS1_99	4	Top	3	2015B	31.01xSerr
1322	MS1_99	4	Bottom	3	2015B	31.01xSerr
1323	MS1_99	5	Top	4	2015B	31.01xSerr
1324	MS1_99	5	Bottom	3	2015B	31.01xSerr
1457	AC113	1	Top	1	2017EH	31.01xSerr
1458	AC113	1	Bottom	1	2017EH	31.01xSerr
1459	AC113	2	Top	3	2017EH	31.01xSerr
1460	AC113	2	Bottom	2	2017EH	31.01xSerr
1461	AC113	3	Top	2	2017EH	31.01xSerr
1462	AC113	3	Bottom	3	2017EH	31.01xSerr
1463	AC113	4	Top	3	2017EH	31.01xSerr
1464	AC113	4	Bottom	3	2017EH	31.01xSerr
1465	AC113	5	Top	3	2017EH	31.01xSerr
1466	AC113	5	Bottom	2	2017EH	31.01xSerr
1467	AC153	1	Top	4	2017EH	31.01xSerr
1468	AC153	1	Bottom	3	2017EH	31.01xSerr
1469	AC153	2	Top	3	2017EH	31.01xSerr
1470	AC153	2	Bottom	3	2017EH	31.01xSerr
1471	AC153	3	Top	3	2017EH	31.01xSerr
1472	AC153	3	Bottom	2	2017EH	31.01xSerr
1473	AC153	4	Top	3	2017EH	31.01xSerr
1474	AC153	4	Bottom	3	2017EH	31.01xSerr
1475	AC153	5	Top	2	2017EH	31.01xSerr
1476	AC153	5	Bottom	3	2017EH	31.01xSerr
1477	AC155	1	Top	1	2017EH	31.01xSerr
1478	AC155	1	Bottom	1	2017EH	31.01xSerr
1479	AC155	2	Top	2	2017EH	31.01xSerr
1480	AC155	2	Bottom	1	2017EH	31.01xSerr
1481	AC155	3	Top	1	2017EH	31.01xSerr
1482	AC155	3	Bottom	1	2017EH	31.01xSerr
1483	AC155	4	Top	3	2017EH	31.01xSerr
1484	AC155	4	Bottom	3	2017EH	31.01xSerr
1485	AC155	5	Top	2	2017EH	31.01xSerr
1486	AC155	5	Bottom	1	2017EH	31.01xSerr
1487	AC18	1	Top	2	2017EH	31.01xSerr
1488	AC18	1	Bottom	2	2017EH	31.01xSerr
1489	AC18	2	Top	3	2017EH	31.01xSerr
1490	AC18	2	Bottom	3	2017EH	31.01xSerr
1491	AC18	3	Top	3	2017EH	31.01xSerr
1492	AC18	3	Bottom	4	2017EH	31.01xSerr
1493	AC18	4	Top	3	2017EH	31.01xSerr
1494	AC18	4	Bottom	3	2017EH	31.01xSerr
1495	AC18	5	Top	2	2017EH	31.01xSerr
1496	AC18	5	Bottom	2	2017EH	31.01xSerr
1497	AC182	1	Top	1	2017EH	31.01xSerr
1498	AC182	1	Bottom	1	2017EH	31.01xSerr
1499	AC182	2	Top	3	2017EH	31.01xSerr
1500	AC182	2	Bottom	3	2017EH	31.01xSerr
1501	AC182	3	Top	3	2017EH	31.01xSerr
1502	AC182	3	Bottom	2	2017EH	31.01xSerr
1503	AC182	4	Top	4	2017EH	31.01xSerr
1504	AC182	4	Bottom	3	2017EH	31.01xSerr
1505	AC182	5	Top	3	2017EH	31.01xSerr
1506	AC182	5	Bottom	2	2017EH	31.01xSerr
1507	AC189	1	Top	2	2017EH	31.01xSerr
1508	AC189	1	Bottom	2	2017EH	31.01xSerr
1509	AC189	2	Top	1	2017EH	31.01xSerr
1510	AC189	2	Bottom	1	2017EH	31.01xSerr
1511	AC189	3	Top	4	2017EH	31.01xSerr
1512	AC189	3	Bottom	3	2017EH	31.01xSerr
1513	AC189	4	Top	3	2017EH	31.01xSerr
1514	AC189	4	Bottom	3	2017EH	31.01xSerr
1515	AC189	5	Top	3	2017EH	31.01xSerr
1516	AC189	5	Bottom	3	2017EH	31.01xSerr
1517	AC219	1	Top	1	2017EH	31.01xSerr
1518	AC219	1	Bottom	1	2017EH	31.01xSerr
1519	AC219	2	Top	1	2017EH	31.01xSerr
1520	AC219	2	Bottom	2	2017EH	31.01xSerr
1521	AC219	3	Top	1	2017EH	31.01xSerr
1522	AC219	3	Bottom	1	2017EH	31.01xSerr
1523	AC219	4	Top	1	2017EH	31.01xSerr
1524	AC219	4	Bottom	1	2017EH	31.01xSerr
1525	AC219	5	Top	2	2017EH	31.01xSerr
1526	AC219	5	Bottom	1	2017EH	31.01xSerr
1527	AC225	1	Top	3	2017EH	31.01xSerr
1528	AC225	1	Bottom	3	2017EH	31.01xSerr
1529	AC225	2	Top	2	2017EH	31.01xSerr
1530	AC225	2	Bottom	2	2017EH	31.01xSerr
1531	AC225	3	Top	1	2017EH	31.01xSerr
1532	AC225	3	Bottom	1	2017EH	31.01xSerr
1533	AC225	4	Top	4	2017EH	31.01xSerr
1534	AC225	4	Bottom	3	2017EH	31.01xSerr
1535	AC225	5	Top	1	2017EH	31.01xSerr
1536	AC225	5	Bottom	1	2017EH	31.01xSerr
1537	AC257	1	Top	2	2017EH	31.01xSerr
1538	AC257	1	Bottom	3	2017EH	31.01xSerr
1539	AC257	2	Top	2	2017EH	31.01xSerr
1540	AC257	2	Bottom	3	2017EH	31.01xSerr
1541	AC257	3	Top	1	2017EH	31.01xSerr
1542	AC257	3	Bottom	1	2017EH	31.01xSerr
1543	AC257	4	Top	2	2017EH	31.01xSerr
1544	AC257	4	Bottom	2	2017EH	31.01xSerr
1545	AC257	5	Top	2	2017EH	31.01xSerr
1546	AC257	5	Bottom	3	2017EH	31.01xSerr
1547	AC258	1	Top	1	2017EH	31.01xSerr
1548	AC258	1	Bottom	3	2017EH	31.01xSerr
1549	AC258	2	Top	1	2017EH	31.01xSerr
1550	AC258	2	Bottom	1	2017EH	31.01xSerr
1551	AC258	3	Top	2	2017EH	31.01xSerr
1552	AC258	3	Bottom	2	2017EH	31.01xSerr
1553	AC258	4	Top	3	2017EH	31.01xSerr
1554	AC258	4	Bottom	4	2017EH	31.01xSerr
1555	AC258	5	Top	3	2017EH	31.01xSerr
1556	AC258	5	Bottom	3	2017EH	31.01xSerr
1557	AC273	1	Top	2	2017EH	31.01xSerr
1558	AC273	1	Bottom	1	2017EH	31.01xSerr
1559	AC273	2	Top	1	2017EH	31.01xSerr
1560	AC273	2	Bottom	1	2017EH	31.01xSerr
1561	AC273	3	Top	2	2017EH	31.01xSerr
1562	AC273	3	Bottom	3	2017EH	31.01xSerr
1563	AC273	4	Top	3	2017EH	31.01xSerr
1564	AC273	4	Bottom	1	2017EH	31.01xSerr
1565	AC273	5	Top	1	2017EH	31.01xSerr
1566	AC273	5	Bottom	1	2017EH	31.01xSerr
1567	AC280	1	Top	3	2017EH	31.01xSerr
1568	AC280	1	Bottom	1	2017EH	31.01xSerr
1569	AC280	2	Top	1	2017EH	31.01xSerr
1570	AC280	2	Bottom	1	2017EH	31.01xSerr
1571	AC280	3	Top	4	2017EH	31.01xSerr
1572	AC280	3	Bottom	3	2017EH	31.01xSerr
1573	AC280	4	Top	3	2017EH	31.01xSerr
1574	AC280	4	Bottom	4	2017EH	31.01xSerr
1575	AC280	5	Top	4	2017EH	31.01xSerr
1576	AC280	5	Bottom	4	2017EH	31.01xSerr
1577	AC284	1	Top	1	2017EH	31.01xSerr
1578	AC284	1	Bottom	1	2017EH	31.01xSerr
1579	AC284	2	Top	2	2017EH	31.01xSerr
1580	AC284	2	Bottom	1	2017EH	31.01xSerr
1581	AC284	3	Top	4	2017EH	31.01xSerr
1582	AC284	3	Bottom	1	2017EH	31.01xSerr
1583	AC284	4	Top	4	2017EH	31.01xSerr
1584	AC284	4	Bottom	3	2017EH	31.01xSerr
1585	AC284	5	Top	1	2017EH	31.01xSerr
1586	AC284	5	Bottom	1	2017EH	31.01xSerr
1587	AC315	1	Top	4	2017EH	31.01xSerr
1588	AC315	1	Bottom	3	2017EH	31.01xSerr
1589	AC315	2	Top	2	2017EH	31.01xSerr
1590	AC315	2	Bottom	2	2017EH	31.01xSerr
1591	AC315	3	Top	3	2017EH	31.01xSerr
1592	AC315	3	Bottom	4	2017EH	31.01xSerr
1593	AC315	4	Top	1	2017EH	31.01xSerr
1594	AC315	4	Bottom	1	2017EH	31.01xSerr
1595	AC318	1	Top	2	2017EH	31.01xSerr
1596	AC318	1	Bottom	2	2017EH	31.01xSerr
1597	AC318	2	Top	2	2017EH	31.01xSerr
1598	AC318	2	Bottom	2	2017EH	31.01xSerr
1599	AC318	3	Top	4	2017EH	31.01xSerr
1600	AC318	3	Bottom	4	2017EH	31.01xSerr
1601	AC318	4	Top	2	2017EH	31.01xSerr
1602	AC318	4	Bottom	2	2017EH	31.01xSerr
1603	AC318	5	Top	3	2017EH	31.01xSerr
1604	AC318	5	Bottom	1	2017EH	31.01xSerr
1605	AC346	1	Top	2	2017EH	31.01xSerr
1606	AC346	1	Bottom	2	2017EH	31.01xSerr
1607	AC346	2	Top	3	2017EH	31.01xSerr
1608	AC346	2	Bottom	1	2017EH	31.01xSerr
1609	AC346	3	Top	3	2017EH	31.01xSerr
1610	AC346	3	Bottom	3	2017EH	31.01xSerr
1611	AC346	4	Top	2	2017EH	31.01xSerr
1612	AC346	4	Bottom	2	2017EH	31.01xSerr
1613	AC346	5	Top	3	2017EH	31.01xSerr
1614	AC346	5	Bottom	2	2017EH	31.01xSerr
1615	AC394	1	Top	2	2017EH	31.01xSerr
1616	AC394	1	Bottom	1	2017EH	31.01xSerr
1617	AC394	2	Top	2	2017EH	31.01xSerr
1618	AC394	2	Bottom	1	2017EH	31.01xSerr
1619	AC394	3	Top	1	2017EH	31.01xSerr
1620	AC394	3	Bottom	1	2017EH	31.01xSerr
1621	AC394	4	Top	1	2017EH	31.01xSerr
1622	AC394	4	Bottom	1	2017EH	31.01xSerr
1623	AC394	5	Top	1	2017EH	31.01xSerr
1624	AC394	5	Bottom	1	2017EH	31.01xSerr
1625	AC411	1	Top	1	2017EH	31.01xSerr
1626	AC411	1	Bottom	2	2017EH	31.01xSerr
1627	AC411	2	Top	3	2017EH	31.01xSerr
1628	AC411	2	Bottom	2	2017EH	31.01xSerr
1629	AC411	3	Top	3	2017EH	31.01xSerr
1630	AC411	3	Bottom	1	2017EH	31.01xSerr
1631	AC411	4	Top	3	2017EH	31.01xSerr
1632	AC411	4	Bottom	2	2017EH	31.01xSerr
1633	AC411	5	Top	4	2017EH	31.01xSerr
1634	AC411	5	Bottom	2	2017EH	31.01xSerr
1635	AC438	1	Top	2	2017EH	31.01xSerr
1636	AC438	1	Bottom	3	2017EH	31.01xSerr
1637	AC438	2	Top	3	2017EH	31.01xSerr
1638	AC438	2	Bottom	3	2017EH	31.01xSerr
1639	AC438	3	Top	2	2017EH	31.01xSerr
1640	AC438	3	Bottom	3	2017EH	31.01xSerr
1641	AC438	4	Top	3	2017EH	31.01xSerr
1642	AC438	4	Bottom	3	2017EH	31.01xSerr
1643	AC438	5	Top	3	2017EH	31.01xSerr
1644	AC438	5	Bottom	3	2017EH	31.01xSerr
1645	AC454	1	Top	1	2017EH	31.01xSerr
1646	AC454	1	Bottom	1	2017EH	31.01xSerr
1647	AC454	2	Top	3	2017EH	31.01xSerr
1648	AC454	2	Bottom	2	2017EH	31.01xSerr
1649	AC454	3	Top	3	2017EH	31.01xSerr
1650	AC454	3	Bottom	2	2017EH	31.01xSerr
1651	AC454	4	Top	3	2017EH	31.01xSerr
1652	AC454	4	Bottom	3	2017EH	31.01xSerr
1653	AC454	5	Top	2	2017EH	31.01xSerr
1654	AC454	5	Bottom	2	2017EH	31.01xSerr
1655	AC475	1	Top	2	2017EH	31.01xSerr
1656	AC475	1	Bottom	2	2017EH	31.01xSerr
1657	AC475	2	Top	3	2017EH	31.01xSerr
1658	AC475	2	Bottom	2	2017EH	31.01xSerr
1659	AC475	3	Top	1	2017EH	31.01xSerr
1660	AC475	3	Bottom	1	2017EH	31.01xSerr
1661	AC475	4	Top	2	2017EH	31.01xSerr
1662	AC475	4	Bottom	3	2017EH	31.01xSerr
1663	AC475	5	Top	2	2017EH	31.01xSerr
1664	AC475	5	Bottom	2	2017EH	31.01xSerr
1665	AC557	1	Top	1	2017EH	31.01xSerr
1666	AC557	1	Bottom	1	2017EH	31.01xSerr
1667	AC557	2	Top	1	2017EH	31.01xSerr
1668	AC557	2	Bottom	1	2017EH	31.01xSerr
1669	AC557	3	Top	1	2017EH	31.01xSerr
1670	AC557	3	Bottom	2	2017EH	31.01xSerr
1671	AC557	4	Top	2	2017EH	31.01xSerr
1672	AC557	4	Bottom	2	2017EH	31.01xSerr
1673	AC557	5	Top	2	2017EH	31.01xSerr
1674	AC557	5	Bottom	2	2017EH	31.01xSerr
1675	AC558	1	Top	3	2017EH	31.01xSerr
1676	AC558	1	Bottom	2	2017EH	31.01xSerr
1677	AC558	2	Top	2	2017EH	31.01xSerr
1678	AC558	2	Bottom	3	2017EH	31.01xSerr
1679	AC558	3	Top	2	2017EH	31.01xSerr
1680	AC558	3	Bottom	2	2017EH	31.01xSerr
1681	AC558	4	Top	3	2017EH	31.01xSerr
1682	AC558	4	Bottom	3	2017EH	31.01xSerr
1683	AC558	5	Top	3	2017EH	31.01xSerr
1684	AC558	5	Bottom	2	2017EH	31.01xSerr
1685	AC7	1	Top	2	2017EH	31.01xSerr
1686	AC7	1	Bottom	2	2017EH	31.01xSerr
1687	AC7	2	Top	1	2017EH	31.01xSerr
1688	AC7	2	Bottom	1	2017EH	31.01xSerr
1689	AC7	3	Top	3	2017EH	31.01xSerr
1690	AC7	3	Bottom	2	2017EH	31.01xSerr
1691	AC7	4	Top	2	2017EH	31.01xSerr
1692	AC7	4	Bottom	3	2017EH	31.01xSerr
1693	AC7	5	Top	1	2017EH	31.01xSerr
1694	AC7	5	Bottom	1	2017EH	31.01xSerr
1695	AC73	1	Top	1	2017EH	31.01xSerr
1696	AC73	1	Bottom	1	2017EH	31.01xSerr
1697	AC73	2	Top	1	2017EH	31.01xSerr
1698	AC73	2	Bottom	1	2017EH	31.01xSerr
1699	AC73	3	Top	1	2017EH	31.01xSerr
1700	AC73	3	Bottom	1	2017EH	31.01xSerr
1701	AC73	4	Top	1	2017EH	31.01xSerr
1702	AC73	4	Bottom	1	2017EH	31.01xSerr
1703	AC73	5	Top	1	2017EH	31.01xSerr
1704	AC73	5	Bottom	1	2017EH	31.01xSerr
1735	AC116	1	Top	3	2017GH1	31.01xSerr
1736	AC116	1	Bottom	3	2017GH1	31.01xSerr
1737	AC116	2	Top	3	2017GH1	31.01xSerr
1738	AC116	2	Bottom	1	2017GH1	31.01xSerr
1739	AC116	3	Top	1	2017GH1	31.01xSerr
1740	AC116	3	Bottom	3	2017GH1	31.01xSerr
1741	AC116	4	Top	4	2017GH1	31.01xSerr
1742	AC116	4	Bottom	3	2017GH1	31.01xSerr
1743	AC221	1	Top	4	2017GH1	31.01xSerr
1744	AC221	1	Bottom	2	2017GH1	31.01xSerr
1745	AC221	2	Top	4	2017GH1	31.01xSerr
1746	AC221	2	Bottom	3	2017GH1	31.01xSerr
1747	AC221	3	Top	4	2017GH1	31.01xSerr
1748	AC221	3	Bottom	4	2017GH1	31.01xSerr
1749	AC221	4	Top	3	2017GH1	31.01xSerr
1750	AC221	4	Bottom	3	2017GH1	31.01xSerr
1751	AC234	1	Top	3	2017GH1	31.01xSerr
1752	AC234	1	Bottom	3	2017GH1	31.01xSerr
1753	AC234	2	Top	3	2017GH1	31.01xSerr
1754	AC234	2	Bottom	3	2017GH1	31.01xSerr
1755	AC234	3	Top	1	2017GH1	31.01xSerr
1756	AC234	3	Bottom	2	2017GH1	31.01xSerr
1757	AC234	4	Top	4	2017GH1	31.01xSerr
1758	AC234	4	Bottom	3	2017GH1	31.01xSerr
1759	AC262	1	Top	2	2017GH1	31.01xSerr
1760	AC262	1	Bottom	3	2017GH1	31.01xSerr
1761	AC262	2	Top	3	2017GH1	31.01xSerr
1762	AC262	2	Bottom	4	2017GH1	31.01xSerr
1763	AC262	3	Top	4	2017GH1	31.01xSerr
1764	AC262	3	Bottom	3	2017GH1	31.01xSerr
1765	AC267	1	Top	4	2017GH1	31.01xSerr
1766	AC267	1	Bottom	3	2017GH1	31.01xSerr
1767	AC267	2	Top	2	2017GH1	31.01xSerr
1768	AC267	2	Bottom	2	2017GH1	31.01xSerr
1769	AC267	3	Top	4	2017GH1	31.01xSerr
1770	AC267	3	Bottom	2	2017GH1	31.01xSerr
1771	AC267	4	Top	4	2017GH1	31.01xSerr
1772	AC267	4	Bottom	4	2017GH1	31.01xSerr
1773	AC272	1	Top	3	2017GH1	31.01xSerr
1774	AC272	1	Bottom	1	2017GH1	31.01xSerr
1775	AC272	2	Top	1	2017GH1	31.01xSerr
1776	AC272	2	Bottom	3	2017GH1	31.01xSerr
1777	AC272	3	Top	3	2017GH1	31.01xSerr
1778	AC272	3	Bottom	2	2017GH1	31.01xSerr
1779	AC272	4	Top	3	2017GH1	31.01xSerr
1780	AC272	4	Bottom	2	2017GH1	31.01xSerr
1781	AC288	1	Top	3	2017GH1	31.01xSerr
1782	AC288	1	Bottom	4	2017GH1	31.01xSerr
1783	AC288	2	Top	2	2017GH1	31.01xSerr
1784	AC288	2	Bottom	2	2017GH1	31.01xSerr
1785	AC288	3	Top	3	2017GH1	31.01xSerr
1786	AC288	3	Bottom	1	2017GH1	31.01xSerr
1787	AC288	4	Top	1	2017GH1	31.01xSerr
1788	AC288	4	Bottom	1	2017GH1	31.01xSerr
1789	AC293	1	Top	4	2017GH1	31.01xSerr
1790	AC293	1	Bottom	3	2017GH1	31.01xSerr
1791	AC293	2	Top	4	2017GH1	31.01xSerr
1792	AC293	2	Bottom	3	2017GH1	31.01xSerr
1793	AC293	3	Top	2	2017GH1	31.01xSerr
1794	AC293	3	Bottom	2	2017GH1	31.01xSerr
1795	AC293	4	Top	3	2017GH1	31.01xSerr
1796	AC293	4	Bottom	3	2017GH1	31.01xSerr
1797	AC301	1	Top	3	2017GH1	31.01xSerr
1798	AC301	1	Bottom	3	2017GH1	31.01xSerr
1799	AC301	2	Top	4	2017GH1	31.01xSerr
1800	AC301	2	Bottom	3	2017GH1	31.01xSerr
1801	AC301	3	Top	4	2017GH1	31.01xSerr
1802	AC301	3	Bottom	3	2017GH1	31.01xSerr
1803	AC301	4	Top	1	2017GH1	31.01xSerr
1804	AC301	4	Bottom	2	2017GH1	31.01xSerr
1805	AC314	1	Top	1	2017GH1	31.01xSerr
1806	AC314	1	Bottom		2017GH1	31.01xSerr
1807	AC314	2	Top	3	2017GH1	31.01xSerr
1808	AC314	2	Bottom		2017GH1	31.01xSerr
1809	AC314	3	Top	3	2017GH1	31.01xSerr
1810	AC314	3	Bottom	2	2017GH1	31.01xSerr
1811	AC314	4	Top	3	2017GH1	31.01xSerr
1812	AC314	4	Bottom	4	2017GH1	31.01xSerr
1813	AC363	1	Top	4	2017GH1	31.01xSerr
1814	AC363	1	Bottom	3	2017GH1	31.01xSerr
1815	AC363	2	Top	3	2017GH1	31.01xSerr
1816	AC363	2	Bottom	2	2017GH1	31.01xSerr
1817	AC363	3	Top	4	2017GH1	31.01xSerr
1818	AC363	3	Bottom	3	2017GH1	31.01xSerr
1819	AC363	4	Top	4	2017GH1	31.01xSerr
1820	AC363	4	Bottom	3	2017GH1	31.01xSerr
1821	AC428	1	Top	2	2017GH1	31.01xSerr
1822	AC428	1	Bottom	1	2017GH1	31.01xSerr
1823	AC428	2	Top	2	2017GH1	31.01xSerr
1824	AC428	2	Bottom	3	2017GH1	31.01xSerr
1825	AC428	3	Top	2	2017GH1	31.01xSerr
1826	AC428	3	Bottom	3	2017GH1	31.01xSerr
1827	AC428	4	Top	3	2017GH1	31.01xSerr
1828	AC428	4	Bottom	3	2017GH1	31.01xSerr
1829	AC431	1	Top	3	2017GH1	31.01xSerr
1830	AC431	1	Bottom	2	2017GH1	31.01xSerr
1831	AC431	2	Top	3	2017GH1	31.01xSerr
1832	AC431	2	Bottom	3	2017GH1	31.01xSerr
1833	AC431	3	Top	3	2017GH1	31.01xSerr
1834	AC431	3	Bottom	2	2017GH1	31.01xSerr
1835	AC431	4	Top	4	2017GH1	31.01xSerr
1836	AC431	4	Bottom	3	2017GH1	31.01xSerr
1837	AC434	5	Top	4	2017GH1	31.01xSerr
1838	AC434	5	Bottom	3	2017GH1	31.01xSerr
1839	AC434	6	Top	3	2017GH1	31.01xSerr
1840	AC434	6	Bottom	3	2017GH1	31.01xSerr
1841	AC434	7	Top	4	2017GH1	31.01xSerr
1842	AC434	7	Bottom	4	2017GH1	31.01xSerr
1843	AC446	1	Top	4	2017GH1	31.01xSerr
1844	AC446	1	Bottom	4	2017GH1	31.01xSerr
1845	AC446	2	Top	4	2017GH1	31.01xSerr
1846	AC446	2	Bottom	3	2017GH1	31.01xSerr
1847	AC446	3	Top	4	2017GH1	31.01xSerr
1848	AC446	3	Bottom	3	2017GH1	31.01xSerr
1849	AC446	4	Top	4	2017GH1	31.01xSerr
1850	AC446	4	Bottom	3	2017GH1	31.01xSerr
1851	AC448	1	Top	3	2017GH1	31.01xSerr
1852	AC448	1	Bottom	3	2017GH1	31.01xSerr
1853	AC448	2	Top	3	2017GH1	31.01xSerr
1854	AC448	2	Bottom	1	2017GH1	31.01xSerr
1855	AC448	3	Top	1	2017GH1	31.01xSerr
1856	AC448	3	Bottom	2	2017GH1	31.01xSerr
1857	AC448	4	Top	3	2017GH1	31.01xSerr
1858	AC448	4	Bottom	3	2017GH1	31.01xSerr
1859	AC449	1	Top	3	2017GH1	31.01xSerr
1860	AC449	1	Bottom	3	2017GH1	31.01xSerr
1861	AC449	2	Top	4	2017GH1	31.01xSerr
1862	AC449	2	Bottom	4	2017GH1	31.01xSerr
1863	AC449	3	Top	4	2017GH1	31.01xSerr
1864	AC449	3	Bottom	4	2017GH1	31.01xSerr
1865	AC449	4	Top	4	2017GH1	31.01xSerr
1866	AC449	4	Bottom	4	2017GH1	31.01xSerr
1867	AC466	1	Top	3	2017GH1	31.01xSerr
1868	AC466	1	Bottom	2	2017GH1	31.01xSerr
1869	AC466	2	Top	4	2017GH1	31.01xSerr
1870	AC466	2	Bottom	4	2017GH1	31.01xSerr
1871	AC466	3	Top	4	2017GH1	31.01xSerr
1872	AC466	3	Bottom	4	2017GH1	31.01xSerr
1873	AC466	4	Top	3	2017GH1	31.01xSerr
1874	AC466	4	Bottom	3	2017GH1	31.01xSerr
1875	AC468	1	Top	2	2017GH1	31.01xSerr
1876	AC468	1	Bottom	1	2017GH1	31.01xSerr
1877	AC468	2	Top	2	2017GH1	31.01xSerr
1878	AC468	2	Bottom	1	2017GH1	31.01xSerr
1879	AC468	3	Top	2	2017GH1	31.01xSerr
1880	AC468	3	Bottom	3	2017GH1	31.01xSerr
1881	AC469	1	Top	3	2017GH1	31.01xSerr
1882	AC469	1	Bottom	2	2017GH1	31.01xSerr
1883	AC469	2	Top	4	2017GH1	31.01xSerr
1884	AC469	2	Bottom	3	2017GH1	31.01xSerr
1885	AC469	3	Top	3	2017GH1	31.01xSerr
1886	AC469	3	Bottom	3	2017GH1	31.01xSerr
1887	AC473	1	Top	2	2017GH1	31.01xSerr
1888	AC473	1	Bottom		2017GH1	31.01xSerr
1889	AC473	2	Top	2	2017GH1	31.01xSerr
1890	AC473	2	Bottom	3	2017GH1	31.01xSerr
1891	AC473	3	Top	3	2017GH1	31.01xSerr
1892	AC473	3	Bottom	3	2017GH1	31.01xSerr
1893	AC473	4	Top	2	2017GH1	31.01xSerr
1894	AC473	4	Bottom	1	2017GH1	31.01xSerr
1895	AC482	1	Top	3	2017GH1	31.01xSerr
1896	AC482	1	Bottom	3	2017GH1	31.01xSerr
1897	AC482	2	Top	4	2017GH1	31.01xSerr
1898	AC482	2	Bottom	4	2017GH1	31.01xSerr
1899	AC482	3	Top	1	2017GH1	31.01xSerr
1900	AC482	3	Bottom	3	2017GH1	31.01xSerr
1901	AC482	4	Top	2	2017GH1	31.01xSerr
1902	AC482	4	Bottom	2	2017GH1	31.01xSerr
1903	AC486	1	Top	3	2017GH1	31.01xSerr
1904	AC486	1	Bottom	2	2017GH1	31.01xSerr
1905	AC486	2	Top	1	2017GH1	31.01xSerr
1906	AC486	2	Bottom	2	2017GH1	31.01xSerr
1907	AC486	3	Top	3	2017GH1	31.01xSerr
1908	AC486	3	Bottom	2	2017GH1	31.01xSerr
1909	AC486	4	Top	3	2017GH1	31.01xSerr
1910	AC486	4	Bottom	1	2017GH1	31.01xSerr
1911	AC487	1	Top	3	2017GH1	31.01xSerr
1912	AC487	1	Bottom	1	2017GH1	31.01xSerr
1913	AC487	2	Top	2	2017GH1	31.01xSerr
1914	AC487	2	Bottom	1	2017GH1	31.01xSerr
1915	AC487	3	Top	3	2017GH1	31.01xSerr
1916	AC487	3	Bottom	1	2017GH1	31.01xSerr
1917	AC487	4	Top	3	2017GH1	31.01xSerr
1918	AC487	4	Bottom	3	2017GH1	31.01xSerr
1919	AC492	1	Top	2	2017GH1	31.01xSerr
1920	AC492	1	Bottom	4	2017GH1	31.01xSerr
1921	AC492	2	Top	3	2017GH1	31.01xSerr
1922	AC492	2	Bottom	4	2017GH1	31.01xSerr
1923	AC492	3	Top	4	2017GH1	31.01xSerr
1924	AC492	3	Bottom	4	2017GH1	31.01xSerr
1925	AC492	4	Top	4	2017GH1	31.01xSerr
1926	AC492	4	Bottom	4	2017GH1	31.01xSerr
1927	AC494	1	Top	4	2017GH1	31.01xSerr
1928	AC494	1	Bottom	2	2017GH1	31.01xSerr
1929	AC494	2	Top	2	2017GH1	31.01xSerr
1930	AC494	2	Bottom	1	2017GH1	31.01xSerr
1931	AC494	3	Top	3	2017GH1	31.01xSerr
1932	AC494	3	Bottom	2	2017GH1	31.01xSerr
1933	AC494	4	Top	4	2017GH1	31.01xSerr
1934	AC494	4	Bottom	2	2017GH1	31.01xSerr
1935	AC495	1	Top	3	2017GH1	31.01xSerr
1936	AC495	1	Bottom	2	2017GH1	31.01xSerr
1937	AC495	2	Top	3	2017GH1	31.01xSerr
1938	AC495	2	Bottom	1	2017GH1	31.01xSerr
1939	AC495	3	Top	3	2017GH1	31.01xSerr
1940	AC495	3	Bottom	2	2017GH1	31.01xSerr
1941	AC495	4	Top	3	2017GH1	31.01xSerr
1942	AC495	4	Bottom	2	2017GH1	31.01xSerr
1943	AC507	1	Top	4	2017GH1	31.01xSerr
1944	AC507	1	Bottom	2	2017GH1	31.01xSerr
1945	AC507	2	Top	4	2017GH1	31.01xSerr
1946	AC507	2	Bottom	3	2017GH1	31.01xSerr
1947	AC507	3	Top	4	2017GH1	31.01xSerr
1948	AC507	3	Bottom	4	2017GH1	31.01xSerr
1949	AC507	4	Top	4	2017GH1	31.01xSerr
1950	AC507	4	Bottom	3	2017GH1	31.01xSerr
1951	AC515	1	Top	4	2017GH1	31.01xSerr
1952	AC515	1	Bottom	4	2017GH1	31.01xSerr
1953	AC515	2	Top	4	2017GH1	31.01xSerr
1954	AC515	2	Bottom	3	2017GH1	31.01xSerr
1955	AC515	3	Top	2	2017GH1	31.01xSerr
1956	AC515	3	Bottom	2	2017GH1	31.01xSerr
1957	AC515	4	Top	4	2017GH1	31.01xSerr
1958	AC515	4	Bottom	4	2017GH1	31.01xSerr
1959	AC53	1	Top	4	2017GH1	31.01xSerr
1960	AC53	1	Bottom	3	2017GH1	31.01xSerr
1961	AC53	2	Top	3	2017GH1	31.01xSerr
1962	AC53	2	Bottom	3	2017GH1	31.01xSerr
1963	AC53	3	Top	4	2017GH1	31.01xSerr
1964	AC53	3	Bottom	3	2017GH1	31.01xSerr
1965	AC53	4	Top	3	2017GH1	31.01xSerr
1966	AC53	4	Bottom	3	2017GH1	31.01xSerr
1967	AC533	1	Top	3	2017GH1	31.01xSerr
1968	AC533	1	Bottom	2	2017GH1	31.01xSerr
1969	AC533	2	Top	3	2017GH1	31.01xSerr
1970	AC533	2	Bottom	2	2017GH1	31.01xSerr
1971	AC533	3	Top	4	2017GH1	31.01xSerr
1972	AC533	3	Bottom	3	2017GH1	31.01xSerr
1973	AC533	4	Top	4	2017GH1	31.01xSerr
1974	AC533	4	Bottom	3	2017GH1	31.01xSerr
1975	AC564	1	Top	1	2017GH1	31.01xSerr
1976	AC564	1	Bottom	2	2017GH1	31.01xSerr
1977	AC564	2	Top	3	2017GH1	31.01xSerr
1978	AC564	2	Bottom	1	2017GH1	31.01xSerr
1979	AC564	3	Top	4	2017GH1	31.01xSerr
1980	AC564	3	Bottom	3	2017GH1	31.01xSerr
1981	AC564	4	Top	4	2017GH1	31.01xSerr
1982	AC564	4	Bottom	4	2017GH1	31.01xSerr
1983	AC570	1	Top	1	2017GH1	31.01xSerr
1984	AC570	1	Bottom	2	2017GH1	31.01xSerr
1985	AC570	2	Top	1	2017GH1	31.01xSerr
1986	AC570	2	Bottom	1	2017GH1	31.01xSerr
1987	AC570	3	Top	3	2017GH1	31.01xSerr
1988	AC570	3	Bottom	3	2017GH1	31.01xSerr
1989	AC570	4	Top	4	2017GH1	31.01xSerr
1990	AC570	4	Bottom	4	2017GH1	31.01xSerr
1991	AC583	1	Top	4	2017GH1	31.01xSerr
1992	AC583	1	Bottom		2017GH1	31.01xSerr
1993	AC583	2	Top	4	2017GH1	31.01xSerr
1994	AC583	2	Bottom	3	2017GH1	31.01xSerr
1995	AC583	3	Top	4	2017GH1	31.01xSerr
1996	AC583	3	Bottom	3	2017GH1	31.01xSerr
1997	AC583	4	Top	3	2017GH1	31.01xSerr
1998	AC583	4	Bottom	3	2017GH1	31.01xSerr
1999	AC585	1	Top	2	2017GH1	31.01xSerr
2000	AC585	1	Bottom		2017GH1	31.01xSerr
2001	AC585	2	Top	4	2017GH1	31.01xSerr
2002	AC585	2	Bottom	3	2017GH1	31.01xSerr
2003	AC585	3	Top	4	2017GH1	31.01xSerr
2004	AC585	3	Bottom	4	2017GH1	31.01xSerr
2005	AC585	4	Top	3	2017GH1	31.01xSerr
2006	AC585	4	Bottom	2	2017GH1	31.01xSerr
2071	AC103	1	Top	2	2017GH3	31.01xSerr
2072	AC103	1	Bottom	1	2017GH3	31.01xSerr
2073	AC103	2	Top	3	2017GH3	31.01xSerr
2074	AC103	2	Bottom	3	2017GH3	31.01xSerr
2075	AC103	3	Top	3	2017GH3	31.01xSerr
2076	AC103	3	Bottom	2	2017GH3	31.01xSerr
2077	AC103	4	Top	2	2017GH3	31.01xSerr
2078	AC103	4	Bottom	4	2017GH3	31.01xSerr
2079	AC120	1	Top	4	2017GH3	31.01xSerr
2080	AC120	1	Bottom		2017GH3	31.01xSerr
2081	AC120	2	Top	3	2017GH3	31.01xSerr
2082	AC120	2	Bottom	3	2017GH3	31.01xSerr
2083	AC120	3	Top	4	2017GH3	31.01xSerr
2084	AC120	3	Bottom	2	2017GH3	31.01xSerr
2085	AC120	4	Top	4	2017GH3	31.01xSerr
2086	AC120	4	Bottom	3	2017GH3	31.01xSerr
2087	AC121	1	Top	4	2017GH3	31.01xSerr
2088	AC121	1	Bottom	3	2017GH3	31.01xSerr
2089	AC121	2	Top	3	2017GH3	31.01xSerr
2090	AC121	2	Bottom	2	2017GH3	31.01xSerr
2091	AC121	3	Top	3	2017GH3	31.01xSerr
2092	AC121	3	Bottom	2	2017GH3	31.01xSerr
2093	AC121	4	Top	2	2017GH3	31.01xSerr
2094	AC121	4	Bottom	1	2017GH3	31.01xSerr
2095	AC129	1	Top	4	2017GH3	31.01xSerr
2096	AC129	1	Bottom	3	2017GH3	31.01xSerr
2097	AC129	2	Top	2	2017GH3	31.01xSerr
2098	AC129	2	Bottom	1	2017GH3	31.01xSerr
2099	AC129	3	Top	4	2017GH3	31.01xSerr
2100	AC129	3	Bottom	3	2017GH3	31.01xSerr
2101	AC129	4	Top	2	2017GH3	31.01xSerr
2102	AC129	4	Bottom	2	2017GH3	31.01xSerr
2103	AC130	1	Top	3	2017GH3	31.01xSerr
2104	AC130	1	Bottom	1	2017GH3	31.01xSerr
2105	AC130	2	Top	3	2017GH3	31.01xSerr
2106	AC130	2	Bottom	2	2017GH3	31.01xSerr
2107	AC130	3	Top	3	2017GH3	31.01xSerr
2108	AC130	3	Bottom	3	2017GH3	31.01xSerr
2109	AC130	4	Top	2	2017GH3	31.01xSerr
2110	AC130	4	Bottom	2	2017GH3	31.01xSerr
2111	AC141	1	Top	4	2017GH3	31.01xSerr
2112	AC141	1	Bottom	2	2017GH3	31.01xSerr
2113	AC141	2	Top	4	2017GH3	31.01xSerr
2114	AC141	2	Bottom	3	2017GH3	31.01xSerr
2115	AC141	3	Top	1	2017GH3	31.01xSerr
2116	AC141	3	Bottom	4	2017GH3	31.01xSerr
2117	AC141	4	Top	3	2017GH3	31.01xSerr
2118	AC141	4	Bottom	3	2017GH3	31.01xSerr
2119	AC148	1	Top	4	2017GH3	31.01xSerr
2120	AC148	1	Bottom	3	2017GH3	31.01xSerr
2121	AC148	2	Top	4	2017GH3	31.01xSerr
2122	AC148	2	Bottom	3	2017GH3	31.01xSerr
2123	AC148	3	Top	2	2017GH3	31.01xSerr
2124	AC148	3	Bottom	1	2017GH3	31.01xSerr
2125	AC148	4	Top	1	2017GH3	31.01xSerr
2126	AC148	4	Bottom	1	2017GH3	31.01xSerr
2127	AC16	1	Top	3	2017GH3	31.01xSerr
2128	AC16	1	Bottom	1	2017GH3	31.01xSerr
2129	AC16	2	Top	1	2017GH3	31.01xSerr
2130	AC16	2	Bottom	1	2017GH3	31.01xSerr
2131	AC16	3	Top	1	2017GH3	31.01xSerr
2132	AC16	3	Bottom	1	2017GH3	31.01xSerr
2133	AC164	1	Top	4	2017GH3	31.01xSerr
2134	AC164	1	Bottom	3	2017GH3	31.01xSerr
2135	AC164	2	Top	4	2017GH3	31.01xSerr
2136	AC164	2	Bottom	4	2017GH3	31.01xSerr
2137	AC164	3	Top	4	2017GH3	31.01xSerr
2138	AC164	3	Bottom	3	2017GH3	31.01xSerr
2139	AC164	4	Top	3	2017GH3	31.01xSerr
2140	AC164	4	Bottom	3	2017GH3	31.01xSerr
2141	AC172	1	Top	3	2017GH3	31.01xSerr
2142	AC172	1	Bottom	4	2017GH3	31.01xSerr
2143	AC175	1	Top	3	2017GH3	31.01xSerr
2144	AC175	1	Bottom	4	2017GH3	31.01xSerr
2145	AC175	2	Top	3	2017GH3	31.01xSerr
2146	AC175	2	Bottom	3	2017GH3	31.01xSerr
2147	AC175	3	Top	3	2017GH3	31.01xSerr
2148	AC175	3	Bottom	3	2017GH3	31.01xSerr
2149	AC175	4	Top	4	2017GH3	31.01xSerr
2150	AC175	4	Bottom	3	2017GH3	31.01xSerr
2151	AC190	1	Top	4	2017GH3	31.01xSerr
2152	AC190	1	Bottom	3	2017GH3	31.01xSerr
2153	AC190	2	Top	3	2017GH3	31.01xSerr
2154	AC190	2	Bottom	4	2017GH3	31.01xSerr
2155	AC190	3	Top	4	2017GH3	31.01xSerr
2156	AC190	3	Bottom	4	2017GH3	31.01xSerr
2157	AC190	4	Top	3	2017GH3	31.01xSerr
2158	AC190	4	Bottom	4	2017GH3	31.01xSerr
2159	AC2	1	Top	1	2017GH3	31.01xSerr
2160	AC2	1	Bottom	1	2017GH3	31.01xSerr
2161	AC2	2	Top	3	2017GH3	31.01xSerr
2162	AC2	2	Bottom	1	2017GH3	31.01xSerr
2163	AC2	3	Top	2	2017GH3	31.01xSerr
2164	AC2	3	Bottom	1	2017GH3	31.01xSerr
2165	AC2	4	Top	1	2017GH3	31.01xSerr
2166	AC2	4	Bottom	1	2017GH3	31.01xSerr
2167	AC20	1	Top	3	2017GH3	31.01xSerr
2168	AC20	1	Bottom	2	2017GH3	31.01xSerr
2169	AC20	2	Top	3	2017GH3	31.01xSerr
2170	AC20	2	Bottom	4	2017GH3	31.01xSerr
2171	AC20	3	Top	3	2017GH3	31.01xSerr
2172	AC20	3	Bottom	2	2017GH3	31.01xSerr
2173	AC20	4	Top	2	2017GH3	31.01xSerr
2174	AC20	4	Bottom	2	2017GH3	31.01xSerr
2175	AC276	1	Top	1	2017GH3	31.01xSerr
2176	AC276	1	Bottom	1	2017GH3	31.01xSerr
2177	AC276	2	Top	1	2017GH3	31.01xSerr
2178	AC276	2	Bottom	1	2017GH3	31.01xSerr
2179	AC276	3	Top	1	2017GH3	31.01xSerr
2180	AC276	3	Bottom	1	2017GH3	31.01xSerr
2181	AC32	1	Top	2	2017GH3	31.01xSerr
2182	AC32	1	Bottom	1	2017GH3	31.01xSerr
2183	AC32	2	Top	3	2017GH3	31.01xSerr
2184	AC32	2	Bottom	1	2017GH3	31.01xSerr
2185	AC32	3	Top	1	2017GH3	31.01xSerr
2186	AC32	3	Bottom	1	2017GH3	31.01xSerr
2187	AC32	4	Top	1	2017GH3	31.01xSerr
2188	AC32	4	Bottom	1	2017GH3	31.01xSerr
2189	AC338	1	Top	4	2017GH3	31.01xSerr
2190	AC338	1	Bottom	2	2017GH3	31.01xSerr
2191	AC338	2	Top	2	2017GH3	31.01xSerr
2192	AC338	2	Bottom	3	2017GH3	31.01xSerr
2193	AC338	3	Top	1	2017GH3	31.01xSerr
2194	AC338	3	Bottom	3	2017GH3	31.01xSerr
2195	AC338	4	Top	2	2017GH3	31.01xSerr
2196	AC338	4	Bottom	2	2017GH3	31.01xSerr
2197	AC35	1	Top	4	2017GH3	31.01xSerr
2198	AC35	1	Bottom	4	2017GH3	31.01xSerr
2199	AC35	2	Top	3	2017GH3	31.01xSerr
2200	AC35	2	Bottom	3	2017GH3	31.01xSerr
2201	AC35	3	Top	3	2017GH3	31.01xSerr
2202	AC35	3	Bottom	2	2017GH3	31.01xSerr
2203	AC35	4	Top	2	2017GH3	31.01xSerr
2204	AC35	4	Bottom	1	2017GH3	31.01xSerr
2205	AC350	1	Top	4	2017GH3	31.01xSerr
2206	AC350	1	Bottom	3	2017GH3	31.01xSerr
2207	AC350	2	Top	4	2017GH3	31.01xSerr
2208	AC350	2	Bottom	4	2017GH3	31.01xSerr
2209	AC350	3	Top	3	2017GH3	31.01xSerr
2210	AC350	3	Bottom	3	2017GH3	31.01xSerr
2211	AC350	4	Top	2	2017GH3	31.01xSerr
2212	AC350	4	Bottom	2	2017GH3	31.01xSerr
2213	AC356	1	Top	4	2017GH3	31.01xSerr
2214	AC356	1	Bottom	3	2017GH3	31.01xSerr
2215	AC356	2	Top	3	2017GH3	31.01xSerr
2216	AC356	2	Bottom	4	2017GH3	31.01xSerr
2217	AC356	3	Top	4	2017GH3	31.01xSerr
2218	AC356	3	Bottom	3	2017GH3	31.01xSerr
2219	AC356	4	Top	4	2017GH3	31.01xSerr
2220	AC356	4	Bottom	2	2017GH3	31.01xSerr
2221	AC426	1	Top	4	2017GH3	31.01xSerr
2222	AC426	1	Bottom	3	2017GH3	31.01xSerr
2223	AC426	2	Top	4	2017GH3	31.01xSerr
2224	AC426	2	Bottom	3	2017GH3	31.01xSerr
2225	AC426	3	Top	2	2017GH3	31.01xSerr
2226	AC426	3	Bottom	1	2017GH3	31.01xSerr
2227	AC426	4	Top	4	2017GH3	31.01xSerr
2228	AC426	4	Bottom	2	2017GH3	31.01xSerr
2229	AC452	1	Top	1	2017GH3	31.01xSerr
2230	AC452	1	Bottom	1	2017GH3	31.01xSerr
2231	AC452	2	Top	3	2017GH3	31.01xSerr
2232	AC452	2	Bottom	1	2017GH3	31.01xSerr
2233	AC452	3	Top	1	2017GH3	31.01xSerr
2234	AC452	3	Bottom	2	2017GH3	31.01xSerr
2235	AC452	4	Top	1	2017GH3	31.01xSerr
2236	AC452	4	Bottom	1	2017GH3	31.01xSerr
2237	AC54	1	Top	2	2017GH3	31.01xSerr
2238	AC54	1	Bottom	2	2017GH3	31.01xSerr
2239	AC54	2	Top	1	2017GH3	31.01xSerr
2240	AC54	2	Bottom	1	2017GH3	31.01xSerr
2241	AC54	3	Top	2	2017GH3	31.01xSerr
2242	AC54	3	Bottom	1	2017GH3	31.01xSerr
2243	AC54	4	Top	1	2017GH3	31.01xSerr
2244	AC54	4	Bottom	1	2017GH3	31.01xSerr
2245	AC57	1	Top	3	2017GH3	31.01xSerr
2246	AC57	1	Bottom	3	2017GH3	31.01xSerr
2247	AC57	2	Top	4	2017GH3	31.01xSerr
2248	AC57	2	Bottom	3	2017GH3	31.01xSerr
2249	AC57	3	Top	3	2017GH3	31.01xSerr
2250	AC57	3	Bottom	1	2017GH3	31.01xSerr
2251	AC57	4	Top	4	2017GH3	31.01xSerr
2252	AC57	4	Bottom	3	2017GH3	31.01xSerr
2253	AC76	1	Top	4	2017GH3	31.01xSerr
2254	AC76	1	Bottom	2	2017GH3	31.01xSerr
2255	AC76	2	Top	2	2017GH3	31.01xSerr
2256	AC76	2	Bottom	1	2017GH3	31.01xSerr
2257	AC76	3	Top	3	2017GH3	31.01xSerr
2258	AC76	3	Bottom	2	2017GH3	31.01xSerr
2259	AC76	4	Top	3	2017GH3	31.01xSerr
2260	AC76	4	Bottom	2	2017GH3	31.01xSerr
2261	AC83	1	Top	2	2017GH3	31.01xSerr
2262	AC83	1	Bottom	3	2017GH3	31.01xSerr
2263	AC83	2	Top	3	2017GH3	31.01xSerr
2264	AC83	2	Bottom	3	2017GH3	31.01xSerr
2265	AC83	3	Top	2	2017GH3	31.01xSerr
2266	AC83	3	Bottom	2	2017GH3	31.01xSerr
2267	AC83	4	Top	3	2017GH3	31.01xSerr
2268	AC83	4	Bottom	2	2017GH3	31.01xSerr
2395	AC145	1	Top	4	2017GH6	31.01xSerr
2396	AC145	1	Bottom	4	2017GH6	31.01xSerr
2397	AC145	2	Top	4	2017GH6	31.01xSerr
2398	AC145	2	Bottom	3	2017GH6	31.01xSerr
2399	AC145	3	Top	4	2017GH6	31.01xSerr
2400	AC145	3	Bottom	4	2017GH6	31.01xSerr
2401	AC145	4	Top	3	2017GH6	31.01xSerr
2402	AC145	4	Bottom	3	2017GH6	31.01xSerr
2403	AC179	1	Top	4	2017GH6	31.01xSerr
2404	AC179	1	Bottom	3	2017GH6	31.01xSerr
2405	AC179	2	Top	3	2017GH6	31.01xSerr
2406	AC179	2	Bottom	1	2017GH6	31.01xSerr
2407	AC179	3	Top	2	2017GH6	31.01xSerr
2408	AC179	3	Bottom	2	2017GH6	31.01xSerr
2409	AC179	4	Top	4	2017GH6	31.01xSerr
2410	AC179	4	Bottom	1	2017GH6	31.01xSerr
2411	AC22	1	Top	2	2017GH6	31.01xSerr
2412	AC22	1	Bottom	2	2017GH6	31.01xSerr
2413	AC22	2	Top	3	2017GH6	31.01xSerr
2414	AC22	2	Bottom	2	2017GH6	31.01xSerr
2415	AC22	3	Top	3	2017GH6	31.01xSerr
2416	AC22	3	Bottom	2	2017GH6	31.01xSerr
2417	AC22	4	Top	3	2017GH6	31.01xSerr
2418	AC22	4	Bottom	2	2017GH6	31.01xSerr
2419	AC23	1	Top	4	2017GH6	31.01xSerr
2420	AC23	1	Bottom	2	2017GH6	31.01xSerr
2421	AC23	2	Top	3	2017GH6	31.01xSerr
2422	AC23	2	Bottom	3	2017GH6	31.01xSerr
2423	AC23	3	Top	3	2017GH6	31.01xSerr
2424	AC23	3	Bottom	2	2017GH6	31.01xSerr
2425	AC23	4	Top	3	2017GH6	31.01xSerr
2426	AC23	4	Bottom	1	2017GH6	31.01xSerr
2427	AC241	1	Top	3	2017GH6	31.01xSerr
2428	AC241	1	Bottom	2	2017GH6	31.01xSerr
2429	AC241	2	Top	2	2017GH6	31.01xSerr
2430	AC241	2	Bottom	2	2017GH6	31.01xSerr
2431	AC241	3	Top	3	2017GH6	31.01xSerr
2432	AC241	3	Bottom	2	2017GH6	31.01xSerr
2433	AC27	1	Top	3	2017GH6	31.01xSerr
2434	AC27	1	Bottom	2	2017GH6	31.01xSerr
2435	AC27	2	Top	4	2017GH6	31.01xSerr
2436	AC27	2	Bottom	2	2017GH6	31.01xSerr
2437	AC27	3	Top	3	2017GH6	31.01xSerr
2438	AC27	3	Bottom	2	2017GH6	31.01xSerr
2439	AC27	4	Top	3	2017GH6	31.01xSerr
2440	AC27	4	Bottom	2	2017GH6	31.01xSerr
2441	AC29	1	Top	3	2017GH6	31.01xSerr
2442	AC29	1	Bottom	3	2017GH6	31.01xSerr
2443	AC29	2	Top	3	2017GH6	31.01xSerr
2444	AC29	2	Bottom	2	2017GH6	31.01xSerr
2445	AC29	3	Top	4	2017GH6	31.01xSerr
2446	AC29	3	Bottom	3	2017GH6	31.01xSerr
2447	AC294	1	Top	2	2017GH6	31.01xSerr
2448	AC294	1	Bottom	1	2017GH6	31.01xSerr
2449	AC294	2	Top	2	2017GH6	31.01xSerr
2450	AC294	2	Bottom	4	2017GH6	31.01xSerr
2451	AC294	3	Top	3	2017GH6	31.01xSerr
2452	AC294	3	Bottom	2	2017GH6	31.01xSerr
2453	AC402	1	Top	4	2017GH6	31.01xSerr
2454	AC402	1	Bottom	3	2017GH6	31.01xSerr
2455	AC402	2	Top	4	2017GH6	31.01xSerr
2456	AC402	2	Bottom	4	2017GH6	31.01xSerr
2457	AC402	3	Top	4	2017GH6	31.01xSerr
2458	AC402	3	Bottom	2	2017GH6	31.01xSerr
2459	AC402	4	Top	3	2017GH6	31.01xSerr
2460	AC402	4	Bottom	3	2017GH6	31.01xSerr
2461	AC429	1	Top	2	2017GH6	31.01xSerr
2462	AC429	1	Bottom	3	2017GH6	31.01xSerr
2463	AC429	2	Top	3	2017GH6	31.01xSerr
2464	AC429	2	Bottom	3	2017GH6	31.01xSerr
2465	AC429	3	Top	3	2017GH6	31.01xSerr
2466	AC429	3	Bottom	2	2017GH6	31.01xSerr
2467	AC429	4	Top	3	2017GH6	31.01xSerr
2468	AC429	4	Bottom	2	2017GH6	31.01xSerr
2469	AC443	1	Top	3	2017GH6	31.01xSerr
2470	AC443	1	Bottom	2	2017GH6	31.01xSerr
2471	AC443	2	Top	3	2017GH6	31.01xSerr
2472	AC443	2	Bottom	3	2017GH6	31.01xSerr
2473	AC443	3	Top	3	2017GH6	31.01xSerr
2474	AC443	3	Bottom	3	2017GH6	31.01xSerr
2475	AC443	4	Top	3	2017GH6	31.01xSerr
2476	AC443	4	Bottom	2	2017GH6	31.01xSerr
2477	AC472	1	Top	2	2017GH6	31.01xSerr
2478	AC472	1	Bottom	1	2017GH6	31.01xSerr
2479	AC472	2	Top	3	2017GH6	31.01xSerr
2480	AC472	2	Bottom	2	2017GH6	31.01xSerr
2481	AC472	3	Top	1	2017GH6	31.01xSerr
2482	AC472	3	Bottom	1	2017GH6	31.01xSerr
2483	AC472	4	Top	1	2017GH6	31.01xSerr
2484	AC472	4	Bottom	1	2017GH6	31.01xSerr
2485	AC52	1	Top	3	2017GH6	31.01xSerr
2486	AC52	1	Bottom	2	2017GH6	31.01xSerr
2487	AC52	2	Top	3	2017GH6	31.01xSerr
2488	AC52	2	Bottom	2	2017GH6	31.01xSerr
2489	AC52	3	Top	3	2017GH6	31.01xSerr
2490	AC52	3	Bottom	2	2017GH6	31.01xSerr
2491	AC52	4	Top	3	2017GH6	31.01xSerr
2492	AC52	4	Bottom	3	2017GH6	31.01xSerr
2493	AC79	1	Top	2	2017GH6	31.01xSerr
2494	AC79	1	Bottom	1	2017GH6	31.01xSerr
2495	AC79	2	Top	2	2017GH6	31.01xSerr
2496	AC79	2	Bottom	1	2017GH6	31.01xSerr
2497	AC79	3	Top	2	2017GH6	31.01xSerr
2498	AC79	3	Bottom	1	2017GH6	31.01xSerr
2499	AC79	4	Top	3	2017GH6	31.01xSerr
2500	AC79	4	Bottom	1	2017GH6	31.01xSerr
2565	AC1	1	Top	2	2018GH1	31.01xSerr
2566	AC1	1	Bottom	3	2018GH1	31.01xSerr
2567	AC1	2	Top	1	2018GH1	31.01xSerr
2568	AC1	2	Bottom	2	2018GH1	31.01xSerr
2569	AC1	3	Top	2	2018GH1	31.01xSerr
2570	AC1	3	Bottom	3	2018GH1	31.01xSerr
2571	AC1	4	Top	1	2018GH1	31.01xSerr
2572	AC1	4	Bottom	2	2018GH1	31.01xSerr
2573	AC1	5	Top	1	2018GH1	31.01xSerr
2574	AC1	5	Bottom	2	2018GH1	31.01xSerr
2575	AC111	1	Top	1	2018GH1	31.01xSerr
2576	AC111	1	Bottom	1	2018GH1	31.01xSerr
2577	AC111	2	Top		2018GH1	31.01xSerr
2578	AC111	2	Bottom	1	2018GH1	31.01xSerr
2579	AC111	3	Top	1	2018GH1	31.01xSerr
2580	AC111	3	Bottom	2	2018GH1	31.01xSerr
2581	AC111	4	Top	1	2018GH1	31.01xSerr
2582	AC111	4	Bottom	2	2018GH1	31.01xSerr
2583	AC133	1	Top	1	2018GH1	31.01xSerr
2584	AC133	1	Bottom	1	2018GH1	31.01xSerr
2585	AC133	2	Top	1	2018GH1	31.01xSerr
2586	AC133	2	Bottom	2	2018GH1	31.01xSerr
2587	AC133	3	Top	1	2018GH1	31.01xSerr
2588	AC133	3	Bottom	1	2018GH1	31.01xSerr
2589	AC133	4	Top	1	2018GH1	31.01xSerr
2590	AC133	4	Bottom	1	2018GH1	31.01xSerr
2591	AC133	5	Top	1	2018GH1	31.01xSerr
2592	AC133	5	Bottom	1	2018GH1	31.01xSerr
2593	AC157	1	Top	3	2018GH1	31.01xSerr
2594	AC157	1	Bottom	2	2018GH1	31.01xSerr
2595	AC157	2	Top	2	2018GH1	31.01xSerr
2596	AC157	2	Bottom	3	2018GH1	31.01xSerr
2597	AC157	3	Top	3	2018GH1	31.01xSerr
2598	AC157	3	Bottom	2	2018GH1	31.01xSerr
2599	AC157	4	Top	3	2018GH1	31.01xSerr
2600	AC157	4	Bottom	3	2018GH1	31.01xSerr
2601	AC157	5	Top	4	2018GH1	31.01xSerr
2602	AC157	5	Bottom	2	2018GH1	31.01xSerr
2603	AC19	1	Top	2	2018GH1	31.01xSerr
2604	AC19	1	Bottom	2	2018GH1	31.01xSerr
2605	AC19	2	Top	2	2018GH1	31.01xSerr
2606	AC19	2	Bottom	2	2018GH1	31.01xSerr
2607	AC211	1	Top	1	2018GH1	31.01xSerr
2608	AC211	1	Bottom	1	2018GH1	31.01xSerr
2609	AC211	2	Top	2	2018GH1	31.01xSerr
2610	AC211	2	Bottom	2	2018GH1	31.01xSerr
2611	AC211	3	Top	1	2018GH1	31.01xSerr
2612	AC211	3	Bottom	1	2018GH1	31.01xSerr
2613	AC211	4	Top	2	2018GH1	31.01xSerr
2614	AC211	4	Bottom	2	2018GH1	31.01xSerr
2615	AC211	5	Top	1	2018GH1	31.01xSerr
2616	AC211	5	Bottom	2	2018GH1	31.01xSerr
2617	AC222	1	Top	1	2018GH1	31.01xSerr
2618	AC222	1	Bottom	1	2018GH1	31.01xSerr
2619	AC222	2	Top	1	2018GH1	31.01xSerr
2620	AC222	2	Bottom	1	2018GH1	31.01xSerr
2621	AC222	3	Top	1	2018GH1	31.01xSerr
2622	AC222	3	Bottom	2	2018GH1	31.01xSerr
2623	AC222	4	Top	2	2018GH1	31.01xSerr
2624	AC222	4	Bottom	3	2018GH1	31.01xSerr
2625	AC222	5	Top	1	2018GH1	31.01xSerr
2626	AC222	5	Bottom	1	2018GH1	31.01xSerr
2627	AC261	1	Top	1	2018GH1	31.01xSerr
2628	AC261	1	Bottom	1	2018GH1	31.01xSerr
2629	AC261	2	Top	1	2018GH1	31.01xSerr
2630	AC261	2	Bottom	1	2018GH1	31.01xSerr
2631	AC261	3	Top	1	2018GH1	31.01xSerr
2632	AC261	3	Bottom	1	2018GH1	31.01xSerr
2633	AC27	1	Top	3	2018GH1	31.01xSerr
2634	AC27	1	Bottom	2	2018GH1	31.01xSerr
2635	AC27	2	Top	2	2018GH1	31.01xSerr
2636	AC27	2	Bottom	3	2018GH1	31.01xSerr
2637	AC27	3	Top	3	2018GH1	31.01xSerr
2638	AC27	3	Bottom	3	2018GH1	31.01xSerr
2639	AC277	1	Top	3	2018GH1	31.01xSerr
2640	AC277	1	Bottom	2	2018GH1	31.01xSerr
2641	AC277	2	Top	2	2018GH1	31.01xSerr
2642	AC277	2	Bottom	1	2018GH1	31.01xSerr
2643	AC277	3	Top	3	2018GH1	31.01xSerr
2644	AC277	3	Bottom	2	2018GH1	31.01xSerr
2645	AC277	4	Top	2	2018GH1	31.01xSerr
2646	AC277	4	Bottom	2	2018GH1	31.01xSerr
2647	AC277	5	Top	3	2018GH1	31.01xSerr
2648	AC277	5	Bottom	2	2018GH1	31.01xSerr
2649	AC278	1	Top	2	2018GH1	31.01xSerr
2650	AC278	1	Bottom	2	2018GH1	31.01xSerr
2651	AC278	2	Top	1	2018GH1	31.01xSerr
2652	AC278	2	Bottom	1	2018GH1	31.01xSerr
2653	AC278	3	Top	1	2018GH1	31.01xSerr
2654	AC278	3	Bottom	2	2018GH1	31.01xSerr
2655	AC278	4	Top	1	2018GH1	31.01xSerr
2656	AC278	4	Bottom	2	2018GH1	31.01xSerr
2657	AC279	1	Top	1	2018GH1	31.01xSerr
2658	AC279	1	Bottom	1	2018GH1	31.01xSerr
2659	AC279	2	Top	1	2018GH1	31.01xSerr
2660	AC279	2	Bottom	1	2018GH1	31.01xSerr
2661	AC279	3	Top	1	2018GH1	31.01xSerr
2662	AC279	3	Bottom	1	2018GH1	31.01xSerr
2663	AC281	1	Top	2	2018GH1	31.01xSerr
2664	AC281	1	Bottom	2	2018GH1	31.01xSerr
2665	AC281	2	Top	1	2018GH1	31.01xSerr
2666	AC281	2	Bottom	1	2018GH1	31.01xSerr
2667	AC281	3	Top	1	2018GH1	31.01xSerr
2668	AC281	3	Bottom	2	2018GH1	31.01xSerr
2669	AC286	1	Top	1	2018GH1	31.01xSerr
2670	AC286	1	Bottom	1	2018GH1	31.01xSerr
2671	AC286	2	Top	1	2018GH1	31.01xSerr
2672	AC286	2	Bottom	1	2018GH1	31.01xSerr
2673	AC286	3	Top	1	2018GH1	31.01xSerr
2674	AC286	3	Bottom	1	2018GH1	31.01xSerr
2675	AC286	4	Top	1	2018GH1	31.01xSerr
2676	AC286	4	Bottom	1	2018GH1	31.01xSerr
2677	AC286	5	Top	1	2018GH1	31.01xSerr
2678	AC286	5	Bottom	2	2018GH1	31.01xSerr
2679	AC287	1	Top	1	2018GH1	31.01xSerr
2680	AC287	1	Bottom	1	2018GH1	31.01xSerr
2681	AC287	2	Top	1	2018GH1	31.01xSerr
2682	AC287	2	Bottom	1	2018GH1	31.01xSerr
2683	AC287	3	Top	1	2018GH1	31.01xSerr
2684	AC287	3	Bottom	1	2018GH1	31.01xSerr
2685	AC292	1	Top	1	2018GH1	31.01xSerr
2686	AC292	1	Bottom	1	2018GH1	31.01xSerr
2687	AC292	2	Top	1	2018GH1	31.01xSerr
2688	AC292	2	Bottom	1	2018GH1	31.01xSerr
2689	AC292	3	Top	1	2018GH1	31.01xSerr
2690	AC292	3	Bottom	1	2018GH1	31.01xSerr
2691	AC308	1	Top	2	2018GH1	31.01xSerr
2692	AC308	1	Bottom	2	2018GH1	31.01xSerr
2693	AC308	2	Top	3	2018GH1	31.01xSerr
2694	AC308	2	Bottom	2	2018GH1	31.01xSerr
2695	AC308	3	Top	3	2018GH1	31.01xSerr
2696	AC308	3	Bottom	2	2018GH1	31.01xSerr
2697	AC308	4	Top	3	2018GH1	31.01xSerr
2698	AC308	4	Bottom	3	2018GH1	31.01xSerr
2699	AC310	1	Top	1	2018GH1	31.01xSerr
2700	AC310	1	Bottom	1	2018GH1	31.01xSerr
2701	AC310	2	Top	1	2018GH1	31.01xSerr
2702	AC310	2	Bottom	2	2018GH1	31.01xSerr
2703	AC310	3	Top	1	2018GH1	31.01xSerr
2704	AC310	3	Bottom	1	2018GH1	31.01xSerr
2705	AC310	4	Top	1	2018GH1	31.01xSerr
2706	AC310	4	Bottom	1	2018GH1	31.01xSerr
2707	AC312	1	Top	4	2018GH1	31.01xSerr
2708	AC312	1	Bottom	2	2018GH1	31.01xSerr
2709	AC312	2	Top	3	2018GH1	31.01xSerr
2710	AC312	2	Bottom	3	2018GH1	31.01xSerr
2711	AC312	3	Top	2	2018GH1	31.01xSerr
2712	AC312	3	Bottom	2	2018GH1	31.01xSerr
2713	AC312	4	Top	3	2018GH1	31.01xSerr
2714	AC312	4	Bottom	1	2018GH1	31.01xSerr
2715	AC312	5	Top	3	2018GH1	31.01xSerr
2716	AC312	5	Bottom	2	2018GH1	31.01xSerr
2717	AC324	1	Top	2	2018GH1	31.01xSerr
2718	AC324	1	Bottom	1	2018GH1	31.01xSerr
2719	AC324	2	Top	2	2018GH1	31.01xSerr
2720	AC324	2	Bottom	1	2018GH1	31.01xSerr
2721	AC324	3	Top	1	2018GH1	31.01xSerr
2722	AC324	3	Bottom	1	2018GH1	31.01xSerr
2723	AC324	4	Top	2	2018GH1	31.01xSerr
2724	AC324	4	Bottom	1	2018GH1	31.01xSerr
2725	AC324	5	Top	2	2018GH1	31.01xSerr
2726	AC324	5	Bottom	2	2018GH1	31.01xSerr
2727	AC347	1	Top	2	2018GH1	31.01xSerr
2728	AC347	1	Bottom	1	2018GH1	31.01xSerr
2729	AC347	2	Top	1	2018GH1	31.01xSerr
2730	AC347	2	Bottom	2	2018GH1	31.01xSerr
2731	AC347	3	Top	2	2018GH1	31.01xSerr
2732	AC347	3	Bottom	1	2018GH1	31.01xSerr
2733	AC347	4	Top	3	2018GH1	31.01xSerr
2734	AC347	4	Bottom	2	2018GH1	31.01xSerr
2735	AC364	1	Top	2	2018GH1	31.01xSerr
2736	AC364	1	Bottom	1	2018GH1	31.01xSerr
2737	AC364	2	Top	1	2018GH1	31.01xSerr
2738	AC364	2	Bottom	1	2018GH1	31.01xSerr
2739	AC364	3	Top	2	2018GH1	31.01xSerr
2740	AC364	3	Bottom	2	2018GH1	31.01xSerr
2741	AC364	4	Top	2	2018GH1	31.01xSerr
2742	AC364	4	Bottom	2	2018GH1	31.01xSerr
2743	AC364	5	Top	2	2018GH1	31.01xSerr
2744	AC364	5	Bottom	2	2018GH1	31.01xSerr
2745	AC367	1	Top	1	2018GH1	31.01xSerr
2746	AC367	1	Bottom	1	2018GH1	31.01xSerr
2747	AC367	2	Top	3	2018GH1	31.01xSerr
2748	AC367	2	Bottom	1	2018GH1	31.01xSerr
2749	AC367	3	Top	2	2018GH1	31.01xSerr
2750	AC367	3	Bottom	1	2018GH1	31.01xSerr
2751	AC367	4	Top	3	2018GH1	31.01xSerr
2752	AC367	4	Bottom	2	2018GH1	31.01xSerr
2753	AC367	5	Top	3	2018GH1	31.01xSerr
2754	AC367	5	Bottom	2	2018GH1	31.01xSerr
2755	AC370	1	Top		2018GH1	31.01xSerr
2756	AC370	1	Bottom	3	2018GH1	31.01xSerr
2757	AC370	2	Top	1	2018GH1	31.01xSerr
2758	AC370	2	Bottom	1	2018GH1	31.01xSerr
2759	AC370	3	Top	3	2018GH1	31.01xSerr
2760	AC370	3	Bottom	3	2018GH1	31.01xSerr
2761	AC370	4	Top	3	2018GH1	31.01xSerr
2762	AC370	4	Bottom	2	2018GH1	31.01xSerr
2763	AC370	5	Top	2	2018GH1	31.01xSerr
2764	AC370	5	Bottom	2	2018GH1	31.01xSerr
2765	AC370	6	Top	2	2018GH1	31.01xSerr
2766	AC370	6	Bottom	2	2018GH1	31.01xSerr
2767	AC379	1	Top		2018GH1	31.01xSerr
2768	AC379	1	Bottom	2	2018GH1	31.01xSerr
2769	AC379	2	Top	2	2018GH1	31.01xSerr
2770	AC379	2	Bottom	1	2018GH1	31.01xSerr
2771	AC379	3	Top	2	2018GH1	31.01xSerr
2772	AC379	3	Bottom	2	2018GH1	31.01xSerr
2773	AC379	4	Top	2	2018GH1	31.01xSerr
2774	AC379	4	Bottom	2	2018GH1	31.01xSerr
2775	AC379	5	Top	3	2018GH1	31.01xSerr
2776	AC379	5	Bottom	3	2018GH1	31.01xSerr
2777	AC384	1	Top	3	2018GH1	31.01xSerr
2778	AC384	1	Bottom	2	2018GH1	31.01xSerr
2779	AC384	2	Top	3	2018GH1	31.01xSerr
2780	AC384	2	Bottom	3	2018GH1	31.01xSerr
2781	AC384	3	Top	2	2018GH1	31.01xSerr
2782	AC384	3	Bottom	2	2018GH1	31.01xSerr
2783	AC384	4	Top	3	2018GH1	31.01xSerr
2784	AC384	4	Bottom	2	2018GH1	31.01xSerr
2785	AC384	5	Top	4	2018GH1	31.01xSerr
2786	AC384	5	Bottom	2	2018GH1	31.01xSerr
2787	AC386	1	Top	1	2018GH1	31.01xSerr
2788	AC386	1	Bottom	1	2018GH1	31.01xSerr
2789	AC386	2	Top	1	2018GH1	31.01xSerr
2790	AC386	2	Bottom	1	2018GH1	31.01xSerr
2791	AC386	3	Top	1	2018GH1	31.01xSerr
2792	AC386	3	Bottom	1	2018GH1	31.01xSerr
2793	AC516	1	Top	1	2018GH1	31.01xSerr
2794	AC516	1	Bottom	1	2018GH1	31.01xSerr
2795	AC516	2	Top	2	2018GH1	31.01xSerr
2796	AC516	2	Bottom	2	2018GH1	31.01xSerr
2797	AC516	3	Top	1	2018GH1	31.01xSerr
2798	AC516	3	Bottom	1	2018GH1	31.01xSerr
2799	AC554	1	Top	1	2018GH1	31.01xSerr
2800	AC554	1	Bottom	1	2018GH1	31.01xSerr
2801	AC554	2	Top	1	2018GH1	31.01xSerr
2802	AC554	2	Bottom	1	2018GH1	31.01xSerr
2803	AC554	3	Top	1	2018GH1	31.01xSerr
2804	AC554	3	Bottom	1	2018GH1	31.01xSerr
2805	AC559	1	Top	1	2018GH1	31.01xSerr
2806	AC559	1	Bottom	1	2018GH1	31.01xSerr
2807	AC559	2	Top	3	2018GH1	31.01xSerr
2808	AC559	2	Bottom	1	2018GH1	31.01xSerr
2809	AC559	3	Top	3	2018GH1	31.01xSerr
2810	AC559	3	Bottom	1	2018GH1	31.01xSerr
2811	AC559	4	Top	3	2018GH1	31.01xSerr
2812	AC559	4	Bottom	2	2018GH1	31.01xSerr
2813	AC559	5	Top	3	2018GH1	31.01xSerr
2814	AC559	5	Bottom	3	2018GH1	31.01xSerr
2815	AC574	1	Top	1	2018GH1	31.01xSerr
2816	AC574	1	Bottom	1	2018GH1	31.01xSerr
2817	AC574	2	Top	1	2018GH1	31.01xSerr
2818	AC574	2	Bottom	1	2018GH1	31.01xSerr
2819	AC574	3	Top	1	2018GH1	31.01xSerr
2820	AC574	3	Bottom	1	2018GH1	31.01xSerr
2821	AC574	4	Top	1	2018GH1	31.01xSerr
2822	AC574	4	Bottom	1	2018GH1	31.01xSerr
2823	AC65	1	Top	2	2018GH1	31.01xSerr
2824	AC65	1	Bottom	2	2018GH1	31.01xSerr
2825	AC65	2	Top	1	2018GH1	31.01xSerr
2826	AC65	2	Bottom	1	2018GH1	31.01xSerr
2827	AC65	3	Top	1	2018GH1	31.01xSerr
2828	AC65	3	Bottom	2	2018GH1	31.01xSerr
2829	AC65	4	Top	3	2018GH1	31.01xSerr
2830	AC65	4	Bottom	3	2018GH1	31.01xSerr
2831	AC80	1	Top	2	2018GH1	31.01xSerr
2832	AC80	1	Bottom	2	2018GH1	31.01xSerr
2833	AC80	2	Top	2	2018GH1	31.01xSerr
2834	AC80	2	Bottom	1	2018GH1	31.01xSerr
2835	AC80	3	Top	3	2018GH1	31.01xSerr
2836	AC80	3	Bottom	2	2018GH1	31.01xSerr
2837	AC80	4	Top	3	2018GH1	31.01xSerr
2838	AC80	4	Bottom	1	2018GH1	31.01xSerr
2839	AC81	1	Top	1	2018GH1	31.01xSerr
2840	AC81	1	Bottom	1	2018GH1	31.01xSerr
2841	AC81	2	Top	1	2018GH1	31.01xSerr
2842	AC81	2	Bottom	1	2018GH1	31.01xSerr
2843	AC81	3	Top	1	2018GH1	31.01xSerr
2844	AC81	3	Bottom	1	2018GH1	31.01xSerr
2845	AC81	4	Top	3	2018GH1	31.01xSerr
2846	AC81	4	Bottom	3	2018GH1	31.01xSerr
2847	AC81	5	Top	2	2018GH1	31.01xSerr
2848	AC81	5	Bottom	1	2018GH1	31.01xSerr
2849	AC84	1	Top	1	2018GH1	31.01xSerr
2850	AC84	1	Bottom	1	2018GH1	31.01xSerr
2851	AC84	2	Top	1	2018GH1	31.01xSerr
2852	AC84	2	Bottom	1	2018GH1	31.01xSerr
2853	AC84	3	Top	1	2018GH1	31.01xSerr
2854	AC84	3	Bottom	1	2018GH1	31.01xSerr
2855	AC84	4	Top	1	2018GH1	31.01xSerr
2856	AC84	4	Bottom	1	2018GH1	31.01xSerr
2857	AC98	1	Top	1	2018GH1	31.01xSerr
2858	AC98	1	Bottom	1	2018GH1	31.01xSerr
2859	AC98	2	Top	2	2018GH1	31.01xSerr
2860	AC98	2	Bottom	2	2018GH1	31.01xSerr
2861	AC98	3	Top	3	2018GH1	31.01xSerr
2862	AC98	3	Bottom	3	2018GH1	31.01xSerr
2863	AC98	4	Top	2	2018GH1	31.01xSerr
2864	AC98	4	Bottom	2	2018GH1	31.01xSerr
2865	AC98	5	Top	3	2018GH1	31.01xSerr
2866	AC98	5	Bottom	3	2018GH1	31.01xSerr
2889	AC126	1	Top	1	2018GH3	31.01xSerr
2890	AC126	1	Bottom	1	2018GH3	31.01xSerr
2891	AC126	2	Top	2	2018GH3	31.01xSerr
2892	AC126	2	Bottom	2	2018GH3	31.01xSerr
2893	AC126	3	Top	2	2018GH3	31.01xSerr
2894	AC126	3	Bottom	2	2018GH3	31.01xSerr
2895	AC126	4	Top	2	2018GH3	31.01xSerr
2896	AC126	4	Bottom	2	2018GH3	31.01xSerr
2897	AC126	5	Top	2	2018GH3	31.01xSerr
2898	AC126	5	Bottom	2	2018GH3	31.01xSerr
2899	AC134	1	Top	4	2018GH3	31.01xSerr
2900	AC134	1	Bottom	2	2018GH3	31.01xSerr
2901	AC134	2	Top	2	2018GH3	31.01xSerr
2902	AC134	2	Bottom	2	2018GH3	31.01xSerr
2903	AC134	3	Top	2	2018GH3	31.01xSerr
2904	AC134	3	Bottom	2	2018GH3	31.01xSerr
2905	AC134	4	Top	2	2018GH3	31.01xSerr
2906	AC134	4	Bottom	2	2018GH3	31.01xSerr
2907	AC134	5	Top	2	2018GH3	31.01xSerr
2908	AC134	5	Bottom	2	2018GH3	31.01xSerr
2909	AC135	1	Top	2	2018GH3	31.01xSerr
2910	AC135	1	Bottom	1	2018GH3	31.01xSerr
2911	AC135	2	Top	2	2018GH3	31.01xSerr
2912	AC135	2	Bottom	1	2018GH3	31.01xSerr
2913	AC135	3	Top	2	2018GH3	31.01xSerr
2914	AC135	3	Bottom	1	2018GH3	31.01xSerr
2915	AC135	4	Top	1	2018GH3	31.01xSerr
2916	AC135	4	Bottom	1	2018GH3	31.01xSerr
2917	AC135	5	Top	2	2018GH3	31.01xSerr
2918	AC135	5	Bottom	2	2018GH3	31.01xSerr
2919	AC15	1	Top	4	2018GH3	31.01xSerr
2920	AC15	1	Bottom	3	2018GH3	31.01xSerr
2921	AC15	2	Top	1	2018GH3	31.01xSerr
2922	AC15	2	Bottom	1	2018GH3	31.01xSerr
2923	AC15	3	Top	1	2018GH3	31.01xSerr
2924	AC15	3	Bottom	1	2018GH3	31.01xSerr
2925	AC15	4	Top	3	2018GH3	31.01xSerr
2926	AC15	4	Bottom	2	2018GH3	31.01xSerr
2927	AC15	5	Top	3	2018GH3	31.01xSerr
2928	AC15	5	Bottom	3	2018GH3	31.01xSerr
2929	AC160	1	Top	1	2018GH3	31.01xSerr
2930	AC160	1	Bottom	1	2018GH3	31.01xSerr
2931	AC160	2	Top	2	2018GH3	31.01xSerr
2932	AC160	2	Bottom	1	2018GH3	31.01xSerr
2933	AC160	3	Top	1	2018GH3	31.01xSerr
2934	AC160	3	Bottom	1	2018GH3	31.01xSerr
2935	AC163	1	Top	3	2018GH3	31.01xSerr
2936	AC163	1	Bottom	2	2018GH3	31.01xSerr
2937	AC163	2	Top	1	2018GH3	31.01xSerr
2938	AC163	2	Bottom	3	2018GH3	31.01xSerr
2939	AC163	3	Top	3	2018GH3	31.01xSerr
2940	AC163	3	Bottom	3	2018GH3	31.01xSerr
2941	AC163	4	Top	4	2018GH3	31.01xSerr
2942	AC163	4	Bottom	4	2018GH3	31.01xSerr
2943	AC163	5	Top	2	2018GH3	31.01xSerr
2944	AC163	5	Bottom	2	2018GH3	31.01xSerr
2945	AC176	1	Top	4	2018GH3	31.01xSerr
2946	AC176	1	Bottom	4	2018GH3	31.01xSerr
2947	AC176	2	Top	3	2018GH3	31.01xSerr
2948	AC176	2	Bottom	3	2018GH3	31.01xSerr
2949	AC176	3	Top	1	2018GH3	31.01xSerr
2950	AC176	3	Bottom	1	2018GH3	31.01xSerr
2951	AC176	4	Top	2	2018GH3	31.01xSerr
2952	AC176	4	Bottom	3	2018GH3	31.01xSerr
2953	AC184	1	Top	3	2018GH3	31.01xSerr
2954	AC184	1	Bottom	3	2018GH3	31.01xSerr
2955	AC184	2	Top	1	2018GH3	31.01xSerr
2956	AC184	2	Bottom	1	2018GH3	31.01xSerr
2957	AC184	3	Top	2	2018GH3	31.01xSerr
2958	AC184	3	Bottom	2	2018GH3	31.01xSerr
2959	AC184	4	Top	2	2018GH3	31.01xSerr
2960	AC184	4	Bottom	2	2018GH3	31.01xSerr
2961	AC184	5	Top	2	2018GH3	31.01xSerr
2962	AC184	5	Bottom	1	2018GH3	31.01xSerr
2963	AC186	1	Top	3	2018GH3	31.01xSerr
2964	AC186	1	Bottom	3	2018GH3	31.01xSerr
2965	AC186	2	Top	2	2018GH3	31.01xSerr
2966	AC186	2	Bottom	3	2018GH3	31.01xSerr
2967	AC186	3	Top	2	2018GH3	31.01xSerr
2968	AC186	3	Bottom	2	2018GH3	31.01xSerr
2969	AC186	4	Top	3	2018GH3	31.01xSerr
2970	AC186	4	Bottom	3	2018GH3	31.01xSerr
2971	AC206	1	Top	2	2018GH3	31.01xSerr
2972	AC206	1	Bottom	2	2018GH3	31.01xSerr
2973	AC206	2	Top	3	2018GH3	31.01xSerr
2974	AC206	2	Bottom	2	2018GH3	31.01xSerr
2975	AC206	3	Top	1	2018GH3	31.01xSerr
2976	AC206	3	Bottom	2	2018GH3	31.01xSerr
2977	AC206	4	Top	3	2018GH3	31.01xSerr
2978	AC206	4	Bottom	2	2018GH3	31.01xSerr
2979	AC206	5	Top	1	2018GH3	31.01xSerr
2980	AC206	5	Bottom	1	2018GH3	31.01xSerr
2981	AC217	1	Top	3	2018GH3	31.01xSerr
2982	AC217	1	Bottom	3	2018GH3	31.01xSerr
2983	AC217	2	Top	3	2018GH3	31.01xSerr
2984	AC217	2	Bottom	3	2018GH3	31.01xSerr
2985	AC217	3	Top	2	2018GH3	31.01xSerr
2986	AC217	3	Bottom	1	2018GH3	31.01xSerr
2987	AC217	4	Top	2	2018GH3	31.01xSerr
2988	AC217	4	Bottom	1	2018GH3	31.01xSerr
2989	AC217	5	Top	3	2018GH3	31.01xSerr
2990	AC217	5	Bottom	4	2018GH3	31.01xSerr
2991	AC217	6	Top	2	2018GH3	31.01xSerr
2992	AC217	6	Bottom	1	2018GH3	31.01xSerr
2993	AC242	1	Top	3	2018GH3	31.01xSerr
2994	AC242	1	Bottom	2	2018GH3	31.01xSerr
2995	AC242	2	Top	1	2018GH3	31.01xSerr
2996	AC242	2	Bottom	1	2018GH3	31.01xSerr
2997	AC242	3	Top	2	2018GH3	31.01xSerr
2998	AC242	3	Bottom	1	2018GH3	31.01xSerr
2999	AC242	4	Top	2	2018GH3	31.01xSerr
3000	AC242	4	Bottom	2	2018GH3	31.01xSerr
3001	AC242	5	Top	2	2018GH3	31.01xSerr
3002	AC242	5	Bottom	1	2018GH3	31.01xSerr
3003	AC268	1	Top	3	2018GH3	31.01xSerr
3004	AC268	1	Bottom	2	2018GH3	31.01xSerr
3005	AC268	2	Top	1	2018GH3	31.01xSerr
3006	AC268	2	Bottom	1	2018GH3	31.01xSerr
3007	AC268	3	Top	1	2018GH3	31.01xSerr
3008	AC268	3	Bottom	1	2018GH3	31.01xSerr
3009	AC268	4	Top	1	2018GH3	31.01xSerr
3010	AC268	4	Bottom	1	2018GH3	31.01xSerr
3011	AC268	5	Top	2	2018GH3	31.01xSerr
3012	AC268	5	Bottom	1	2018GH3	31.01xSerr
3013	AC289	1	Top	1	2018GH3	31.01xSerr
3014	AC289	1	Bottom	1	2018GH3	31.01xSerr
3015	AC289	2	Top	1	2018GH3	31.01xSerr
3016	AC289	2	Bottom	1	2018GH3	31.01xSerr
3017	AC289	3	Top	1	2018GH3	31.01xSerr
3018	AC289	3	Bottom	1	2018GH3	31.01xSerr
3019	AC289	4	Top	1	2018GH3	31.01xSerr
3020	AC289	4	Bottom	1	2018GH3	31.01xSerr
3021	AC298	1	Top	1	2018GH3	31.01xSerr
3022	AC298	1	Bottom	1	2018GH3	31.01xSerr
3023	AC298	2	Top	1	2018GH3	31.01xSerr
3024	AC298	2	Bottom	2	2018GH3	31.01xSerr
3025	AC298	3	Top	2	2018GH3	31.01xSerr
3026	AC298	3	Bottom	1	2018GH3	31.01xSerr
3027	AC298	4	Top	2	2018GH3	31.01xSerr
3028	AC298	4	Bottom	2	2018GH3	31.01xSerr
3029	AC298	5	Top	2	2018GH3	31.01xSerr
3030	AC298	5	Bottom	1	2018GH3	31.01xSerr
3031	AC3	1	Top	1	2018GH3	31.01xSerr
3032	AC3	1	Bottom	4	2018GH3	31.01xSerr
3033	AC3	2	Top	1	2018GH3	31.01xSerr
3034	AC3	2	Bottom	2	2018GH3	31.01xSerr
3035	AC3	3	Top	2	2018GH3	31.01xSerr
3036	AC3	3	Bottom	3	2018GH3	31.01xSerr
3037	AC30	1	Top	1	2018GH3	31.01xSerr
3038	AC30	1	Bottom	1	2018GH3	31.01xSerr
3039	AC30	2	Top	2	2018GH3	31.01xSerr
3040	AC30	2	Bottom	1	2018GH3	31.01xSerr
3041	AC30	3	Top	1	2018GH3	31.01xSerr
3042	AC30	3	Bottom	1	2018GH3	31.01xSerr
3043	AC30	4	Top	1	2018GH3	31.01xSerr
3044	AC30	4	Bottom	1	2018GH3	31.01xSerr
3045	AC30	5	Top	2	2018GH3	31.01xSerr
3046	AC30	5	Bottom	2	2018GH3	31.01xSerr
3047	AC337	1	Top	4	2018GH3	31.01xSerr
3048	AC337	1	Bottom	3	2018GH3	31.01xSerr
3049	AC337	2	Top	3	2018GH3	31.01xSerr
3050	AC337	2	Bottom	2	2018GH3	31.01xSerr
3051	AC337	3	Top	2	2018GH3	31.01xSerr
3052	AC337	3	Bottom	2	2018GH3	31.01xSerr
3053	AC354	1	Top	3	2018GH3	31.01xSerr
3054	AC354	1	Bottom	2	2018GH3	31.01xSerr
3055	AC354	2	Top	1	2018GH3	31.01xSerr
3056	AC354	2	Bottom	2	2018GH3	31.01xSerr
3057	AC354	3	Top	1	2018GH3	31.01xSerr
3058	AC354	3	Bottom	1	2018GH3	31.01xSerr
3059	AC354	4	Top	2	2018GH3	31.01xSerr
3060	AC354	4	Bottom	1	2018GH3	31.01xSerr
3061	AC354	5	Top	2	2018GH3	31.01xSerr
3062	AC354	5	Bottom	1	2018GH3	31.01xSerr
3063	AC366	1	Top	1	2018GH3	31.01xSerr
3064	AC366	1	Bottom	1	2018GH3	31.01xSerr
3065	AC366	2	Top	1	2018GH3	31.01xSerr
3066	AC366	2	Bottom	1	2018GH3	31.01xSerr
3067	AC366	3	Top	1	2018GH3	31.01xSerr
3068	AC366	3	Bottom	1	2018GH3	31.01xSerr
3069	AC366	4	Top	1	2018GH3	31.01xSerr
3070	AC366	4	Bottom	2	2018GH3	31.01xSerr
3071	AC366	5	Top	1	2018GH3	31.01xSerr
3072	AC366	5	Bottom	2	2018GH3	31.01xSerr
3073	AC407	1	Top	3	2018GH3	31.01xSerr
3074	AC407	1	Bottom	3	2018GH3	31.01xSerr
3075	AC407	2	Top	2	2018GH3	31.01xSerr
3076	AC407	2	Bottom	3	2018GH3	31.01xSerr
3077	AC407	3	Top	3	2018GH3	31.01xSerr
3078	AC407	3	Bottom	2	2018GH3	31.01xSerr
3079	AC407	4	Top	3	2018GH3	31.01xSerr
3080	AC407	4	Bottom	2	2018GH3	31.01xSerr
3081	AC432	1	Top	1	2018GH3	31.01xSerr
3082	AC432	1	Bottom	1	2018GH3	31.01xSerr
3083	AC432	2	Top	2	2018GH3	31.01xSerr
3084	AC432	2	Bottom	3	2018GH3	31.01xSerr
3085	AC432	3	Top	3	2018GH3	31.01xSerr
3086	AC432	3	Bottom	1	2018GH3	31.01xSerr
3087	AC432	4	Top	4	2018GH3	31.01xSerr
3088	AC432	4	Bottom	2	2018GH3	31.01xSerr
3089	AC452	1	Top	2	2018GH3	31.01xSerr
3090	AC452	1	Bottom	2	2018GH3	31.01xSerr
3091	AC452	2	Top	1	2018GH3	31.01xSerr
3092	AC452	2	Bottom	1	2018GH3	31.01xSerr
3093	AC452	3	Top	2	2018GH3	31.01xSerr
3094	AC452	3	Bottom	2	2018GH3	31.01xSerr
3095	AC453	1	Top	4	2018GH3	31.01xSerr
3096	AC453	1	Bottom	4	2018GH3	31.01xSerr
3097	AC453	2	Top	2	2018GH3	31.01xSerr
3098	AC453	2	Bottom	2	2018GH3	31.01xSerr
3099	AC453	3	Top	4	2018GH3	31.01xSerr
3100	AC453	3	Bottom	3	2018GH3	31.01xSerr
3101	AC453	4	Top	2	2018GH3	31.01xSerr
3102	AC453	4	Bottom	1	2018GH3	31.01xSerr
3103	AC453	5	Top	3	2018GH3	31.01xSerr
3104	AC453	5	Bottom	3	2018GH3	31.01xSerr
3105	AC480	1	Top	1	2018GH3	31.01xSerr
3106	AC480	1	Bottom	1	2018GH3	31.01xSerr
3107	AC480	2	Top	1	2018GH3	31.01xSerr
3108	AC480	2	Bottom	1	2018GH3	31.01xSerr
3109	AC480	3	Top	1	2018GH3	31.01xSerr
3110	AC480	3	Bottom	1	2018GH3	31.01xSerr
3111	AC504	1	Top	3	2018GH3	31.01xSerr
3112	AC504	1	Bottom	2	2018GH3	31.01xSerr
3113	AC504	2	Top	1	2018GH3	31.01xSerr
3114	AC504	2	Bottom	2	2018GH3	31.01xSerr
3115	AC504	3	Top	2	2018GH3	31.01xSerr
3116	AC504	3	Bottom	2	2018GH3	31.01xSerr
3117	AC506	1	Top	1	2018GH3	31.01xSerr
3118	AC506	1	Bottom	1	2018GH3	31.01xSerr
3119	AC506	2	Top	1	2018GH3	31.01xSerr
3120	AC506	2	Bottom	1	2018GH3	31.01xSerr
3121	AC506	3	Top	2	2018GH3	31.01xSerr
3122	AC506	3	Bottom	1	2018GH3	31.01xSerr
3123	AC506	4	Top	2	2018GH3	31.01xSerr
[truncated: 575 more rows]

## Sheet: clones 3109
Ser Number	Hybrid or check rootstock	Clone	Top wound /bottom wound$	Score	Experiment	Family
1	TB100	1	Top	3	2015A	31.09xSerr
2	TB100	1	Bottom	2	2015A	31.09xSerr
3	TB100	2	Top	4	2015A	31.09xSerr
4	TB100	2	Bottom	4	2015A	31.09xSerr
5	TB100	3	Top	2	2015A	31.09xSerr
6	TB100	3	Bottom	1	2015A	31.09xSerr
7	TB100	4	Top	3	2015A	31.09xSerr
8	TB100	4	Bottom	2	2015A	31.09xSerr
9	TB100	5	Top	4	2015A	31.09xSerr
10	TB100	5	Bottom	3	2015A	31.09xSerr
11	TB100	6	Top	3	2015A	31.09xSerr
12	TB100	6	Bottom	3	2015A	31.09xSerr
13	TB102	1	Top	2	2015A	31.09xSerr
14	TB102	1	Bottom	1	2015A	31.09xSerr
15	TB102	2	Top		2015A	31.09xSerr
16	TB102	2	Bottom	2	2015A	31.09xSerr
17	TB102	3	Top		2015A	31.09xSerr
18	TB102	3	Bottom	3	2015A	31.09xSerr
19	TB102	4	Top		2015A	31.09xSerr
20	TB102	4	Bottom	2	2015A	31.09xSerr
21	TB102	5	Top		2015A	31.09xSerr
22	TB102	5	Bottom	2	2015A	31.09xSerr
23	TB108	1	Top	1	2015A	31.09xSerr
24	TB108	1	Bottom	1	2015A	31.09xSerr
25	TB108	2	Top		2015A	31.09xSerr
26	TB108	2	Bottom	1	2015A	31.09xSerr
27	TB108	3	Top	1	2015A	31.09xSerr
28	TB108	3	Bottom	1	2015A	31.09xSerr
29	TB109	1	Top		2015A	31.09xSerr
30	TB109	1	Bottom	4	2015A	31.09xSerr
31	TB109	2	Top		2015A	31.09xSerr
32	TB109	2	Bottom	4	2015A	31.09xSerr
33	TB109	3	Top		2015A	31.09xSerr
34	TB109	3	Bottom	4	2015A	31.09xSerr
35	TB109	4	Top	4	2015A	31.09xSerr
36	TB109	4	Bottom	4	2015A	31.09xSerr
37	TB109	5	Top		2015A	31.09xSerr
38	TB109	5	Bottom	4	2015A	31.09xSerr
39	TB11	1	Top	2	2015A	31.09xSerr
40	TB11	1	Bottom	3	2015A	31.09xSerr
41	TB11	2	Top	1	2015A	31.09xSerr
42	TB11	2	Bottom	1	2015A	31.09xSerr
43	TB11	3	Top	4	2015A	31.09xSerr
44	TB11	3	Bottom	4	2015A	31.09xSerr
45	TB11	4	Top	4	2015A	31.09xSerr
46	TB11	4	Bottom	4	2015A	31.09xSerr
47	TB11	5	Top	3	2015A	31.09xSerr
48	TB11	5	Bottom	3	2015A	31.09xSerr
49	TB11	6	Top	4	2015A	31.09xSerr
50	TB11	6	Bottom	4	2015A	31.09xSerr
51	TB12	1	Top	4	2015A	31.09xSerr
52	TB12	1	Bottom	4	2015A	31.09xSerr
53	TB12	2	Top	4	2015A	31.09xSerr
54	TB12	2	Bottom	4	2015A	31.09xSerr
55	TB12	3	Top	2	2015A	31.09xSerr
56	TB12	3	Bottom	3	2015A	31.09xSerr
57	TB12	4	Top	4	2015A	31.09xSerr
58	TB12	4	Bottom	4	2015A	31.09xSerr
59	TB12	5	Top	4	2015A	31.09xSerr
60	TB12	5	Bottom	4	2015A	31.09xSerr
61	TB12	6	Top	4	2015A	31.09xSerr
62	TB12	6	Bottom	4	2015A	31.09xSerr
63	TB12	7	Top	4	2015A	31.09xSerr
64	TB12	7	Bottom	2	2015A	31.09xSerr
65	TB120	1	Top	1	2015A	31.09xSerr
66	TB120	1	Bottom	1	2015A	31.09xSerr
67	TB120	2	Top	1	2015A	31.09xSerr
68	TB120	2	Bottom	1	2015A	31.09xSerr
69	TB13	1	Top	2	2015A	31.09xSerr
70	TB13	1	Bottom	2	2015A	31.09xSerr
71	TB13	2	Top	2	2015A	31.09xSerr
72	TB13	2	Bottom	2	2015A	31.09xSerr
73	TB13	3	Top	3	2015A	31.09xSerr
74	TB13	3	Bottom	2	2015A	31.09xSerr
75	TB13	4	Top	3	2015A	31.09xSerr
76	TB13	4	Bottom	2	2015A	31.09xSerr
77	TB13	5	Top	2	2015A	31.09xSerr
78	TB13	5	Bottom	2	2015A	31.09xSerr
79	TB13	6	Top	2	2015A	31.09xSerr
80	TB13	6	Bottom	2	2015A	31.09xSerr
81	TB13	7	Top	2	2015A	31.09xSerr
82	TB13	7	Bottom	2	2015A	31.09xSerr
83	TB19	1	Top	3	2015A	31.09xSerr
84	TB19	1	Bottom	3	2015A	31.09xSerr
85	TB19	2	Top		2015A	31.09xSerr
86	TB19	2	Bottom	4	2015A	31.09xSerr
87	TB19	3	Top	3	2015A	31.09xSerr
88	TB19	3	Bottom	3	2015A	31.09xSerr
89	TB19	4	Top	3	2015A	31.09xSerr
90	TB19	4	Bottom	3	2015A	31.09xSerr
91	TB19	5	Top	3	2015A	31.09xSerr
92	TB19	5	Bottom	2	2015A	31.09xSerr
93	TB19	6	Top	4	2015A	31.09xSerr
94	TB19	6	Bottom	2	2015A	31.09xSerr
95	TB21	1	Top		2015A	31.09xSerr
96	TB21	1	Bottom	4	2015A	31.09xSerr
97	TB21	2	Top		2015A	31.09xSerr
98	TB21	2	Bottom	4	2015A	31.09xSerr
99	TB21	3	Top	3	2015A	31.09xSerr
100	TB21	3	Bottom	4	2015A	31.09xSerr
101	TB21	4	Top	3	2015A	31.09xSerr
102	TB21	4	Bottom	2	2015A	31.09xSerr
103	TB22	1	Top	4	2015A	31.09xSerr
104	TB22	1	Bottom	4	2015A	31.09xSerr
105	TB22	2	Top	4	2015A	31.09xSerr
106	TB22	2	Bottom	4	2015A	31.09xSerr
107	TB22	3	Top	4	2015A	31.09xSerr
108	TB22	3	Bottom	4	2015A	31.09xSerr
109	TB22	4	Top	4	2015A	31.09xSerr
110	TB22	4	Bottom	4	2015A	31.09xSerr
111	TB22	5	Top	4	2015A	31.09xSerr
112	TB22	5	Bottom	4	2015A	31.09xSerr
113	TB22	6	Top	4	2015A	31.09xSerr
114	TB22	6	Bottom	4	2015A	31.09xSerr
115	TB22	7	Top	4	2015A	31.09xSerr
116	TB22	7	Bottom	4	2015A	31.09xSerr
117	TB26	1	Top	4	2015A	31.09xSerr
118	TB26	1	Bottom	4	2015A	31.09xSerr
119	TB26	2	Top	4	2015A	31.09xSerr
120	TB26	2	Bottom	4	2015A	31.09xSerr
121	TB26	3	Top	4	2015A	31.09xSerr
122	TB26	3	Bottom	3	2015A	31.09xSerr
123	TB26	4	Top	4	2015A	31.09xSerr
124	TB26	4	Bottom	4	2015A	31.09xSerr
125	TB28	1	Top	2	2015A	31.09xSerr
126	TB28	1	Bottom	2	2015A	31.09xSerr
127	TB28	2	Top	4	2015A	31.09xSerr
128	TB28	2	Bottom	4	2015A	31.09xSerr
129	TB28	3	Top	4	2015A	31.09xSerr
130	TB28	3	Bottom	4	2015A	31.09xSerr
131	TB28	4	Top	2	2015A	31.09xSerr
132	TB28	4	Bottom	2	2015A	31.09xSerr
133	TB28	5	Top	4	2015A	31.09xSerr
134	TB28	5	Bottom	2	2015A	31.09xSerr
135	TB28	6	Top	4	2015A	31.09xSerr
136	TB28	6	Bottom	4	2015A	31.09xSerr
137	TB34	1	Top	4	2015A	31.09xSerr
138	TB34	1	Bottom	4	2015A	31.09xSerr
139	TB34	2	Top	3	2015A	31.09xSerr
140	TB34	2	Bottom	2	2015A	31.09xSerr
141	TB34	3	Top	4	2015A	31.09xSerr
142	TB34	3	Bottom	3	2015A	31.09xSerr
143	TB34	4	Top	4	2015A	31.09xSerr
144	TB34	4	Bottom	4	2015A	31.09xSerr
145	TB34	5	Top	4	2015A	31.09xSerr
146	TB34	5	Bottom	4	2015A	31.09xSerr
147	TB34	6	Top	4	2015A	31.09xSerr
148	TB34	6	Bottom	4	2015A	31.09xSerr
149	TB34	7	Top	4	2015A	31.09xSerr
150	TB34	7	Bottom	4	2015A	31.09xSerr
151	TB35	1	Top	4	2015A	31.09xSerr
152	TB35	1	Bottom	4	2015A	31.09xSerr
153	TB35	2	Top		2015A	31.09xSerr
154	TB35	2	Bottom	4	2015A	31.09xSerr
155	TB35	3	Top		2015A	31.09xSerr
156	TB35	3	Bottom	2	2015A	31.09xSerr
157	TB36	1	Top	3	2015A	31.09xSerr
158	TB36	1	Bottom	4	2015A	31.09xSerr
159	TB36	2	Top		2015A	31.09xSerr
160	TB36	2	Bottom	2	2015A	31.09xSerr
161	TB36	3	Top		2015A	31.09xSerr
162	TB36	3	Bottom	4	2015A	31.09xSerr
163	TB36	4	Top	4	2015A	31.09xSerr
164	TB36	4	Bottom	3	2015A	31.09xSerr
165	TB36	5	Top	4	2015A	31.09xSerr
166	TB36	5	Bottom	2	2015A	31.09xSerr
167	TB36	6	Top	4	2015A	31.09xSerr
168	TB36	6	Bottom	4	2015A	31.09xSerr
169	TB36	7	Top	4	2015A	31.09xSerr
170	TB36	7	Bottom	4	2015A	31.09xSerr
171	TB37	1	Top	4	2015A	31.09xSerr
172	TB37	1	Bottom	4	2015A	31.09xSerr
173	TB37	2	Top	4	2015A	31.09xSerr
174	TB37	2	Bottom	4	2015A	31.09xSerr
175	TB37	3	Top	3	2015A	31.09xSerr
176	TB37	3	Bottom	3	2015A	31.09xSerr
177	TB37	4	Top	2	2015A	31.09xSerr
178	TB37	4	Bottom	2	2015A	31.09xSerr
179	TB37	5	Top	4	2015A	31.09xSerr
180	TB37	5	Bottom	3	2015A	31.09xSerr
181	TB38	1	Top	3	2015A	31.09xSerr
182	TB38	1	Bottom	2	2015A	31.09xSerr
183	TB38	2	Top	3	2015A	31.09xSerr
184	TB38	2	Bottom	4	2015A	31.09xSerr
185	TB38	3	Top		2015A	31.09xSerr
186	TB38	3	Bottom	3	2015A	31.09xSerr
187	TB38	4	Top	3	2015A	31.09xSerr
188	TB38	4	Bottom	2	2015A	31.09xSerr
189	TB38	5	Top	2	2015A	31.09xSerr
190	TB38	5	Bottom	2	2015A	31.09xSerr
191	TB38	6	Top	3	2015A	31.09xSerr
192	TB38	6	Bottom	2	2015A	31.09xSerr
193	TB39	1	Top	3	2015A	31.09xSerr
194	TB39	1	Bottom	3	2015A	31.09xSerr
195	TB39	2	Top	3	2015A	31.09xSerr
196	TB39	2	Bottom	3	2015A	31.09xSerr
197	TB39	3	Top	2	2015A	31.09xSerr
198	TB39	3	Bottom	3	2015A	31.09xSerr
199	TB39	4	Top	4	2015A	31.09xSerr
200	TB39	4	Bottom	4	2015A	31.09xSerr
201	TB39	5	Top	4	2015A	31.09xSerr
202	TB39	5	Bottom	4	2015A	31.09xSerr
203	TB39	6	Top	2	2015A	31.09xSerr
204	TB39	6	Bottom	1	2015A	31.09xSerr
205	TB4	1	Top	3	2015A	31.09xSerr
206	TB4	1	Bottom	3	2015A	31.09xSerr
207	TB4	2	Top	3	2015A	31.09xSerr
208	TB4	2	Bottom	3	2015A	31.09xSerr
209	TB4	3	Top	4	2015A	31.09xSerr
210	TB4	3	Bottom	3	2015A	31.09xSerr
211	TB4	4	Top	4	2015A	31.09xSerr
212	TB4	4	Bottom	4	2015A	31.09xSerr
213	TB4	5	Top	3	2015A	31.09xSerr
214	TB4	5	Bottom	3	2015A	31.09xSerr
215	TB4	6	Top	4	2015A	31.09xSerr
216	TB4	6	Bottom	4	2015A	31.09xSerr
217	TB4	7	Top	4	2015A	31.09xSerr
218	TB4	7	Bottom	4	2015A	31.09xSerr
219	TB40	1	Top	3	2015A	31.09xSerr
220	TB40	1	Bottom	2	2015A	31.09xSerr
221	TB40	2	Top	3	2015A	31.09xSerr
222	TB40	2	Bottom	2	2015A	31.09xSerr
223	TB40	3	Top	3	2015A	31.09xSerr
224	TB40	3	Bottom	4	2015A	31.09xSerr
225	TB40	4	Top	4	2015A	31.09xSerr
226	TB40	4	Bottom	4	2015A	31.09xSerr
227	TB40	5	Top	3	2015A	31.09xSerr
228	TB40	5	Bottom	2	2015A	31.09xSerr
229	TB40	6	Top	3	2015A	31.09xSerr
230	TB40	6	Bottom	2	2015A	31.09xSerr
231	TB40	7	Top	2	2015A	31.09xSerr
232	TB40	7	Bottom	2	2015A	31.09xSerr
233	TB44	1	Top		2015A	31.09xSerr
234	TB44	1	Bottom	4	2015A	31.09xSerr
235	TB44	2	Top	4	2015A	31.09xSerr
236	TB44	2	Bottom	4	2015A	31.09xSerr
237	TB44	3	Top	3	2015A	31.09xSerr
238	TB44	3	Bottom	2	2015A	31.09xSerr
239	TB44	4	Top	3	2015A	31.09xSerr
240	TB44	4	Bottom	4	2015A	31.09xSerr
241	TB44	5	Top		2015A	31.09xSerr
242	TB44	5	Bottom	4	2015A	31.09xSerr
243	TB46	1	Top		2015A	31.09xSerr
244	TB46	1	Bottom	1	2015A	31.09xSerr
245	TB46	2	Top		2015A	31.09xSerr
246	TB46	2	Bottom	2	2015A	31.09xSerr
247	TB46	3	Top		2015A	31.09xSerr
248	TB46	3	Bottom	1	2015A	31.09xSerr
249	TB46	4	Top		2015A	31.09xSerr
250	TB46	4	Bottom	2	2015A	31.09xSerr
251	TB46	5	Top		2015A	31.09xSerr
252	TB46	5	Bottom	2	2015A	31.09xSerr
253	TB46	6	Top		2015A	31.09xSerr
254	TB46	6	Bottom	2	2015A	31.09xSerr
255	TB47	1	Top	2	2015A	31.09xSerr
256	TB47	1	Bottom	2	2015A	31.09xSerr
257	TB47	2	Top	4	2015A	31.09xSerr
258	TB47	2	Bottom	4	2015A	31.09xSerr
259	TB47	3	Top	4	2015A	31.09xSerr
260	TB47	3	Bottom	4	2015A	31.09xSerr
261	TB47	4	Top	4	2015A	31.09xSerr
262	TB47	4	Bottom	4	2015A	31.09xSerr
263	TB48	1	Top	4	2015A	31.09xSerr
264	TB48	1	Bottom	3	2015A	31.09xSerr
265	TB48	2	Top	4	2015A	31.09xSerr
266	TB48	2	Bottom	2	2015A	31.09xSerr
267	TB48	3	Top	2	2015A	31.09xSerr
268	TB48	3	Bottom	3	2015A	31.09xSerr
269	TB48	4	Top	4	2015A	31.09xSerr
270	TB48	4	Bottom	4	2015A	31.09xSerr
271	TB48	5	Top	4	2015A	31.09xSerr
272	TB48	5	Bottom	4	2015A	31.09xSerr
273	TB49	1	Top	4	2015A	31.09xSerr
274	TB49	1	Bottom	3	2015A	31.09xSerr
275	TB49	2	Top	4	2015A	31.09xSerr
276	TB49	2	Bottom	3	2015A	31.09xSerr
277	TB49	3	Top	2	2015A	31.09xSerr
278	TB49	3	Bottom	2	2015A	31.09xSerr
279	TB49	4	Top	3	2015A	31.09xSerr
280	TB49	4	Bottom	3	2015A	31.09xSerr
281	TB49	5	Top	4	2015A	31.09xSerr
282	TB49	5	Bottom	4	2015A	31.09xSerr
283	TB49	6	Top	3	2015A	31.09xSerr
284	TB49	6	Bottom	3	2015A	31.09xSerr
285	TB50	1	Top	4	2015A	31.09xSerr
286	TB50	1	Bottom	4	2015A	31.09xSerr
287	TB50	2	Top	4	2015A	31.09xSerr
288	TB50	2	Bottom	4	2015A	31.09xSerr
289	TB50	3	Top	4	2015A	31.09xSerr
290	TB50	3	Bottom	4	2015A	31.09xSerr
291	TB52	1	Top		2015A	31.09xSerr
292	TB52	1	Bottom	1	2015A	31.09xSerr
293	TB52	2	Top		2015A	31.09xSerr
294	TB52	2	Bottom	1	2015A	31.09xSerr
295	TB52	3	Top		2015A	31.09xSerr
296	TB52	3	Bottom	1	2015A	31.09xSerr
297	TB61	1	Top	4	2015A	31.09xSerr
298	TB61	1	Bottom	3	2015A	31.09xSerr
299	TB61	2	Top	4	2015A	31.09xSerr
300	TB61	2	Bottom	4	2015A	31.09xSerr
301	TB61	3	Top	4	2015A	31.09xSerr
302	TB61	3	Bottom	4	2015A	31.09xSerr
303	TB61	4	Top	4	2015A	31.09xSerr
304	TB61	4	Bottom	4	2015A	31.09xSerr
305	TB61	5	Top	3	2015A	31.09xSerr
306	TB61	5	Bottom	2	2015A	31.09xSerr
307	TB62	1	Top	4	2015A	31.09xSerr
308	TB62	1	Bottom	4	2015A	31.09xSerr
309	TB62	2	Top	4	2015A	31.09xSerr
310	TB62	2	Bottom	4	2015A	31.09xSerr
311	TB62	3	Top	4	2015A	31.09xSerr
312	TB62	3	Bottom	3	2015A	31.09xSerr
313	TB65	1	Top		2015A	31.09xSerr
314	TB65	1	Bottom	2	2015A	31.09xSerr
315	TB65	2	Top		2015A	31.09xSerr
316	TB65	2	Bottom	2	2015A	31.09xSerr
317	TB65	3	Top		2015A	31.09xSerr
318	TB65	3	Bottom	3	2015A	31.09xSerr
319	TB66	4	Top	4	2015A	31.09xSerr
320	TB66	4	Bottom	2	2015A	31.09xSerr
321	TB66	5	Top	4	2015A	31.09xSerr
322	TB66	5	Bottom	3	2015A	31.09xSerr
323	TB66	6	Top	4	2015A	31.09xSerr
324	TB66	6	Bottom	4	2015A	31.09xSerr
325	TB66	7	Top	4	2015A	31.09xSerr
326	TB66	7	Bottom	4	2015A	31.09xSerr
327	TB66	8	Top	4	2015A	31.09xSerr
328	TB66	8	Bottom	4	2015A	31.09xSerr
329	TB66	9	Top	4	2015A	31.09xSerr
330	TB66	9	Bottom	4	2015A	31.09xSerr
331	TB66	10	Top	4	2015A	31.09xSerr
332	TB66	10	Bottom	4	2015A	31.09xSerr
333	TB66	11	Top	4	2015A	31.09xSerr
334	TB66	11	Bottom	4	2015A	31.09xSerr
335	TB66	12	Top	4	2015A	31.09xSerr
336	TB66	12	Bottom	2	2015A	31.09xSerr
337	TB68	1	Top		2015A	31.09xSerr
338	TB68	1	Bottom	4	2015A	31.09xSerr
339	TB68	2	Top	2	2015A	31.09xSerr
340	TB68	2	Bottom	2	2015A	31.09xSerr
341	TB68	3	Top	3	2015A	31.09xSerr
342	TB68	3	Bottom	2	2015A	31.09xSerr
343	TB68	4	Top	3	2015A	31.09xSerr
344	TB68	4	Bottom	2	2015A	31.09xSerr
345	TB68	5	Top	4	2015A	31.09xSerr
346	TB68	5	Bottom	2	2015A	31.09xSerr
347	TB68	6	Top	4	2015A	31.09xSerr
348	TB68	6	Bottom	4	2015A	31.09xSerr
349	TB69	1	Top		2015A	31.09xSerr
350	TB69	1	Bottom	4	2015A	31.09xSerr
351	TB69	2	Top	3	2015A	31.09xSerr
352	TB69	2	Bottom	4	2015A	31.09xSerr
353	TB7	1	Top	4	2015A	31.09xSerr
354	TB7	1	Bottom	4	2015A	31.09xSerr
355	TB7	2	Top	4	2015A	31.09xSerr
356	TB7	2	Bottom	4	2015A	31.09xSerr
357	TB7	3	Top	4	2015A	31.09xSerr
358	TB7	3	Bottom	4	2015A	31.09xSerr
359	TB7	4	Top	4	2015A	31.09xSerr
360	TB7	4	Bottom	3	2015A	31.09xSerr
361	TB7	5	Top	4	2015A	31.09xSerr
362	TB7	5	Bottom	4	2015A	31.09xSerr
363	TB7	6	Top	4	2015A	31.09xSerr
364	TB7	6	Bottom	4	2015A	31.09xSerr
365	TB70	1	Top		2015A	31.09xSerr
366	TB70	1	Bottom	3	2015A	31.09xSerr
367	TB70	2	Top		2015A	31.09xSerr
368	TB70	2	Bottom	4	2015A	31.09xSerr
369	TB70	3	Top	3	2015A	31.09xSerr
370	TB70	3	Bottom	3	2015A	31.09xSerr
371	TB70	4	Top	4	2015A	31.09xSerr
372	TB70	4	Bottom	3	2015A	31.09xSerr
373	TB70	5	Top	4	2015A	31.09xSerr
374	TB70	5	Bottom	4	2015A	31.09xSerr
375	TB71	1	Top	1	2015A	31.09xSerr
376	TB71	1	Bottom	2	2015A	31.09xSerr
377	TB71	2	Top		2015A	31.09xSerr
378	TB71	2	Bottom	2	2015A	31.09xSerr
379	TB71	3	Top		2015A	31.09xSerr
380	TB71	3	Bottom	1	2015A	31.09xSerr
381	TB71	4	Top		2015A	31.09xSerr
382	TB71	4	Bottom	1	2015A	31.09xSerr
383	TB73	1	Top	4	2015A	31.09xSerr
384	TB73	1	Bottom	4	2015A	31.09xSerr
385	TB73	2	Top	4	2015A	31.09xSerr
386	TB73	2	Bottom	4	2015A	31.09xSerr
387	TB73	3	Top		2015A	31.09xSerr
388	TB73	3	Bottom	4	2015A	31.09xSerr
389	TB73	4	Top		2015A	31.09xSerr
390	TB73	4	Bottom	3	2015A	31.09xSerr
391	TB73	5	Top	4	2015A	31.09xSerr
392	TB73	5	Bottom	4	2015A	31.09xSerr
393	TB73	6	Top		2015A	31.09xSerr
394	TB73	6	Bottom	4	2015A	31.09xSerr
395	TB73	7	Top		2015A	31.09xSerr
396	TB73	7	Bottom	4	2015A	31.09xSerr
397	TB78	1	Top	3	2015A	31.09xSerr
398	TB78	1	Bottom	3	2015A	31.09xSerr
399	TB78	2	Top	4	2015A	31.09xSerr
400	TB78	2	Bottom	3	2015A	31.09xSerr
401	TB78	3	Top	4	2015A	31.09xSerr
402	TB78	3	Bottom	3	2015A	31.09xSerr
403	TB78	4	Top	3	2015A	31.09xSerr
404	TB78	4	Bottom	3	2015A	31.09xSerr
405	TB78	5	Top	4	2015A	31.09xSerr
406	TB78	5	Bottom	2	2015A	31.09xSerr
407	TB78	6	Top	4	2015A	31.09xSerr
408	TB78	6	Bottom	4	2015A	31.09xSerr
409	TB78	7	Top		2015A	31.09xSerr
410	TB78	7	Bottom	4	2015A	31.09xSerr
411	TB79	1	Top		2015A	31.09xSerr
412	TB79	1	Bottom	2	2015A	31.09xSerr
413	TB8	1	Top	4	2015A	31.09xSerr
414	TB8	1	Bottom	3	2015A	31.09xSerr
415	TB8	2	Top	4	2015A	31.09xSerr
416	TB8	2	Bottom	3	2015A	31.09xSerr
417	TB8	3	Top		2015A	31.09xSerr
418	TB8	3	Bottom	3	2015A	31.09xSerr
419	TB8	4	Top	4	2015A	31.09xSerr
420	TB8	4	Bottom	4	2015A	31.09xSerr
421	TB8	5	Top	4	2015A	31.09xSerr
422	TB8	5	Bottom	4	2015A	31.09xSerr
423	TB8	6	Top	4	2015A	31.09xSerr
424	TB8	6	Bottom	4	2015A	31.09xSerr
425	TB8	7	Top		2015A	31.09xSerr
426	TB8	7	Bottom		2015A	31.09xSerr
427	TB82	1	Top		2015A	31.09xSerr
428	TB82	1	Bottom	3	2015A	31.09xSerr
429	TB82	2	Top		2015A	31.09xSerr
430	TB82	2	Bottom	1	2015A	31.09xSerr
431	TB83	1	Top		2015A	31.09xSerr
432	TB83	1	Bottom	4	2015A	31.09xSerr
433	TB83	2	Top	3	2015A	31.09xSerr
434	TB83	2	Bottom	3	2015A	31.09xSerr
435	TB83	3	Top		2015A	31.09xSerr
436	TB83	3	Bottom	4	2015A	31.09xSerr
437	TB83	4	Top		2015A	31.09xSerr
438	TB83	4	Bottom	4	2015A	31.09xSerr
439	TB83	5	Top		2015A	31.09xSerr
440	TB83	5	Bottom	4	2015A	31.09xSerr
441	TB86	1	Top	2	2015A	31.09xSerr
442	TB86	1	Bottom	2	2015A	31.09xSerr
443	TB86	2	Top	3	2015A	31.09xSerr
444	TB86	2	Bottom	4	2015A	31.09xSerr
445	TB86	3	Top	2	2015A	31.09xSerr
446	TB86	3	Bottom	2	2015A	31.09xSerr
447	TB86	4	Top	2	2015A	31.09xSerr
448	TB86	4	Bottom	2	2015A	31.09xSerr
449	TB86	5	Top	4	2015A	31.09xSerr
450	TB86	5	Bottom	4	2015A	31.09xSerr
451	TB86	6	Top	2	2015A	31.09xSerr
452	TB86	6	Bottom	2	2015A	31.09xSerr
453	TB86	7	Top	4	2015A	31.09xSerr
454	TB86	7	Bottom	4	2015A	31.09xSerr
455	TB87	1	Top	4	2015A	31.09xSerr
456	TB87	1	Bottom	4	2015A	31.09xSerr
457	TB87	2	Top	4	2015A	31.09xSerr
458	TB87	2	Bottom	4	2015A	31.09xSerr
459	TB87	3	Top	4	2015A	31.09xSerr
460	TB87	3	Bottom	4	2015A	31.09xSerr
461	TB87	4	Top	4	2015A	31.09xSerr
462	TB87	4	Bottom	4	2015A	31.09xSerr
463	TB87	5	Top	4	2015A	31.09xSerr
464	TB87	5	Bottom	4	2015A	31.09xSerr
465	TB88	1	Top		2015A	31.09xSerr
466	TB88	1	Bottom	1	2015A	31.09xSerr
467	TB88	2	Top	1	2015A	31.09xSerr
468	TB88	2	Bottom	1	2015A	31.09xSerr
469	TB88	3	Top		2015A	31.09xSerr
470	TB88	3	Bottom	1	2015A	31.09xSerr
471	TB88	4	Top		2015A	31.09xSerr
472	TB88	4	Bottom	1	2015A	31.09xSerr
473	TB88	5	Top		2015A	31.09xSerr
474	TB88	5	Bottom	1	2015A	31.09xSerr
475	TB88	6	Top		2015A	31.09xSerr
476	TB88	6	Bottom	1	2015A	31.09xSerr
477	TB88	7	Top	1	2015A	31.09xSerr
478	TB88	7	Bottom	1	2015A	31.09xSerr
479	TB90	1	Top	2	2015A	31.09xSerr
480	TB90	1	Bottom	1	2015A	31.09xSerr
481	TB90	2	Top		2015A	31.09xSerr
482	TB90	2	Bottom	3	2015A	31.09xSerr
483	TB90	3	Top	2	2015A	31.09xSerr
484	TB90	3	Bottom	2	2015A	31.09xSerr
485	TB90	4	Top	4	2015A	31.09xSerr
486	TB90	4	Bottom	4	2015A	31.09xSerr
487	TB90	5	Top	4	2015A	31.09xSerr
488	TB90	5	Bottom	2	2015A	31.09xSerr
489	TB90	6	Top	3	2015A	31.09xSerr
490	TB90	6	Bottom	2	2015A	31.09xSerr
491	TB90	7	Top	3	2015A	31.09xSerr
492	TB90	7	Bottom	1	2015A	31.09xSerr
493	TB91	1	Top	4	2015A	31.09xSerr
494	TB91	1	Bottom	3	2015A	31.09xSerr
495	TB91	2	Top		2015A	31.09xSerr
496	TB91	2	Bottom	4	2015A	31.09xSerr
497	TB91	3	Top		2015A	31.09xSerr
498	TB91	3	Bottom	3	2015A	31.09xSerr
499	TB91	4	Top	4	2015A	31.09xSerr
500	TB91	4	Bottom	3	2015A	31.09xSerr
501	TB91	5	Top	4	2015A	31.09xSerr
502	TB91	5	Bottom	4	2015A	31.09xSerr
503	TB91	6	Top	4	2015A	31.09xSerr
504	TB91	6	Bottom	4	2015A	31.09xSerr
505	TB92	1	Top	2	2015A	31.09xSerr
506	TB92	1	Bottom	3	2015A	31.09xSerr
507	TB92	2	Top		2015A	31.09xSerr
508	TB92	2	Bottom	2	2015A	31.09xSerr
509	TB92	3	Top	3	2015A	31.09xSerr
510	TB92	3	Bottom	3	2015A	31.09xSerr
511	TB92	4	Top		2015A	31.09xSerr
512	TB92	4	Bottom	3	2015A	31.09xSerr
513	TB92	5	Top	4	2015A	31.09xSerr
514	TB92	5	Bottom	4	2015A	31.09xSerr
515	TB92	6	Top	3	2015A	31.09xSerr
516	TB92	6	Bottom	4	2015A	31.09xSerr
517	TB95	1	Top		2015A	31.09xSerr
518	TB95	1	Bottom	4	2015A	31.09xSerr
519	TB95	2	Top	4	2015A	31.09xSerr
520	TB95	2	Bottom	4	2015A	31.09xSerr
521	TB95	3	Top	4	2015A	31.09xSerr
522	TB95	3	Bottom	4	2015A	31.09xSerr
523	TB95	4	Top	4	2015A	31.09xSerr
524	TB95	4	Bottom	4	2015A	31.09xSerr
525	TB95	5	Top	4	2015A	31.09xSerr
526	TB95	5	Bottom	4	2015A	31.09xSerr
527	TB95	6	Top	4	2015A	31.09xSerr
528	TB95	6	Bottom	3	2015A	31.09xSerr
529	TB95	7	Top	4	2015A	31.09xSerr
530	TB95	7	Bottom	3	2015A	31.09xSerr
531	TB97	1	Top	3	2015A	31.09xSerr
532	TB97	1	Bottom	2	2015A	31.09xSerr
533	TB97	2	Top		2015A	31.09xSerr
534	TB97	2	Bottom	3	2015A	31.09xSerr
535	TB97	3	Top	1	2015A	31.09xSerr
536	TB97	3	Bottom	1	2015A	31.09xSerr
537	TB97	4	Top	4	2015A	31.09xSerr
538	TB97	4	Bottom	3	2015A	31.09xSerr
539	TB99	1	Top	3	2015A	31.09xSerr
540	TB99	1	Bottom	3	2015A	31.09xSerr
541	TB99	2	Top	2	2015A	31.09xSerr
542	TB99	2	Bottom	2	2015A	31.09xSerr
543	TB99	3	Top	4	2015A	31.09xSerr
544	TB99	3	Bottom	4	2015A	31.09xSerr
545	TB99	4	Top	4	2015A	31.09xSerr
546	TB99	4	Bottom	3	2015A	31.09xSerr
547	TB99	5	Top	3	2015A	31.09xSerr
548	TB99	5	Bottom	3	2015A	31.09xSerr
549	EA12	1	Top	2	2015B	31.09xSerr
550	EA12	1	Bottom	2	2015B	31.09xSerr
551	EA12	2	Top	3	2015B	31.09xSerr
552	EA12	2	Bottom	1	2015B	31.09xSerr
553	EA12	3	Top	2	2015B	31.09xSerr
554	EA12	3	Bottom	2	2015B	31.09xSerr
555	EA12	4	Top	3	2015B	31.09xSerr
556	EA12	4	Bottom	2	2015B	31.09xSerr
557	EA12	5	Top	3	2015B	31.09xSerr
558	EA12	5	Bottom	3	2015B	31.09xSerr
559	EA12	6	Top	4	2015B	31.09xSerr
560	EA12	6	Bottom	3	2015B	31.09xSerr
561	EA12	7	Top	4	2015B	31.09xSerr
562	EA12	7	Bottom	4	2015B	31.09xSerr
563	EA9	1	Top	2	2015B	31.09xSerr
564	EA9	1	Bottom	1	2015B	31.09xSerr
565	EA9	2	Top	2	2015B	31.09xSerr
566	EA9	2	Bottom	1	2015B	31.09xSerr
567	EA9	3	Top	1	2015B	31.09xSerr
568	EA9	3	Bottom	2	2015B	31.09xSerr
569	EA9	4	Top	2	2015B	31.09xSerr
570	EA9	4	Bottom	2	2015B	31.09xSerr
571	EA9	5	Top	2	2015B	31.09xSerr
572	EA9	5	Bottom	2	2015B	31.09xSerr
573	EA9	6	Top	2	2015B	31.09xSerr
574	EA9	6	Bottom	2	2015B	31.09xSerr
575	EA9	7	Top	3	2015B	31.09xSerr
576	EA9	7	Bottom	2	2015B	31.09xSerr
577	TB100	1	Top	4	2015B	31.09xSerr
578	TB100	1	Bottom	4	2015B	31.09xSerr
579	TB100	2	Top		2015B	31.09xSerr
580	TB100	2	Bottom	4	2015B	31.09xSerr
581	TB112	1	Top	2	2015B	31.09xSerr
582	TB112	1	Bottom	3	2015B	31.09xSerr
583	TB112	2	Top		2015B	31.09xSerr
584	TB112	2	Bottom	4	2015B	31.09xSerr
585	TB13	1	Top	1	2015B	31.09xSerr
586	TB13	1	Bottom	1	2015B	31.09xSerr
587	TB13	2	Top	1	2015B	31.09xSerr
588	TB13	2	Bottom	1	2015B	31.09xSerr
589	TB13	3	Top	2	2015B	31.09xSerr
590	TB13	3	Bottom	1	2015B	31.09xSerr
591	TB13	4	Top	2	2015B	31.09xSerr
592	TB13	4	Bottom	1	2015B	31.09xSerr
593	TB13	5	Top	2	2015B	31.09xSerr
594	TB13	5	Bottom	1	2015B	31.09xSerr
595	TB13	6	Top	2	2015B	31.09xSerr
596	TB13	6	Bottom	2	2015B	31.09xSerr
597	TB18	1	Top	1	2015B	31.09xSerr
598	TB18	1	Bottom	1	2015B	31.09xSerr
599	TB18	2	Top	1	2015B	31.09xSerr
600	TB18	2	Bottom	1	2015B	31.09xSerr
601	TB18	3	Top	1	2015B	31.09xSerr
602	TB18	3	Bottom	1	2015B	31.09xSerr
603	TB18	4	Top	1	2015B	31.09xSerr
604	TB18	4	Bottom	1	2015B	31.09xSerr
605	TB18	5	Top	1	2015B	31.09xSerr
606	TB18	5	Bottom	1	2015B	31.09xSerr
607	TB18	6	Top	2	2015B	31.09xSerr
608	TB18	6	Bottom	1	2015B	31.09xSerr
609	TB18	7	Top	1	2015B	31.09xSerr
610	TB18	7	Bottom	2	2015B	31.09xSerr
611	TB18	8	Top		2015B	31.09xSerr
612	TB18	8	Bottom		2015B	31.09xSerr
613	TB33	1	Top		2015B	31.09xSerr
614	TB33	1	Bottom	1	2015B	31.09xSerr
615	TB33	2	Top		2015B	31.09xSerr
616	TB33	2	Bottom	2	2015B	31.09xSerr
617	TB5	1	Top	1	2015B	31.09xSerr
618	TB5	1	Bottom	1	2015B	31.09xSerr
619	TB5	2	Top	1	2015B	31.09xSerr
620	TB5	2	Bottom	1	2015B	31.09xSerr
621	TB5	3	Top	1	2015B	31.09xSerr
622	TB5	3	Bottom	1	2015B	31.09xSerr
623	TB5	4	Top	1	2015B	31.09xSerr
624	TB5	4	Bottom	1	2015B	31.09xSerr
625	TB5	5	Top	1	2015B	31.09xSerr
626	TB5	5	Bottom	1	2015B	31.09xSerr
627	TB5	6	Top	1	2015B	31.09xSerr
628	TB5	6	Bottom	1	2015B	31.09xSerr
629	TB5	7	Top	2	2015B	31.09xSerr
630	TB5	7	Bottom	1	2015B	31.09xSerr
631	TB57	1	Top	1	2015B	31.09xSerr
632	TB57	1	Bottom	1	2015B	31.09xSerr
633	TB57	2	Top	1	2015B	31.09xSerr
634	TB57	2	Bottom	1	2015B	31.09xSerr
635	TB57	3	Top		2015B	31.09xSerr
636	TB57	3	Bottom	1	2015B	31.09xSerr
637	TB61	1	Top	2	2015B	31.09xSerr
638	TB61	1	Bottom	2	2015B	31.09xSerr
639	TB63	1	Top	2	2015B	31.09xSerr
640	TB63	1	Bottom	2	2015B	31.09xSerr
641	TB63	2	Top		2015B	31.09xSerr
642	TB63	2	Bottom	3	2015B	31.09xSerr
643	TB65	1	Top	2	2015B	31.09xSerr
644	TB65	1	Bottom	2	2015B	31.09xSerr
645	TB65	2	Top	3	2015B	31.09xSerr
646	TB65	2	Bottom	3	2015B	31.09xSerr
647	TB65	3	Top	3	2015B	31.09xSerr
648	TB65	3	Bottom	2	2015B	31.09xSerr
649	TB65	4	Top	4	2015B	31.09xSerr
650	TB65	4	Bottom	2	2015B	31.09xSerr
651	TB65	5	Top	4	2015B	31.09xSerr
652	TB65	5	Bottom	3	2015B	31.09xSerr
653	TB65	6	Top	4	2015B	31.09xSerr
654	TB65	6	Bottom	4	2015B	31.09xSerr
655	TB69	1	Top	3	2015B	31.09xSerr
656	TB69	1	Bottom	1	2015B	31.09xSerr
657	TB69	2	Top	4	2015B	31.09xSerr
658	TB69	2	Bottom	4	2015B	31.09xSerr
659	TB90	1	Top	1	2015B	31.09xSerr
660	TB90	1	Bottom	1	2015B	31.09xSerr
661	TB90	2	Top	2	2015B	31.09xSerr
662	TB90	2	Bottom	1	2015B	31.09xSerr
663	TB90	3	Top	2	2015B	31.09xSerr
664	TB90	3	Bottom	2	2015B	31.09xSerr
665	TB90	4	Top	2	2015B	31.09xSerr
666	TB90	4	Bottom	2	2015B	31.09xSerr
667	TB90	5	Top	2	2015B	31.09xSerr
668	TB90	5	Bottom	2	2015B	31.09xSerr
669	TB90	6	Top	4	2015B	31.09xSerr
670	TB90	6	Bottom	4	2015B	31.09xSerr
671	TB97	1	Top	2	2015B	31.09xSerr
672	TB97	1	Bottom	2	2015B	31.09xSerr
673	TB97	2	Top	4	2015B	31.09xSerr
674	TB97	2	Bottom	3	2015B	31.09xSerr
675	TB97	3	Top	4	2015B	31.09xSerr
676	TB97	3	Bottom	3	2015B	31.09xSerr
677	TB97	4	Top	4	2015B	31.09xSerr
678	TB97	4	Bottom	4	2015B	31.09xSerr
679	TB97	5	Top		2015B	31.09xSerr
680	TB97	5	Bottom	4	2015B	31.09xSerr
681	TB97	6	Top	4	2015B	31.09xSerr
682	TB97	6	Bottom	4	2015B	31.09xSerr
683	TB97	7	Top	4	2015B	31.09xSerr
684	TB97	7	Bottom	4	2015B	31.09xSerr
685	TB97	8	Top	4	2015B	31.09xSerr
686	TB97	8	Bottom	4	2015B	31.09xSerr
687	AD717	1	Top	3	2017EH	31.09xSerr
688	AD717	1	Bottom	4	2017EH	31.09xSerr
689	AD717	2	Top	3	2017EH	31.09xSerr
690	AD717	2	Bottom	4	2017EH	31.09xSerr
691	AD717	3	Top	3	2017EH	31.09xSerr
692	AD717	3	Bottom	3	2017EH	31.09xSerr
693	AD717	4	Top	4	2017EH	31.09xSerr
694	AD717	4	Bottom	3	2017EH	31.09xSerr
695	AD717	5	Top	3	2017EH	31.09xSerr
696	AD717	5	Bottom	4	2017EH	31.09xSerr
697	AD191	1	Top	3	2017GH1	31.09xSerr
698	AD191	1	Bottom	3	2017GH1	31.09xSerr
699	AD191	2	Top	3	2017GH1	31.09xSerr
700	AD191	2	Bottom	2	2017GH1	31.09xSerr
701	AD191	3	Top	3	2017GH1	31.09xSerr
702	AD191	3	Bottom	3	2017GH1	31.09xSerr
703	AD191	4	Top	4	2017GH1	31.09xSerr
704	AD191	4	Bottom	3	2017GH1	31.09xSerr
705	AD246	1	Top	2	2017GH1	31.09xSerr
706	AD246	1	Bottom	4	2017GH1	31.09xSerr
707	AD246	2	Top	2	2017GH1	31.09xSerr
708	AD246	2	Bottom	2	2017GH1	31.09xSerr
709	AD246	3	Top	2	2017GH1	31.09xSerr
710	AD246	3	Bottom	2	2017GH1	31.09xSerr
711	AD246	4	Top	3	2017GH1	31.09xSerr
712	AD246	4	Bottom	1	2017GH1	31.09xSerr
713	AD415	1	Top	4	2017GH1	31.09xSerr
714	AD415	1	Bottom	4	2017GH1	31.09xSerr
715	AD415	2	Top	2	2017GH1	31.09xSerr
716	AD415	2	Bottom	4	2017GH1	31.09xSerr
717	AD415	3	Top	2	2017GH1	31.09xSerr
718	AD415	3	Bottom	3	2017GH1	31.09xSerr
719	AD416	1	Top	1	2017GH1	31.09xSerr
720	AD416	1	Bottom	1	2017GH1	31.09xSerr
721	AD416	2	Top	1	2017GH1	31.09xSerr
722	AD416	2	Bottom	1	2017GH1	31.09xSerr
723	AD416	3	Top	1	2017GH1	31.09xSerr
724	AD416	3	Bottom	1	2017GH1	31.09xSerr
725	AD416	4	Top	1	2017GH1	31.09xSerr
726	AD416	4	Bottom	1	2017GH1	31.09xSerr
727	AD493	1	Top	1	2017GH1	31.09xSerr
728	AD493	1	Bottom	1	2017GH1	31.09xSerr
729	AD493	2	Top	1	2017GH1	31.09xSerr
730	AD493	2	Bottom	1	2017GH1	31.09xSerr
731	AD493	3	Top	3	2017GH1	31.09xSerr
732	AD493	3	Bottom	3	2017GH1	31.09xSerr
733	AD493	4	Top	1	2017GH1	31.09xSerr
734	AD493	4	Bottom	1	2017GH1	31.09xSerr
735	AD67	1	Top	1	2017GH1	31.09xSerr
736	AD67	1	Bottom	1	2017GH1	31.09xSerr
737	AD67	2	Top	2	2017GH1	31.09xSerr
738	AD67	2	Bottom	2	2017GH1	31.09xSerr
739	AD67	3	Top	1	2017GH1	31.09xSerr
740	AD67	3	Bottom	1	2017GH1	31.09xSerr
741	AD67	4	Top	2	2017GH1	31.09xSerr
742	AD67	4	Bottom	1	2017GH1	31.09xSerr
743	AD122	1	Top	4	2017GH3	31.09xSerr
744	AD122	1	Bottom	3	2017GH3	31.09xSerr
745	AD122	2	Top	4	2017GH3	31.09xSerr
746	AD122	2	Bottom	4	2017GH3	31.09xSerr
747	AD122	3	Top	2	2017GH3	31.09xSerr
748	AD122	3	Bottom	2	2017GH3	31.09xSerr
749	AD122	4	Top	2	2017GH3	31.09xSerr
750	AD122	4	Bottom	1	2017GH3	31.09xSerr
751	AD172	1	Top	2	2017GH3	31.09xSerr
752	AD172	1	Bottom	2	2017GH3	31.09xSerr
753	AD172	2	Top	4	2017GH3	31.09xSerr
754	AD172	2	Bottom	3	2017GH3	31.09xSerr
755	AD172	3	Top	2	2017GH3	31.09xSerr
756	AD172	3	Bottom	2	2017GH3	31.09xSerr
757	AD187	1	Top	4	2017GH3	31.09xSerr
758	AD187	1	Bottom	2	2017GH3	31.09xSerr
759	AD187	2	Top	4	2017GH3	31.09xSerr
760	AD187	2	Bottom	3	2017GH3	31.09xSerr
761	AD187	3	Top	1	2017GH3	31.09xSerr
762	AD187	3	Bottom	1	2017GH3	31.09xSerr
763	AD198	1	Top	3	2017GH3	31.09xSerr
764	AD198	1	Bottom	2	2017GH3	31.09xSerr
765	AD198	2	Top	3	2017GH3	31.09xSerr
766	AD198	2	Bottom	1	2017GH3	31.09xSerr
767	AD198	3	Top	3	2017GH3	31.09xSerr
768	AD198	3	Bottom	2	2017GH3	31.09xSerr
769	AD198	4	Top	3	2017GH3	31.09xSerr
770	AD198	4	Bottom	2	2017GH3	31.09xSerr
771	AD217	1	Top	3	2017GH3	31.09xSerr
772	AD217	1	Bottom	3	2017GH3	31.09xSerr
773	AD217	2	Top	1	2017GH3	31.09xSerr
774	AD217	2	Bottom	2	2017GH3	31.09xSerr
775	AD217	3	Top	2	2017GH3	31.09xSerr
776	AD217	3	Bottom	1	2017GH3	31.09xSerr
777	AD233	1	Top	4	2017GH3	31.09xSerr
778	AD233	1	Bottom	4	2017GH3	31.09xSerr
779	AD233	2	Top	3	2017GH3	31.09xSerr
780	AD233	2	Bottom	2	2017GH3	31.09xSerr
781	AD233	3	Top	3	2017GH3	31.09xSerr
782	AD233	3	Bottom	1	2017GH3	31.09xSerr
783	AD233	4	Top	3	2017GH3	31.09xSerr
784	AD233	4	Bottom	3	2017GH3	31.09xSerr
785	AD24	1	Top	3	2017GH3	31.09xSerr
786	AD24	1	Bottom	2	2017GH3	31.09xSerr
787	AD24	2	Top	2	2017GH3	31.09xSerr
788	AD24	2	Bottom	3	2017GH3	31.09xSerr
789	AD24	3	Top	3	2017GH3	31.09xSerr
790	AD24	3	Bottom	4	2017GH3	31.09xSerr
791	AD247	1	Top	3	2017GH3	31.09xSerr
792	AD247	1	Bottom	2	2017GH3	31.09xSerr
793	AD247	2	Top	3	2017GH3	31.09xSerr
794	AD247	2	Bottom	3	2017GH3	31.09xSerr
795	AD247	3	Top	3	2017GH3	31.09xSerr
796	AD247	3	Bottom	2	2017GH3	31.09xSerr
797	AD247	4	Top	2	2017GH3	31.09xSerr
798	AD247	4	Bottom	2	2017GH3	31.09xSerr
799	AD288	1	Top	4	2017GH3	31.09xSerr
800	AD288	1	Bottom	3	2017GH3	31.09xSerr
801	AD288	2	Top	4	2017GH3	31.09xSerr
802	AD288	2	Bottom	1	2017GH3	31.09xSerr
803	AD288	3	Top	1	2017GH3	31.09xSerr
804	AD288	3	Bottom	1	2017GH3	31.09xSerr
805	AD288	4	Top	2	2017GH3	31.09xSerr
806	AD288	4	Bottom	2	2017GH3	31.09xSerr
807	AD303	1	Top	4	2017GH3	31.09xSerr
808	AD303	1	Bottom	4	2017GH3	31.09xSerr
809	AD303	2	Top	1	2017GH3	31.09xSerr
810	AD303	2	Bottom	3	2017GH3	31.09xSerr
811	AD303	3	Top	3	2017GH3	31.09xSerr
812	AD303	3	Bottom	2	2017GH3	31.09xSerr
813	AD303	4	Top	4	2017GH3	31.09xSerr
814	AD303	4	Bottom	4	2017GH3	31.09xSerr
815	AD307	1	Top	2	2017GH3	31.09xSerr
816	AD307	1	Bottom	2	2017GH3	31.09xSerr
817	AD307	2	Top	3	2017GH3	31.09xSerr
818	AD307	2	Bottom	3	2017GH3	31.09xSerr
819	AD307	3	Top	3	2017GH3	31.09xSerr
820	AD307	3	Bottom	2	2017GH3	31.09xSerr
821	AD307	4	Top	3	2017GH3	31.09xSerr
822	AD307	4	Bottom	3	2017GH3	31.09xSerr
823	AD40	1	Top	1	2017GH3	31.09xSerr
824	AD40	1	Bottom	1	2017GH3	31.09xSerr
825	AD40	2	Top	1	2017GH3	31.09xSerr
826	AD40	2	Bottom	1	2017GH3	31.09xSerr
827	AD40	3	Top	1	2017GH3	31.09xSerr
828	AD40	3	Bottom	2	2017GH3	31.09xSerr
829	AD458	1	Top	3	2017GH3	31.09xSerr
830	AD458	1	Bottom	2	2017GH3	31.09xSerr
831	AD458	2	Top	3	2017GH3	31.09xSerr
832	AD458	2	Bottom	3	2017GH3	31.09xSerr
833	AD458	3	Top	3	2017GH3	31.09xSerr
834	AD458	3	Bottom	3	2017GH3	31.09xSerr
835	AD458	4	Top	4	2017GH3	31.09xSerr
836	AD458	4	Bottom	3	2017GH3	31.09xSerr
837	AD631	1	Top	3	2017GH3	31.09xSerr
838	AD631	1	Bottom	2	2017GH3	31.09xSerr
839	AD631	2	Top	1	2017GH3	31.09xSerr
840	AD631	2	Bottom	1	2017GH3	31.09xSerr
841	AD631	3	Top	4	2017GH3	31.09xSerr
842	AD631	3	Bottom	1	2017GH3	31.09xSerr
843	AD631	4	Top	4	2017GH3	31.09xSerr
844	AD631	4	Bottom	3	2017GH3	31.09xSerr
845	AD641	1	Top	1	2017GH3	31.09xSerr
846	AD641	1	Bottom	4	2017GH3	31.09xSerr
847	AD641	2	Top	3	2017GH3	31.09xSerr
848	AD641	2	Bottom	1	2017GH3	31.09xSerr
849	AD641	3	Top	1	2017GH3	31.09xSerr
850	AD641	3	Bottom	1	2017GH3	31.09xSerr
851	AD641	4	Top	3	2017GH3	31.09xSerr
852	AD641	4	Bottom	2	2017GH3	31.09xSerr
853	AD749	1	Top	2	2017GH3	31.09xSerr
854	AD749	1	Bottom	3	2017GH3	31.09xSerr
855	AD749	2	Top	4	2017GH3	31.09xSerr
856	AD749	2	Bottom	4	2017GH3	31.09xSerr
857	AD749	3	Top	2	2017GH3	31.09xSerr
858	AD749	3	Bottom	1	2017GH3	31.09xSerr
859	AD749	4	Top	1	2017GH3	31.09xSerr
860	AD749	4	Bottom	2	2017GH3	31.09xSerr
861	AD121	1	Top	2	2017GH6	31.09xSerr
862	AD121	1	Bottom	2	2017GH6	31.09xSerr
863	AD121	2	Top	4	2017GH6	31.09xSerr
864	AD121	2	Bottom	2	2017GH6	31.09xSerr
865	AD121	3	Top	3	2017GH6	31.09xSerr
866	AD121	3	Bottom	1	2017GH6	31.09xSerr
867	AD121	4	Top	3	2017GH6	31.09xSerr
868	AD121	4	Bottom	3	2017GH6	31.09xSerr
869	AD125	1	Top	3	2017GH6	31.09xSerr
870	AD125	1	Bottom	3	2017GH6	31.09xSerr
871	AD125	2	Top	4	2017GH6	31.09xSerr
872	AD125	2	Bottom	3	2017GH6	31.09xSerr
873	AD125	3	Top	3	2017GH6	31.09xSerr
874	AD125	3	Bottom	3	2017GH6	31.09xSerr
875	AD163	1	Top	3	2017GH6	31.09xSerr
876	AD163	1	Bottom	3	2017GH6	31.09xSerr
877	AD163	2	Top	1	2017GH6	31.09xSerr
878	AD163	2	Bottom	1	2017GH6	31.09xSerr
879	AD163	3	Top	3	2017GH6	31.09xSerr
880	AD163	3	Bottom	1	2017GH6	31.09xSerr
881	AD163	4	Top	2	2017GH6	31.09xSerr
882	AD163	4	Bottom	2	2017GH6	31.09xSerr
883	AD192	1	Top	1	2017GH6	31.09xSerr
884	AD192	1	Bottom	3	2017GH6	31.09xSerr
885	AD192	2	Top	4	2017GH6	31.09xSerr
886	AD192	2	Bottom	4	2017GH6	31.09xSerr
887	AD192	3	Top	1	2017GH6	31.09xSerr
888	AD192	3	Bottom	1	2017GH6	31.09xSerr
889	AD192	4	Top	4	2017GH6	31.09xSerr
890	AD192	4	Bottom	4	2017GH6	31.09xSerr
891	AD506	1	Top	2	2017GH6	31.09xSerr
892	AD506	1	Bottom	2	2017GH6	31.09xSerr
893	AD506	2	Top	3	2017GH6	31.09xSerr
894	AD506	2	Bottom	2	2017GH6	31.09xSerr
895	AD506	3	Top	3	2017GH6	31.09xSerr
896	AD506	3	Bottom	2	2017GH6	31.09xSerr
897	AD506	4	Top	3	2017GH6	31.09xSerr
898	AD506	4	Bottom	2	2017GH6	31.09xSerr
899	AD56	1	Top	3	2017GH6	31.09xSerr
900	AD56	1	Bottom	2	2017GH6	31.09xSerr
901	AD56	2	Top	2	2017GH6	31.09xSerr
902	AD56	2	Bottom	2	2017GH6	31.09xSerr
903	AD56	3	Top	2	2017GH6	31.09xSerr
904	AD56	3	Bottom	1	2017GH6	31.09xSerr
905	AD56	4	Top	2	2017GH6	31.09xSerr
906	AD56	4	Bottom	1	2017GH6	31.09xSerr
907	AD565	1	Top	2	2017GH6	31.09xSerr
908	AD565	1	Bottom	2	2017GH6	31.09xSerr
909	AD565	2	Top	3	2017GH6	31.09xSerr
910	AD565	2	Bottom	3	2017GH6	31.09xSerr
911	AD565	3	Top	2	2017GH6	31.09xSerr
912	AD565	3	Bottom	1	2017GH6	31.09xSerr
913	AD111	1	Top	3	2018GH3	31.09xSerr
914	AD111	1	Bottom	3	2018GH3	31.09xSerr
915	AD111	2	Top	2	2018GH3	31.09xSerr
916	AD111	2	Bottom	1	2018GH3	31.09xSerr
917	AD244	1	Top	1	2018GH3	31.09xSerr
918	AD244	1	Bottom	1	2018GH3	31.09xSerr
919	AD244	2	Top	1	2018GH3	31.09xSerr
920	AD244	2	Bottom	1	2018GH3	31.09xSerr
921	AD272	1	Top	1	2018GH3	31.09xSerr
922	AD272	1	Bottom	1	2018GH3	31.09xSerr
923	AD272	2	Top	1	2018GH3	31.09xSerr
924	AD272	2	Bottom	1	2018GH3	31.09xSerr
925	AD272	3	Top	1	2018GH3	31.09xSerr
926	AD272	3	Bottom	1	2018GH3	31.09xSerr
927	AD272	4	Top	1	2018GH3	31.09xSerr
928	AD272	4	Bottom	1	2018GH3	31.09xSerr
929	AD393	1	Top	2	2018GH3	31.09xSerr
930	AD393	1	Bottom	2	2018GH3	31.09xSerr
931	AD393	2	Top	2	2018GH3	31.09xSerr
932	AD393	2	Bottom	1	2018GH3	31.09xSerr
933	AD393	3	Top	1	2018GH3	31.09xSerr
934	AD393	3	Bottom	2	2018GH3	31.09xSerr
935	AD393	4	Top	1	2018GH3	31.09xSerr
936	AD393	4	Bottom	2	2018GH3	31.09xSerr
937	AD476	1	Top	1	2018GH3	31.09xSerr
938	AD476	1	Bottom	1	2018GH3	31.09xSerr
939	AD476	2	Top	2	2018GH3	31.09xSerr
940	AD476	2	Bottom	1	2018GH3	31.09xSerr
941	AD476	3	Top	1	2018GH3	31.09xSerr
942	AD476	3	Bottom	1	2018GH3	31.09xSerr
943	AD476	4	Top	1	2018GH3	31.09xSerr
944	AD476	4	Bottom	1	2018GH3	31.09xSerr
945	AD527	1	Top	1	2018GH3	31.09xSerr
946	AD527	1	Bottom	1	2018GH3	31.09xSerr
947	AD527	2	Top	1	2018GH3	31.09xSerr
948	AD527	2	Bottom	1	2018GH3	31.09xSerr
949	AD527	3	Top	1	2018GH3	31.09xSerr
950	AD527	3	Bottom	1	2018GH3	31.09xSerr
951	AD527	4	Top	1	2018GH3	31.09xSerr
952	AD527	4	Bottom	1	2018GH3	31.09xSerr
953	AD527	5	Top	3	2018GH3	31.09xSerr
954	AD527	5	Bottom	3	2018GH3	31.09xSerr
955	AD773	1	Top	3	2018GH3	31.09xSerr
956	AD773	1	Bottom	3	2018GH3	31.09xSerr
957	AD773	2	Top	1	2018GH3	31.09xSerr
958	AD773	2	Bottom	1	2018GH3	31.09xSerr
959	AD773	3	Top	2	2018GH3	31.09xSerr
960	AD773	3	Bottom	1	2018GH3	31.09xSerr
961	AD773	4	Top	2	2018GH3	31.09xSerr
962	AD773	4	Bottom	1	2018GH3	31.09xSerr
963	AD773	5	Top	3	2018GH3	31.09xSerr
964	AD773	5	Bottom	2	2018GH3	31.09xSerr
965	AD785	1	Top	4	2018GH3	31.09xSerr
966	AD785	1	Bottom	3	2018GH3	31.09xSerr
967	AD785	2	Top	3	2018GH3	31.09xSerr
968	AD785	2	Bottom	1	2018GH3	31.09xSerr
969	AD785	3	Top	2	2018GH3	31.09xSerr
970	AD785	3	Bottom	2	2018GH3	31.09xSerr
971	AD785	4	Top	2	2018GH3	31.09xSerr
972	AD785	4	Bottom	3	2018GH3	31.09xSerr
973	AD789	1	Top	2	2018GH3	31.09xSerr
974	AD789	1	Bottom	1	2018GH3	31.09xSerr
975	AD789	2	Top	1	2018GH3	31.09xSerr
976	AD789	2	Bottom	1	2018GH3	31.09xSerr
977	AD789	3	Top	3	2018GH3	31.09xSerr
978	AD789	3	Bottom	3	2018GH3	31.09xSerr
979	AD821	1	Top	4	2018GH3	31.09xSerr
980	AD821	1	Bottom	2	2018GH3	31.09xSerr
981	AD821	2	Top	2	2018GH3	31.09xSerr
982	AD821	2	Bottom	1	2018GH3	31.09xSerr
983	AD821	3	Top	3	2018GH3	31.09xSerr
984	AD821	3	Bottom	2	2018GH3	31.09xSerr
985	AD821	4	Top	3	2018GH3	31.09xSerr
986	AD821	4	Bottom	2	2018GH3	31.09xSerr
987	AD145	1	Top	4	2018GH6	31.09xSerr
988	AD145	1	Bottom	3	2018GH6	31.09xSerr
989	AD145	2	Top	2	2018GH6	31.09xSerr
990	AD145	2	Bottom	2	2018GH6	31.09xSerr
991	AD145	3	Top	3	2018GH6	31.09xSerr
992	AD145	3	Bottom	2	2018GH6	31.09xSerr
993	AD145	4	Top	2	2018GH6	31.09xSerr
994	AD145	4	Bottom	3	2018GH6	31.09xSerr
995	AD145	5	Top	4	2018GH6	31.09xSerr
996	AD145	5	Bottom	3	2018GH6	31.09xSerr
997	AD156	1	Top	1	2018GH6	31.09xSerr
998	AD156	1	Bottom	1	2018GH6	31.09xSerr
999	AD156	2	Top	1	2018GH6	31.09xSerr
1000	AD156	2	Bottom	1	2018GH6	31.09xSerr
1001	AD156	3	Top	1	2018GH6	31.09xSerr
1002	AD156	3	Bottom	2	2018GH6	31.09xSerr
1003	AD156	4	Top	1	2018GH6	31.09xSerr
1004	AD156	4	Bottom	1	2018GH6	31.09xSerr
1005	AD156	5	Top	2	2018GH6	31.09xSerr
1006	AD156	5	Bottom	2	2018GH6	31.09xSerr
1007	AD162	1	Top	2	2018GH6	31.09xSerr
1008	AD162	1	Bottom	1	2018GH6	31.09xSerr
1009	AD162	2	Top	3	2018GH6	31.09xSerr
1010	AD162	2	Bottom	2	2018GH6	31.09xSerr
1011	AD162	3	Top	2	2018GH6	31.09xSerr
1012	AD162	3	Bottom	1	2018GH6	31.09xSerr
1013	AD162	4	Top	1	2018GH6	31.09xSerr
1014	AD162	4	Bottom	1	2018GH6	31.09xSerr
1015	AD162	5	Top	1	2018GH6	31.09xSerr
1016	AD162	5	Bottom	1	2018GH6	31.09xSerr
1017	AD170	1	Top	1	2018GH6	31.09xSerr
1018	AD170	1	Bottom	2	2018GH6	31.09xSerr
1019	AD170	2	Top	2	2018GH6	31.09xSerr
1020	AD170	2	Bottom	3	2018GH6	31.09xSerr
1021	AD180	1	Top	1	2018GH6	31.09xSerr
1022	AD180	1	Bottom	1	2018GH6	31.09xSerr
1023	AD180	2	Top	1	2018GH6	31.09xSerr
1024	AD180	2	Bottom	1	2018GH6	31.09xSerr
1025	AD180	3	Top	2	2018GH6	31.09xSerr
1026	AD180	3	Bottom	1	2018GH6	31.09xSerr
1027	AD180	4	Top	1	2018GH6	31.09xSerr
1028	AD180	4	Bottom	1	2018GH6	31.09xSerr
1029	AD19	1	Top	2	2018GH6	31.09xSerr
1030	AD19	1	Bottom	2	2018GH6	31.09xSerr
1031	AD19	2	Top	1	2018GH6	31.09xSerr
1032	AD19	2	Bottom	1	2018GH6	31.09xSerr
1033	AD19	3	Top	3	2018GH6	31.09xSerr
1034	AD19	3	Bottom	1	2018GH6	31.09xSerr
1035	AD196	1	Top	2	2018GH6	31.09xSerr
1036	AD196	1	Bottom	2	2018GH6	31.09xSerr
1037	AD196	2	Top	2	2018GH6	31.09xSerr
1038	AD196	2	Bottom	2	2018GH6	31.09xSerr
1039	AD196	3	Top	2	2018GH6	31.09xSerr
1040	AD196	3	Bottom	2	2018GH6	31.09xSerr
1041	AD258	1	Top	1	2018GH6	31.09xSerr
1042	AD258	1	Bottom	2	2018GH6	31.09xSerr
1043	AD258	2	Top	2	2018GH6	31.09xSerr
1044	AD258	2	Bottom	1	2018GH6	31.09xSerr
1045	AD258	3	Top	1	2018GH6	31.09xSerr
1046	AD258	3	Bottom	2	2018GH6	31.09xSerr
1047	AD258	4	Top	1	2018GH6	31.09xSerr
1048	AD258	4	Bottom	1	2018GH6	31.09xSerr
1049	AD276	1	Top	1	2018GH6	31.09xSerr
1050	AD276	1	Bottom	1	2018GH6	31.09xSerr
1051	AD276	2	Top	1	2018GH6	31.09xSerr
1052	AD276	2	Bottom	1	2018GH6	31.09xSerr
1053	AD276	3	Top	1	2018GH6	31.09xSerr
1054	AD276	3	Bottom	2	2018GH6	31.09xSerr
1055	AD276	4	Top	1	2018GH6	31.09xSerr
1056	AD276	4	Bottom	2	2018GH6	31.09xSerr
1057	AD276	5	Top	1	2018GH6	31.09xSerr
1058	AD276	5	Bottom	1	2018GH6	31.09xSerr
1059	AD282	1	Top	1	2018GH6	31.09xSerr
1060	AD282	1	Bottom	1	2018GH6	31.09xSerr
1061	AD282	2	Top	1	2018GH6	31.09xSerr
1062	AD282	2	Bottom	1	2018GH6	31.09xSerr
1063	AD282	3	Top	1	2018GH6	31.09xSerr
1064	AD282	3	Bottom	1	2018GH6	31.09xSerr
1065	AD282	4	Top	1	2018GH6	31.09xSerr
1066	AD282	4	Bottom	1	2018GH6	31.09xSerr
1067	AD282	5	Top	1	2018GH6	31.09xSerr
1068	AD282	5	Bottom	1	2018GH6	31.09xSerr
1069	AD285	1	Top	2	2018GH6	31.09xSerr
1070	AD285	1	Bottom	1	2018GH6	31.09xSerr
1071	AD285	2	Top	3	2018GH6	31.09xSerr
1072	AD285	2	Bottom	2	2018GH6	31.09xSerr
1073	AD285	3	Top	3	2018GH6	31.09xSerr
1074	AD285	3	Bottom	1	2018GH6	31.09xSerr
1075	AD285	4	Top	2	2018GH6	31.09xSerr
1076	AD285	4	Bottom	2	2018GH6	31.09xSerr
1077	AD285	5	Top	3	2018GH6	31.09xSerr
1078	AD285	5	Bottom	2	2018GH6	31.09xSerr
1079	AD287	1	Top	1	2018GH6	31.09xSerr
1080	AD287	1	Bottom	1	2018GH6	31.09xSerr
1081	AD287	2	Top	1	2018GH6	31.09xSerr
1082	AD287	2	Bottom	1	2018GH6	31.09xSerr
1083	AD287	3	Top	1	2018GH6	31.09xSerr
1084	AD287	3	Bottom	1	2018GH6	31.09xSerr
1085	AD287	4	Top	2	2018GH6	31.09xSerr
1086	AD287	4	Bottom	1	2018GH6	31.09xSerr
1087	AD287	5	Top	1	2018GH6	31.09xSerr
1088	AD287	5	Bottom	1	2018GH6	31.09xSerr
1089	AD294	1	Top	1	2018GH6	31.09xSerr
1090	AD294	1	Bottom	1	2018GH6	31.09xSerr
1091	AD294	2	Top	1	2018GH6	31.09xSerr
1092	AD294	2	Bottom	1	2018GH6	31.09xSerr
1093	AD294	3	Top	1	2018GH6	31.09xSerr
1094	AD294	3	Bottom	1	2018GH6	31.09xSerr
1095	AD294	4	Top	1	2018GH6	31.09xSerr
1096	AD294	4	Bottom	1	2018GH6	31.09xSerr
1097	AD294	5	Top	1	2018GH6	31.09xSerr
1098	AD294	5	Bottom	1	2018GH6	31.09xSerr
1099	AD297	1	Top	3	2018GH6	31.09xSerr
1100	AD297	1	Bottom	3	2018GH6	31.09xSerr
1101	AD297	2	Top	1	2018GH6	31.09xSerr
1102	AD297	2	Bottom	1	2018GH6	31.09xSerr
1103	AD297	3	Top	2	2018GH6	31.09xSerr
1104	AD297	3	Bottom	2	2018GH6	31.09xSerr
1105	AD30	1	Top	1	2018GH6	31.09xSerr
1106	AD30	1	Bottom	1	2018GH6	31.09xSerr
1107	AD30	2	Top	1	2018GH6	31.09xSerr
1108	AD30	2	Bottom	2	2018GH6	31.09xSerr
1109	AD30	3	Top	1	2018GH6	31.09xSerr
1110	AD30	3	Bottom	1	2018GH6	31.09xSerr
1111	AD30	4	Top	1	2018GH6	31.09xSerr
1112	AD30	4	Bottom	1	2018GH6	31.09xSerr
1113	AD312	1	Top	3	2018GH6	31.09xSerr
1114	AD312	1	Bottom	3	2018GH6	31.09xSerr
1115	AD312	2	Top	3	2018GH6	31.09xSerr
1116	AD312	2	Bottom	2	2018GH6	31.09xSerr
1117	AD312	3	Top	4	2018GH6	31.09xSerr
1118	AD312	3	Bottom	2	2018GH6	31.09xSerr
1119	AD312	4	Top	4	2018GH6	31.09xSerr
1120	AD312	4	Bottom	4	2018GH6	31.09xSerr
1121	AD312	5	Top	3	2018GH6	31.09xSerr
1122	AD312	5	Bottom	3	2018GH6	31.09xSerr
1123	AD317	1	Top	1	2018GH6	31.09xSerr
1124	AD317	1	Bottom	1	2018GH6	31.09xSerr
1125	AD317	2	Top	1	2018GH6	31.09xSerr
1126	AD317	2	Bottom	3	2018GH6	31.09xSerr
1127	AD349	1	Top	2	2018GH6	31.09xSerr
1128	AD349	1	Bottom	2	2018GH6	31.09xSerr
1129	AD349	2	Top	3	2018GH6	31.09xSerr
1130	AD349	2	Bottom	2	2018GH6	31.09xSerr
1131	AD349	3	Top	1	2018GH6	31.09xSerr
1132	AD349	3	Bottom	3	2018GH6	31.09xSerr
1133	AD349	4	Top	2	2018GH6	31.09xSerr
1134	AD349	4	Bottom	2	2018GH6	31.09xSerr
1135	AD349	5	Top	3	2018GH6	31.09xSerr
1136	AD349	5	Bottom	2	2018GH6	31.09xSerr
1137	AD37	1	Top	1	2018GH6	31.09xSerr
1138	AD37	1	Bottom	2	2018GH6	31.09xSerr
1139	AD37	2	Top	1	2018GH6	31.09xSerr
1140	AD37	2	Bottom	1	2018GH6	31.09xSerr
1141	AD37	3	Top	1	2018GH6	31.09xSerr
1142	AD37	3	Bottom	1	2018GH6	31.09xSerr
1143	AD37	4	Top	1	2018GH6	31.09xSerr
1144	AD37	4	Bottom	1	2018GH6	31.09xSerr
1145	AD37	5	Top	1	2018GH6	31.09xSerr
1146	AD37	5	Bottom	1	2018GH6	31.09xSerr
1147	AD427	1	Top	2	2018GH6	31.09xSerr
1148	AD427	1	Bottom	2	2018GH6	31.09xSerr
1149	AD427	2	Top	1	2018GH6	31.09xSerr
1150	AD427	2	Bottom	1	2018GH6	31.09xSerr
1151	AD427	3	Top	3	2018GH6	31.09xSerr
1152	AD427	3	Bottom	3	2018GH6	31.09xSerr
1153	AD427	4	Top	1	2018GH6	31.09xSerr
1154	AD427	4	Bottom	1	2018GH6	31.09xSerr
1155	AD427	5	Top	2	2018GH6	31.09xSerr
1156	AD427	5	Bottom	1	2018GH6	31.09xSerr
1157	AD428	1	Top	1	2018GH6	31.09xSerr
1158	AD428	1	Bottom	1	2018GH6	31.09xSerr
1159	AD428	2	Top	2	2018GH6	31.09xSerr
1160	AD428	2	Bottom	1	2018GH6	31.09xSerr
1161	AD428	3	Top	4	2018GH6	31.09xSerr
1162	AD428	3	Bottom	3	2018GH6	31.09xSerr
1163	AD428	4	Top	2	2018GH6	31.09xSerr
1164	AD428	4	Bottom	1	2018GH6	31.09xSerr
1165	AD428	5	Top	2	2018GH6	31.09xSerr
1166	AD428	5	Bottom	2	2018GH6	31.09xSerr
1167	AD428	6	Top	1	2018GH6	31.09xSerr
1168	AD428	6	Bottom	1	2018GH6	31.09xSerr
1169	AD460	1	Top	2	2018GH6	31.09xSerr
1170	AD460	1	Bottom	1	2018GH6	31.09xSerr
1171	AD460	2	Top	1	2018GH6	31.09xSerr
1172	AD460	2	Bottom	1	2018GH6	31.09xSerr
1173	AD460	3	Top	2	2018GH6	31.09xSerr
1174	AD460	3	Bottom	2	2018GH6	31.09xSerr
1175	AD474	1	Top	1	2018GH6	31.09xSerr
1176	AD474	1	Bottom	1	2018GH6	31.09xSerr
1177	AD474	2	Top	1	2018GH6	31.09xSerr
1178	AD474	2	Bottom	2	2018GH6	31.09xSerr
1179	AD474	3	Top	2	2018GH6	31.09xSerr
1180	AD474	3	Bottom	1	2018GH6	31.09xSerr
1181	AD474	4	Top	1	2018GH6	31.09xSerr
1182	AD474	4	Bottom	1	2018GH6	31.09xSerr
1183	AD474	5	Top	1	2018GH6	31.09xSerr
1184	AD474	5	Bottom	1	2018GH6	31.09xSerr
1185	AD499	1	Top	1	2018GH6	31.09xSerr
1186	AD499	1	Bottom	1	2018GH6	31.09xSerr
1187	AD499	2	Top	1	2018GH6	31.09xSerr
1188	AD499	2	Bottom	2	2018GH6	31.09xSerr
1189	AD499	3	Top	2	2018GH6	31.09xSerr
1190	AD499	3	Bottom	1	2018GH6	31.09xSerr
1191	AD499	4	Top	1	2018GH6	31.09xSerr
1192	AD499	4	Bottom	1	2018GH6	31.09xSerr
1193	AD499	5	Top	1	2018GH6	31.09xSerr
1194	AD499	5	Bottom	1	2018GH6	31.09xSerr
1195	AD525	1	Top	1	2018GH6	31.09xSerr
1196	AD525	1	Bottom	1	2018GH6	31.09xSerr
1197	AD525	2	Top	1	2018GH6	31.09xSerr
1198	AD525	2	Bottom	1	2018GH6	31.09xSerr
1199	AD525	3	Top	1	2018GH6	31.09xSerr
1200	AD525	3	Bottom	1	2018GH6	31.09xSerr
1201	AD525	4	Top	1	2018GH6	31.09xSerr
1202	AD525	4	Bottom	2	2018GH6	31.09xSerr
1203	AD528	1	Top	1	2018GH6	31.09xSerr
1204	AD528	1	Bottom	1	2018GH6	31.09xSerr
1205	AD528	2	Top	1	2018GH6	31.09xSerr
1206	AD528	2	Bottom	1	2018GH6	31.09xSerr
1207	AD533	1	Top	1	2018GH6	31.09xSerr
1208	AD533	1	Bottom	1	2018GH6	31.09xSerr
1209	AD533	2	Top	1	2018GH6	31.09xSerr
1210	AD533	2	Bottom	1	2018GH6	31.09xSerr
1211	AD533	3	Top	1	2018GH6	31.09xSerr
1212	AD533	3	Bottom	1	2018GH6	31.09xSerr
1213	AD533	4	Top	1	2018GH6	31.09xSerr
1214	AD533	4	Bottom	1	2018GH6	31.09xSerr
1215	AD562	1	Top	3	2018GH6	31.09xSerr
1216	AD562	1	Bottom	2	2018GH6	31.09xSerr
1217	AD562	2	Top	2	2018GH6	31.09xSerr
1218	AD562	2	Bottom	2	2018GH6	31.09xSerr
1219	AD562	3	Top	1	2018GH6	31.09xSerr
1220	AD562	3	Bottom	1	2018GH6	31.09xSerr
1221	AD562	4	Top	2	2018GH6	31.09xSerr
1222	AD562	4	Bottom	2	2018GH6	31.09xSerr
1223	AD562	5	Top	3	2018GH6	31.09xSerr
1224	AD562	5	Bottom	2	2018GH6	31.09xSerr
1225	AD570	1	Top	1	2018GH6	31.09xSerr
1226	AD570	1	Bottom	1	2018GH6	31.09xSerr
1227	AD570	2	Top	1	2018GH6	31.09xSerr
1228	AD570	2	Bottom	1	2018GH6	31.09xSerr
1229	AD570	3	Top	1	2018GH6	31.09xSerr
1230	AD570	3	Bottom	1	2018GH6	31.09xSerr
1231	AD570	4	Top	1	2018GH6	31.09xSerr
1232	AD570	4	Bottom	1	2018GH6	31.09xSerr
1233	AD677	1	Top	2	2018GH6	31.09xSerr
1234	AD677	1	Bottom	1	2018GH6	31.09xSerr
1235	AD705	1	Top	3	2018GH6	31.09xSerr
1236	AD705	1	Bottom	4	2018GH6	31.09xSerr
1237	AD705	2	Top	3	2018GH6	31.09xSerr
1238	AD705	2	Bottom	3	2018GH6	31.09xSerr
1239	AD705	3	Top	2	2018GH6	31.09xSerr
1240	AD705	3	Bottom	2	2018GH6	31.09xSerr
1241	AD705	4	Top	3	2018GH6	31.09xSerr
1242	AD705	4	Bottom	2	2018GH6	31.09xSerr
1243	AD705	5	Top	3	2018GH6	31.09xSerr
1244	AD705	5	Bottom	2	2018GH6	31.09xSerr
1245	AD708	1	Top	2	2018GH6	31.09xSerr
1246	AD708	1	Bottom	2	2018GH6	31.09xSerr
1247	AD708	2	Top	4	2018GH6	31.09xSerr
1248	AD708	2	Bottom	3	2018GH6	31.09xSerr
1249	AD708	3	Top	2	2018GH6	31.09xSerr
1250	AD708	3	Bottom	2	2018GH6	31.09xSerr
1251	AD708	4	Top	3	2018GH6	31.09xSerr
1252	AD708	4	Bottom	2	2018GH6	31.09xSerr
1253	AD709	1	Top	2	2018GH6	31.09xSerr
1254	AD709	1	Bottom	2	2018GH6	31.09xSerr
1255	AD709	2	Top	1	2018GH6	31.09xSerr
1256	AD709	2	Bottom	2	2018GH6	31.09xSerr
1257	AD709	3	Top	2	2018GH6	31.09xSerr
1258	AD709	3	Bottom	1	2018GH6	31.09xSerr
1259	AD71	1	Top	2	2018GH6	31.09xSerr
1260	AD71	1	Bottom	3	2018GH6	31.09xSerr
1261	AD71	2	Top	3	2018GH6	31.09xSerr
1262	AD71	2	Bottom	2	2018GH6	31.09xSerr
1263	AD71	3	Top	3	2018GH6	31.09xSerr
1264	AD71	3	Bottom	2	2018GH6	31.09xSerr
1265	AD71	4	Top	2	2018GH6	31.09xSerr
1266	AD71	4	Bottom	2	2018GH6	31.09xSerr
1267	AD71	5	Top	3	2018GH6	31.09xSerr
1268	AD71	5	Bottom	2	2018GH6	31.09xSerr
1269	AD726	1	Top	1	2018GH6	31.09xSerr
1270	AD726	1	Bottom	1	2018GH6	31.09xSerr
1271	AD726	2	Top	2	2018GH6	31.09xSerr
1272	AD726	2	Bottom	1	2018GH6	31.09xSerr
1273	AD726	3	Top	1	2018GH6	31.09xSerr
1274	AD726	3	Bottom	1	2018GH6	31.09xSerr
1275	AD726	4	Top	2	2018GH6	31.09xSerr
1276	AD726	4	Bottom	1	2018GH6	31.09xSerr
1277	AD771	1	Top	3	2018GH6	31.09xSerr
1278	AD771	1	Bottom	3	2018GH6	31.09xSerr
1279	AD771	2	Top	2	2018GH6	31.09xSerr
1280	AD771	2	Bottom	2	2018GH6	31.09xSerr
1281	AD771	3	Top	1	2018GH6	31.09xSerr
1282	AD771	3	Bottom	1	2018GH6	31.09xSerr
1283	AD771	4	Top	3	2018GH6	31.09xSerr
1284	AD771	4	Bottom	2	2018GH6	31.09xSerr
1285	AD771	5	Top	3	2018GH6	31.09xSerr
1286	AD771	5	Bottom	2	2018GH6	31.09xSerr
1287	AD783	1	Top	3	2018GH6	31.09xSerr
1288	AD783	1	Bottom	2	2018GH6	31.09xSerr
1289	AD783	2	Top	3	2018GH6	31.09xSerr
1290	AD783	2	Bottom	2	2018GH6	31.09xSerr
1291	AD783	3	Top	1	2018GH6	31.09xSerr
1292	AD783	3	Bottom	1	2018GH6	31.09xSerr
1293	AD91	1	Top	1	2018GH6	31.09xSerr
1294	AD91	1	Bottom	1	2018GH6	31.09xSerr
1295	AD91	2	Top	1	2018GH6	31.09xSerr
1296	AD91	2	Bottom	1	2018GH6	31.09xSerr
1297	AD91	3	Top	2	2018GH6	31.09xSerr
1298	AD91	3	Bottom	1	2018GH6	31.09xSerr
1299	AD91	4	Top	2	2018GH6	31.09xSerr
1300	AD91	4	Bottom	2	2018GH6	31.09xSerr
1301	AD91	5	Top	2	2018GH6	31.09xSerr
1302	AD91	5	Bottom	2	2018GH6	31.09xSerr
1303	AD97	1	Top	1	2018GH6	31.09xSerr
1304	AD97	1	Bottom	1	2018GH6	31.09xSerr
1305	AD97	2	Top	1	2018GH6	31.09xSerr
1306	AD97	2	Bottom	1	2018GH6	31.09xSerr
1307	AD97	3	Top	2	2018GH6	31.09xSerr
1308	AD97	3	Bottom	1	2018GH6	31.09xSerr
1309	AD97	4	Top	2	2018GH6	31.09xSerr
1310	AD97	4	Bottom	1	2018GH6	31.09xSerr
1311	AD97	5	Top	1	2018GH6	31.09xSerr
1312	AD97	5	Bottom	2	2018GH6	31.09xSerr
1313	AD97	6	Top	2	2018GH6	31.09xSerr
1314	AD97	6	Bottom	2	2018GH6	31.09xSerr
1315	AD191	1	Top	4	Fall-2016	31.09xSerr
1316	AD191	1	Bottom	3	Fall-2016	31.09xSerr
1317	AD191	2	Top		Fall-2016	31.09xSerr
1318	AD191	2	Bottom	3	Fall-2016	31.09xSerr
1319	AD299	1	Top	2	Fall-2016	31.09xSerr
1320	AD299	1	Bottom	2	Fall-2016	31.09xSerr
1321	AD299	2	Top	3	Fall-2016	31.09xSerr
1322	AD299	2	Bottom	1	Fall-2016	31.09xSerr
1323	AD40	1	Top		Fall-2016	31.09xSerr
1324	AD40	1	Bottom	2	Fall-2016	31.09xSerr
1325	AD40	2	Top	1	Fall-2016	31.09xSerr
1326	AD40	2	Bottom	2	Fall-2016	31.09xSerr
1327	AD40	3	Top	1	Fall-2016	31.09xSerr
1328	AD40	3	Bottom	1	Fall-2016	31.09xSerr
1329	AD40	4	Top	4	Fall-2016	31.09xSerr
1330	AD40	4	Bottom	2	Fall-2016	31.09xSerr
1331	AD55	1	Top	2	Fall-2016	31.09xSerr
1332	AD55	1	Bottom	2	Fall-2016	31.09xSerr
1333	AD55	2	Top	1	Fall-2016	31.09xSerr
1334	AD55	2	Bottom	3	Fall-2016	31.09xSerr
1335	AD55	3	Top	3	Fall-2016	31.09xSerr
1336	AD55	3	Bottom	3	Fall-2016	31.09xSerr
1337	AD96	1	Top		Fall-2016	31.09xSerr
1338	AD96	1	Bottom	4	Fall-2016	31.09xSerr
1339	AD96	2	Top		Fall-2016	31.09xSerr
1340	AD96	2	Bottom	4	Fall-2016	31.09xSerr
1341	AD96	3	Top		Fall-2016	31.09xSerr
1342	AD96	3	Bottom	4	Fall-2016	31.09xSerr
1343	AD96	4	Top		Fall-2016	31.09xSerr
1344	AD96	4	Bottom	4	Fall-2016	31.09xSerr
1345	EA43	1	Top		Fall-2016	31.09xSerr
1346	EA43	1	Bottom	1	Fall-2016	31.09xSerr
1347	EA43	2	Top		Fall-2016	31.09xSerr
1348	EA43	2	Bottom	3	Fall-2016	31.09xSerr
1349	EA43	3	Top		Fall-2016	31.09xSerr
1350	EA43	3	Bottom	2	Fall-2016	31.09xSerr
1351	EA43	4	Top	1	Fall-2016	31.09xSerr
1352	EA43	4	Bottom	1	Fall-2016	31.09xSerr
1353	EA43	5	Top	3	Fall-2016	31.09xSerr
1354	EA43	5	Bottom	2	Fall-2016	31.09xSerr
1355	EA49	1	Top		Fall-2016	31.09xSerr
1356	EA49	1	Bottom	1	Fall-2016	31.09xSerr
1357	EA49	2	Top	1	Fall-2016	31.09xSerr
1358	EA49	2	Bottom	1	Fall-2016	31.09xSerr
1359	EA49	3	Top	1	Fall-2016	31.09xSerr
1360	EA49	3	Bottom	1	Fall-2016	31.09xSerr
1361	EA49	4	Top	1	Fall-2016	31.09xSerr
1362	EA49	4	Bottom	1	Fall-2016	31.09xSerr
1363	EA9	1	Top		Fall-2016	31.09xSerr
1364	EA9	1	Bottom	3	Fall-2016	31.09xSerr
1365	EA9	2	Top		Fall-2016	31.09xSerr
1366	EA9	2	Bottom	1	Fall-2016	31.09xSerr
1367	EA9	3	Top		Fall-2016	31.09xSerr
1368	EA9	3	Bottom	4	Fall-2016	31.09xSerr
1369	EA9	4	Top	2	Fall-2016	31.09xSerr
1370	EA9	4	Bottom	2	Fall-2016	31.09xSerr
1371	EA9	5	Top	2	Fall-2016	31.09xSerr
1372	EA9	5	Bottom	2	Fall-2016	31.09xSerr
1373	EA9	6	Top	2	Fall-2016	31.09xSerr
1374	EA9	6	Bottom	2	Fall-2016	31.09xSerr
1375	EA9	7	Top	1	Fall-2016	31.09xSerr
1376	EA9	7	Bottom	1	Fall-2016	31.09xSerr
1377	TB105	1	Top	1	Fall-2016	31.09xSerr
1378	TB105	1	Bottom	1	Fall-2016	31.09xSerr
1379	TB105	2	Top	1	Fall-2016	31.09xSerr
1380	TB105	2	Bottom	1	Fall-2016	31.09xSerr
1381	TB105	3	Top	1	Fall-2016	31.09xSerr
1382	TB105	3	Bottom	1	Fall-2016	31.09xSerr
1383	TB105	4	Top	1	Fall-2016	31.09xSerr
1384	TB105	4	Bottom	1	Fall-2016	31.09xSerr
1385	TB105	5	Top	1	Fall-2016	31.09xSerr
1386	TB105	5	Bottom	1	Fall-2016	31.09xSerr
1387	TB105	6	Top	1	Fall-2016	31.09xSerr
1388	TB105	6	Bottom	2	Fall-2016	31.09xSerr
1389	TB105	7	Top	1	Fall-2016	31.09xSerr
1390	TB105	7	Bottom	1	Fall-2016	31.09xSerr
1391	TB3	1	Top	2	Fall-2016	31.09xSerr
1392	TB3	1	Bottom	1	Fall-2016	31.09xSerr
1393	TB3	2	Top	3	Fall-2016	31.09xSerr
1394	TB3	2	Bottom	2	Fall-2016	31.09xSerr
1395	TB42	1	Top	2	Fall-2016	31.09xSerr
1396	TB42	1	Bottom	1	Fall-2016	31.09xSerr
1397	TB42	2	Top	3	Fall-2016	31.09xSerr
1398	TB42	2	Bottom	2	Fall-2016	31.09xSerr
1399	TB42	3	Top	4	Fall-2016	31.09xSerr
1400	TB42	3	Bottom	4	Fall-2016	31.09xSerr
1401	TB58	1	Top		Fall-2016	31.09xSerr
1402	TB58	1	Bottom	1	Fall-2016	31.09xSerr
1403	TB58	2	Top		Fall-2016	31.09xSerr
1404	TB58	2	Bottom	1	Fall-2016	31.09xSerr
1405	TB90	1	Top	2	Fall-2016	31.09xSerr
1406	TB90	1	Bottom	1	Fall-2016	31.09xSerr
1407	TB90	2	Top	2	Fall-2016	31.09xSerr
1408	TB90	2	Bottom	3	Fall-2016	31.09xSerr
1409	TB90	3	Top	2	Fall-2016	31.09xSerr
1410	TB90	3	Bottom	2	Fall-2016	31.09xSerr
1411	TB90	4	Top	3	Fall-2016	31.09xSerr
1412	TB90	4	Bottom	2	Fall-2016	31.09xSerr
1413	TB90	5	Top	3	Fall-2016	31.09xSerr
1414	TB90	5	Bottom	3	Fall-2016	31.09xSerr
1415	TB90	6	Top	2	Fall-2016	31.09xSerr
1416	TB90	6	Bottom	2	Fall-2016	31.09xSerr
1417	TB90	7	Top	1	Fall-2016	31.09xSerr
1418	TB90	7	Bottom	1	Fall-2016	31.09xSerr
1419	TB90	8	Top	4	Fall-2016	31.09xSerr
1420	TB90	8	Bottom	4	Fall-2016	31.09xSerr
1421	TB90	9	Top	3	Fall-2016	31.09xSerr
1422	TB90	9	Bottom	2	Fall-2016	31.09xSerr
1423	TB90	10	Top		Fall-2016	31.09xSerr
1424	TB90	10	Bottom	4	Fall-2016	31.09xSerr
1425	AD101	1	Top	1	June_2017	31.09xSerr
1426	AD101	1	Bottom	1	June_2017	31.09xSerr
1427	AD101	2	Top	3	June_2017	31.09xSerr
1428	AD101	2	Bottom	3	June_2017	31.09xSerr
1429	AD101	3	Top	1	June_2017	31.09xSerr
1430	AD101	3	Bottom	1	June_2017	31.09xSerr
1431	AD101	4	Top	1	June_2017	31.09xSerr
1432	AD101	4	Bottom	1	June_2017	31.09xSerr
1433	AD101	5	Top	3	June_2017	31.09xSerr
1434	AD101	5	Bottom	2	June_2017	31.09xSerr
1435	AD101	6	Top	3	June_2017	31.09xSerr
1436	AD101	6	Bottom	2	June_2017	31.09xSerr
1437	AD114	1	Top	1	June_2017	31.09xSerr
1438	AD114	1	Bottom	1	June_2017	31.09xSerr
1439	AD114	2	Top	2	June_2017	31.09xSerr
1440	AD114	2	Bottom	3	June_2017	31.09xSerr
1441	AD114	3	Top	3	June_2017	31.09xSerr
1442	AD114	3	Bottom	3	June_2017	31.09xSerr
1443	AD114	4	Top	2	June_2017	31.09xSerr
1444	AD114	4	Bottom	2	June_2017	31.09xSerr
1445	AD114	5	Top	2	June_2017	31.09xSerr
1446	AD114	5	Bottom	2	June_2017	31.09xSerr
1447	AD114	6	Top	3	June_2017	31.09xSerr
1448	AD114	6	Bottom	1	June_2017	31.09xSerr
1449	AD116	1	Top	1	June_2017	31.09xSerr
1450	AD116	1	Bottom	1	June_2017	31.09xSerr
1451	AD116	2	Top	3	June_2017	31.09xSerr
1452	AD116	2	Bottom	1	June_2017	31.09xSerr
1453	AD116	3	Top	4	June_2017	31.09xSerr
1454	AD116	3	Bottom	4	June_2017	31.09xSerr
1455	AD116	4	Top	3	June_2017	31.09xSerr
1456	AD116	4	Bottom	2	June_2017	31.09xSerr
1457	AD116	5	Top	4	June_2017	31.09xSerr
1458	AD116	5	Bottom	3	June_2017	31.09xSerr
1459	AD116	6	Top	1	June_2017	31.09xSerr
1460	AD116	6	Bottom	1	June_2017	31.09xSerr
1461	AD123	1	Top	1	June_2017	31.09xSerr
1462	AD123	1	Bottom	1	June_2017	31.09xSerr
1463	AD123	2	Top	1	June_2017	31.09xSerr
1464	AD123	2	Bottom	1	June_2017	31.09xSerr
1465	AD123	3	Top	1	June_2017	31.09xSerr
1466	AD123	3	Bottom	1	June_2017	31.09xSerr
1467	AD123	4	Top	1	June_2017	31.09xSerr
1468	AD123	4	Bottom	1	June_2017	31.09xSerr
1469	AD123	5	Top	1	June_2017	31.09xSerr
1470	AD123	5	Bottom	2	June_2017	31.09xSerr
1471	AD123	6	Top	1	June_2017	31.09xSerr
1472	AD123	6	Bottom	2	June_2017	31.09xSerr
1473	AD131	1	Top	1	June_2017	31.09xSerr
1474	AD131	1	Bottom	1	June_2017	31.09xSerr
1475	AD131	2	Top	4	June_2017	31.09xSerr
1476	AD131	2	Bottom	2	June_2017	31.09xSerr
1477	AD131	3	Top	3	June_2017	31.09xSerr
1478	AD131	3	Bottom	3	June_2017	31.09xSerr
1479	AD131	4	Top	1	June_2017	31.09xSerr
1480	AD131	4	Bottom	1	June_2017	31.09xSerr
1481	AD131	5	Top	4	June_2017	31.09xSerr
1482	AD131	5	Bottom	3	June_2017	31.09xSerr
1483	AD131	6	Top	4	June_2017	31.09xSerr
1484	AD131	6	Bottom	2	June_2017	31.09xSerr
1485	AD136	1	Top	1	June_2017	31.09xSerr
1486	AD136	1	Bottom	1	June_2017	31.09xSerr
1487	AD136	2	Top	3	June_2017	31.09xSerr
1488	AD136	2	Bottom	3	June_2017	31.09xSerr
1489	AD136	3	Top	3	June_2017	31.09xSerr
1490	AD136	3	Bottom	3	June_2017	31.09xSerr
1491	AD136	4	Top	2	June_2017	31.09xSerr
1492	AD136	4	Bottom	2	June_2017	31.09xSerr
1493	AD136	5	Top	3	June_2017	31.09xSerr
1494	AD136	5	Bottom	3	June_2017	31.09xSerr
1495	AD136	6	Top	4	June_2017	31.09xSerr
1496	AD136	6	Bottom	3	June_2017	31.09xSerr
1497	AD138	1	Top	1	June_2017	31.09xSerr
1498	AD138	1	Bottom	1	June_2017	31.09xSerr
1499	AD138	2	Top	2	June_2017	31.09xSerr
1500	AD138	2	Bottom	2	June_2017	31.09xSerr
1501	AD138	3	Top	1	June_2017	31.09xSerr
1502	AD138	3	Bottom	2	June_2017	31.09xSerr
1503	AD138	4	Top	3	June_2017	31.09xSerr
1504	AD138	4	Bottom	3	June_2017	31.09xSerr
1505	AD138	5	Top	1	June_2017	31.09xSerr
1506	AD138	5	Bottom	1	June_2017	31.09xSerr
1507	AD138	6	Top	1	June_2017	31.09xSerr
1508	AD138	6	Bottom	1	June_2017	31.09xSerr
1509	AD167	1	Top	1	June_2017	31.09xSerr
1510	AD167	1	Bottom	1	June_2017	31.09xSerr
1511	AD167	2	Top	3	June_2017	31.09xSerr
1512	AD167	2	Bottom	3	June_2017	31.09xSerr
1513	AD167	3	Top	3	June_2017	31.09xSerr
1514	AD167	3	Bottom	3	June_2017	31.09xSerr
1515	AD167	4	Top	3	June_2017	31.09xSerr
1516	AD167	4	Bottom	3	June_2017	31.09xSerr
1517	AD167	5	Top	3	June_2017	31.09xSerr
1518	AD167	5	Bottom	4	June_2017	31.09xSerr
1519	AD167	6	Top	3	June_2017	31.09xSerr
1520	AD167	6	Bottom	3	June_2017	31.09xSerr
1521	AD184	1	Top	1	June_2017	31.09xSerr
1522	AD184	1	Bottom	1	June_2017	31.09xSerr
1523	AD184	2	Top	1	June_2017	31.09xSerr
1524	AD184	2	Bottom	1	June_2017	31.09xSerr
1525	AD184	3	Top	2	June_2017	31.09xSerr
1526	AD184	3	Bottom	1	June_2017	31.09xSerr
1527	AD184	4	Top	2	June_2017	31.09xSerr
1528	AD184	4	Bottom	1	June_2017	31.09xSerr
1529	AD184	5	Top	1	June_2017	31.09xSerr
1530	AD184	5	Bottom	1	June_2017	31.09xSerr
1531	AD184	6	Top	2	June_2017	31.09xSerr
1532	AD184	6	Bottom	1	June_2017	31.09xSerr
1533	AD185	1	Top	1	June_2017	31.09xSerr
1534	AD185	1	Bottom	1	June_2017	31.09xSerr
1535	AD185	2	Top	2	June_2017	31.09xSerr
1536	AD185	2	Bottom	2	June_2017	31.09xSerr
1537	AD185	3	Top	2	June_2017	31.09xSerr
1538	AD185	3	Bottom	2	June_2017	31.09xSerr
1539	AD185	4	Top	1	June_2017	31.09xSerr
1540	AD185	4	Bottom	1	June_2017	31.09xSerr
1541	AD185	5	Top	2	June_2017	31.09xSerr
1542	AD185	5	Bottom	1	June_2017	31.09xSerr
1543	AD185	6	Top	3	June_2017	31.09xSerr
1544	AD185	6	Bottom	3	June_2017	31.09xSerr
1545	AD193	1	Top	1	June_2017	31.09xSerr
1546	AD193	1	Bottom	1	June_2017	31.09xSerr
1547	AD193	2	Top	2	June_2017	31.09xSerr
1548	AD193	2	Bottom	2	June_2017	31.09xSerr
1549	AD193	3	Top	3	June_2017	31.09xSerr
1550	AD193	3	Bottom	3	June_2017	31.09xSerr
1551	AD193	4	Top	2	June_2017	31.09xSerr
1552	AD193	4	Bottom	1	June_2017	31.09xSerr
1553	AD193	5	Top	3	June_2017	31.09xSerr
1554	AD193	5	Bottom	2	June_2017	31.09xSerr
1555	AD193	6	Top	3	June_2017	31.09xSerr
1556	AD193	6	Bottom	2	June_2017	31.09xSerr
1557	AD251	1	Top	2	June_2017	31.09xSerr
1558	AD251	1	Bottom	2	June_2017	31.09xSerr
1559	AD251	2	Top	2	June_2017	31.09xSerr
1560	AD251	2	Bottom	3	June_2017	31.09xSerr
1561	AD251	3	Top	1	June_2017	31.09xSerr
1562	AD251	3	Bottom	2	June_2017	31.09xSerr
1563	AD251	4	Top	1	June_2017	31.09xSerr
1564	AD251	4	Bottom	1	June_2017	31.09xSerr
1565	AD251	5	Top	3	June_2017	31.09xSerr
1566	AD251	5	Bottom	2	June_2017	31.09xSerr
1567	AD253	1	Top	1	June_2017	31.09xSerr
1568	AD253	1	Bottom	1	June_2017	31.09xSerr
1569	AD253	2	Top	1	June_2017	31.09xSerr
1570	AD253	2	Bottom	1	June_2017	31.09xSerr
1571	AD253	3	Top	1	June_2017	31.09xSerr
1572	AD253	3	Bottom	1	June_2017	31.09xSerr
1573	AD253	4	Top	1	June_2017	31.09xSerr
1574	AD253	4	Bottom	1	June_2017	31.09xSerr
1575	AD253	5	Top	1	June_2017	31.09xSerr
1576	AD253	5	Bottom	1	June_2017	31.09xSerr
1577	AD253	6	Top	1	June_2017	31.09xSerr
1578	AD253	6	Bottom	1	June_2017	31.09xSerr
1579	AD255	1	Top	1	June_2017	31.09xSerr
1580	AD255	1	Bottom	2	June_2017	31.09xSerr
1581	AD255	2	Top	3	June_2017	31.09xSerr
1582	AD255	2	Bottom	3	June_2017	31.09xSerr
1583	AD255	3	Top	2	June_2017	31.09xSerr
1584	AD255	3	Bottom	2	June_2017	31.09xSerr
1585	AD255	4	Top	4	June_2017	31.09xSerr
1586	AD255	4	Bottom	3	June_2017	31.09xSerr
1587	AD255	5	Top	3	June_2017	31.09xSerr
1588	AD255	5	Bottom	3	June_2017	31.09xSerr
1589	AD255	6	Top	3	June_2017	31.09xSerr
1590	AD255	6	Bottom	3	June_2017	31.09xSerr
1591	AD255	7	Top	1	June_2017	31.09xSerr
1592	AD255	7	Bottom	1	June_2017	31.09xSerr
1593	AD255	8	Top	2	June_2017	31.09xSerr
1594	AD255	8	Bottom	2	June_2017	31.09xSerr
1595	AD255	9	Top	3	June_2017	31.09xSerr
1596	AD255	9	Bottom	3	June_2017	31.09xSerr
1597	AD255	10	Top	3	June_2017	31.09xSerr
1598	AD255	10	Bottom	3	June_2017	31.09xSerr
1599	AD255	11	Top	4	June_2017	31.09xSerr
1600	AD255	11	Bottom	3	June_2017	31.09xSerr
1601	AD255	12	Top	4	June_2017	31.09xSerr
1602	AD255	12	Bottom	2	June_2017	31.09xSerr
1603	AD259	1	Top	1	June_2017	31.09xSerr
1604	AD259	1	Bottom	1	June_2017	31.09xSerr
1605	AD259	2	Top	2	June_2017	31.09xSerr
1606	AD259	2	Bottom	2	June_2017	31.09xSerr
1607	AD259	3	Top	2	June_2017	31.09xSerr
1608	AD259	3	Bottom	2	June_2017	31.09xSerr
1609	AD259	4	Top	2	June_2017	31.09xSerr
1610	AD259	4	Bottom	1	June_2017	31.09xSerr
1611	AD259	5	Top	2	June_2017	31.09xSerr
1612	AD259	5	Bottom	2	June_2017	31.09xSerr
1613	AD259	6	Top	2	June_2017	31.09xSerr
1614	AD259	6	Bottom	1	June_2017	31.09xSerr
1615	AD264	1	Top	1	June_2017	31.09xSerr
1616	AD264	1	Bottom	1	June_2017	31.09xSerr
1617	AD264	2	Top	2	June_2017	31.09xSerr
1618	AD264	2	Bottom	2	June_2017	31.09xSerr
1619	AD264	3	Top	3	June_2017	31.09xSerr
1620	AD264	3	Bottom	3	June_2017	31.09xSerr
1621	AD264	4	Top	3	June_2017	31.09xSerr
1622	AD264	4	Bottom	3	June_2017	31.09xSerr
1623	AD264	5	Top	4	June_2017	31.09xSerr
1624	AD264	5	Bottom	4	June_2017	31.09xSerr
1625	AD264	6	Top	3	June_2017	31.09xSerr
1626	AD264	6	Bottom	2	June_2017	31.09xSerr
1627	AD265	1	Top	1	June_2017	31.09xSerr
1628	AD265	1	Bottom	1	June_2017	31.09xSerr
1629	AD265	2	Top	2	June_2017	31.09xSerr
1630	AD265	2	Bottom	1	June_2017	31.09xSerr
1631	AD265	3	Top	2	June_2017	31.09xSerr
1632	AD265	3	Bottom	1	June_2017	31.09xSerr
1633	AD265	4	Top	2	June_2017	31.09xSerr
1634	AD265	4	Bottom	2	June_2017	31.09xSerr
1635	AD265	5	Top	2	June_2017	31.09xSerr
1636	AD265	5	Bottom	2	June_2017	31.09xSerr
1637	AD265	6	Top	3	June_2017	31.09xSerr
1638	AD265	6	Bottom	2	June_2017	31.09xSerr
1639	AD273	1	Top	1	June_2017	31.09xSerr
1640	AD273	1	Bottom	1	June_2017	31.09xSerr
1641	AD273	2	Top	2	June_2017	31.09xSerr
1642	AD273	2	Bottom	2	June_2017	31.09xSerr
1643	AD273	3	Top	3	June_2017	31.09xSerr
1644	AD273	3	Bottom	2	June_2017	31.09xSerr
1645	AD273	4	Top	1	June_2017	31.09xSerr
1646	AD273	4	Bottom	1	June_2017	31.09xSerr
1647	AD273	5	Top	1	June_2017	31.09xSerr
1648	AD273	5	Bottom	1	June_2017	31.09xSerr
1649	AD273	6	Top	2	June_2017	31.09xSerr
1650	AD273	6	Bottom	2	June_2017	31.09xSerr
1651	AD28	1	Top	1	June_2017	31.09xSerr
1652	AD28	1	Bottom	1	June_2017	31.09xSerr
1653	AD28	2	Top	2	June_2017	31.09xSerr
1654	AD28	2	Bottom	2	June_2017	31.09xSerr
1655	AD28	3	Top	3	June_2017	31.09xSerr
1656	AD28	3	Bottom	1	June_2017	31.09xSerr
1657	AD28	4	Top	2	June_2017	31.09xSerr
1658	AD28	4	Bottom	2	June_2017	31.09xSerr
1659	AD28	5	Top	3	June_2017	31.09xSerr
1660	AD28	5	Bottom	2	June_2017	31.09xSerr
1661	AD28	6	Top	2	June_2017	31.09xSerr
1662	AD28	6	Bottom	2	June_2017	31.09xSerr
1663	AD289	1	Top	1	June_2017	31.09xSerr
1664	AD289	1	Bottom	1	June_2017	31.09xSerr
1665	AD289	2	Top	2	June_2017	31.09xSerr
1666	AD289	2	Bottom	2	June_2017	31.09xSerr
1667	AD289	3	Top	2	June_2017	31.09xSerr
1668	AD289	3	Bottom	2	June_2017	31.09xSerr
1669	AD289	4	Top	2	June_2017	31.09xSerr
1670	AD289	4	Bottom	2	June_2017	31.09xSerr
1671	AD289	5	Top	2	June_2017	31.09xSerr
1672	AD289	5	Bottom	2	June_2017	31.09xSerr
1673	AD289	6	Top	1	June_2017	31.09xSerr
1674	AD289	6	Bottom	2	June_2017	31.09xSerr
1675	AD296	1	Top	1	June_2017	31.09xSerr
1676	AD296	1	Bottom	1	June_2017	31.09xSerr
1677	AD296	2	Top	4	June_2017	31.09xSerr
1678	AD296	2	Bottom	3	June_2017	31.09xSerr
1679	AD296	3	Top	3	June_2017	31.09xSerr
1680	AD296	3	Bottom	2	June_2017	31.09xSerr
1681	AD296	4	Top	3	June_2017	31.09xSerr
1682	AD296	4	Bottom	2	June_2017	31.09xSerr
1683	AD296	5	Top	3	June_2017	31.09xSerr
1684	AD296	5	Bottom	2	June_2017	31.09xSerr
1685	AD296	6	Top	2	June_2017	31.09xSerr
1686	AD296	6	Bottom	2	June_2017	31.09xSerr
1687	AD299	1	Top	1	June_2017	31.09xSerr
1688	AD299	1	Bottom	1	June_2017	31.09xSerr
1689	AD299	2	Top	4	June_2017	31.09xSerr
1690	AD299	2	Bottom	2	June_2017	31.09xSerr
1691	AD299	3	Top	1	June_2017	31.09xSerr
1692	AD299	3	Bottom	1	June_2017	31.09xSerr
1693	AD299	4	Top	2	June_2017	31.09xSerr
1694	AD299	4	Bottom	2	June_2017	31.09xSerr
1695	AD299	5	Top	1	June_2017	31.09xSerr
1696	AD299	5	Bottom	1	June_2017	31.09xSerr
1697	AD299	6	Top	1	June_2017	31.09xSerr
1698	AD299	6	Bottom	2	June_2017	31.09xSerr
1699	AD304	1	Top	1	June_2017	31.09xSerr
1700	AD304	1	Bottom	1	June_2017	31.09xSerr
1701	AD304	2	Top	1	June_2017	31.09xSerr
1702	AD304	2	Bottom	1	June_2017	31.09xSerr
1703	AD304	3	Top	2	June_2017	31.09xSerr
1704	AD304	3	Bottom	4	June_2017	31.09xSerr
1705	AD304	4	Top	1	June_2017	31.09xSerr
1706	AD304	4	Bottom	2	June_2017	31.09xSerr
1707	AD304	5	Top	2	June_2017	31.09xSerr
1708	AD304	5	Bottom	2	June_2017	31.09xSerr
1709	AD304	6	Top	1	June_2017	31.09xSerr
1710	AD304	6	Bottom	1	June_2017	31.09xSerr
1711	AD325	1	Top	1	June_2017	31.09xSerr
1712	AD325	1	Bottom	1	June_2017	31.09xSerr
1713	AD325	2	Top	2	June_2017	31.09xSerr
1714	AD325	2	Bottom	2	June_2017	31.09xSerr
1715	AD325	3	Top	1	June_2017	31.09xSerr
1716	AD325	3	Bottom	3	June_2017	31.09xSerr
1717	AD325	4	Top	2	June_2017	31.09xSerr
1718	AD325	4	Bottom	1	June_2017	31.09xSerr
1719	AD325	5	Top	1	June_2017	31.09xSerr
1720	AD325	5	Bottom	1	June_2017	31.09xSerr
1721	AD325	6	Top	1	June_2017	31.09xSerr
1722	AD325	6	Bottom	3	June_2017	31.09xSerr
1723	AD361	1	Top	1	June_2017	31.09xSerr
1724	AD361	1	Bottom	1	June_2017	31.09xSerr
1725	AD361	2	Top	2	June_2017	31.09xSerr
1726	AD361	2	Bottom	3	June_2017	31.09xSerr
1727	AD361	3	Top	1	June_2017	31.09xSerr
1728	AD361	3	Bottom	1	June_2017	31.09xSerr
1729	AD361	4	Top	3	June_2017	31.09xSerr
1730	AD361	4	Bottom	3	June_2017	31.09xSerr
1731	AD361	5	Top	2	June_2017	31.09xSerr
1732	AD361	5	Bottom	2	June_2017	31.09xSerr
1733	AD361	6	Top	1	June_2017	31.09xSerr
1734	AD361	6	Bottom	2	June_2017	31.09xSerr
1735	AD392	1	Top	1	June_2017	31.09xSerr
1736	AD392	1	Bottom	1	June_2017	31.09xSerr
1737	AD392	2	Top	2	June_2017	31.09xSerr
1738	AD392	2	Bottom	2	June_2017	31.09xSerr
1739	AD392	3	Top	2	June_2017	31.09xSerr
1740	AD392	3	Bottom	2	June_2017	31.09xSerr
1741	AD392	4	Top	3	June_2017	31.09xSerr
1742	AD392	4	Bottom	3	June_2017	31.09xSerr
1743	AD392	5	Top	3	June_2017	31.09xSerr
1744	AD392	5	Bottom	2	June_2017	31.09xSerr
1745	AD392	6	Top	2	June_2017	31.09xSerr
1746	AD392	6	Bottom	2	June_2017	31.09xSerr
1747	AD395	1	Top	1	June_2017	31.09xSerr
1748	AD395	1	Bottom	1	June_2017	31.09xSerr
1749	AD395	2	Top	1	June_2017	31.09xSerr
1750	AD395	2	Bottom	1	June_2017	31.09xSerr
1751	AD395	3	Top	3	June_2017	31.09xSerr
1752	AD395	3	Bottom	3	June_2017	31.09xSerr
1753	AD395	4	Top	3	June_2017	31.09xSerr
1754	AD395	4	Bottom	3	June_2017	31.09xSerr
1755	AD395	5	Top	1	June_2017	31.09xSerr
1756	AD395	5	Bottom	1	June_2017	31.09xSerr
1757	AD395	6	Top	3	June_2017	31.09xSerr
1758	AD395	6	Bottom	2	June_2017	31.09xSerr
1759	AD400	1	Top	1	June_2017	31.09xSerr
1760	AD400	1	Bottom	1	June_2017	31.09xSerr
1761	AD400	2	Top	3	June_2017	31.09xSerr
1762	AD400	2	Bottom	2	June_2017	31.09xSerr
1763	AD400	3	Top	2	June_2017	31.09xSerr
1764	AD400	3	Bottom	2	June_2017	31.09xSerr
1765	AD400	4	Top	2	June_2017	31.09xSerr
1766	AD400	4	Bottom	2	June_2017	31.09xSerr
1767	AD400	5	Top	4	June_2017	31.09xSerr
1768	AD400	5	Bottom	3	June_2017	31.09xSerr
1769	AD400	6	Top	3	June_2017	31.09xSerr
1770	AD400	6	Bottom	3	June_2017	31.09xSerr
1771	AD407	1	Top	1	June_2017	31.09xSerr
1772	AD407	1	Bottom	1	June_2017	31.09xSerr
1773	AD407	2	Top	3	June_2017	31.09xSerr
1774	AD407	2	Bottom	3	June_2017	31.09xSerr
1775	AD407	3	Top	3	June_2017	31.09xSerr
1776	AD407	3	Bottom	2	June_2017	31.09xSerr
1777	AD407	4	Top	3	June_2017	31.09xSerr
1778	AD407	4	Bottom	1	June_2017	31.09xSerr
1779	AD407	5	Top	4	June_2017	31.09xSerr
1780	AD407	5	Bottom	4	June_2017	31.09xSerr
1781	AD407	6	Top	2	June_2017	31.09xSerr
1782	AD407	6	Bottom	2	June_2017	31.09xSerr
1783	AD412	1	Top	1	June_2017	31.09xSerr
1784	AD412	1	Bottom	1	June_2017	31.09xSerr
1785	AD412	2	Top	3	June_2017	31.09xSerr
1786	AD412	2	Bottom	2	June_2017	31.09xSerr
1787	AD412	3	Top	3	June_2017	31.09xSerr
1788	AD412	3	Bottom	3	June_2017	31.09xSerr
1789	AD412	4	Top	2	June_2017	31.09xSerr
1790	AD412	4	Bottom	2	June_2017	31.09xSerr
1791	AD412	5	Top	3	June_2017	31.09xSerr
1792	AD412	5	Bottom	2	June_2017	31.09xSerr
1793	AD412	6	Top	3	June_2017	31.09xSerr
1794	AD412	6	Bottom	3	June_2017	31.09xSerr
1795	AD429	1	Top	1	June_2017	31.09xSerr
1796	AD429	1	Bottom	1	June_2017	31.09xSerr
1797	AD429	2	Top	2	June_2017	31.09xSerr
1798	AD429	2	Bottom	2	June_2017	31.09xSerr
1799	AD429	3	Top	3	June_2017	31.09xSerr
1800	AD429	3	Bottom	2	June_2017	31.09xSerr
1801	AD429	4	Top	1	June_2017	31.09xSerr
1802	AD429	4	Bottom	1	June_2017	31.09xSerr
1803	AD429	5	Top	3	June_2017	31.09xSerr
1804	AD429	5	Bottom	3	June_2017	31.09xSerr
1805	AD429	6	Top	2	June_2017	31.09xSerr
1806	AD429	6	Bottom	3	June_2017	31.09xSerr
1807	AD442	1	Top	1	June_2017	31.09xSerr
1808	AD442	1	Bottom	1	June_2017	31.09xSerr
1809	AD442	2	Top	1	June_2017	31.09xSerr
1810	AD442	2	Bottom	2	June_2017	31.09xSerr
1811	AD442	3	Top	1	June_2017	31.09xSerr
1812	AD442	3	Bottom	2	June_2017	31.09xSerr
1813	AD442	4	Top	3	June_2017	31.09xSerr
1814	AD442	4	Bottom	2	June_2017	31.09xSerr
1815	AD442	5	Top	2	June_2017	31.09xSerr
1816	AD442	5	Bottom	2	June_2017	31.09xSerr
1817	AD442	6	Top	2	June_2017	31.09xSerr
1818	AD442	6	Bottom	2	June_2017	31.09xSerr
1819	AD502	1	Top	1	June_2017	31.09xSerr
1820	AD502	1	Bottom	1	June_2017	31.09xSerr
1821	AD502	2	Top	3	June_2017	31.09xSerr
1822	AD502	2	Bottom	1	June_2017	31.09xSerr
1823	AD502	3	Top	2	June_2017	31.09xSerr
1824	AD502	3	Bottom	2	June_2017	31.09xSerr
1825	AD502	4	Top	2	June_2017	31.09xSerr
1826	AD502	4	Bottom	1	June_2017	31.09xSerr
1827	AD502	5	Top	2	June_2017	31.09xSerr
1828	AD502	5	Bottom	2	June_2017	31.09xSerr
1829	AD502	6	Top	1	June_2017	31.09xSerr
1830	AD502	6	Bottom	1	June_2017	31.09xSerr
1831	AD51	1	Top	1	June_2017	31.09xSerr
1832	AD51	1	Bottom	1	June_2017	31.09xSerr
1833	AD51	2	Top	2	June_2017	31.09xSerr
1834	AD51	2	Bottom	2	June_2017	31.09xSerr
1835	AD51	3	Top	3	June_2017	31.09xSerr
1836	AD51	3	Bottom	3	June_2017	31.09xSerr
1837	AD51	4	Top	2	June_2017	31.09xSerr
1838	AD51	4	Bottom	1	June_2017	31.09xSerr
1839	AD51	5	Top	3	June_2017	31.09xSerr
1840	AD51	5	Bottom	1	June_2017	31.09xSerr
1841	AD51	6	Top	3	June_2017	31.09xSerr
1842	AD51	6	Bottom	2	June_2017	31.09xSerr
1843	AD534	1	Top	1	June_2017	31.09xSerr
1844	AD534	1	Bottom	1	June_2017	31.09xSerr
1845	AD534	2	Top	3	June_2017	31.09xSerr
1846	AD534	2	Bottom	3	June_2017	31.09xSerr
1847	AD534	3	Top	4	June_2017	31.09xSerr
1848	AD534	3	Bottom	3	June_2017	31.09xSerr
1849	AD534	4	Top	3	June_2017	31.09xSerr
1850	AD534	4	Bottom	1	June_2017	31.09xSerr
1851	AD534	5	Top	2	June_2017	31.09xSerr
1852	AD534	5	Bottom	2	June_2017	31.09xSerr
1853	AD534	6	Top	2	June_2017	31.09xSerr
1854	AD534	6	Bottom	3	June_2017	31.09xSerr
1855	AD55	1	Top	1	June_2017	31.09xSerr
1856	AD55	1	Bottom	1	June_2017	31.09xSerr
1857	AD55	2	Top	2	June_2017	31.09xSerr
1858	AD55	2	Bottom	2	June_2017	31.09xSerr
1859	AD55	3	Top	3	June_2017	31.09xSerr
1860	AD55	3	Bottom	2	June_2017	31.09xSerr
1861	AD55	4	Top	1	June_2017	31.09xSerr
1862	AD55	4	Bottom	1	June_2017	31.09xSerr
1863	AD55	5	Top	3	June_2017	31.09xSerr
1864	AD55	5	Bottom	2	June_2017	31.09xSerr
1865	AD55	6	Top	2	June_2017	31.09xSerr
1866	AD55	6	Bottom	2	June_2017	31.09xSerr
1867	AD558	1	Top	1	June_2017	31.09xSerr
1868	AD558	1	Bottom	1	June_2017	31.09xSerr
1869	AD558	2	Top	1	June_2017	31.09xSerr
1870	AD558	2	Bottom	1	June_2017	31.09xSerr
1871	AD558	3	Top	1	June_2017	31.09xSerr
1872	AD558	3	Bottom	1	June_2017	31.09xSerr
1873	AD558	4	Top	1	June_2017	31.09xSerr
1874	AD558	4	Bottom	1	June_2017	31.09xSerr
1875	AD558	5	Top	1	June_2017	31.09xSerr
1876	AD558	5	Bottom	1	June_2017	31.09xSerr
1877	AD558	6	Top	1	June_2017	31.09xSerr
1878	AD558	6	Bottom	1	June_2017	31.09xSerr
1879	AD559	1	Top	1	June_2017	31.09xSerr
1880	AD559	1	Bottom	1	June_2017	31.09xSerr
1881	AD559	2	Top	2	June_2017	31.09xSerr
1882	AD559	2	Bottom	1	June_2017	31.09xSerr
1883	AD559	3	Top	2	June_2017	31.09xSerr
1884	AD559	3	Bottom	1	June_2017	31.09xSerr
1885	AD559	4	Top	3	June_2017	31.09xSerr
1886	AD559	4	Bottom	2	June_2017	31.09xSerr
1887	AD559	5	Top	2	June_2017	31.09xSerr
1888	AD559	5	Bottom	1	June_2017	31.09xSerr
1889	AD559	6	Top	2	June_2017	31.09xSerr
1890	AD559	6	Bottom	3	June_2017	31.09xSerr
1891	AD564	1	Top	1	June_2017	31.09xSerr
1892	AD564	1	Bottom	1	June_2017	31.09xSerr
1893	AD564	2	Top	1	June_2017	31.09xSerr
1894	AD564	2	Bottom	1	June_2017	31.09xSerr
1895	AD564	3	Top	1	June_2017	31.09xSerr
1896	AD564	3	Bottom	1	June_2017	31.09xSerr
1897	AD564	4	Top	3	June_2017	31.09xSerr
1898	AD564	4	Bottom	2	June_2017	31.09xSerr
1899	AD564	5	Top	2	June_2017	31.09xSerr
1900	AD564	5	Bottom	1	June_2017	31.09xSerr
1901	AD564	6	Top	2	June_2017	31.09xSerr
1902	AD564	6	Bottom	1	June_2017	31.09xSerr
1903	AD569	1	Top	1	June_2017	31.09xSerr
1904	AD569	1	Bottom	1	June_2017	31.09xSerr
1905	AD569	2	Top	3	June_2017	31.09xSerr
1906	AD569	2	Bottom	2	June_2017	31.09xSerr
1907	AD569	3	Top	1	June_2017	31.09xSerr
1908	AD569	3	Bottom	1	June_2017	31.09xSerr
1909	AD569	4	Top	1	June_2017	31.09xSerr
1910	AD569	4	Bottom	2	June_2017	31.09xSerr
1911	AD569	5	Top	2	June_2017	31.09xSerr
1912	AD569	5	Bottom	2	June_2017	31.09xSerr
1913	AD569	6	Top	2	June_2017	31.09xSerr
1914	AD569	6	Bottom	2	June_2017	31.09xSerr
1915	AD57	1	Top	1	June_2017	31.09xSerr
1916	AD57	1	Bottom	1	June_2017	31.09xSerr
1917	AD57	2	Top	2	June_2017	31.09xSerr
1918	AD57	2	Bottom	2	June_2017	31.09xSerr
1919	AD57	3	Top	3	June_2017	31.09xSerr
1920	AD57	3	Bottom	2	June_2017	31.09xSerr
1921	AD57	4	Top	3	June_2017	31.09xSerr
1922	AD57	4	Bottom	2	June_2017	31.09xSerr
1923	AD57	5	Top	3	June_2017	31.09xSerr
1924	AD57	5	Bottom	2	June_2017	31.09xSerr
1925	AD57	6	Top	2	June_2017	31.09xSerr
1926	AD57	6	Bottom	1	June_2017	31.09xSerr
1927	AD582	1	Top	1	June_2017	31.09xSerr
1928	AD582	1	Bottom	1	June_2017	31.09xSerr
1929	AD582	2	Top	1	June_2017	31.09xSerr
1930	AD582	2	Bottom	1	June_2017	31.09xSerr
1931	AD582	3	Top	1	June_2017	31.09xSerr
1932	AD582	3	Bottom	1	June_2017	31.09xSerr
1933	AD582	4	Top	1	June_2017	31.09xSerr
1934	AD582	4	Bottom	1	June_2017	31.09xSerr
1935	AD582	5	Top	1	June_2017	31.09xSerr
1936	AD582	5	Bottom		June_2017	31.09xSerr
1937	AD582	6	Top	1	June_2017	31.09xSerr
1938	AD582	6	Bottom	1	June_2017	31.09xSerr
1939	AD624	1	Top	1	June_2017	31.09xSerr
1940	AD624	1	Bottom	1	June_2017	31.09xSerr
1941	AD624	2	Top	1	June_2017	31.09xSerr
1942	AD624	2	Bottom	1	June_2017	31.09xSerr
1943	AD624	3	Top	2	June_2017	31.09xSerr
1944	AD624	3	Bottom	2	June_2017	31.09xSerr
1945	AD624	4	Top	1	June_2017	31.09xSerr
1946	AD624	4	Bottom	2	June_2017	31.09xSerr
1947	AD624	5	Top	2	June_2017	31.09xSerr
1948	AD624	5	Bottom	2	June_2017	31.09xSerr
1949	AD624	6	Top	1	June_2017	31.09xSerr
1950	AD624	6	Bottom	1	June_2017	31.09xSerr
1951	AD638	1	Top	1	June_2017	31.09xSerr
1952	AD638	1	Bottom	1	June_2017	31.09xSerr
1953	AD638	2	Top	1	June_2017	31.09xSerr
1954	AD638	2	Bottom	1	June_2017	31.09xSerr
1955	AD638	3	Top	2	June_2017	31.09xSerr
1956	AD638	3	Bottom	2	June_2017	31.09xSerr
1957	AD638	4	Top	1	June_2017	31.09xSerr
1958	AD638	4	Bottom	1	June_2017	31.09xSerr
1959	AD638	5	Top	2	June_2017	31.09xSerr
1960	AD638	5	Bottom	1	June_2017	31.09xSerr
1961	AD638	6	Top	2	June_2017	31.09xSerr
1962	AD638	6	Bottom	1	June_2017	31.09xSerr
1963	AD653	1	Top	1	June_2017	31.09xSerr
1964	AD653	1	Bottom	1	June_2017	31.09xSerr
1965	AD653	2	Top	1	June_2017	31.09xSerr
1966	AD653	2	Bottom	2	June_2017	31.09xSerr
1967	AD653	3	Top	2	June_2017	31.09xSerr
1968	AD653	3	Bottom	2	June_2017	31.09xSerr
1969	AD653	4	Top	2	June_2017	31.09xSerr
1970	AD653	4	Bottom	2	June_2017	31.09xSerr
1971	AD653	5	Top	2	June_2017	31.09xSerr
1972	AD653	5	Bottom	1	June_2017	31.09xSerr
1973	AD653	6	Top	1	June_2017	31.09xSerr
1974	AD653	6	Bottom	1	June_2017	31.09xSerr
1975	AD654	1	Top	1	June_2017	31.09xSerr
1976	AD654	1	Bottom	1	June_2017	31.09xSerr
1977	AD654	2	Top	3	June_2017	31.09xSerr
1978	AD654	2	Bottom	2	June_2017	31.09xSerr
1979	AD654	3	Top	3	June_2017	31.09xSerr
1980	AD654	3	Bottom	3	June_2017	31.09xSerr
1981	AD654	4	Top	2	June_2017	31.09xSerr
1982	AD654	4	Bottom	3	June_2017	31.09xSerr
1983	AD654	5	Top	3	June_2017	31.09xSerr
1984	AD654	5	Bottom	2	June_2017	31.09xSerr
1985	AD654	6	Top	2	June_2017	31.09xSerr
1986	AD654	6	Bottom	2	June_2017	31.09xSerr
1987	AD714	1	Top	1	June_2017	31.09xSerr
1988	AD714	1	Bottom	1	June_2017	31.09xSerr
1989	AD714	2	Top	3	June_2017	31.09xSerr
1990	AD714	2	Bottom	3	June_2017	31.09xSerr
1991	AD714	3	Top	4	June_2017	31.09xSerr
1992	AD714	3	Bottom	4	June_2017	31.09xSerr
1993	AD714	4	Top	2	June_2017	31.09xSerr
1994	AD714	4	Bottom	1	June_2017	31.09xSerr
1995	AD714	5	Top	2	June_2017	31.09xSerr
1996	AD714	5	Bottom	2	June_2017	31.09xSerr
1997	AD714	6	Top	3	June_2017	31.09xSerr
1998	AD714	6	Bottom	2	June_2017	31.09xSerr
1999	AD764	1	Top	1	June_2017	31.09xSerr
[truncated: 249 more rows]

## Sheet: hybrids 3109
Ser Number	Hybrid or check rootstock	Clone	Top wound /bottom wound$	Score	Experiment	Family
647	TB100	1	Top	3	2015A	31.09xSerr
648	TB100	1	Bottom	2	2015A	31.09xSerr
649	TB100	2	Top	4	2015A	31.09xSerr
650	TB100	2	Bottom	4	2015A	31.09xSerr
651	TB100	3	Top	2	2015A	31.09xSerr
652	TB100	3	Bottom	1	2015A	31.09xSerr
653	TB100	4	Top	3	2015A	31.09xSerr
654	TB100	4	Bottom	2	2015A	31.09xSerr
655	TB100	5	Top	4	2015A	31.09xSerr
656	TB100	5	Bottom	3	2015A	31.09xSerr
657	TB100	6	Top	3	2015A	31.09xSerr
658	TB100	6	Bottom	3	2015A	31.09xSerr
659	TB102	1	Top	2	2015A	31.09xSerr
660	TB102	1	Bottom	1	2015A	31.09xSerr
661	TB102	2	Top		2015A	31.09xSerr
662	TB102	2	Bottom	2	2015A	31.09xSerr
663	TB102	3	Top		2015A	31.09xSerr
664	TB102	3	Bottom	3	2015A	31.09xSerr
665	TB102	4	Top		2015A	31.09xSerr
666	TB102	4	Bottom	2	2015A	31.09xSerr
667	TB102	5	Top		2015A	31.09xSerr
668	TB102	5	Bottom	2	2015A	31.09xSerr
669	TB108	1	Top	1	2015A	31.09xSerr
670	TB108	1	Bottom	1	2015A	31.09xSerr
671	TB108	2	Top		2015A	31.09xSerr
672	TB108	2	Bottom	1	2015A	31.09xSerr
673	TB108	3	Top	1	2015A	31.09xSerr
674	TB108	3	Bottom	1	2015A	31.09xSerr
675	TB109	1	Top		2015A	31.09xSerr
676	TB109	1	Bottom	4	2015A	31.09xSerr
677	TB109	2	Top		2015A	31.09xSerr
678	TB109	2	Bottom	4	2015A	31.09xSerr
679	TB109	3	Top		2015A	31.09xSerr
680	TB109	3	Bottom	4	2015A	31.09xSerr
681	TB109	4	Top	4	2015A	31.09xSerr
682	TB109	4	Bottom	4	2015A	31.09xSerr
683	TB109	5	Top		2015A	31.09xSerr
684	TB109	5	Bottom	4	2015A	31.09xSerr
685	TB11	1	Top	2	2015A	31.09xSerr
686	TB11	1	Bottom	3	2015A	31.09xSerr
687	TB11	2	Top	1	2015A	31.09xSerr
688	TB11	2	Bottom	1	2015A	31.09xSerr
689	TB11	3	Top	4	2015A	31.09xSerr
690	TB11	3	Bottom	4	2015A	31.09xSerr
691	TB11	4	Top	4	2015A	31.09xSerr
692	TB11	4	Bottom	4	2015A	31.09xSerr
693	TB11	5	Top	3	2015A	31.09xSerr
694	TB11	5	Bottom	3	2015A	31.09xSerr
695	TB11	6	Top	4	2015A	31.09xSerr
696	TB11	6	Bottom	4	2015A	31.09xSerr
697	TB12	1	Top	4	2015A	31.09xSerr
698	TB12	1	Bottom	4	2015A	31.09xSerr
699	TB12	2	Top	4	2015A	31.09xSerr
700	TB12	2	Bottom	4	2015A	31.09xSerr
701	TB12	3	Top	2	2015A	31.09xSerr
702	TB12	3	Bottom	3	2015A	31.09xSerr
703	TB12	4	Top	4	2015A	31.09xSerr
704	TB12	4	Bottom	4	2015A	31.09xSerr
705	TB12	5	Top	4	2015A	31.09xSerr
706	TB12	5	Bottom	4	2015A	31.09xSerr
707	TB12	6	Top	4	2015A	31.09xSerr
708	TB12	6	Bottom	4	2015A	31.09xSerr
709	TB12	7	Top	4	2015A	31.09xSerr
710	TB12	7	Bottom	2	2015A	31.09xSerr
711	TB120	1	Top	1	2015A	31.09xSerr
712	TB120	1	Bottom	1	2015A	31.09xSerr
713	TB120	2	Top	1	2015A	31.09xSerr
714	TB120	2	Bottom	1	2015A	31.09xSerr
715	TB13	1	Top	2	2015A	31.09xSerr
716	TB13	1	Bottom	2	2015A	31.09xSerr
717	TB13	2	Top	2	2015A	31.09xSerr
718	TB13	2	Bottom	2	2015A	31.09xSerr
719	TB13	3	Top	3	2015A	31.09xSerr
720	TB13	3	Bottom	2	2015A	31.09xSerr
721	TB13	4	Top	3	2015A	31.09xSerr
722	TB13	4	Bottom	2	2015A	31.09xSerr
723	TB13	5	Top	2	2015A	31.09xSerr
724	TB13	5	Bottom	2	2015A	31.09xSerr
725	TB13	6	Top	2	2015A	31.09xSerr
726	TB13	6	Bottom	2	2015A	31.09xSerr
727	TB13	7	Top	2	2015A	31.09xSerr
728	TB13	7	Bottom	2	2015A	31.09xSerr
729	TB19	1	Top	3	2015A	31.09xSerr
730	TB19	1	Bottom	3	2015A	31.09xSerr
731	TB19	2	Top		2015A	31.09xSerr
732	TB19	2	Bottom	4	2015A	31.09xSerr
733	TB19	3	Top	3	2015A	31.09xSerr
734	TB19	3	Bottom	3	2015A	31.09xSerr
735	TB19	4	Top	3	2015A	31.09xSerr
736	TB19	4	Bottom	3	2015A	31.09xSerr
737	TB19	5	Top	3	2015A	31.09xSerr
738	TB19	5	Bottom	2	2015A	31.09xSerr
739	TB19	6	Top	4	2015A	31.09xSerr
740	TB19	6	Bottom	2	2015A	31.09xSerr
741	TB21	1	Top		2015A	31.09xSerr
742	TB21	1	Bottom	4	2015A	31.09xSerr
743	TB21	2	Top		2015A	31.09xSerr
744	TB21	2	Bottom	4	2015A	31.09xSerr
745	TB21	3	Top	3	2015A	31.09xSerr
746	TB21	3	Bottom	4	2015A	31.09xSerr
747	TB21	4	Top	3	2015A	31.09xSerr
748	TB21	4	Bottom	2	2015A	31.09xSerr
749	TB22	1	Top	4	2015A	31.09xSerr
750	TB22	1	Bottom	4	2015A	31.09xSerr
751	TB22	2	Top	4	2015A	31.09xSerr
752	TB22	2	Bottom	4	2015A	31.09xSerr
753	TB22	3	Top	4	2015A	31.09xSerr
754	TB22	3	Bottom	4	2015A	31.09xSerr
755	TB22	4	Top	4	2015A	31.09xSerr
756	TB22	4	Bottom	4	2015A	31.09xSerr
757	TB22	5	Top	4	2015A	31.09xSerr
758	TB22	5	Bottom	4	2015A	31.09xSerr
759	TB22	6	Top	4	2015A	31.09xSerr
760	TB22	6	Bottom	4	2015A	31.09xSerr
761	TB22	7	Top	4	2015A	31.09xSerr
762	TB22	7	Bottom	4	2015A	31.09xSerr
763	TB26	1	Top	4	2015A	31.09xSerr
764	TB26	1	Bottom	4	2015A	31.09xSerr
765	TB26	2	Top	4	2015A	31.09xSerr
766	TB26	2	Bottom	4	2015A	31.09xSerr
767	TB26	3	Top	4	2015A	31.09xSerr
768	TB26	3	Bottom	3	2015A	31.09xSerr
769	TB26	4	Top	4	2015A	31.09xSerr
770	TB26	4	Bottom	4	2015A	31.09xSerr
771	TB28	1	Top	2	2015A	31.09xSerr
772	TB28	1	Bottom	2	2015A	31.09xSerr
773	TB28	2	Top	4	2015A	31.09xSerr
774	TB28	2	Bottom	4	2015A	31.09xSerr
775	TB28	3	Top	4	2015A	31.09xSerr
776	TB28	3	Bottom	4	2015A	31.09xSerr
777	TB28	4	Top	2	2015A	31.09xSerr
778	TB28	4	Bottom	2	2015A	31.09xSerr
779	TB28	5	Top	4	2015A	31.09xSerr
780	TB28	5	Bottom	2	2015A	31.09xSerr
781	TB28	6	Top	4	2015A	31.09xSerr
782	TB28	6	Bottom	4	2015A	31.09xSerr
783	TB34	1	Top	4	2015A	31.09xSerr
784	TB34	1	Bottom	4	2015A	31.09xSerr
785	TB34	2	Top	3	2015A	31.09xSerr
786	TB34	2	Bottom	2	2015A	31.09xSerr
787	TB34	3	Top	4	2015A	31.09xSerr
788	TB34	3	Bottom	3	2015A	31.09xSerr
789	TB34	4	Top	4	2015A	31.09xSerr
790	TB34	4	Bottom	4	2015A	31.09xSerr
791	TB34	5	Top	4	2015A	31.09xSerr
792	TB34	5	Bottom	4	2015A	31.09xSerr
793	TB34	6	Top	4	2015A	31.09xSerr
794	TB34	6	Bottom	4	2015A	31.09xSerr
795	TB34	7	Top	4	2015A	31.09xSerr
796	TB34	7	Bottom	4	2015A	31.09xSerr
797	TB35	1	Top	4	2015A	31.09xSerr
798	TB35	1	Bottom	4	2015A	31.09xSerr
799	TB35	2	Top		2015A	31.09xSerr
800	TB35	2	Bottom	4	2015A	31.09xSerr
801	TB35	3	Top		2015A	31.09xSerr
802	TB35	3	Bottom	2	2015A	31.09xSerr
803	TB36	1	Top	3	2015A	31.09xSerr
804	TB36	1	Bottom	4	2015A	31.09xSerr
805	TB36	2	Top		2015A	31.09xSerr
806	TB36	2	Bottom	2	2015A	31.09xSerr
807	TB36	3	Top		2015A	31.09xSerr
808	TB36	3	Bottom	4	2015A	31.09xSerr
809	TB36	4	Top	4	2015A	31.09xSerr
810	TB36	4	Bottom	3	2015A	31.09xSerr
811	TB36	5	Top	4	2015A	31.09xSerr
812	TB36	5	Bottom	2	2015A	31.09xSerr
813	TB36	6	Top	4	2015A	31.09xSerr
814	TB36	6	Bottom	4	2015A	31.09xSerr
815	TB36	7	Top	4	2015A	31.09xSerr
816	TB36	7	Bottom	4	2015A	31.09xSerr
817	TB37	1	Top	4	2015A	31.09xSerr
818	TB37	1	Bottom	4	2015A	31.09xSerr
819	TB37	2	Top	4	2015A	31.09xSerr
820	TB37	2	Bottom	4	2015A	31.09xSerr
821	TB37	3	Top	3	2015A	31.09xSerr
822	TB37	3	Bottom	3	2015A	31.09xSerr
823	TB37	4	Top	2	2015A	31.09xSerr
824	TB37	4	Bottom	2	2015A	31.09xSerr
825	TB37	5	Top	4	2015A	31.09xSerr
826	TB37	5	Bottom	3	2015A	31.09xSerr
827	TB38	1	Top	3	2015A	31.09xSerr
828	TB38	1	Bottom	2	2015A	31.09xSerr
829	TB38	2	Top	3	2015A	31.09xSerr
830	TB38	2	Bottom	4	2015A	31.09xSerr
831	TB38	3	Top		2015A	31.09xSerr
832	TB38	3	Bottom	3	2015A	31.09xSerr
833	TB38	4	Top	3	2015A	31.09xSerr
834	TB38	4	Bottom	2	2015A	31.09xSerr
835	TB38	5	Top	2	2015A	31.09xSerr
836	TB38	5	Bottom	2	2015A	31.09xSerr
837	TB38	6	Top	3	2015A	31.09xSerr
838	TB38	6	Bottom	2	2015A	31.09xSerr
839	TB39	1	Top	3	2015A	31.09xSerr
840	TB39	1	Bottom	3	2015A	31.09xSerr
841	TB39	2	Top	3	2015A	31.09xSerr
842	TB39	2	Bottom	3	2015A	31.09xSerr
843	TB39	3	Top	2	2015A	31.09xSerr
844	TB39	3	Bottom	3	2015A	31.09xSerr
845	TB39	4	Top	4	2015A	31.09xSerr
846	TB39	4	Bottom	4	2015A	31.09xSerr
847	TB39	5	Top	4	2015A	31.09xSerr
848	TB39	5	Bottom	4	2015A	31.09xSerr
849	TB39	6	Top	2	2015A	31.09xSerr
850	TB39	6	Bottom	1	2015A	31.09xSerr
851	TB4	1	Top	3	2015A	31.09xSerr
852	TB4	1	Bottom	3	2015A	31.09xSerr
853	TB4	2	Top	3	2015A	31.09xSerr
854	TB4	2	Bottom	3	2015A	31.09xSerr
855	TB4	3	Top	4	2015A	31.09xSerr
856	TB4	3	Bottom	3	2015A	31.09xSerr
857	TB4	4	Top	4	2015A	31.09xSerr
858	TB4	4	Bottom	4	2015A	31.09xSerr
859	TB4	5	Top	3	2015A	31.09xSerr
860	TB4	5	Bottom	3	2015A	31.09xSerr
861	TB4	6	Top	4	2015A	31.09xSerr
862	TB4	6	Bottom	4	2015A	31.09xSerr
863	TB4	7	Top	4	2015A	31.09xSerr
864	TB4	7	Bottom	4	2015A	31.09xSerr
865	TB40	1	Top	3	2015A	31.09xSerr
866	TB40	1	Bottom	2	2015A	31.09xSerr
867	TB40	2	Top	3	2015A	31.09xSerr
868	TB40	2	Bottom	2	2015A	31.09xSerr
869	TB40	3	Top	3	2015A	31.09xSerr
870	TB40	3	Bottom	4	2015A	31.09xSerr
871	TB40	4	Top	4	2015A	31.09xSerr
872	TB40	4	Bottom	4	2015A	31.09xSerr
873	TB40	5	Top	3	2015A	31.09xSerr
874	TB40	5	Bottom	2	2015A	31.09xSerr
875	TB40	6	Top	3	2015A	31.09xSerr
876	TB40	6	Bottom	2	2015A	31.09xSerr
877	TB40	7	Top	2	2015A	31.09xSerr
878	TB40	7	Bottom	2	2015A	31.09xSerr
879	TB44	1	Top		2015A	31.09xSerr
880	TB44	1	Bottom	4	2015A	31.09xSerr
881	TB44	2	Top	4	2015A	31.09xSerr
882	TB44	2	Bottom	4	2015A	31.09xSerr
883	TB44	3	Top	3	2015A	31.09xSerr
884	TB44	3	Bottom	2	2015A	31.09xSerr
885	TB44	4	Top	3	2015A	31.09xSerr
886	TB44	4	Bottom	4	2015A	31.09xSerr
887	TB44	5	Top		2015A	31.09xSerr
888	TB44	5	Bottom	4	2015A	31.09xSerr
889	TB46	1	Top		2015A	31.09xSerr
890	TB46	1	Bottom	1	2015A	31.09xSerr
891	TB46	2	Top		2015A	31.09xSerr
892	TB46	2	Bottom	2	2015A	31.09xSerr
893	TB46	3	Top		2015A	31.09xSerr
894	TB46	3	Bottom	1	2015A	31.09xSerr
895	TB46	4	Top		2015A	31.09xSerr
896	TB46	4	Bottom	2	2015A	31.09xSerr
897	TB46	5	Top		2015A	31.09xSerr
898	TB46	5	Bottom	2	2015A	31.09xSerr
899	TB46	6	Top		2015A	31.09xSerr
900	TB46	6	Bottom	2	2015A	31.09xSerr
901	TB47	1	Top	2	2015A	31.09xSerr
902	TB47	1	Bottom	2	2015A	31.09xSerr
903	TB47	2	Top	4	2015A	31.09xSerr
904	TB47	2	Bottom	4	2015A	31.09xSerr
905	TB47	3	Top	4	2015A	31.09xSerr
906	TB47	3	Bottom	4	2015A	31.09xSerr
907	TB47	4	Top	4	2015A	31.09xSerr
908	TB47	4	Bottom	4	2015A	31.09xSerr
909	TB48	1	Top	4	2015A	31.09xSerr
910	TB48	1	Bottom	3	2015A	31.09xSerr
911	TB48	2	Top	4	2015A	31.09xSerr
912	TB48	2	Bottom	2	2015A	31.09xSerr
913	TB48	3	Top	2	2015A	31.09xSerr
914	TB48	3	Bottom	3	2015A	31.09xSerr
915	TB48	4	Top	4	2015A	31.09xSerr
916	TB48	4	Bottom	4	2015A	31.09xSerr
917	TB48	5	Top	4	2015A	31.09xSerr
918	TB48	5	Bottom	4	2015A	31.09xSerr
919	TB49	1	Top	4	2015A	31.09xSerr
920	TB49	1	Bottom	3	2015A	31.09xSerr
921	TB49	2	Top	4	2015A	31.09xSerr
922	TB49	2	Bottom	3	2015A	31.09xSerr
923	TB49	3	Top	2	2015A	31.09xSerr
924	TB49	3	Bottom	2	2015A	31.09xSerr
925	TB49	4	Top	3	2015A	31.09xSerr
926	TB49	4	Bottom	3	2015A	31.09xSerr
927	TB49	5	Top	4	2015A	31.09xSerr
928	TB49	5	Bottom	4	2015A	31.09xSerr
929	TB49	6	Top	3	2015A	31.09xSerr
930	TB49	6	Bottom	3	2015A	31.09xSerr
931	TB50	1	Top	4	2015A	31.09xSerr
932	TB50	1	Bottom	4	2015A	31.09xSerr
933	TB50	2	Top	4	2015A	31.09xSerr
934	TB50	2	Bottom	4	2015A	31.09xSerr
935	TB50	3	Top	4	2015A	31.09xSerr
936	TB50	3	Bottom	4	2015A	31.09xSerr
937	TB52	1	Top		2015A	31.09xSerr
938	TB52	1	Bottom	1	2015A	31.09xSerr
939	TB52	2	Top		2015A	31.09xSerr
940	TB52	2	Bottom	1	2015A	31.09xSerr
941	TB52	3	Top		2015A	31.09xSerr
942	TB52	3	Bottom	1	2015A	31.09xSerr
943	TB61	1	Top	4	2015A	31.09xSerr
944	TB61	1	Bottom	3	2015A	31.09xSerr
945	TB61	2	Top	4	2015A	31.09xSerr
946	TB61	2	Bottom	4	2015A	31.09xSerr
947	TB61	3	Top	4	2015A	31.09xSerr
948	TB61	3	Bottom	4	2015A	31.09xSerr
949	TB61	4	Top	4	2015A	31.09xSerr
950	TB61	4	Bottom	4	2015A	31.09xSerr
951	TB61	5	Top	3	2015A	31.09xSerr
952	TB61	5	Bottom	2	2015A	31.09xSerr
953	TB62	1	Top	4	2015A	31.09xSerr
954	TB62	1	Bottom	4	2015A	31.09xSerr
955	TB62	2	Top	4	2015A	31.09xSerr
956	TB62	2	Bottom	4	2015A	31.09xSerr
957	TB62	3	Top	4	2015A	31.09xSerr
958	TB62	3	Bottom	3	2015A	31.09xSerr
959	TB65	1	Top		2015A	31.09xSerr
960	TB65	1	Bottom	2	2015A	31.09xSerr
961	TB65	2	Top		2015A	31.09xSerr
962	TB65	2	Bottom	2	2015A	31.09xSerr
963	TB65	3	Top		2015A	31.09xSerr
964	TB65	3	Bottom	3	2015A	31.09xSerr
965	TB66	4	Top	4	2015A	31.09xSerr
966	TB66	4	Bottom	2	2015A	31.09xSerr
967	TB66	5	Top	4	2015A	31.09xSerr
968	TB66	5	Bottom	3	2015A	31.09xSerr
969	TB66	6	Top	4	2015A	31.09xSerr
970	TB66	6	Bottom	4	2015A	31.09xSerr
971	TB66	7	Top	4	2015A	31.09xSerr
972	TB66	7	Bottom	4	2015A	31.09xSerr
973	TB66	8	Top	4	2015A	31.09xSerr
974	TB66	8	Bottom	4	2015A	31.09xSerr
975	TB66	9	Top	4	2015A	31.09xSerr
976	TB66	9	Bottom	4	2015A	31.09xSerr
977	TB66	10	Top	4	2015A	31.09xSerr
978	TB66	10	Bottom	4	2015A	31.09xSerr
979	TB66	11	Top	4	2015A	31.09xSerr
980	TB66	11	Bottom	4	2015A	31.09xSerr
981	TB66	12	Top	4	2015A	31.09xSerr
982	TB66	12	Bottom	2	2015A	31.09xSerr
983	TB68	1	Top		2015A	31.09xSerr
984	TB68	1	Bottom	4	2015A	31.09xSerr
985	TB68	2	Top	2	2015A	31.09xSerr
986	TB68	2	Bottom	2	2015A	31.09xSerr
987	TB68	3	Top	3	2015A	31.09xSerr
988	TB68	3	Bottom	2	2015A	31.09xSerr
989	TB68	4	Top	3	2015A	31.09xSerr
990	TB68	4	Bottom	2	2015A	31.09xSerr
991	TB68	5	Top	4	2015A	31.09xSerr
992	TB68	5	Bottom	2	2015A	31.09xSerr
993	TB68	6	Top	4	2015A	31.09xSerr
994	TB68	6	Bottom	4	2015A	31.09xSerr
995	TB69	1	Top		2015A	31.09xSerr
996	TB69	1	Bottom	4	2015A	31.09xSerr
997	TB69	2	Top	3	2015A	31.09xSerr
998	TB69	2	Bottom	4	2015A	31.09xSerr
999	TB7	1	Top	4	2015A	31.09xSerr
1000	TB7	1	Bottom	4	2015A	31.09xSerr
1001	TB7	2	Top	4	2015A	31.09xSerr
1002	TB7	2	Bottom	4	2015A	31.09xSerr
1003	TB7	3	Top	4	2015A	31.09xSerr
1004	TB7	3	Bottom	4	2015A	31.09xSerr
1005	TB7	4	Top	4	2015A	31.09xSerr
1006	TB7	4	Bottom	3	2015A	31.09xSerr
1007	TB7	5	Top	4	2015A	31.09xSerr
1008	TB7	5	Bottom	4	2015A	31.09xSerr
1009	TB7	6	Top	4	2015A	31.09xSerr
1010	TB7	6	Bottom	4	2015A	31.09xSerr
1011	TB70	1	Top		2015A	31.09xSerr
1012	TB70	1	Bottom	3	2015A	31.09xSerr
1013	TB70	2	Top		2015A	31.09xSerr
1014	TB70	2	Bottom	4	2015A	31.09xSerr
1015	TB70	3	Top	3	2015A	31.09xSerr
1016	TB70	3	Bottom	3	2015A	31.09xSerr
1017	TB70	4	Top	4	2015A	31.09xSerr
1018	TB70	4	Bottom	3	2015A	31.09xSerr
1019	TB70	5	Top	4	2015A	31.09xSerr
1020	TB70	5	Bottom	4	2015A	31.09xSerr
1021	TB71	1	Top	1	2015A	31.09xSerr
1022	TB71	1	Bottom	2	2015A	31.09xSerr
1023	TB71	2	Top		2015A	31.09xSerr
1024	TB71	2	Bottom	2	2015A	31.09xSerr
1025	TB71	3	Top		2015A	31.09xSerr
1026	TB71	3	Bottom	1	2015A	31.09xSerr
1027	TB71	4	Top		2015A	31.09xSerr
1028	TB71	4	Bottom	1	2015A	31.09xSerr
1029	TB73	1	Top	4	2015A	31.09xSerr
1030	TB73	1	Bottom	4	2015A	31.09xSerr
1031	TB73	2	Top	4	2015A	31.09xSerr
1032	TB73	2	Bottom	4	2015A	31.09xSerr
1033	TB73	3	Top		2015A	31.09xSerr
1034	TB73	3	Bottom	4	2015A	31.09xSerr
1035	TB73	4	Top		2015A	31.09xSerr
1036	TB73	4	Bottom	3	2015A	31.09xSerr
1037	TB73	5	Top	4	2015A	31.09xSerr
1038	TB73	5	Bottom	4	2015A	31.09xSerr
1039	TB73	6	Top		2015A	31.09xSerr
1040	TB73	6	Bottom	4	2015A	31.09xSerr
1041	TB73	7	Top		2015A	31.09xSerr
1042	TB73	7	Bottom	4	2015A	31.09xSerr
1043	TB78	1	Top	3	2015A	31.09xSerr
1044	TB78	1	Bottom	3	2015A	31.09xSerr
1045	TB78	2	Top	4	2015A	31.09xSerr
1046	TB78	2	Bottom	3	2015A	31.09xSerr
1047	TB78	3	Top	4	2015A	31.09xSerr
1048	TB78	3	Bottom	3	2015A	31.09xSerr
1049	TB78	4	Top	3	2015A	31.09xSerr
1050	TB78	4	Bottom	3	2015A	31.09xSerr
1051	TB78	5	Top	4	2015A	31.09xSerr
1052	TB78	5	Bottom	2	2015A	31.09xSerr
1053	TB78	6	Top	4	2015A	31.09xSerr
1054	TB78	6	Bottom	4	2015A	31.09xSerr
1055	TB78	7	Top		2015A	31.09xSerr
1056	TB78	7	Bottom	4	2015A	31.09xSerr
1057	TB79	1	Top		2015A	31.09xSerr
1058	TB79	1	Bottom	2	2015A	31.09xSerr
1059	TB8	1	Top	4	2015A	31.09xSerr
1060	TB8	1	Bottom	3	2015A	31.09xSerr
1061	TB8	2	Top	4	2015A	31.09xSerr
1062	TB8	2	Bottom	3	2015A	31.09xSerr
1063	TB8	3	Top		2015A	31.09xSerr
1064	TB8	3	Bottom	3	2015A	31.09xSerr
1065	TB8	4	Top	4	2015A	31.09xSerr
1066	TB8	4	Bottom	4	2015A	31.09xSerr
1067	TB8	5	Top	4	2015A	31.09xSerr
1068	TB8	5	Bottom	4	2015A	31.09xSerr
1069	TB8	6	Top	4	2015A	31.09xSerr
1070	TB8	6	Bottom	4	2015A	31.09xSerr
1071	TB8	7	Top		2015A	31.09xSerr
1072	TB8	7	Bottom		2015A	31.09xSerr
1073	TB82	1	Top		2015A	31.09xSerr
1074	TB82	1	Bottom	3	2015A	31.09xSerr
1075	TB82	2	Top		2015A	31.09xSerr
1076	TB82	2	Bottom	1	2015A	31.09xSerr
1077	TB83	1	Top		2015A	31.09xSerr
1078	TB83	1	Bottom	4	2015A	31.09xSerr
1079	TB83	2	Top	3	2015A	31.09xSerr
1080	TB83	2	Bottom	3	2015A	31.09xSerr
1081	TB83	3	Top		2015A	31.09xSerr
1082	TB83	3	Bottom	4	2015A	31.09xSerr
1083	TB83	4	Top		2015A	31.09xSerr
1084	TB83	4	Bottom	4	2015A	31.09xSerr
1085	TB83	5	Top		2015A	31.09xSerr
1086	TB83	5	Bottom	4	2015A	31.09xSerr
1087	TB86	1	Top	2	2015A	31.09xSerr
1088	TB86	1	Bottom	2	2015A	31.09xSerr
1089	TB86	2	Top	3	2015A	31.09xSerr
1090	TB86	2	Bottom	4	2015A	31.09xSerr
1091	TB86	3	Top	2	2015A	31.09xSerr
1092	TB86	3	Bottom	2	2015A	31.09xSerr
1093	TB86	4	Top	2	2015A	31.09xSerr
1094	TB86	4	Bottom	2	2015A	31.09xSerr
1095	TB86	5	Top	4	2015A	31.09xSerr
1096	TB86	5	Bottom	4	2015A	31.09xSerr
1097	TB86	6	Top	2	2015A	31.09xSerr
1098	TB86	6	Bottom	2	2015A	31.09xSerr
1099	TB86	7	Top	4	2015A	31.09xSerr
1100	TB86	7	Bottom	4	2015A	31.09xSerr
1101	TB87	1	Top	4	2015A	31.09xSerr
1102	TB87	1	Bottom	4	2015A	31.09xSerr
1103	TB87	2	Top	4	2015A	31.09xSerr
1104	TB87	2	Bottom	4	2015A	31.09xSerr
1105	TB87	3	Top	4	2015A	31.09xSerr
1106	TB87	3	Bottom	4	2015A	31.09xSerr
1107	TB87	4	Top	4	2015A	31.09xSerr
1108	TB87	4	Bottom	4	2015A	31.09xSerr
1109	TB87	5	Top	4	2015A	31.09xSerr
1110	TB87	5	Bottom	4	2015A	31.09xSerr
1111	TB88	1	Top		2015A	31.09xSerr
1112	TB88	1	Bottom	1	2015A	31.09xSerr
1113	TB88	2	Top	1	2015A	31.09xSerr
1114	TB88	2	Bottom	1	2015A	31.09xSerr
1115	TB88	3	Top		2015A	31.09xSerr
1116	TB88	3	Bottom	1	2015A	31.09xSerr
1117	TB88	4	Top		2015A	31.09xSerr
1118	TB88	4	Bottom	1	2015A	31.09xSerr
1119	TB88	5	Top		2015A	31.09xSerr
1120	TB88	5	Bottom	1	2015A	31.09xSerr
1121	TB88	6	Top		2015A	31.09xSerr
1122	TB88	6	Bottom	1	2015A	31.09xSerr
1123	TB88	7	Top	1	2015A	31.09xSerr
1124	TB88	7	Bottom	1	2015A	31.09xSerr
1125	TB90	1	Top	2	2015A	31.09xSerr
1126	TB90	1	Bottom	1	2015A	31.09xSerr
1127	TB90	2	Top		2015A	31.09xSerr
1128	TB90	2	Bottom	3	2015A	31.09xSerr
1129	TB90	3	Top	2	2015A	31.09xSerr
1130	TB90	3	Bottom	2	2015A	31.09xSerr
1131	TB90	4	Top	4	2015A	31.09xSerr
1132	TB90	4	Bottom	4	2015A	31.09xSerr
1133	TB90	5	Top	4	2015A	31.09xSerr
1134	TB90	5	Bottom	2	2015A	31.09xSerr
1135	TB90	6	Top	3	2015A	31.09xSerr
1136	TB90	6	Bottom	2	2015A	31.09xSerr
1137	TB90	7	Top	3	2015A	31.09xSerr
1138	TB90	7	Bottom	1	2015A	31.09xSerr
1139	TB91	1	Top	4	2015A	31.09xSerr
1140	TB91	1	Bottom	3	2015A	31.09xSerr
1141	TB91	2	Top		2015A	31.09xSerr
1142	TB91	2	Bottom	4	2015A	31.09xSerr
1143	TB91	3	Top		2015A	31.09xSerr
1144	TB91	3	Bottom	3	2015A	31.09xSerr
1145	TB91	4	Top	4	2015A	31.09xSerr
1146	TB91	4	Bottom	3	2015A	31.09xSerr
1147	TB91	5	Top	4	2015A	31.09xSerr
1148	TB91	5	Bottom	4	2015A	31.09xSerr
1149	TB91	6	Top	4	2015A	31.09xSerr
1150	TB91	6	Bottom	4	2015A	31.09xSerr
1151	TB92	1	Top	2	2015A	31.09xSerr
1152	TB92	1	Bottom	3	2015A	31.09xSerr
1153	TB92	2	Top		2015A	31.09xSerr
1154	TB92	2	Bottom	2	2015A	31.09xSerr
1155	TB92	3	Top	3	2015A	31.09xSerr
1156	TB92	3	Bottom	3	2015A	31.09xSerr
1157	TB92	4	Top		2015A	31.09xSerr
1158	TB92	4	Bottom	3	2015A	31.09xSerr
1159	TB92	5	Top	4	2015A	31.09xSerr
1160	TB92	5	Bottom	4	2015A	31.09xSerr
1161	TB92	6	Top	3	2015A	31.09xSerr
1162	TB92	6	Bottom	4	2015A	31.09xSerr
1163	TB95	1	Top		2015A	31.09xSerr
1164	TB95	1	Bottom	4	2015A	31.09xSerr
1165	TB95	2	Top	4	2015A	31.09xSerr
1166	TB95	2	Bottom	4	2015A	31.09xSerr
1167	TB95	3	Top	4	2015A	31.09xSerr
1168	TB95	3	Bottom	4	2015A	31.09xSerr
1169	TB95	4	Top	4	2015A	31.09xSerr
1170	TB95	4	Bottom	4	2015A	31.09xSerr
1171	TB95	5	Top	4	2015A	31.09xSerr
1172	TB95	5	Bottom	4	2015A	31.09xSerr
1173	TB95	6	Top	4	2015A	31.09xSerr
1174	TB95	6	Bottom	3	2015A	31.09xSerr
1175	TB95	7	Top	4	2015A	31.09xSerr
1176	TB95	7	Bottom	3	2015A	31.09xSerr
1177	TB97	1	Top	3	2015A	31.09xSerr
1178	TB97	1	Bottom	2	2015A	31.09xSerr
1179	TB97	2	Top		2015A	31.09xSerr
1180	TB97	2	Bottom	3	2015A	31.09xSerr
1181	TB97	3	Top	1	2015A	31.09xSerr
1182	TB97	3	Bottom	1	2015A	31.09xSerr
1183	TB97	4	Top	4	2015A	31.09xSerr
1184	TB97	4	Bottom	3	2015A	31.09xSerr
1185	TB99	1	Top	3	2015A	31.09xSerr
1186	TB99	1	Bottom	3	2015A	31.09xSerr
1187	TB99	2	Top	2	2015A	31.09xSerr
1188	TB99	2	Bottom	2	2015A	31.09xSerr
1189	TB99	3	Top	4	2015A	31.09xSerr
1190	TB99	3	Bottom	4	2015A	31.09xSerr
1191	TB99	4	Top	4	2015A	31.09xSerr
1192	TB99	4	Bottom	3	2015A	31.09xSerr
1193	TB99	5	Top	3	2015A	31.09xSerr
1194	TB99	5	Bottom	3	2015A	31.09xSerr
1235	EA12	1	Top	2	2015B	31.09xSerr
1236	EA12	1	Bottom	2	2015B	31.09xSerr
1237	EA12	2	Top	3	2015B	31.09xSerr
1238	EA12	2	Bottom	1	2015B	31.09xSerr
1239	EA12	3	Top	2	2015B	31.09xSerr
1240	EA12	3	Bottom	2	2015B	31.09xSerr
1241	EA12	4	Top	3	2015B	31.09xSerr
1242	EA12	4	Bottom	2	2015B	31.09xSerr
1243	EA12	5	Top	3	2015B	31.09xSerr
1244	EA12	5	Bottom	3	2015B	31.09xSerr
1245	EA12	6	Top	4	2015B	31.09xSerr
1246	EA12	6	Bottom	3	2015B	31.09xSerr
1247	EA12	7	Top	4	2015B	31.09xSerr
1248	EA12	7	Bottom	4	2015B	31.09xSerr
1249	EA9	1	Top	2	2015B	31.09xSerr
1250	EA9	1	Bottom	1	2015B	31.09xSerr
1251	EA9	2	Top	2	2015B	31.09xSerr
1252	EA9	2	Bottom	1	2015B	31.09xSerr
1253	EA9	3	Top	1	2015B	31.09xSerr
1254	EA9	3	Bottom	2	2015B	31.09xSerr
1255	EA9	4	Top	2	2015B	31.09xSerr
1256	EA9	4	Bottom	2	2015B	31.09xSerr
1257	EA9	5	Top	2	2015B	31.09xSerr
1258	EA9	5	Bottom	2	2015B	31.09xSerr
1259	EA9	6	Top	2	2015B	31.09xSerr
1260	EA9	6	Bottom	2	2015B	31.09xSerr
1261	EA9	7	Top	3	2015B	31.09xSerr
1262	EA9	7	Bottom	2	2015B	31.09xSerr
1339	TB100	1	Top	4	2015B	31.09xSerr
1340	TB100	1	Bottom	4	2015B	31.09xSerr
1341	TB100	2	Top		2015B	31.09xSerr
1342	TB100	2	Bottom	4	2015B	31.09xSerr
1343	TB112	1	Top	2	2015B	31.09xSerr
1344	TB112	1	Bottom	3	2015B	31.09xSerr
1345	TB112	2	Top		2015B	31.09xSerr
1346	TB112	2	Bottom	4	2015B	31.09xSerr
1347	TB13	1	Top	1	2015B	31.09xSerr
1348	TB13	1	Bottom	1	2015B	31.09xSerr
1349	TB13	2	Top	1	2015B	31.09xSerr
1350	TB13	2	Bottom	1	2015B	31.09xSerr
1351	TB13	3	Top	2	2015B	31.09xSerr
1352	TB13	3	Bottom	1	2015B	31.09xSerr
1353	TB13	4	Top	2	2015B	31.09xSerr
1354	TB13	4	Bottom	1	2015B	31.09xSerr
1355	TB13	5	Top	2	2015B	31.09xSerr
1356	TB13	5	Bottom	1	2015B	31.09xSerr
1357	TB13	6	Top	2	2015B	31.09xSerr
1358	TB13	6	Bottom	2	2015B	31.09xSerr
1359	TB18	1	Top	1	2015B	31.09xSerr
1360	TB18	1	Bottom	1	2015B	31.09xSerr
1361	TB18	2	Top	1	2015B	31.09xSerr
1362	TB18	2	Bottom	1	2015B	31.09xSerr
1363	TB18	3	Top	1	2015B	31.09xSerr
1364	TB18	3	Bottom	1	2015B	31.09xSerr
1365	TB18	4	Top	1	2015B	31.09xSerr
1366	TB18	4	Bottom	1	2015B	31.09xSerr
1367	TB18	5	Top	1	2015B	31.09xSerr
1368	TB18	5	Bottom	1	2015B	31.09xSerr
1369	TB18	6	Top	2	2015B	31.09xSerr
1370	TB18	6	Bottom	1	2015B	31.09xSerr
1371	TB18	7	Top	1	2015B	31.09xSerr
1372	TB18	7	Bottom	2	2015B	31.09xSerr
1373	TB18	8	Top		2015B	31.09xSerr
1374	TB18	8	Bottom		2015B	31.09xSerr
1375	TB33	1	Top		2015B	31.09xSerr
1376	TB33	1	Bottom	1	2015B	31.09xSerr
1377	TB33	2	Top		2015B	31.09xSerr
1378	TB33	2	Bottom	2	2015B	31.09xSerr
1379	TB5	1	Top	1	2015B	31.09xSerr
1380	TB5	1	Bottom	1	2015B	31.09xSerr
1381	TB5	2	Top	1	2015B	31.09xSerr
1382	TB5	2	Bottom	1	2015B	31.09xSerr
1383	TB5	3	Top	1	2015B	31.09xSerr
1384	TB5	3	Bottom	1	2015B	31.09xSerr
1385	TB5	4	Top	1	2015B	31.09xSerr
1386	TB5	4	Bottom	1	2015B	31.09xSerr
1387	TB5	5	Top	1	2015B	31.09xSerr
1388	TB5	5	Bottom	1	2015B	31.09xSerr
1389	TB5	6	Top	1	2015B	31.09xSerr
1390	TB5	6	Bottom	1	2015B	31.09xSerr
1391	TB5	7	Top	2	2015B	31.09xSerr
1392	TB5	7	Bottom	1	2015B	31.09xSerr
1393	TB57	1	Top	1	2015B	31.09xSerr
1394	TB57	1	Bottom	1	2015B	31.09xSerr
1395	TB57	2	Top	1	2015B	31.09xSerr
1396	TB57	2	Bottom	1	2015B	31.09xSerr
1397	TB57	3	Top		2015B	31.09xSerr
1398	TB57	3	Bottom	1	2015B	31.09xSerr
1399	TB61	1	Top	2	2015B	31.09xSerr
1400	TB61	1	Bottom	2	2015B	31.09xSerr
1401	TB63	1	Top	2	2015B	31.09xSerr
1402	TB63	1	Bottom	2	2015B	31.09xSerr
1403	TB63	2	Top		2015B	31.09xSerr
1404	TB63	2	Bottom	3	2015B	31.09xSerr
1405	TB65	1	Top	2	2015B	31.09xSerr
1406	TB65	1	Bottom	2	2015B	31.09xSerr
1407	TB65	2	Top	3	2015B	31.09xSerr
1408	TB65	2	Bottom	3	2015B	31.09xSerr
1409	TB65	3	Top	3	2015B	31.09xSerr
1410	TB65	3	Bottom	2	2015B	31.09xSerr
1411	TB65	4	Top	4	2015B	31.09xSerr
1412	TB65	4	Bottom	2	2015B	31.09xSerr
1413	TB65	5	Top	4	2015B	31.09xSerr
1414	TB65	5	Bottom	3	2015B	31.09xSerr
1415	TB65	6	Top	4	2015B	31.09xSerr
1416	TB65	6	Bottom	4	2015B	31.09xSerr
1417	TB69	1	Top	3	2015B	31.09xSerr
1418	TB69	1	Bottom	1	2015B	31.09xSerr
1419	TB69	2	Top	4	2015B	31.09xSerr
1420	TB69	2	Bottom	4	2015B	31.09xSerr
1421	TB90	1	Top	1	2015B	31.09xSerr
1422	TB90	1	Bottom	1	2015B	31.09xSerr
1423	TB90	2	Top	2	2015B	31.09xSerr
1424	TB90	2	Bottom	1	2015B	31.09xSerr
1425	TB90	3	Top	2	2015B	31.09xSerr
1426	TB90	3	Bottom	2	2015B	31.09xSerr
1427	TB90	4	Top	2	2015B	31.09xSerr
1428	TB90	4	Bottom	2	2015B	31.09xSerr
1429	TB90	5	Top	2	2015B	31.09xSerr
1430	TB90	5	Bottom	2	2015B	31.09xSerr
1431	TB90	6	Top	4	2015B	31.09xSerr
1432	TB90	6	Bottom	4	2015B	31.09xSerr
1433	TB97	1	Top	2	2015B	31.09xSerr
1434	TB97	1	Bottom	2	2015B	31.09xSerr
1435	TB97	2	Top	4	2015B	31.09xSerr
1436	TB97	2	Bottom	3	2015B	31.09xSerr
1437	TB97	3	Top	4	2015B	31.09xSerr
1438	TB97	3	Bottom	3	2015B	31.09xSerr
1439	TB97	4	Top	4	2015B	31.09xSerr
1440	TB97	4	Bottom	4	2015B	31.09xSerr
1441	TB97	5	Top		2015B	31.09xSerr
1442	TB97	5	Bottom	4	2015B	31.09xSerr
1443	TB97	6	Top	4	2015B	31.09xSerr
1444	TB97	6	Bottom	4	2015B	31.09xSerr
1445	TB97	7	Top	4	2015B	31.09xSerr
1446	TB97	7	Bottom	4	2015B	31.09xSerr
1447	TB97	8	Top	4	2015B	31.09xSerr
1448	TB97	8	Bottom	4	2015B	31.09xSerr
1705	AD717	1	Top	3	2017EH	31.09xSerr
1706	AD717	1	Bottom	4	2017EH	31.09xSerr
1707	AD717	2	Top	3	2017EH	31.09xSerr
1708	AD717	2	Bottom	4	2017EH	31.09xSerr
1709	AD717	3	Top	3	2017EH	31.09xSerr
1710	AD717	3	Bottom	3	2017EH	31.09xSerr
1711	AD717	4	Top	4	2017EH	31.09xSerr
1712	AD717	4	Bottom	3	2017EH	31.09xSerr
1713	AD717	5	Top	3	2017EH	31.09xSerr
1714	AD717	5	Bottom	4	2017EH	31.09xSerr
2007	AD191	1	Top	3	2017GH1	31.09xSerr
2008	AD191	1	Bottom	3	2017GH1	31.09xSerr
2009	AD191	2	Top	3	2017GH1	31.09xSerr
2010	AD191	2	Bottom	2	2017GH1	31.09xSerr
2011	AD191	3	Top	3	2017GH1	31.09xSerr
2012	AD191	3	Bottom	3	2017GH1	31.09xSerr
2013	AD191	4	Top	4	2017GH1	31.09xSerr
2014	AD191	4	Bottom	3	2017GH1	31.09xSerr
2015	AD246	1	Top	2	2017GH1	31.09xSerr
2016	AD246	1	Bottom	4	2017GH1	31.09xSerr
2017	AD246	2	Top	2	2017GH1	31.09xSerr
2018	AD246	2	Bottom	2	2017GH1	31.09xSerr
2019	AD246	3	Top	2	2017GH1	31.09xSerr
2020	AD246	3	Bottom	2	2017GH1	31.09xSerr
2021	AD246	4	Top	3	2017GH1	31.09xSerr
2022	AD246	4	Bottom	1	2017GH1	31.09xSerr
2023	AD415	1	Top	4	2017GH1	31.09xSerr
2024	AD415	1	Bottom	4	2017GH1	31.09xSerr
2025	AD415	2	Top	2	2017GH1	31.09xSerr
2026	AD415	2	Bottom	4	2017GH1	31.09xSerr
2027	AD415	3	Top	2	2017GH1	31.09xSerr
2028	AD415	3	Bottom	3	2017GH1	31.09xSerr
2029	AD416	1	Top	1	2017GH1	31.09xSerr
2030	AD416	1	Bottom	1	2017GH1	31.09xSerr
2031	AD416	2	Top	1	2017GH1	31.09xSerr
2032	AD416	2	Bottom	1	2017GH1	31.09xSerr
2033	AD416	3	Top	1	2017GH1	31.09xSerr
2034	AD416	3	Bottom	1	2017GH1	31.09xSerr
2035	AD416	4	Top	1	2017GH1	31.09xSerr
2036	AD416	4	Bottom	1	2017GH1	31.09xSerr
2037	AD493	1	Top	1	2017GH1	31.09xSerr
2038	AD493	1	Bottom	1	2017GH1	31.09xSerr
2039	AD493	2	Top	1	2017GH1	31.09xSerr
2040	AD493	2	Bottom	1	2017GH1	31.09xSerr
2041	AD493	3	Top	3	2017GH1	31.09xSerr
2042	AD493	3	Bottom	3	2017GH1	31.09xSerr
2043	AD493	4	Top	1	2017GH1	31.09xSerr
2044	AD493	4	Bottom	1	2017GH1	31.09xSerr
2045	AD67	1	Top	1	2017GH1	31.09xSerr
2046	AD67	1	Bottom	1	2017GH1	31.09xSerr
2047	AD67	2	Top	2	2017GH1	31.09xSerr
2048	AD67	2	Bottom	2	2017GH1	31.09xSerr
2049	AD67	3	Top	1	2017GH1	31.09xSerr
2050	AD67	3	Bottom	1	2017GH1	31.09xSerr
2051	AD67	4	Top	2	2017GH1	31.09xSerr
2052	AD67	4	Bottom	1	2017GH1	31.09xSerr
2269	AD122	1	Top	4	2017GH3	31.09xSerr
2270	AD122	1	Bottom	3	2017GH3	31.09xSerr
2271	AD122	2	Top	4	2017GH3	31.09xSerr
2272	AD122	2	Bottom	4	2017GH3	31.09xSerr
2273	AD122	3	Top	2	2017GH3	31.09xSerr
2274	AD122	3	Bottom	2	2017GH3	31.09xSerr
2275	AD122	4	Top	2	2017GH3	31.09xSerr
2276	AD122	4	Bottom	1	2017GH3	31.09xSerr
2277	AD172	1	Top	2	2017GH3	31.09xSerr
2278	AD172	1	Bottom	2	2017GH3	31.09xSerr
2279	AD172	2	Top	4	2017GH3	31.09xSerr
2280	AD172	2	Bottom	3	2017GH3	31.09xSerr
2281	AD172	3	Top	2	2017GH3	31.09xSerr
2282	AD172	3	Bottom	2	2017GH3	31.09xSerr
2283	AD187	1	Top	4	2017GH3	31.09xSerr
2284	AD187	1	Bottom	2	2017GH3	31.09xSerr
2285	AD187	2	Top	4	2017GH3	31.09xSerr
2286	AD187	2	Bottom	3	2017GH3	31.09xSerr
2287	AD187	3	Top	1	2017GH3	31.09xSerr
2288	AD187	3	Bottom	1	2017GH3	31.09xSerr
2289	AD198	1	Top	3	2017GH3	31.09xSerr
2290	AD198	1	Bottom	2	2017GH3	31.09xSerr
2291	AD198	2	Top	3	2017GH3	31.09xSerr
2292	AD198	2	Bottom	1	2017GH3	31.09xSerr
2293	AD198	3	Top	3	2017GH3	31.09xSerr
2294	AD198	3	Bottom	2	2017GH3	31.09xSerr
2295	AD198	4	Top	3	2017GH3	31.09xSerr
2296	AD198	4	Bottom	2	2017GH3	31.09xSerr
2297	AD217	1	Top	3	2017GH3	31.09xSerr
2298	AD217	1	Bottom	3	2017GH3	31.09xSerr
2299	AD217	2	Top	1	2017GH3	31.09xSerr
2300	AD217	2	Bottom	2	2017GH3	31.09xSerr
2301	AD217	3	Top	2	2017GH3	31.09xSerr
2302	AD217	3	Bottom	1	2017GH3	31.09xSerr
2303	AD233	1	Top	4	2017GH3	31.09xSerr
2304	AD233	1	Bottom	4	2017GH3	31.09xSerr
2305	AD233	2	Top	3	2017GH3	31.09xSerr
2306	AD233	2	Bottom	2	2017GH3	31.09xSerr
2307	AD233	3	Top	3	2017GH3	31.09xSerr
2308	AD233	3	Bottom	1	2017GH3	31.09xSerr
2309	AD233	4	Top	3	2017GH3	31.09xSerr
2310	AD233	4	Bottom	3	2017GH3	31.09xSerr
2311	AD24	1	Top	3	2017GH3	31.09xSerr
2312	AD24	1	Bottom	2	2017GH3	31.09xSerr
2313	AD24	2	Top	2	2017GH3	31.09xSerr
2314	AD24	2	Bottom	3	2017GH3	31.09xSerr
2315	AD24	3	Top	3	2017GH3	31.09xSerr
2316	AD24	3	Bottom	4	2017GH3	31.09xSerr
2317	AD247	1	Top	3	2017GH3	31.09xSerr
2318	AD247	1	Bottom	2	2017GH3	31.09xSerr
2319	AD247	2	Top	3	2017GH3	31.09xSerr
2320	AD247	2	Bottom	3	2017GH3	31.09xSerr
2321	AD247	3	Top	3	2017GH3	31.09xSerr
2322	AD247	3	Bottom	2	2017GH3	31.09xSerr
2323	AD247	4	Top	2	2017GH3	31.09xSerr
2324	AD247	4	Bottom	2	2017GH3	31.09xSerr
2325	AD288	1	Top	4	2017GH3	31.09xSerr
2326	AD288	1	Bottom	3	2017GH3	31.09xSerr
2327	AD288	2	Top	4	2017GH3	31.09xSerr
2328	AD288	2	Bottom	1	2017GH3	31.09xSerr
2329	AD288	3	Top	1	2017GH3	31.09xSerr
2330	AD288	3	Bottom	1	2017GH3	31.09xSerr
2331	AD288	4	Top	2	2017GH3	31.09xSerr
2332	AD288	4	Bottom	2	2017GH3	31.09xSerr
2333	AD303	1	Top	4	2017GH3	31.09xSerr
2334	AD303	1	Bottom	4	2017GH3	31.09xSerr
2335	AD303	2	Top	1	2017GH3	31.09xSerr
2336	AD303	2	Bottom	3	2017GH3	31.09xSerr
2337	AD303	3	Top	3	2017GH3	31.09xSerr
2338	AD303	3	Bottom	2	2017GH3	31.09xSerr
2339	AD303	4	Top	4	2017GH3	31.09xSerr
2340	AD303	4	Bottom	4	2017GH3	31.09xSerr
2341	AD307	1	Top	2	2017GH3	31.09xSerr
2342	AD307	1	Bottom	2	2017GH3	31.09xSerr
2343	AD307	2	Top	3	2017GH3	31.09xSerr
2344	AD307	2	Bottom	3	2017GH3	31.09xSerr
2345	AD307	3	Top	3	2017GH3	31.09xSerr
2346	AD307	3	Bottom	2	2017GH3	31.09xSerr
2347	AD307	4	Top	3	2017GH3	31.09xSerr
2348	AD307	4	Bottom	3	2017GH3	31.09xSerr
2349	AD40	1	Top	1	2017GH3	31.09xSerr
2350	AD40	1	Bottom	1	2017GH3	31.09xSerr
2351	AD40	2	Top	1	2017GH3	31.09xSerr
2352	AD40	2	Bottom	1	2017GH3	31.09xSerr
2353	AD40	3	Top	1	2017GH3	31.09xSerr
2354	AD40	3	Bottom	2	2017GH3	31.09xSerr
2355	AD458	1	Top	3	2017GH3	31.09xSerr
2356	AD458	1	Bottom	2	2017GH3	31.09xSerr
2357	AD458	2	Top	3	2017GH3	31.09xSerr
2358	AD458	2	Bottom	3	2017GH3	31.09xSerr
2359	AD458	3	Top	3	2017GH3	31.09xSerr
2360	AD458	3	Bottom	3	2017GH3	31.09xSerr
2361	AD458	4	Top	4	2017GH3	31.09xSerr
2362	AD458	4	Bottom	3	2017GH3	31.09xSerr
2363	AD631	1	Top	3	2017GH3	31.09xSerr
2364	AD631	1	Bottom	2	2017GH3	31.09xSerr
2365	AD631	2	Top	1	2017GH3	31.09xSerr
2366	AD631	2	Bottom	1	2017GH3	31.09xSerr
2367	AD631	3	Top	4	2017GH3	31.09xSerr
2368	AD631	3	Bottom	1	2017GH3	31.09xSerr
2369	AD631	4	Top	4	2017GH3	31.09xSerr
2370	AD631	4	Bottom	3	2017GH3	31.09xSerr
2371	AD641	1	Top	1	2017GH3	31.09xSerr
2372	AD641	1	Bottom	4	2017GH3	31.09xSerr
2373	AD641	2	Top	3	2017GH3	31.09xSerr
2374	AD641	2	Bottom	1	2017GH3	31.09xSerr
2375	AD641	3	Top	1	2017GH3	31.09xSerr
2376	AD641	3	Bottom	1	2017GH3	31.09xSerr
2377	AD641	4	Top	3	2017GH3	31.09xSerr
2378	AD641	4	Bottom	2	2017GH3	31.09xSerr
2379	AD749	1	Top	2	2017GH3	31.09xSerr
2380	AD749	1	Bottom	3	2017GH3	31.09xSerr
2381	AD749	2	Top	4	2017GH3	31.09xSerr
2382	AD749	2	Bottom	4	2017GH3	31.09xSerr
2383	AD749	3	Top	2	2017GH3	31.09xSerr
2384	AD749	3	Bottom	1	2017GH3	31.09xSerr
2385	AD749	4	Top	1	2017GH3	31.09xSerr
2386	AD749	4	Bottom	2	2017GH3	31.09xSerr
2501	AD121	1	Top	2	2017GH6	31.09xSerr
2502	AD121	1	Bottom	2	2017GH6	31.09xSerr
2503	AD121	2	Top	4	2017GH6	31.09xSerr
2504	AD121	2	Bottom	2	2017GH6	31.09xSerr
2505	AD121	3	Top	3	2017GH6	31.09xSerr
2506	AD121	3	Bottom	1	2017GH6	31.09xSerr
2507	AD121	4	Top	3	2017GH6	31.09xSerr
2508	AD121	4	Bottom	3	2017GH6	31.09xSerr
2509	AD125	1	Top	3	2017GH6	31.09xSerr
2510	AD125	1	Bottom	3	2017GH6	31.09xSerr
2511	AD125	2	Top	4	2017GH6	31.09xSerr
2512	AD125	2	Bottom	3	2017GH6	31.09xSerr
2513	AD125	3	Top	3	2017GH6	31.09xSerr
2514	AD125	3	Bottom	3	2017GH6	31.09xSerr
2515	AD163	1	Top	3	2017GH6	31.09xSerr
2516	AD163	1	Bottom	3	2017GH6	31.09xSerr
2517	AD163	2	Top	1	2017GH6	31.09xSerr
2518	AD163	2	Bottom	1	2017GH6	31.09xSerr
2519	AD163	3	Top	3	2017GH6	31.09xSerr
2520	AD163	3	Bottom	1	2017GH6	31.09xSerr
2521	AD163	4	Top	2	2017GH6	31.09xSerr
2522	AD163	4	Bottom	2	2017GH6	31.09xSerr
2523	AD192	1	Top	1	2017GH6	31.09xSerr
2524	AD192	1	Bottom	3	2017GH6	31.09xSerr
2525	AD192	2	Top	4	2017GH6	31.09xSerr
2526	AD192	2	Bottom	4	2017GH6	31.09xSerr
2527	AD192	3	Top	1	2017GH6	31.09xSerr
2528	AD192	3	Bottom	1	2017GH6	31.09xSerr
2529	AD192	4	Top	4	2017GH6	31.09xSerr
2530	AD192	4	Bottom	4	2017GH6	31.09xSerr
2531	AD506	1	Top	2	2017GH6	31.09xSerr
2532	AD506	1	Bottom	2	2017GH6	31.09xSerr
2533	AD506	2	Top	3	2017GH6	31.09xSerr
2534	AD506	2	Bottom	2	2017GH6	31.09xSerr
2535	AD506	3	Top	3	2017GH6	31.09xSerr
2536	AD506	3	Bottom	2	2017GH6	31.09xSerr
2537	AD506	4	Top	3	2017GH6	31.09xSerr
2538	AD506	4	Bottom	2	2017GH6	31.09xSerr
2539	AD56	1	Top	3	2017GH6	31.09xSerr
2540	AD56	1	Bottom	2	2017GH6	31.09xSerr
2541	AD56	2	Top	2	2017GH6	31.09xSerr
2542	AD56	2	Bottom	2	2017GH6	31.09xSerr
2543	AD56	3	Top	2	2017GH6	31.09xSerr
2544	AD56	3	Bottom	1	2017GH6	31.09xSerr
2545	AD56	4	Top	2	2017GH6	31.09xSerr
2546	AD56	4	Bottom	1	2017GH6	31.09xSerr
2547	AD565	1	Top	2	2017GH6	31.09xSerr
2548	AD565	1	Bottom	2	2017GH6	31.09xSerr
2549	AD565	2	Top	3	2017GH6	31.09xSerr
2550	AD565	2	Bottom	3	2017GH6	31.09xSerr
2551	AD565	3	Top	2	2017GH6	31.09xSerr
2552	AD565	3	Bottom	1	2017GH6	31.09xSerr
3175	AD111	1	Top	3	2018GH3	31.09xSerr
3176	AD111	1	Bottom	3	2018GH3	31.09xSerr
3177	AD111	2	Top	2	2018GH3	31.09xSerr
3178	AD111	2	Bottom	1	2018GH3	31.09xSerr
3179	AD244	1	Top	1	2018GH3	31.09xSerr
3180	AD244	1	Bottom	1	2018GH3	31.09xSerr
3181	AD244	2	Top	1	2018GH3	31.09xSerr
3182	AD244	2	Bottom	1	2018GH3	31.09xSerr
3183	AD272	1	Top	1	2018GH3	31.09xSerr
3184	AD272	1	Bottom	1	2018GH3	31.09xSerr
3185	AD272	2	Top	1	2018GH3	31.09xSerr
3186	AD272	2	Bottom	1	2018GH3	31.09xSerr
3187	AD272	3	Top	1	2018GH3	31.09xSerr
3188	AD272	3	Bottom	1	2018GH3	31.09xSerr
3189	AD272	4	Top	1	2018GH3	31.09xSerr
3190	AD272	4	Bottom	1	2018GH3	31.09xSerr
3191	AD393	1	Top	2	2018GH3	31.09xSerr
3192	AD393	1	Bottom	2	2018GH3	31.09xSerr
3193	AD393	2	Top	2	2018GH3	31.09xSerr
3194	AD393	2	Bottom	1	2018GH3	31.09xSerr
3195	AD393	3	Top	1	2018GH3	31.09xSerr
3196	AD393	3	Bottom	2	2018GH3	31.09xSerr
3197	AD393	4	Top	1	2018GH3	31.09xSerr
3198	AD393	4	Bottom	2	2018GH3	31.09xSerr
3199	AD476	1	Top	1	2018GH3	31.09xSerr
3200	AD476	1	Bottom	1	2018GH3	31.09xSerr
3201	AD476	2	Top	2	2018GH3	31.09xSerr
3202	AD476	2	Bottom	1	2018GH3	31.09xSerr
3203	AD476	3	Top	1	2018GH3	31.09xSerr
3204	AD476	3	Bottom	1	2018GH3	31.09xSerr
3205	AD476	4	Top	1	2018GH3	31.09xSerr
3206	AD476	4	Bottom	1	2018GH3	31.09xSerr
3207	AD527	1	Top	1	2018GH3	31.09xSerr
3208	AD527	1	Bottom	1	2018GH3	31.09xSerr
3209	AD527	2	Top	1	2018GH3	31.09xSerr
3210	AD527	2	Bottom	1	2018GH3	31.09xSerr
3211	AD527	3	Top	1	2018GH3	31.09xSerr
3212	AD527	3	Bottom	1	2018GH3	31.09xSerr
3213	AD527	4	Top	1	2018GH3	31.09xSerr
3214	AD527	4	Bottom	1	2018GH3	31.09xSerr
3215	AD527	5	Top	3	2018GH3	31.09xSerr
3216	AD527	5	Bottom	3	2018GH3	31.09xSerr
3217	AD773	1	Top	3	2018GH3	31.09xSerr
3218	AD773	1	Bottom	3	2018GH3	31.09xSerr
3219	AD773	2	Top	1	2018GH3	31.09xSerr
3220	AD773	2	Bottom	1	2018GH3	31.09xSerr
3221	AD773	3	Top	2	2018GH3	31.09xSerr
3222	AD773	3	Bottom	1	2018GH3	31.09xSerr
3223	AD773	4	Top	2	2018GH3	31.09xSerr
3224	AD773	4	Bottom	1	2018GH3	31.09xSerr
3225	AD773	5	Top	3	2018GH3	31.09xSerr
3226	AD773	5	Bottom	2	2018GH3	31.09xSerr
3227	AD785	1	Top	4	2018GH3	31.09xSerr
3228	AD785	1	Bottom	3	2018GH3	31.09xSerr
3229	AD785	2	Top	3	2018GH3	31.09xSerr
3230	AD785	2	Bottom	1	2018GH3	31.09xSerr
3231	AD785	3	Top	2	2018GH3	31.09xSerr
3232	AD785	3	Bottom	2	2018GH3	31.09xSerr
3233	AD785	4	Top	2	2018GH3	31.09xSerr
3234	AD785	4	Bottom	3	2018GH3	31.09xSerr
3235	AD789	1	Top	2	2018GH3	31.09xSerr
3236	AD789	1	Bottom	1	2018GH3	31.09xSerr
3237	AD789	2	Top	1	2018GH3	31.09xSerr
3238	AD789	2	Bottom	1	2018GH3	31.09xSerr
3239	AD789	3	Top	3	2018GH3	31.09xSerr
3240	AD789	3	Bottom	3	2018GH3	31.09xSerr
3241	AD821	1	Top	4	2018GH3	31.09xSerr
3242	AD821	1	Bottom	2	2018GH3	31.09xSerr
3243	AD821	2	Top	2	2018GH3	31.09xSerr
3244	AD821	2	Bottom	1	2018GH3	31.09xSerr
3245	AD821	3	Top	3	2018GH3	31.09xSerr
3246	AD821	3	Bottom	2	2018GH3	31.09xSerr
3247	AD821	4	Top	3	2018GH3	31.09xSerr
3248	AD821	4	Bottom	2	2018GH3	31.09xSerr
3317	AD145	1	Top	4	2018GH6	31.09xSerr
3318	AD145	1	Bottom	3	2018GH6	31.09xSerr
3319	AD145	2	Top	2	2018GH6	31.09xSerr
3320	AD145	2	Bottom	2	2018GH6	31.09xSerr
3321	AD145	3	Top	3	2018GH6	31.09xSerr
3322	AD145	3	Bottom	2	2018GH6	31.09xSerr
3323	AD145	4	Top	2	2018GH6	31.09xSerr
3324	AD145	4	Bottom	3	2018GH6	31.09xSerr
3325	AD145	5	Top	4	2018GH6	31.09xSerr
3326	AD145	5	Bottom	3	2018GH6	31.09xSerr
3327	AD156	1	Top	1	2018GH6	31.09xSerr
3328	AD156	1	Bottom	1	2018GH6	31.09xSerr
3329	AD156	2	Top	1	2018GH6	31.09xSerr
3330	AD156	2	Bottom	1	2018GH6	31.09xSerr
3331	AD156	3	Top	1	2018GH6	31.09xSerr
3332	AD156	3	Bottom	2	2018GH6	31.09xSerr
3333	AD156	4	Top	1	2018GH6	31.09xSerr
3334	AD156	4	Bottom	1	2018GH6	31.09xSerr
3335	AD156	5	Top	2	2018GH6	31.09xSerr
3336	AD156	5	Bottom	2	2018GH6	31.09xSerr
3337	AD162	1	Top	2	2018GH6	31.09xSerr
3338	AD162	1	Bottom	1	2018GH6	31.09xSerr
3339	AD162	2	Top	3	2018GH6	31.09xSerr
3340	AD162	2	Bottom	2	2018GH6	31.09xSerr
3341	AD162	3	Top	2	2018GH6	31.09xSerr
3342	AD162	3	Bottom	1	2018GH6	31.09xSerr
3343	AD162	4	Top	1	2018GH6	31.09xSerr
3344	AD162	4	Bottom	1	2018GH6	31.09xSerr
3345	AD162	5	Top	1	2018GH6	31.09xSerr
3346	AD162	5	Bottom	1	2018GH6	31.09xSerr
3347	AD170	1	Top	1	2018GH6	31.09xSerr
3348	AD170	1	Bottom	2	2018GH6	31.09xSerr
3349	AD170	2	Top	2	2018GH6	31.09xSerr
3350	AD170	2	Bottom	3	2018GH6	31.09xSerr
3351	AD180	1	Top	1	2018GH6	31.09xSerr
3352	AD180	1	Bottom	1	2018GH6	31.09xSerr
3353	AD180	2	Top	1	2018GH6	31.09xSerr
3354	AD180	2	Bottom	1	2018GH6	31.09xSerr
3355	AD180	3	Top	2	2018GH6	31.09xSerr
3356	AD180	3	Bottom	1	2018GH6	31.09xSerr
3357	AD180	4	Top	1	2018GH6	31.09xSerr
3358	AD180	4	Bottom	1	2018GH6	31.09xSerr
3359	AD19	1	Top	2	2018GH6	31.09xSerr
3360	AD19	1	Bottom	2	2018GH6	31.09xSerr
3361	AD19	2	Top	1	2018GH6	31.09xSerr
3362	AD19	2	Bottom	1	2018GH6	31.09xSerr
3363	AD19	3	Top	3	2018GH6	31.09xSerr
3364	AD19	3	Bottom	1	2018GH6	31.09xSerr
3365	AD196	1	Top	2	2018GH6	31.09xSerr
3366	AD196	1	Bottom	2	2018GH6	31.09xSerr
3367	AD196	2	Top	2	2018GH6	31.09xSerr
3368	AD196	2	Bottom	2	2018GH6	31.09xSerr
3369	AD196	3	Top	2	2018GH6	31.09xSerr
3370	AD196	3	Bottom	2	2018GH6	31.09xSerr
3371	AD258	1	Top	1	2018GH6	31.09xSerr
3372	AD258	1	Bottom	2	2018GH6	31.09xSerr
3373	AD258	2	Top	2	2018GH6	31.09xSerr
3374	AD258	2	Bottom	1	2018GH6	31.09xSerr
3375	AD258	3	Top	1	2018GH6	31.09xSerr
3376	AD258	3	Bottom	2	2018GH6	31.09xSerr
3377	AD258	4	Top	1	2018GH6	31.09xSerr
3378	AD258	4	Bottom	1	2018GH6	31.09xSerr
3379	AD276	1	Top	1	2018GH6	31.09xSerr
3380	AD276	1	Bottom	1	2018GH6	31.09xSerr
3381	AD276	2	Top	1	2018GH6	31.09xSerr
3382	AD276	2	Bottom	1	2018GH6	31.09xSerr
3383	AD276	3	Top	1	2018GH6	31.09xSerr
3384	AD276	3	Bottom	2	2018GH6	31.09xSerr
3385	AD276	4	Top	1	2018GH6	31.09xSerr
3386	AD276	4	Bottom	2	2018GH6	31.09xSerr
3387	AD276	5	Top	1	2018GH6	31.09xSerr
3388	AD276	5	Bottom	1	2018GH6	31.09xSerr
3389	AD282	1	Top	1	2018GH6	31.09xSerr
3390	AD282	1	Bottom	1	2018GH6	31.09xSerr
3391	AD282	2	Top	1	2018GH6	31.09xSerr
3392	AD282	2	Bottom	1	2018GH6	31.09xSerr
3393	AD282	3	Top	1	2018GH6	31.09xSerr
3394	AD282	3	Bottom	1	2018GH6	31.09xSerr
3395	AD282	4	Top	1	2018GH6	31.09xSerr
3396	AD282	4	Bottom	1	2018GH6	31.09xSerr
3397	AD282	5	Top	1	2018GH6	31.09xSerr
3398	AD282	5	Bottom	1	2018GH6	31.09xSerr
3399	AD285	1	Top	2	2018GH6	31.09xSerr
3400	AD285	1	Bottom	1	2018GH6	31.09xSerr
3401	AD285	2	Top	3	2018GH6	31.09xSerr
3402	AD285	2	Bottom	2	2018GH6	31.09xSerr
3403	AD285	3	Top	3	2018GH6	31.09xSerr
3404	AD285	3	Bottom	1	2018GH6	31.09xSerr
3405	AD285	4	Top	2	2018GH6	31.09xSerr
3406	AD285	4	Bottom	2	2018GH6	31.09xSerr
3407	AD285	5	Top	3	2018GH6	31.09xSerr
3408	AD285	5	Bottom	2	2018GH6	31.09xSerr
3409	AD287	1	Top	1	2018GH6	31.09xSerr
3410	AD287	1	Bottom	1	2018GH6	31.09xSerr
3411	AD287	2	Top	1	2018GH6	31.09xSerr
3412	AD287	2	Bottom	1	2018GH6	31.09xSerr
3413	AD287	3	Top	1	2018GH6	31.09xSerr
3414	AD287	3	Bottom	1	2018GH6	31.09xSerr
3415	AD287	4	Top	2	2018GH6	31.09xSerr
3416	AD287	4	Bottom	1	2018GH6	31.09xSerr
3417	AD287	5	Top	1	2018GH6	31.09xSerr
3418	AD287	5	Bottom	1	2018GH6	31.09xSerr
3419	AD294	1	Top	1	2018GH6	31.09xSerr
3420	AD294	1	Bottom	1	2018GH6	31.09xSerr
3421	AD294	2	Top	1	2018GH6	31.09xSerr
3422	AD294	2	Bottom	1	2018GH6	31.09xSerr
3423	AD294	3	Top	1	2018GH6	31.09xSerr
3424	AD294	3	Bottom	1	2018GH6	31.09xSerr
3425	AD294	4	Top	1	2018GH6	31.09xSerr
3426	AD294	4	Bottom	1	2018GH6	31.09xSerr
3427	AD294	5	Top	1	2018GH6	31.09xSerr
3428	AD294	5	Bottom	1	2018GH6	31.09xSerr
3429	AD297	1	Top	3	2018GH6	31.09xSerr
3430	AD297	1	Bottom	3	2018GH6	31.09xSerr
3431	AD297	2	Top	1	2018GH6	31.09xSerr
3432	AD297	2	Bottom	1	2018GH6	31.09xSerr
3433	AD297	3	Top	2	2018GH6	31.09xSerr
3434	AD297	3	Bottom	2	2018GH6	31.09xSerr
3435	AD30	1	Top	1	2018GH6	31.09xSerr
3436	AD30	1	Bottom	1	2018GH6	31.09xSerr
3437	AD30	2	Top	1	2018GH6	31.09xSerr
3438	AD30	2	Bottom	2	2018GH6	31.09xSerr
3439	AD30	3	Top	1	2018GH6	31.09xSerr
3440	AD30	3	Bottom	1	2018GH6	31.09xSerr
3441	AD30	4	Top	1	2018GH6	31.09xSerr
3442	AD30	4	Bottom	1	2018GH6	31.09xSerr
3443	AD312	1	Top	3	2018GH6	31.09xSerr
3444	AD312	1	Bottom	3	2018GH6	31.09xSerr
3445	AD312	2	Top	3	2018GH6	31.09xSerr
3446	AD312	2	Bottom	2	2018GH6	31.09xSerr
3447	AD312	3	Top	4	2018GH6	31.09xSerr
3448	AD312	3	Bottom	2	2018GH6	31.09xSerr
3449	AD312	4	Top	4	2018GH6	31.09xSerr
3450	AD312	4	Bottom	4	2018GH6	31.09xSerr
3451	AD312	5	Top	3	2018GH6	31.09xSerr
3452	AD312	5	Bottom	3	2018GH6	31.09xSerr
3453	AD317	1	Top	1	2018GH6	31.09xSerr
3454	AD317	1	Bottom	1	2018GH6	31.09xSerr
3455	AD317	2	Top	1	2018GH6	31.09xSerr
3456	AD317	2	Bottom	3	2018GH6	31.09xSerr
3457	AD349	1	Top	2	2018GH6	31.09xSerr
3458	AD349	1	Bottom	2	2018GH6	31.09xSerr
3459	AD349	2	Top	3	2018GH6	31.09xSerr
3460	AD349	2	Bottom	2	2018GH6	31.09xSerr
3461	AD349	3	Top	1	2018GH6	31.09xSerr
3462	AD349	3	Bottom	3	2018GH6	31.09xSerr
3463	AD349	4	Top	2	2018GH6	31.09xSerr
3464	AD349	4	Bottom	2	2018GH6	31.09xSerr
3465	AD349	5	Top	3	2018GH6	31.09xSerr
3466	AD349	5	Bottom	2	2018GH6	31.09xSerr
3467	AD37	1	Top	1	2018GH6	31.09xSerr
3468	AD37	1	Bottom	2	2018GH6	31.09xSerr
3469	AD37	2	Top	1	2018GH6	31.09xSerr
3470	AD37	2	Bottom	1	2018GH6	31.09xSerr
3471	AD37	3	Top	1	2018GH6	31.09xSerr
3472	AD37	3	Bottom	1	2018GH6	31.09xSerr
3473	AD37	4	Top	1	2018GH6	31.09xSerr
3474	AD37	4	Bottom	1	2018GH6	31.09xSerr
3475	AD37	5	Top	1	2018GH6	31.09xSerr
3476	AD37	5	Bottom	1	2018GH6	31.09xSerr
3477	AD427	1	Top	2	2018GH6	31.09xSerr
3478	AD427	1	Bottom	2	2018GH6	31.09xSerr
3479	AD427	2	Top	1	2018GH6	31.09xSerr
3480	AD427	2	Bottom	1	2018GH6	31.09xSerr
3481	AD427	3	Top	3	2018GH6	31.09xSerr
3482	AD427	3	Bottom	3	2018GH6	31.09xSerr
3483	AD427	4	Top	1	2018GH6	31.09xSerr
3484	AD427	4	Bottom	1	2018GH6	31.09xSerr
3485	AD427	5	Top	2	2018GH6	31.09xSerr
3486	AD427	5	Bottom	1	2018GH6	31.09xSerr
3487	AD428	1	Top	1	2018GH6	31.09xSerr
3488	AD428	1	Bottom	1	2018GH6	31.09xSerr
3489	AD428	2	Top	2	2018GH6	31.09xSerr
3490	AD428	2	Bottom	1	2018GH6	31.09xSerr
3491	AD428	3	Top	4	2018GH6	31.09xSerr
3492	AD428	3	Bottom	3	2018GH6	31.09xSerr
3493	AD428	4	Top	2	2018GH6	31.09xSerr
3494	AD428	4	Bottom	1	2018GH6	31.09xSerr
3495	AD428	5	Top	2	2018GH6	31.09xSerr
3496	AD428	5	Bottom	2	2018GH6	31.09xSerr
3497	AD428	6	Top	1	2018GH6	31.09xSerr
3498	AD428	6	Bottom	1	2018GH6	31.09xSerr
3499	AD460	1	Top	2	2018GH6	31.09xSerr
3500	AD460	1	Bottom	1	2018GH6	31.09xSerr
3501	AD460	2	Top	1	2018GH6	31.09xSerr
3502	AD460	2	Bottom	1	2018GH6	31.09xSerr
3503	AD460	3	Top	2	2018GH6	31.09xSerr
3504	AD460	3	Bottom	2	2018GH6	31.09xSerr
3505	AD474	1	Top	1	2018GH6	31.09xSerr
3506	AD474	1	Bottom	1	2018GH6	31.09xSerr
3507	AD474	2	Top	1	2018GH6	31.09xSerr
3508	AD474	2	Bottom	2	2018GH6	31.09xSerr
3509	AD474	3	Top	2	2018GH6	31.09xSerr
3510	AD474	3	Bottom	1	2018GH6	31.09xSerr
3511	AD474	4	Top	1	2018GH6	31.09xSerr
3512	AD474	4	Bottom	1	2018GH6	31.09xSerr
3513	AD474	5	Top	1	2018GH6	31.09xSerr
3514	AD474	5	Bottom	1	2018GH6	31.09xSerr
3515	AD499	1	Top	1	2018GH6	31.09xSerr
3516	AD499	1	Bottom	1	2018GH6	31.09xSerr
3517	AD499	2	Top	1	2018GH6	31.09xSerr
3518	AD499	2	Bottom	2	2018GH6	31.09xSerr
3519	AD499	3	Top	2	2018GH6	31.09xSerr
3520	AD499	3	Bottom	1	2018GH6	31.09xSerr
3521	AD499	4	Top	1	2018GH6	31.09xSerr
3522	AD499	4	Bottom	1	2018GH6	31.09xSerr
3523	AD499	5	Top	1	2018GH6	31.09xSerr
3524	AD499	5	Bottom	1	2018GH6	31.09xSerr
3525	AD525	1	Top	1	2018GH6	31.09xSerr
3526	AD525	1	Bottom	1	2018GH6	31.09xSerr
3527	AD525	2	Top	1	2018GH6	31.09xSerr
3528	AD525	2	Bottom	1	2018GH6	31.09xSerr
3529	AD525	3	Top	1	2018GH6	31.09xSerr
3530	AD525	3	Bottom	1	2018GH6	31.09xSerr
3531	AD525	4	Top	1	2018GH6	31.09xSerr
3532	AD525	4	Bottom	2	2018GH6	31.09xSerr
3533	AD528	1	Top	1	2018GH6	31.09xSerr
3534	AD528	1	Bottom	1	2018GH6	31.09xSerr
3535	AD528	2	Top	1	2018GH6	31.09xSerr
3536	AD528	2	Bottom	1	2018GH6	31.09xSerr
3537	AD533	1	Top	1	2018GH6	31.09xSerr
3538	AD533	1	Bottom	1	2018GH6	31.09xSerr
3539	AD533	2	Top	1	2018GH6	31.09xSerr
3540	AD533	2	Bottom	1	2018GH6	31.09xSerr
3541	AD533	3	Top	1	2018GH6	31.09xSerr
3542	AD533	3	Bottom	1	2018GH6	31.09xSerr
3543	AD533	4	Top	1	2018GH6	31.09xSerr
3544	AD533	4	Bottom	1	2018GH6	31.09xSerr
3545	AD562	1	Top	3	2018GH6	31.09xSerr
3546	AD562	1	Bottom	2	2018GH6	31.09xSerr
3547	AD562	2	Top	2	2018GH6	31.09xSerr
3548	AD562	2	Bottom	2	2018GH6	31.09xSerr
3549	AD562	3	Top	1	2018GH6	31.09xSerr
3550	AD562	3	Bottom	1	2018GH6	31.09xSerr
3551	AD562	4	Top	2	2018GH6	31.09xSerr
3552	AD562	4	Bottom	2	2018GH6	31.09xSerr
3553	AD562	5	Top	3	2018GH6	31.09xSerr
3554	AD562	5	Bottom	2	2018GH6	31.09xSerr
3555	AD570	1	Top	1	2018GH6	31.09xSerr
3556	AD570	1	Bottom	1	2018GH6	31.09xSerr
3557	AD570	2	Top	1	2018GH6	31.09xSerr
3558	AD570	2	Bottom	1	2018GH6	31.09xSerr
3559	AD570	3	Top	1	2018GH6	31.09xSerr
3560	AD570	3	Bottom	1	2018GH6	31.09xSerr
3561	AD570	4	Top	1	2018GH6	31.09xSerr
3562	AD570	4	Bottom	1	2018GH6	31.09xSerr
3563	AD677	1	Top	2	2018GH6	31.09xSerr
3564	AD677	1	Bottom	1	2018GH6	31.09xSerr
3565	AD705	1	Top	3	2018GH6	31.09xSerr
3566	AD705	1	Bottom	4	2018GH6	31.09xSerr
3567	AD705	2	Top	3	2018GH6	31.09xSerr
3568	AD705	2	Bottom	3	2018GH6	31.09xSerr
3569	AD705	3	Top	2	2018GH6	31.09xSerr
3570	AD705	3	Bottom	2	2018GH6	31.09xSerr
3571	AD705	4	Top	3	2018GH6	31.09xSerr
3572	AD705	4	Bottom	2	2018GH6	31.09xSerr
3573	AD705	5	Top	3	2018GH6	31.09xSerr
3574	AD705	5	Bottom	2	2018GH6	31.09xSerr
3575	AD708	1	Top	2	2018GH6	31.09xSerr
3576	AD708	1	Bottom	2	2018GH6	31.09xSerr
3577	AD708	2	Top	4	2018GH6	31.09xSerr
3578	AD708	2	Bottom	3	2018GH6	31.09xSerr
3579	AD708	3	Top	2	2018GH6	31.09xSerr
3580	AD708	3	Bottom	2	2018GH6	31.09xSerr
3581	AD708	4	Top	3	2018GH6	31.09xSerr
3582	AD708	4	Bottom	2	2018GH6	31.09xSerr
3583	AD709	1	Top	2	2018GH6	31.09xSerr
3584	AD709	1	Bottom	2	2018GH6	31.09xSerr
3585	AD709	2	Top	1	2018GH6	31.09xSerr
3586	AD709	2	Bottom	2	2018GH6	31.09xSerr
3587	AD709	3	Top	2	2018GH6	31.09xSerr
3588	AD709	3	Bottom	1	2018GH6	31.09xSerr
3589	AD71	1	Top	2	2018GH6	31.09xSerr
3590	AD71	1	Bottom	3	2018GH6	31.09xSerr
3591	AD71	2	Top	3	2018GH6	31.09xSerr
3592	AD71	2	Bottom	2	2018GH6	31.09xSerr
3593	AD71	3	Top	3	2018GH6	31.09xSerr
3594	AD71	3	Bottom	2	2018GH6	31.09xSerr
3595	AD71	4	Top	2	2018GH6	31.09xSerr
3596	AD71	4	Bottom	2	2018GH6	31.09xSerr
3597	AD71	5	Top	3	2018GH6	31.09xSerr
3598	AD71	5	Bottom	2	2018GH6	31.09xSerr
3599	AD726	1	Top	1	2018GH6	31.09xSerr
3600	AD726	1	Bottom	1	2018GH6	31.09xSerr
3601	AD726	2	Top	2	2018GH6	31.09xSerr
3602	AD726	2	Bottom	1	2018GH6	31.09xSerr
3603	AD726	3	Top	1	2018GH6	31.09xSerr
3604	AD726	3	Bottom	1	2018GH6	31.09xSerr
3605	AD726	4	Top	2	2018GH6	31.09xSerr
3606	AD726	4	Bottom	1	2018GH6	31.09xSerr
3607	AD771	1	Top	3	2018GH6	31.09xSerr
3608	AD771	1	Bottom	3	2018GH6	31.09xSerr
3609	AD771	2	Top	2	2018GH6	31.09xSerr
3610	AD771	2	Bottom	2	2018GH6	31.09xSerr
3611	AD771	3	Top	1	2018GH6	31.09xSerr
3612	AD771	3	Bottom	1	2018GH6	31.09xSerr
3613	AD771	4	Top	3	2018GH6	31.09xSerr
3614	AD771	4	Bottom	2	2018GH6	31.09xSerr
3615	AD771	5	Top	3	2018GH6	31.09xSerr
3616	AD771	5	Bottom	2	2018GH6	31.09xSerr
3617	AD783	1	Top	3	2018GH6	31.09xSerr
3618	AD783	1	Bottom	2	2018GH6	31.09xSerr
3619	AD783	2	Top	3	2018GH6	31.09xSerr
3620	AD783	2	Bottom	2	2018GH6	31.09xSerr
3621	AD783	3	Top	1	2018GH6	31.09xSerr
3622	AD783	3	Bottom	1	2018GH6	31.09xSerr
3623	AD91	1	Top	1	2018GH6	31.09xSerr
3624	AD91	1	Bottom	1	2018GH6	31.09xSerr
3625	AD91	2	Top	1	2018GH6	31.09xSerr
3626	AD91	2	Bottom	1	2018GH6	31.09xSerr
3627	AD91	3	Top	2	2018GH6	31.09xSerr
3628	AD91	3	Bottom	1	2018GH6	31.09xSerr
3629	AD91	4	Top	2	2018GH6	31.09xSerr
3630	AD91	4	Bottom	2	2018GH6	31.09xSerr
3631	AD91	5	Top	2	2018GH6	31.09xSerr
3632	AD91	5	Bottom	2	2018GH6	31.09xSerr
3633	AD97	1	Top	1	2018GH6	31.09xSerr
3634	AD97	1	Bottom	1	2018GH6	31.09xSerr
3635	AD97	2	Top	1	2018GH6	31.09xSerr
3636	AD97	2	Bottom	1	2018GH6	31.09xSerr
3637	AD97	3	Top	2	2018GH6	31.09xSerr
3638	AD97	3	Bottom	1	2018GH6	31.09xSerr
3639	AD97	4	Top	2	2018GH6	31.09xSerr
3640	AD97	4	Bottom	1	2018GH6	31.09xSerr
3641	AD97	5	Top	1	2018GH6	31.09xSerr
3642	AD97	5	Bottom	2	2018GH6	31.09xSerr
3643	AD97	6	Top	2	2018GH6	31.09xSerr
3644	AD97	6	Bottom	2	2018GH6	31.09xSerr
3671	AD191	1	Top	4	Fall-2016	31.09xSerr
3672	AD191	1	Bottom	3	Fall-2016	31.09xSerr
3673	AD191	2	Top		Fall-2016	31.09xSerr
3674	AD191	2	Bottom	3	Fall-2016	31.09xSerr
3675	AD299	1	Top	2	Fall-2016	31.09xSerr
3676	AD299	1	Bottom	2	Fall-2016	31.09xSerr
3677	AD299	2	Top	3	Fall-2016	31.09xSerr
3678	AD299	2	Bottom	1	Fall-2016	31.09xSerr
3679	AD40	1	Top		Fall-2016	31.09xSerr
3680	AD40	1	Bottom	2	Fall-2016	31.09xSerr
3681	AD40	2	Top	1	Fall-2016	31.09xSerr
3682	AD40	2	Bottom	2	Fall-2016	31.09xSerr
3683	AD40	3	Top	1	Fall-2016	31.09xSerr
3684	AD40	3	Bottom	1	Fall-2016	31.09xSerr
3685	AD40	4	Top	4	Fall-2016	31.09xSerr
3686	AD40	4	Bottom	2	Fall-2016	31.09xSerr
3687	AD55	1	Top	2	Fall-2016	31.09xSerr
3688	AD55	1	Bottom	2	Fall-2016	31.09xSerr
3689	AD55	2	Top	1	Fall-2016	31.09xSerr
3690	AD55	2	Bottom	3	Fall-2016	31.09xSerr
3691	AD55	3	Top	3	Fall-2016	31.09xSerr
3692	AD55	3	Bottom	3	Fall-2016	31.09xSerr
3693	AD96	1	Top		Fall-2016	31.09xSerr
3694	AD96	1	Bottom	4	Fall-2016	31.09xSerr
3695	AD96	2	Top		Fall-2016	31.09xSerr
3696	AD96	2	Bottom	4	Fall-2016	31.09xSerr
3697	AD96	3	Top		Fall-2016	31.09xSerr
3698	AD96	3	Bottom	4	Fall-2016	31.09xSerr
3699	AD96	4	Top		Fall-2016	31.09xSerr
3700	AD96	4	Bottom	4	Fall-2016	31.09xSerr
3701	EA43	1	Top		Fall-2016	31.09xSerr
3702	EA43	1	Bottom	1	Fall-2016	31.09xSerr
3703	EA43	2	Top		Fall-2016	31.09xSerr
3704	EA43	2	Bottom	3	Fall-2016	31.09xSerr
3705	EA43	3	Top		Fall-2016	31.09xSerr
3706	EA43	3	Bottom	2	Fall-2016	31.09xSerr
3707	EA43	4	Top	1	Fall-2016	31.09xSerr
3708	EA43	4	Bottom	1	Fall-2016	31.09xSerr
3709	EA43	5	Top	3	Fall-2016	31.09xSerr
3710	EA43	5	Bottom	2	Fall-2016	31.09xSerr
3711	EA49	1	Top		Fall-2016	31.09xSerr
3712	EA49	1	Bottom	1	Fall-2016	31.09xSerr
3713	EA49	2	Top	1	Fall-2016	31.09xSerr
3714	EA49	2	Bottom	1	Fall-2016	31.09xSerr
3715	EA49	3	Top	1	Fall-2016	31.09xSerr
3716	EA49	3	Bottom	1	Fall-2016	31.09xSerr
3717	EA49	4	Top	1	Fall-2016	31.09xSerr
3718	EA49	4	Bottom	1	Fall-2016	31.09xSerr
3719	EA9	1	Top		Fall-2016	31.09xSerr
3720	EA9	1	Bottom	3	Fall-2016	31.09xSerr
3721	EA9	2	Top		Fall-2016	31.09xSerr
3722	EA9	2	Bottom	1	Fall-2016	31.09xSerr
3723	EA9	3	Top		Fall-2016	31.09xSerr
3724	EA9	3	Bottom	4	Fall-2016	31.09xSerr
3725	EA9	4	Top	2	Fall-2016	31.09xSerr
3726	EA9	4	Bottom	2	Fall-2016	31.09xSerr
3727	EA9	5	Top	2	Fall-2016	31.09xSerr
3728	EA9	5	Bottom	2	Fall-2016	31.09xSerr
3729	EA9	6	Top	2	Fall-2016	31.09xSerr
3730	EA9	6	Bottom	2	Fall-2016	31.09xSerr
3731	EA9	7	Top	1	Fall-2016	31.09xSerr
3732	EA9	7	Bottom	1	Fall-2016	31.09xSerr
3749	TB105	1	Top	1	Fall-2016	31.09xSerr
3750	TB105	1	Bottom	1	Fall-2016	31.09xSerr
3751	TB105	2	Top	1	Fall-2016	31.09xSerr
3752	TB105	2	Bottom	1	Fall-2016	31.09xSerr
3753	TB105	3	Top	1	Fall-2016	31.09xSerr
3754	TB105	3	Bottom	1	Fall-2016	31.09xSerr
3755	TB105	4	Top	1	Fall-2016	31.09xSerr
3756	TB105	4	Bottom	1	Fall-2016	31.09xSerr
3757	TB105	5	Top	1	Fall-2016	31.09xSerr
3758	TB105	5	Bottom	1	Fall-2016	31.09xSerr
3759	TB105	6	Top	1	Fall-2016	31.09xSerr
3760	TB105	6	Bottom	2	Fall-2016	31.09xSerr
3761	TB105	7	Top	1	Fall-2016	31.09xSerr
3762	TB105	7	Bottom	1	Fall-2016	31.09xSerr
3763	TB3	1	Top	2	Fall-2016	31.09xSerr
3764	TB3	1	Bottom	1	Fall-2016	31.09xSerr
3765	TB3	2	Top	3	Fall-2016	31.09xSerr
3766	TB3	2	Bottom	2	Fall-2016	31.09xSerr
3767	TB42	1	Top	2	Fall-2016	31.09xSerr
3768	TB42	1	Bottom	1	Fall-2016	31.09xSerr
3769	TB42	2	Top	3	Fall-2016	31.09xSerr
3770	TB42	2	Bottom	2	Fall-2016	31.09xSerr
3771	TB42	3	Top	4	Fall-2016	31.09xSerr
3772	TB42	3	Bottom	4	Fall-2016	31.09xSerr
3773	TB58	1	Top		Fall-2016	31.09xSerr
3774	TB58	1	Bottom	1	Fall-2016	31.09xSerr
3775	TB58	2	Top		Fall-2016	31.09xSerr
3776	TB58	2	Bottom	1	Fall-2016	31.09xSerr
3777	TB90	1	Top	2	Fall-2016	31.09xSerr
3778	TB90	1	Bottom	1	Fall-2016	31.09xSerr
3779	TB90	2	Top	2	Fall-2016	31.09xSerr
3780	TB90	2	Bottom	3	Fall-2016	31.09xSerr
3781	TB90	3	Top	2	Fall-2016	31.09xSerr
3782	TB90	3	Bottom	2	Fall-2016	31.09xSerr
3783	TB90	4	Top	3	Fall-2016	31.09xSerr
3784	TB90	4	Bottom	2	Fall-2016	31.09xSerr
3785	TB90	5	Top	3	Fall-2016	31.09xSerr
3786	TB90	5	Bottom	3	Fall-2016	31.09xSerr
3787	TB90	6	Top	2	Fall-2016	31.09xSerr
3788	TB90	6	Bottom	2	Fall-2016	31.09xSerr
3789	TB90	7	Top	1	Fall-2016	31.09xSerr
3790	TB90	7	Bottom	1	Fall-2016	31.09xSerr
3791	TB90	8	Top	4	Fall-2016	31.09xSerr
3792	TB90	8	Bottom	4	Fall-2016	31.09xSerr
3793	TB90	9	Top	3	Fall-2016	31.09xSerr
3794	TB90	9	Bottom	2	Fall-2016	31.09xSerr
3795	TB90	10	Top		Fall-2016	31.09xSerr
3796	TB90	10	Bottom	4	Fall-2016	31.09xSerr
3877	AD101	1	Top	1	June_2017	31.09xSerr
3878	AD101	1	Bottom	1	June_2017	31.09xSerr
3879	AD101	2	Top	3	June_2017	31.09xSerr
3880	AD101	2	Bottom	3	June_2017	31.09xSerr
3881	AD101	3	Top	1	June_2017	31.09xSerr
3882	AD101	3	Bottom	1	June_2017	31.09xSerr
3883	AD101	4	Top	1	June_2017	31.09xSerr
3884	AD101	4	Bottom	1	June_2017	31.09xSerr
3885	AD101	5	Top	3	June_2017	31.09xSerr
3886	AD101	5	Bottom	2	June_2017	31.09xSerr
3887	AD101	6	Top	3	June_2017	31.09xSerr
3888	AD101	6	Bottom	2	June_2017	31.09xSerr
3889	AD114	1	Top	1	June_2017	31.09xSerr
3890	AD114	1	Bottom	1	June_2017	31.09xSerr
3891	AD114	2	Top	2	June_2017	31.09xSerr
3892	AD114	2	Bottom	3	June_2017	31.09xSerr
3893	AD114	3	Top	3	June_2017	31.09xSerr
3894	AD114	3	Bottom	3	June_2017	31.09xSerr
3895	AD114	4	Top	2	June_2017	31.09xSerr
3896	AD114	4	Bottom	2	June_2017	31.09xSerr
3897	AD114	5	Top	2	June_2017	31.09xSerr
3898	AD114	5	Bottom	2	June_2017	31.09xSerr
3899	AD114	6	Top	3	June_2017	31.09xSerr
3900	AD114	6	Bottom	1	June_2017	31.09xSerr
3901	AD116	1	Top	1	June_2017	31.09xSerr
3902	AD116	1	Bottom	1	June_2017	31.09xSerr
3903	AD116	2	Top	3	June_2017	31.09xSerr
3904	AD116	2	Bottom	1	June_2017	31.09xSerr
3905	AD116	3	Top	4	June_2017	31.09xSerr
3906	AD116	3	Bottom	4	June_2017	31.09xSerr
3907	AD116	4	Top	3	June_2017	31.09xSerr
3908	AD116	4	Bottom	2	June_2017	31.09xSerr
3909	AD116	5	Top	4	June_2017	31.09xSerr
3910	AD116	5	Bottom	3	June_2017	31.09xSerr
3911	AD116	6	Top	1	June_2017	31.09xSerr
3912	AD116	6	Bottom	1	June_2017	31.09xSerr
3913	AD123	1	Top	1	June_2017	31.09xSerr
3914	AD123	1	Bottom	1	June_2017	31.09xSerr
3915	AD123	2	Top	1	June_2017	31.09xSerr
3916	AD123	2	Bottom	1	June_2017	31.09xSerr
3917	AD123	3	Top	1	June_2017	31.09xSerr
3918	AD123	3	Bottom	1	June_2017	31.09xSerr
3919	AD123	4	Top	1	June_2017	31.09xSerr
3920	AD123	4	Bottom	1	June_2017	31.09xSerr
3921	AD123	5	Top	1	June_2017	31.09xSerr
3922	AD123	5	Bottom	2	June_2017	31.09xSerr
3923	AD123	6	Top	1	June_2017	31.09xSerr
3924	AD123	6	Bottom	2	June_2017	31.09xSerr
3925	AD131	1	Top	1	June_2017	31.09xSerr
3926	AD131	1	Bottom	1	June_2017	31.09xSerr
3927	AD131	2	Top	4	June_2017	31.09xSerr
3928	AD131	2	Bottom	2	June_2017	31.09xSerr
3929	AD131	3	Top	3	June_2017	31.09xSerr
3930	AD131	3	Bottom	3	June_2017	31.09xSerr
3931	AD131	4	Top	1	June_2017	31.09xSerr
3932	AD131	4	Bottom	1	June_2017	31.09xSerr
3933	AD131	5	Top	4	June_2017	31.09xSerr
3934	AD131	5	Bottom	3	June_2017	31.09xSerr
3935	AD131	6	Top	4	June_2017	31.09xSerr
3936	AD131	6	Bottom	2	June_2017	31.09xSerr
3937	AD136	1	Top	1	June_2017	31.09xSerr
3938	AD136	1	Bottom	1	June_2017	31.09xSerr
3939	AD136	2	Top	3	June_2017	31.09xSerr
3940	AD136	2	Bottom	3	June_2017	31.09xSerr
3941	AD136	3	Top	3	June_2017	31.09xSerr
3942	AD136	3	Bottom	3	June_2017	31.09xSerr
3943	AD136	4	Top	2	June_2017	31.09xSerr
3944	AD136	4	Bottom	2	June_2017	31.09xSerr
3945	AD136	5	Top	3	June_2017	31.09xSerr
3946	AD136	5	Bottom	3	June_2017	31.09xSerr
3947	AD136	6	Top	4	June_2017	31.09xSerr
3948	AD136	6	Bottom	3	June_2017	31.09xSerr
3949	AD138	1	Top	1	June_2017	31.09xSerr
3950	AD138	1	Bottom	1	June_2017	31.09xSerr
3951	AD138	2	Top	2	June_2017	31.09xSerr
3952	AD138	2	Bottom	2	June_2017	31.09xSerr
3953	AD138	3	Top	1	June_2017	31.09xSerr
3954	AD138	3	Bottom	2	June_2017	31.09xSerr
3955	AD138	4	Top	3	June_2017	31.09xSerr
3956	AD138	4	Bottom	3	June_2017	31.09xSerr
3957	AD138	5	Top	1	June_2017	31.09xSerr
3958	AD138	5	Bottom	1	June_2017	31.09xSerr
3959	AD138	6	Top	1	June_2017	31.09xSerr
3960	AD138	6	Bottom	1	June_2017	31.09xSerr
3961	AD167	1	Top	1	June_2017	31.09xSerr
3962	AD167	1	Bottom	1	June_2017	31.09xSerr
3963	AD167	2	Top	3	June_2017	31.09xSerr
3964	AD167	2	Bottom	3	June_2017	31.09xSerr
3965	AD167	3	Top	3	June_2017	31.09xSerr
3966	AD167	3	Bottom	3	June_2017	31.09xSerr
3967	AD167	4	Top	3	June_2017	31.09xSerr
3968	AD167	4	Bottom	3	June_2017	31.09xSerr
3969	AD167	5	Top	3	June_2017	31.09xSerr
3970	AD167	5	Bottom	4	June_2017	31.09xSerr
3971	AD167	6	Top	3	June_2017	31.09xSerr
3972	AD167	6	Bottom	3	June_2017	31.09xSerr
3973	AD184	1	Top	1	June_2017	31.09xSerr
3974	AD184	1	Bottom	1	June_2017	31.09xSerr
3975	AD184	2	Top	1	June_2017	31.09xSerr
3976	AD184	2	Bottom	1	June_2017	31.09xSerr
3977	AD184	3	Top	2	June_2017	31.09xSerr
3978	AD184	3	Bottom	1	June_2017	31.09xSerr
3979	AD184	4	Top	2	June_2017	31.09xSerr
3980	AD184	4	Bottom	1	June_2017	31.09xSerr
3981	AD184	5	Top	1	June_2017	31.09xSerr
3982	AD184	5	Bottom	1	June_2017	31.09xSerr
3983	AD184	6	Top	2	June_2017	31.09xSerr
3984	AD184	6	Bottom	1	June_2017	31.09xSerr
3985	AD185	1	Top	1	June_2017	31.09xSerr
3986	AD185	1	Bottom	1	June_2017	31.09xSerr
3987	AD185	2	Top	2	June_2017	31.09xSerr
3988	AD185	2	Bottom	2	June_2017	31.09xSerr
3989	AD185	3	Top	2	June_2017	31.09xSerr
3990	AD185	3	Bottom	2	June_2017	31.09xSerr
3991	AD185	4	Top	1	June_2017	31.09xSerr
3992	AD185	4	Bottom	1	June_2017	31.09xSerr
3993	AD185	5	Top	2	June_2017	31.09xSerr
3994	AD185	5	Bottom	1	June_2017	31.09xSerr
3995	AD185	6	Top	3	June_2017	31.09xSerr
3996	AD185	6	Bottom	3	June_2017	31.09xSerr
3997	AD193	1	Top	1	June_2017	31.09xSerr
3998	AD193	1	Bottom	1	June_2017	31.09xSerr
3999	AD193	2	Top	2	June_2017	31.09xSerr
4000	AD193	2	Bottom	2	June_2017	31.09xSerr
4001	AD193	3	Top	3	June_2017	31.09xSerr
4002	AD193	3	Bottom	3	June_2017	31.09xSerr
4003	AD193	4	Top	2	June_2017	31.09xSerr
4004	AD193	4	Bottom	1	June_2017	31.09xSerr
4005	AD193	5	Top	3	June_2017	31.09xSerr
4006	AD193	5	Bottom	2	June_2017	31.09xSerr
4007	AD193	6	Top	3	June_2017	31.09xSerr
4008	AD193	6	Bottom	2	June_2017	31.09xSerr
4009	AD251	1	Top	2	June_2017	31.09xSerr
4010	AD251	1	Bottom	2	June_2017	31.09xSerr
4011	AD251	2	Top	2	June_2017	31.09xSerr
4012	AD251	2	Bottom	3	June_2017	31.09xSerr
4013	AD251	3	Top	1	June_2017	31.09xSerr
4014	AD251	3	Bottom	2	June_2017	31.09xSerr
4015	AD251	4	Top	1	June_2017	31.09xSerr
4016	AD251	4	Bottom	1	June_2017	31.09xSerr
4017	AD251	5	Top	3	June_2017	31.09xSerr
4018	AD251	5	Bottom	2	June_2017	31.09xSerr
4019	AD253	1	Top	1	June_2017	31.09xSerr
4020	AD253	1	Bottom	1	June_2017	31.09xSerr
4021	AD253	2	Top	1	June_2017	31.09xSerr
4022	AD253	2	Bottom	1	June_2017	31.09xSerr
4023	AD253	3	Top	1	June_2017	31.09xSerr
4024	AD253	3	Bottom	1	June_2017	31.09xSerr
4025	AD253	4	Top	1	June_2017	31.09xSerr
4026	AD253	4	Bottom	1	June_2017	31.09xSerr
4027	AD253	5	Top	1	June_2017	31.09xSerr
4028	AD253	5	Bottom	1	June_2017	31.09xSerr
4029	AD253	6	Top	1	June_2017	31.09xSerr
4030	AD253	6	Bottom	1	June_2017	31.09xSerr
4031	AD255	1	Top	1	June_2017	31.09xSerr
4032	AD255	1	Bottom	2	June_2017	31.09xSerr
4033	AD255	2	Top	3	June_2017	31.09xSerr
4034	AD255	2	Bottom	3	June_2017	31.09xSerr
4035	AD255	3	Top	2	June_2017	31.09xSerr
4036	AD255	3	Bottom	2	June_2017	31.09xSerr
4037	AD255	4	Top	4	June_2017	31.09xSerr
4038	AD255	4	Bottom	3	June_2017	31.09xSerr
4039	AD255	5	Top	3	June_2017	31.09xSerr
4040	AD255	5	Bottom	3	June_2017	31.09xSerr
4041	AD255	6	Top	3	June_2017	31.09xSerr
4042	AD255	6	Bottom	3	June_2017	31.09xSerr
4043	AD255	7	Top	1	June_2017	31.09xSerr
4044	AD255	7	Bottom	1	June_2017	31.09xSerr
4045	AD255	8	Top	2	June_2017	31.09xSerr
4046	AD255	8	Bottom	2	June_2017	31.09xSerr
4047	AD255	9	Top	3	June_2017	31.09xSerr
4048	AD255	9	Bottom	3	June_2017	31.09xSerr
4049	AD255	10	Top	3	June_2017	31.09xSerr
4050	AD255	10	Bottom	3	June_2017	31.09xSerr
4051	AD255	11	Top	4	June_2017	31.09xSerr
4052	AD255	11	Bottom	3	June_2017	31.09xSerr
4053	AD255	12	Top	4	June_2017	31.09xSerr
4054	AD255	12	Bottom	2	June_2017	31.09xSerr
4055	AD259	1	Top	1	June_2017	31.09xSerr
4056	AD259	1	Bottom	1	June_2017	31.09xSerr
4057	AD259	2	Top	2	June_2017	31.09xSerr
4058	AD259	2	Bottom	2	June_2017	31.09xSerr
4059	AD259	3	Top	2	June_2017	31.09xSerr
4060	AD259	3	Bottom	2	June_2017	31.09xSerr
4061	AD259	4	Top	2	June_2017	31.09xSerr
4062	AD259	4	Bottom	1	June_2017	31.09xSerr
4063	AD259	5	Top	2	June_2017	31.09xSerr
4064	AD259	5	Bottom	2	June_2017	31.09xSerr
4065	AD259	6	Top	2	June_2017	31.09xSerr
4066	AD259	6	Bottom	1	June_2017	31.09xSerr
4067	AD264	1	Top	1	June_2017	31.09xSerr
4068	AD264	1	Bottom	1	June_2017	31.09xSerr
4069	AD264	2	Top	2	June_2017	31.09xSerr
4070	AD264	2	Bottom	2	June_2017	31.09xSerr
4071	AD264	3	Top	3	June_2017	31.09xSerr
4072	AD264	3	Bottom	3	June_2017	31.09xSerr
4073	AD264	4	Top	3	June_2017	31.09xSerr
4074	AD264	4	Bottom	3	June_2017	31.09xSerr
4075	AD264	5	Top	4	June_2017	31.09xSerr
4076	AD264	5	Bottom	4	June_2017	31.09xSerr
4077	AD264	6	Top	3	June_2017	31.09xSerr
4078	AD264	6	Bottom	2	June_2017	31.09xSerr
4079	AD265	1	Top	1	June_2017	31.09xSerr
4080	AD265	1	Bottom	1	June_2017	31.09xSerr
4081	AD265	2	Top	2	June_2017	31.09xSerr
4082	AD265	2	Bottom	1	June_2017	31.09xSerr
4083	AD265	3	Top	2	June_2017	31.09xSerr
4084	AD265	3	Bottom	1	June_2017	31.09xSerr
4085	AD265	4	Top	2	June_2017	31.09xSerr
4086	AD265	4	Bottom	2	June_2017	31.09xSerr
4087	AD265	5	Top	2	June_2017	31.09xSerr
4088	AD265	5	Bottom	2	June_2017	31.09xSerr
4089	AD265	6	Top	3	June_2017	31.09xSerr
4090	AD265	6	Bottom	2	June_2017	31.09xSerr
4091	AD273	1	Top	1	June_2017	31.09xSerr
4092	AD273	1	Bottom	1	June_2017	31.09xSerr
4093	AD273	2	Top	2	June_2017	31.09xSerr
4094	AD273	2	Bottom	2	June_2017	31.09xSerr
4095	AD273	3	Top	3	June_2017	31.09xSerr
4096	AD273	3	Bottom	2	June_2017	31.09xSerr
4097	AD273	4	Top	1	June_2017	31.09xSerr
4098	AD273	4	Bottom	1	June_2017	31.09xSerr
4099	AD273	5	Top	1	June_2017	31.09xSerr
4100	AD273	5	Bottom	1	June_2017	31.09xSerr
4101	AD273	6	Top	2	June_2017	31.09xSerr
4102	AD273	6	Bottom	2	June_2017	31.09xSerr
4103	AD28	1	Top	1	June_2017	31.09xSerr
4104	AD28	1	Bottom	1	June_2017	31.09xSerr
4105	AD28	2	Top	2	June_2017	31.09xSerr
4106	AD28	2	Bottom	2	June_2017	31.09xSerr
4107	AD28	3	Top	3	June_2017	31.09xSerr
4108	AD28	3	Bottom	1	June_2017	31.09xSerr
4109	AD28	4	Top	2	June_2017	31.09xSerr
4110	AD28	4	Bottom	2	June_2017	31.09xSerr
4111	AD28	5	Top	3	June_2017	31.09xSerr
4112	AD28	5	Bottom	2	June_2017	31.09xSerr
4113	AD28	6	Top	2	June_2017	31.09xSerr
4114	AD28	6	Bottom	2	June_2017	31.09xSerr
4115	AD289	1	Top	1	June_2017	31.09xSerr
4116	AD289	1	Bottom	1	June_2017	31.09xSerr
4117	AD289	2	Top	2	June_2017	31.09xSerr
4118	AD289	2	Bottom	2	June_2017	31.09xSerr
4119	AD289	3	Top	2	June_2017	31.09xSerr
4120	AD289	3	Bottom	2	June_2017	31.09xSerr
4121	AD289	4	Top	2	June_2017	31.09xSerr
4122	AD289	4	Bottom	2	June_2017	31.09xSerr
4123	AD289	5	Top	2	June_2017	31.09xSerr
4124	AD289	5	Bottom	2	June_2017	31.09xSerr
4125	AD289	6	Top	1	June_2017	31.09xSerr
4126	AD289	6	Bottom	2	June_2017	31.09xSerr
4127	AD296	1	Top	1	June_2017	31.09xSerr
4128	AD296	1	Bottom	1	June_2017	31.09xSerr
4129	AD296	2	Top	4	June_2017	31.09xSerr
4130	AD296	2	Bottom	3	June_2017	31.09xSerr
4131	AD296	3	Top	3	June_2017	31.09xSerr
4132	AD296	3	Bottom	2	June_2017	31.09xSerr
4133	AD296	4	Top	3	June_2017	31.09xSerr
4134	AD296	4	Bottom	2	June_2017	31.09xSerr
4135	AD296	5	Top	3	June_2017	31.09xSerr
4136	AD296	5	Bottom	2	June_2017	31.09xSerr
4137	AD296	6	Top	2	June_2017	31.09xSerr
4138	AD296	6	Bottom	2	June_2017	31.09xSerr
4139	AD299	1	Top	1	June_2017	31.09xSerr
4140	AD299	1	Bottom	1	June_2017	31.09xSerr
4141	AD299	2	Top	4	June_2017	31.09xSerr
4142	AD299	2	Bottom	2	June_2017	31.09xSerr
4143	AD299	3	Top	1	June_2017	31.09xSerr
4144	AD299	3	Bottom	1	June_2017	31.09xSerr
4145	AD299	4	Top	2	June_2017	31.09xSerr
4146	AD299	4	Bottom	2	June_2017	31.09xSerr
4147	AD299	5	Top	1	June_2017	31.09xSerr
4148	AD299	5	Bottom	1	June_2017	31.09xSerr
4149	AD299	6	Top	1	June_2017	31.09xSerr
4150	AD299	6	Bottom	2	June_2017	31.09xSerr
4151	AD304	1	Top	1	June_2017	31.09xSerr
4152	AD304	1	Bottom	1	June_2017	31.09xSerr
4153	AD304	2	Top	1	June_2017	31.09xSerr
4154	AD304	2	Bottom	1	June_2017	31.09xSerr
4155	AD304	3	Top	2	June_2017	31.09xSerr
4156	AD304	3	Bottom	4	June_2017	31.09xSerr
4157	AD304	4	Top	1	June_2017	31.09xSerr
4158	AD304	4	Bottom	2	June_2017	31.09xSerr
4159	AD304	5	Top	2	June_2017	31.09xSerr
4160	AD304	5	Bottom	2	June_2017	31.09xSerr
4161	AD304	6	Top	1	June_2017	31.09xSerr
4162	AD304	6	Bottom	1	June_2017	31.09xSerr
4163	AD325	1	Top	1	June_2017	31.09xSerr
4164	AD325	1	Bottom	1	June_2017	31.09xSerr
4165	AD325	2	Top	2	June_2017	31.09xSerr
4166	AD325	2	Bottom	2	June_2017	31.09xSerr
4167	AD325	3	Top	1	June_2017	31.09xSerr
4168	AD325	3	Bottom	3	June_2017	31.09xSerr
4169	AD325	4	Top	2	June_2017	31.09xSerr
4170	AD325	4	Bottom	1	June_2017	31.09xSerr
4171	AD325	5	Top	1	June_2017	31.09xSerr
4172	AD325	5	Bottom	1	June_2017	31.09xSerr
4173	AD325	6	Top	1	June_2017	31.09xSerr
4174	AD325	6	Bottom	3	June_2017	31.09xSerr
4175	AD361	1	Top	1	June_2017	31.09xSerr
4176	AD361	1	Bottom	1	June_2017	31.09xSerr
4177	AD361	2	Top	2	June_2017	31.09xSerr
4178	AD361	2	Bottom	3	June_2017	31.09xSerr
4179	AD361	3	Top	1	June_2017	31.09xSerr
4180	AD361	3	Bottom	1	June_2017	31.09xSerr
4181	AD361	4	Top	3	June_2017	31.09xSerr
4182	AD361	4	Bottom	3	June_2017	31.09xSerr
4183	AD361	5	Top	2	June_2017	31.09xSerr
4184	AD361	5	Bottom	2	June_2017	31.09xSerr
4185	AD361	6	Top	1	June_2017	31.09xSerr
4186	AD361	6	Bottom	2	June_2017	31.09xSerr
4187	AD392	1	Top	1	June_2017	31.09xSerr
4188	AD392	1	Bottom	1	June_2017	31.09xSerr
4189	AD392	2	Top	2	June_2017	31.09xSerr
4190	AD392	2	Bottom	2	June_2017	31.09xSerr
4191	AD392	3	Top	2	June_2017	31.09xSerr
4192	AD392	3	Bottom	2	June_2017	31.09xSerr
4193	AD392	4	Top	3	June_2017	31.09xSerr
4194	AD392	4	Bottom	3	June_2017	31.09xSerr
4195	AD392	5	Top	3	June_2017	31.09xSerr
4196	AD392	5	Bottom	2	June_2017	31.09xSerr
4197	AD392	6	Top	2	June_2017	31.09xSerr
4198	AD392	6	Bottom	2	June_2017	31.09xSerr
4199	AD395	1	Top	1	June_2017	31.09xSerr
4200	AD395	1	Bottom	1	June_2017	31.09xSerr
4201	AD395	2	Top	1	June_2017	31.09xSerr
4202	AD395	2	Bottom	1	June_2017	31.09xSerr
4203	AD395	3	Top	3	June_2017	31.09xSerr
4204	AD395	3	Bottom	3	June_2017	31.09xSerr
4205	AD395	4	Top	3	June_2017	31.09xSerr
4206	AD395	4	Bottom	3	June_2017	31.09xSerr
4207	AD395	5	Top	1	June_2017	31.09xSerr
4208	AD395	5	Bottom	1	June_2017	31.09xSerr
4209	AD395	6	Top	3	June_2017	31.09xSerr
4210	AD395	6	Bottom	2	June_2017	31.09xSerr
4211	AD400	1	Top	1	June_2017	31.09xSerr
4212	AD400	1	Bottom	1	June_2017	31.09xSerr
4213	AD400	2	Top	3	June_2017	31.09xSerr
4214	AD400	2	Bottom	2	June_2017	31.09xSerr
4215	AD400	3	Top	2	June_2017	31.09xSerr
4216	AD400	3	Bottom	2	June_2017	31.09xSerr
4217	AD400	4	Top	2	June_2017	31.09xSerr
4218	AD400	4	Bottom	2	June_2017	31.09xSerr
4219	AD400	5	Top	4	June_2017	31.09xSerr
4220	AD400	5	Bottom	3	June_2017	31.09xSerr
4221	AD400	6	Top	3	June_2017	31.09xSerr
4222	AD400	6	Bottom	3	June_2017	31.09xSerr
4223	AD407	1	Top	1	June_2017	31.09xSerr
4224	AD407	1	Bottom	1	June_2017	31.09xSerr
4225	AD407	2	Top	3	June_2017	31.09xSerr
4226	AD407	2	Bottom	3	June_2017	31.09xSerr
4227	AD407	3	Top	3	June_2017	31.09xSerr
4228	AD407	3	Bottom	2	June_2017	31.09xSerr
4229	AD407	4	Top	3	June_2017	31.09xSerr
4230	AD407	4	Bottom	1	June_2017	31.09xSerr
4231	AD407	5	Top	4	June_2017	31.09xSerr
4232	AD407	5	Bottom	4	June_2017	31.09xSerr
4233	AD407	6	Top	2	June_2017	31.09xSerr
4234	AD407	6	Bottom	2	June_2017	31.09xSerr
4235	AD412	1	Top	1	June_2017	31.09xSerr
4236	AD412	1	Bottom	1	June_2017	31.09xSerr
4237	AD412	2	Top	3	June_2017	31.09xSerr
4238	AD412	2	Bottom	2	June_2017	31.09xSerr
4239	AD412	3	Top	3	June_2017	31.09xSerr
4240	AD412	3	Bottom	3	June_2017	31.09xSerr
4241	AD412	4	Top	2	June_2017	31.09xSerr
4242	AD412	4	Bottom	2	June_2017	31.09xSerr
4243	AD412	5	Top	3	June_2017	31.09xSerr
4244	AD412	5	Bottom	2	June_2017	31.09xSerr
4245	AD412	6	Top	3	June_2017	31.09xSerr
4246	AD412	6	Bottom	3	June_2017	31.09xSerr
4247	AD429	1	Top	1	June_2017	31.09xSerr
4248	AD429	1	Bottom	1	June_2017	31.09xSerr
4249	AD429	2	Top	2	June_2017	31.09xSerr
4250	AD429	2	Bottom	2	June_2017	31.09xSerr
4251	AD429	3	Top	3	June_2017	31.09xSerr
4252	AD429	3	Bottom	2	June_2017	31.09xSerr
4253	AD429	4	Top	1	June_2017	31.09xSerr
4254	AD429	4	Bottom	1	June_2017	31.09xSerr
4255	AD429	5	Top	3	June_2017	31.09xSerr
4256	AD429	5	Bottom	3	June_2017	31.09xSerr
4257	AD429	6	Top	2	June_2017	31.09xSerr
4258	AD429	6	Bottom	3	June_2017	31.09xSerr
4259	AD442	1	Top	1	June_2017	31.09xSerr
4260	AD442	1	Bottom	1	June_2017	31.09xSerr
4261	AD442	2	Top	1	June_2017	31.09xSerr
4262	AD442	2	Bottom	2	June_2017	31.09xSerr
4263	AD442	3	Top	1	June_2017	31.09xSerr
4264	AD442	3	Bottom	2	June_2017	31.09xSerr
4265	AD442	4	Top	3	June_2017	31.09xSerr
4266	AD442	4	Bottom	2	June_2017	31.09xSerr
4267	AD442	5	Top	2	June_2017	31.09xSerr
4268	AD442	5	Bottom	2	June_2017	31.09xSerr
4269	AD442	6	Top	2	June_2017	31.09xSerr
4270	AD442	6	Bottom	2	June_2017	31.09xSerr
4271	AD502	1	Top	1	June_2017	31.09xSerr
4272	AD502	1	Bottom	1	June_2017	31.09xSerr
4273	AD502	2	Top	3	June_2017	31.09xSerr
4274	AD502	2	Bottom	1	June_2017	31.09xSerr
4275	AD502	3	Top	2	June_2017	31.09xSerr
4276	AD502	3	Bottom	2	June_2017	31.09xSerr
4277	AD502	4	Top	2	June_2017	31.09xSerr
4278	AD502	4	Bottom	1	June_2017	31.09xSerr
4279	AD502	5	Top	2	June_2017	31.09xSerr
4280	AD502	5	Bottom	2	June_2017	31.09xSerr
4281	AD502	6	Top	1	June_2017	31.09xSerr
4282	AD502	6	Bottom	1	June_2017	31.09xSerr
4283	AD51	1	Top	1	June_2017	31.09xSerr
4284	AD51	1	Bottom	1	June_2017	31.09xSerr
4285	AD51	2	Top	2	June_2017	31.09xSerr
4286	AD51	2	Bottom	2	June_2017	31.09xSerr
4287	AD51	3	Top	3	June_2017	31.09xSerr
4288	AD51	3	Bottom	3	June_2017	31.09xSerr
4289	AD51	4	Top	2	June_2017	31.09xSerr
4290	AD51	4	Bottom	1	June_2017	31.09xSerr
4291	AD51	5	Top	3	June_2017	31.09xSerr
4292	AD51	5	Bottom	1	June_2017	31.09xSerr
4293	AD51	6	Top	3	June_2017	31.09xSerr
4294	AD51	6	Bottom	2	June_2017	31.09xSerr
4295	AD534	1	Top	1	June_2017	31.09xSerr
4296	AD534	1	Bottom	1	June_2017	31.09xSerr
4297	AD534	2	Top	3	June_2017	31.09xSerr
4298	AD534	2	Bottom	3	June_2017	31.09xSerr
4299	AD534	3	Top	4	June_2017	31.09xSerr
4300	AD534	3	Bottom	3	June_2017	31.09xSerr
4301	AD534	4	Top	3	June_2017	31.09xSerr
4302	AD534	4	Bottom	1	June_2017	31.09xSerr
4303	AD534	5	Top	2	June_2017	31.09xSerr
4304	AD534	5	Bottom	2	June_2017	31.09xSerr
4305	AD534	6	Top	2	June_2017	31.09xSerr
4306	AD534	6	Bottom	3	June_2017	31.09xSerr
4307	AD55	1	Top	1	June_2017	31.09xSerr
4308	AD55	1	Bottom	1	June_2017	31.09xSerr
4309	AD55	2	Top	2	June_2017	31.09xSerr
4310	AD55	2	Bottom	2	June_2017	31.09xSerr
4311	AD55	3	Top	3	June_2017	31.09xSerr
4312	AD55	3	Bottom	2	June_2017	31.09xSerr
4313	AD55	4	Top	1	June_2017	31.09xSerr
4314	AD55	4	Bottom	1	June_2017	31.09xSerr
4315	AD55	5	Top	3	June_2017	31.09xSerr
4316	AD55	5	Bottom	2	June_2017	31.09xSerr
4317	AD55	6	Top	2	June_2017	31.09xSerr
4318	AD55	6	Bottom	2	June_2017	31.09xSerr
4319	AD558	1	Top	1	June_2017	31.09xSerr
4320	AD558	1	Bottom	1	June_2017	31.09xSerr
4321	AD558	2	Top	1	June_2017	31.09xSerr
4322	AD558	2	Bottom	1	June_2017	31.09xSerr
4323	AD558	3	Top	1	June_2017	31.09xSerr
4324	AD558	3	Bottom	1	June_2017	31.09xSerr
4325	AD558	4	Top	1	June_2017	31.09xSerr
4326	AD558	4	Bottom	1	June_2017	31.09xSerr
4327	AD558	5	Top	1	June_2017	31.09xSerr
4328	AD558	5	Bottom	1	June_2017	31.09xSerr
4329	AD558	6	Top	1	June_2017	31.09xSerr
4330	AD558	6	Bottom	1	June_2017	31.09xSerr
4331	AD559	1	Top	1	June_2017	31.09xSerr
4332	AD559	1	Bottom	1	June_2017	31.09xSerr
4333	AD559	2	Top	2	June_2017	31.09xSerr
4334	AD559	2	Bottom	1	June_2017	31.09xSerr
4335	AD559	3	Top	2	June_2017	31.09xSerr
4336	AD559	3	Bottom	1	June_2017	31.09xSerr
4337	AD559	4	Top	3	June_2017	31.09xSerr
4338	AD559	4	Bottom	2	June_2017	31.09xSerr
4339	AD559	5	Top	2	June_2017	31.09xSerr
4340	AD559	5	Bottom	1	June_2017	31.09xSerr
4341	AD559	6	Top	2	June_2017	31.09xSerr
4342	AD559	6	Bottom	3	June_2017	31.09xSerr
4343	AD564	1	Top	1	June_2017	31.09xSerr
4344	AD564	1	Bottom	1	June_2017	31.09xSerr
4345	AD564	2	Top	1	June_2017	31.09xSerr
4346	AD564	2	Bottom	1	June_2017	31.09xSerr
4347	AD564	3	Top	1	June_2017	31.09xSerr
4348	AD564	3	Bottom	1	June_2017	31.09xSerr
4349	AD564	4	Top	3	June_2017	31.09xSerr
4350	AD564	4	Bottom	2	June_2017	31.09xSerr
4351	AD564	5	Top	2	June_2017	31.09xSerr
4352	AD564	5	Bottom	1	June_2017	31.09xSerr
4353	AD564	6	Top	2	June_2017	31.09xSerr
4354	AD564	6	Bottom	1	June_2017	31.09xSerr
4355	AD569	1	Top	1	June_2017	31.09xSerr
4356	AD569	1	Bottom	1	June_2017	31.09xSerr
4357	AD569	2	Top	3	June_2017	31.09xSerr
4358	AD569	2	Bottom	2	June_2017	31.09xSerr
4359	AD569	3	Top	1	June_2017	31.09xSerr
4360	AD569	3	Bottom	1	June_2017	31.09xSerr
4361	AD569	4	Top	1	June_2017	31.09xSerr
4362	AD569	4	Bottom	2	June_2017	31.09xSerr
4363	AD569	5	Top	2	June_2017	31.09xSerr
4364	AD569	5	Bottom	2	June_2017	31.09xSerr
4365	AD569	6	Top	2	June_2017	31.09xSerr
4366	AD569	6	Bottom	2	June_2017	31.09xSerr
4367	AD57	1	Top	1	June_2017	31.09xSerr
4368	AD57	1	Bottom	1	June_2017	31.09xSerr
4369	AD57	2	Top	2	June_2017	31.09xSerr
4370	AD57	2	Bottom	2	June_2017	31.09xSerr
4371	AD57	3	Top	3	June_2017	31.09xSerr
4372	AD57	3	Bottom	2	June_2017	31.09xSerr
4373	AD57	4	Top	3	June_2017	31.09xSerr
4374	AD57	4	Bottom	2	June_2017	31.09xSerr
4375	AD57	5	Top	3	June_2017	31.09xSerr
4376	AD57	5	Bottom	2	June_2017	31.09xSerr
4377	AD57	6	Top	2	June_2017	31.09xSerr
4378	AD57	6	Bottom	1	June_2017	31.09xSerr
4379	AD582	1	Top	1	June_2017	31.09xSerr
4380	AD582	1	Bottom	1	June_2017	31.09xSerr
4381	AD582	2	Top	1	June_2017	31.09xSerr
4382	AD582	2	Bottom	1	June_2017	31.09xSerr
4383	AD582	3	Top	1	June_2017	31.09xSerr
4384	AD582	3	Bottom	1	June_2017	31.09xSerr
4385	AD582	4	Top	1	June_2017	31.09xSerr
4386	AD582	4	Bottom	1	June_2017	31.09xSerr
4387	AD582	5	Top	1	June_2017	31.09xSerr
4388	AD582	5	Bottom		June_2017	31.09xSerr
4389	AD582	6	Top	1	June_2017	31.09xSerr
4390	AD582	6	Bottom	1	June_2017	31.09xSerr
4391	AD624	1	Top	1	June_2017	31.09xSerr
4392	AD624	1	Bottom	1	June_2017	31.09xSerr
4393	AD624	2	Top	1	June_2017	31.09xSerr
4394	AD624	2	Bottom	1	June_2017	31.09xSerr
4395	AD624	3	Top	2	June_2017	31.09xSerr
4396	AD624	3	Bottom	2	June_2017	31.09xSerr
4397	AD624	4	Top	1	June_2017	31.09xSerr
4398	AD624	4	Bottom	2	June_2017	31.09xSerr
4399	AD624	5	Top	2	June_2017	31.09xSerr
4400	AD624	5	Bottom	2	June_2017	31.09xSerr
4401	AD624	6	Top	1	June_2017	31.09xSerr
4402	AD624	6	Bottom	1	June_2017	31.09xSerr
4403	AD638	1	Top	1	June_2017	31.09xSerr
4404	AD638	1	Bottom	1	June_2017	31.09xSerr
4405	AD638	2	Top	1	June_2017	31.09xSerr
4406	AD638	2	Bottom	1	June_2017	31.09xSerr
4407	AD638	3	Top	2	June_2017	31.09xSerr
4408	AD638	3	Bottom	2	June_2017	31.09xSerr
4409	AD638	4	Top	1	June_2017	31.09xSerr
4410	AD638	4	Bottom	1	June_2017	31.09xSerr
4411	AD638	5	Top	2	June_2017	31.09xSerr
4412	AD638	5	Bottom	1	June_2017	31.09xSerr
4413	AD638	6	Top	2	June_2017	31.09xSerr
4414	AD638	6	Bottom	1	June_2017	31.09xSerr
4415	AD653	1	Top	1	June_2017	31.09xSerr
4416	AD653	1	Bottom	1	June_2017	31.09xSerr
4417	AD653	2	Top	1	June_2017	31.09xSerr
4418	AD653	2	Bottom	2	June_2017	31.09xSerr
4419	AD653	3	Top	2	June_2017	31.09xSerr
4420	AD653	3	Bottom	2	June_2017	31.09xSerr
4421	AD653	4	Top	2	June_2017	31.09xSerr
4422	AD653	4	Bottom	2	June_2017	31.09xSerr
4423	AD653	5	Top	2	June_2017	31.09xSerr
4424	AD653	5	Bottom	1	June_2017	31.09xSerr
4425	AD653	6	Top	1	June_2017	31.09xSerr
4426	AD653	6	Bottom	1	June_2017	31.09xSerr
4427	AD654	1	Top	1	June_2017	31.09xSerr
4428	AD654	1	Bottom	1	June_2017	31.09xSerr
4429	AD654	2	Top	3	June_2017	31.09xSerr
4430	AD654	2	Bottom	2	June_2017	31.09xSerr
4431	AD654	3	Top	3	June_2017	31.09xSerr
4432	AD654	3	Bottom	3	June_2017	31.09xSerr
4433	AD654	4	Top	2	June_2017	31.09xSerr
4434	AD654	4	Bottom	3	June_2017	31.09xSerr
4435	AD654	5	Top	3	June_2017	31.09xSerr
4436	AD654	5	Bottom	2	June_2017	31.09xSerr
4437	AD654	6	Top	2	June_2017	31.09xSerr
4438	AD654	6	Bottom	2	June_2017	31.09xSerr
4439	AD714	1	Top	1	June_2017	31.09xSerr
4440	AD714	1	Bottom	1	June_2017	31.09xSerr
4441	AD714	2	Top	3	June_2017	31.09xSerr
4442	AD714	2	Bottom	3	June_2017	31.09xSerr
4443	AD714	3	Top	4	June_2017	31.09xSerr
4444	AD714	3	Bottom	4	June_2017	31.09xSerr
4445	AD714	4	Top	2	June_2017	31.09xSerr
4446	AD714	4	Bottom	1	June_2017	31.09xSerr
4447	AD714	5	Top	2	June_2017	31.09xSerr
4448	AD714	5	Bottom	2	June_2017	31.09xSerr
4449	AD714	6	Top	3	June_2017	31.09xSerr
4450	AD714	6	Bottom	2	June_2017	31.09xSerr
4451	AD764	1	Top	1	June_2017	31.09xSerr
[truncated: 589 more rows]

## Sheet: Controls
Ser Number	Hybrid or check rootstock	Clone	Top wound /bottom wound$	Score	Experiment	Family
3	RX1	1	Bottom	2	2013	Check
4	RX1	1	Top	2	2013	Check
5	RX1	2	Bottom	2	2013	Check
6	RX1	2	Top	2	2013	Check
7	RX1	3	Bottom	2	2013	Check
8	RX1	3	Top	2	2013	Check
9	RX1	4	Bottom	2	2013	Check
10	RX1	4	Top	2	2013	Check
11	RX1	5	Bottom	2	2013	Check
12	RX1	5	Top	1	2013	Check
13	RX1	6	Bottom	2	2013	Check
14	RX1	6	Top	2	2013	Check
15	RX1	7	Bottom	3	2013	Check
16	RX1	7	Top	2	2013	Check
53	RX1	1	Top	4	2015A	Check
54	RX1	1	Bottom	4	2015A	Check
55	RX1	2	Top	3	2015A	Check
56	RX1	2	Bottom	2	2015A	Check
57	RX1	3	Top	4	2015A	Check
58	RX1	3	Bottom	4	2015A	Check
59	RX1	4	Top	4	2015A	Check
60	RX1	4	Bottom	4	2015A	Check
61	RX1	5	Top	3	2015A	Check
62	RX1	5	Bottom	3	2015A	Check
63	RX1	6	Top	2	2015A	Check
64	RX1	6	Bottom	3	2015A	Check
65	RX1	7	Top	4	2015A	Check
66	RX1	7	Bottom	2	2015A	Check
67	RX1	8	Top	3	2015A	Check
68	RX1	8	Bottom	2	2015A	Check
69	RX1	9	Top	3	2015A	Check
70	RX1	9	Bottom	4	2015A	Check
111	RX1	1	Top	3	2015B	Check
112	RX1	1	Bottom	1	2015B	Check
113	RX1	2	Top	4	2015B	Check
114	RX1	2	Bottom	1	2015B	Check
115	RX1	3	Top	3	2015B	Check
116	RX1	3	Bottom	3	2015B	Check
117	RX1	4	Top	3	2015B	Check
118	RX1	4	Bottom	4	2015B	Check
119	RX1	5	Top	4	2015B	Check
120	RX1	5	Bottom	3	2015B	Check
121	RX1	6	Top	4	2015B	Check
122	RX1	6	Bottom	4	2015B	Check
123	RX1	7	Top	4	2015B	Check
124	RX1	7	Bottom	4	2015B	Check
133	RX1	1	Top	3	2017EH	Check
134	RX1	1	Bottom	1	2017EH	Check
135	RX1	2	Top	2	2017EH	Check
136	RX1	2	Bottom	1	2017EH	Check
137	RX1	3	Top	1	2017EH	Check
138	RX1	3	Bottom	1	2017EH	Check
139	RX1	4	Top	1	2017EH	Check
140	RX1	4	Bottom	1	2017EH	Check
141	RX1	5	Top	2	2017EH	Check
142	RX1	5	Bottom	1	2017EH	Check
153	RX1	1	Top	3	2017GH1	Check
154	RX1	1	Bottom	2	2017GH1	Check
155	RX1	2	Top	1	2017GH1	Check
156	RX1	2	Bottom	1	2017GH1	Check
157	RX1	3	Top	1	2017GH1	Check
158	RX1	3	Bottom	1	2017GH1	Check
171	RX1	1	Top	3	2017GH3	Check
172	RX1	1	Bottom	2	2017GH3	Check
173	RX1	2	Top	1	2017GH3	Check
174	RX1	2	Bottom	1	2017GH3	Check
179	RX1	1	Top	4	2017GH6	Check
180	RX1	1	Bottom	4	2017GH6	Check
181	RX1	2	Top	4	2017GH6	Check
182	RX1	2	Bottom	3	2017GH6	Check
183	RX1	3	Top	3	2017GH6	Check
184	RX1	3	Bottom	3	2017GH6	Check
185	RX1	4	Top	4	2017GH6	Check
186	RX1	4	Bottom	3	2017GH6	Check
191	RX1	1	Top	3	2018GH1	Check
192	RX1	1	Bottom	3	2018GH1	Check
193	RX1	2	Top	2	2018GH1	Check
194	RX1	2	Bottom	2	2018GH1	Check
195	RX1	3	Top	3	2018GH1	Check
196	RX1	3	Bottom	2	2018GH1	Check
197	RX1	4	Top	3	2018GH1	Check
198	RX1	4	Bottom	3	2018GH1	Check
213	RX1	1	Top	3	2018GH3	Check
214	RX1	1	Bottom	2	2018GH3	Check
215	RX1	2	Top	3	2018GH3	Check
216	RX1	2	Bottom	2	2018GH3	Check
217	RX1	3	Top	3	2018GH3	Check
218	RX1	3	Bottom	3	2018GH3	Check
219	RX1	4	Top	2	2018GH3	Check
220	RX1	4	Bottom	2	2018GH3	Check
221	RX1	5	Top	2	2018GH3	Check
222	RX1	5	Bottom	1	2018GH3	Check
241	RX1	1	Top	3	2018GH6	Check
242	RX1	1	Bottom	2	2018GH6	Check
243	RX1	2	Top	3	2018GH6	Check
244	RX1	2	Bottom	3	2018GH6	Check
245	RX1	3	Top	3	2018GH6	Check
246	RX1	3	Bottom	2	2018GH6	Check
247	RX1	4	Top	3	2018GH6	Check
248	RX1	4	Bottom	2	2018GH6	Check
249	RX1	5	Top	4	2018GH6	Check
250	RX1	5	Bottom	3	2018GH6	Check
267	RX1	1	Top	3	Fall-2016	Check
268	RX1	1	Bottom	3	Fall-2016	Check
277	RX1	2	Top	3	June_2017	Check
278	RX1	2	Bottom	1	June_2017	Check
279	RX1	1	Top	1	June_2017	Check
280	RX1	1	Bottom	1	June_2017	Check
281	RX1	3	Top	2	June_2017	Check
282	RX1	3	Bottom	2	June_2017	Check
283	RX1	4	Top	2	June_2017	Check
284	RX1	4	Bottom	3	June_2017	Check
285	RX1	6	Top	3	June_2017	Check
286	RX1	6	Bottom	2	June_2017	Check
287	RX1	5	Top	3	June_2017	Check
288	RX1	5	Bottom	3	June_2017	Check
325	RX1	1	Top	3	Spring-2016	Check
326	RX1	1	Bottom	1	Spring-2016	Check
327	RX1	2	Top	2	Spring-2016	Check
328	RX1	2	Bottom	2	Spring-2016	Check
329	RX1	3	Top	3	Spring-2016	Check
330	RX1	3	Bottom	1	Spring-2016	Check
1	Serr	1	Top	4	2014	Check
2	Serr	1	Bottom	3	2014	Check
17	Vlach	1	Top	3	2013	Check
18	Vlach	1	Bottom	3	2013	Check
19	Vlach	2	Top	4	2013	Check
20	Vlach	2	Bottom	4	2013	Check
21	Vlach	3	Top	4	2013	Check
22	Vlach	3	Bottom	3	2013	Check
29	Vlach	1	Top	4	2014	Check
30	Vlach	1	Bottom	4	2014	Check
31	Vlach	2	Top	3	2014	Check
32	Vlach	2	Bottom	3	2014	Check
33	Vlach	3	Top		2014	Check
34	Vlach	3	Bottom		2014	Check
35	Vlach	4	Top	4	2014	Check
36	Vlach	4	Bottom	4	2014	Check
71	Vlach	1	Top	4	2015A	Check
72	Vlach	1	Bottom	4	2015A	Check
73	Vlach	2	Top	4	2015A	Check
74	Vlach	2	Bottom	4	2015A	Check
75	Vlach	3	Top		2015A	Check
76	Vlach	3	Bottom	4	2015A	Check
77	Vlach	4	Top	4	2015A	Check
78	Vlach	4	Bottom	4	2015A	Check
79	Vlach	5	Top	4	2015A	Check
80	Vlach	5	Bottom	4	2015A	Check
81	Vlach	6	Top	4	2015A	Check
82	Vlach	6	Bottom	4	2015A	Check
83	Vlach	7	Top	4	2015A	Check
84	Vlach	7	Bottom	4	2015A	Check
85	Vlach	8	Top	4	2015A	Check
86	Vlach	8	Bottom	4	2015A	Check
199	Vlach	1	Top	4	2018GH1	Check
200	Vlach	1	Bottom	3	2018GH1	Check
201	Vlach	2	Top	2	2018GH1	Check
202	Vlach	2	Bottom	2	2018GH1	Check
223	Vlach	1	Top	3	2018GH3	Check
224	Vlach	1	Bottom	2	2018GH3	Check
225	Vlach	2	Top	4	2018GH3	Check
226	Vlach	2	Bottom	3	2018GH3	Check
227	Vlach	3	Top	3	2018GH3	Check
228	Vlach	3	Bottom	3	2018GH3	Check
229	Vlach	4	Top	3	2018GH3	Check
230	Vlach	4	Bottom	3	2018GH3	Check
251	Vlach	1	Top	3	2018GH6	Check
252	Vlach	1	Bottom	2	2018GH6	Check
253	Vlach	2	Top	2	2018GH6	Check
254	Vlach	2	Bottom	2	2018GH6	Check
255	Vlach	3	Top	2	2018GH6	Check
256	Vlach	3	Bottom	2	2018GH6	Check
289	Vlach	1	Top	1	June_2017	Check
290	Vlach	1	Bottom	1	June_2017	Check
291	Vlach	2	Top	2	June_2017	Check
292	Vlach	2	Bottom	2	June_2017	Check
293	Vlach	3	Top	3	June_2017	Check
294	Vlach	3	Bottom	3	June_2017	Check
295	Vlach	4	Top	4	June_2017	Check
296	Vlach	4	Bottom	4	June_2017	Check
297	Vlach	5	Top	3	June_2017	Check
298	Vlach	5	Bottom	3	June_2017	Check
299	Vlach	6	Top	4	June_2017	Check
300	Vlach	6	Bottom	3	June_2017	Check
331	Vlach	1	Top	3	Spring-2016	Check
332	Vlach	1	Bottom	2	Spring-2016	Check
333	Vlach	2	Top	3	Spring-2016	Check
334	Vlach	2	Bottom	3	Spring-2016	Check
335	Vlach	3	Top	4	Spring-2016	Check
336	Vlach	3	Bottom	3	Spring-2016	Check
337	Vlach	4	Top	3	Spring-2016	Check
338	Vlach	4	Bottom	3	Spring-2016	Check
23	VX211	1	Top	3	2013	Check
24	VX211	1	Bottom	3	2013	Check
25	VX211	2	Top	2	2013	Check
26	VX211	2	Bottom	3	2013	Check
27	VX211	3	Top	4	2013	Check
28	VX211	3	Bottom	3	2013	Check
37	VX211	1	Top	3	2014	Check
38	VX211	1	Bottom	2	2014	Check
39	VX211	2	Top	4	2014	Check
40	VX211	2	Bottom	3	2014	Check
41	VX211	3	Top	4	2014	Check
42	VX211	3	Bottom	4	2014	Check
43	VX211	4	Top	4	2014	Check
44	VX211	4	Bottom	4	2014	Check
45	VX211	5	Top	4	2014	Check
46	VX211	5	Bottom	4	2014	Check
47	VX211	6	Top	3	2014	Check
48	VX211	6	Bottom	3	2014	Check
49	VX211	7	Top	4	2014	Check
50	VX211	7	Bottom	2	2014	Check
51	VX211	8	Top	4	2014	Check
52	VX211	8	Bottom	3	2014	Check
87	VX211	1	Top	3	2015A	Check
88	VX211	1	Bottom	3	2015A	Check
89	VX211	2	Top	4	2015A	Check
90	VX211	2	Bottom	3	2015A	Check
91	VX211	3	Top	3	2015A	Check
92	VX211	3	Bottom	2	2015A	Check
93	VX211	4	Top	4	2015A	Check
94	VX211	4	Bottom	4	2015A	Check
95	VX211	5	Top	3	2015A	Check
96	VX211	5	Bottom	3	2015A	Check
97	VX211	6	Top	3	2015A	Check
98	VX211	6	Bottom	2	2015A	Check
99	VX211	7	Top	4	2015A	Check
100	VX211	7	Bottom	3	2015A	Check
101	VX211	8	Top	4	2015A	Check
102	VX211	8	Bottom	3	2015A	Check
103	VX211	9	Top	2	2015A	Check
104	VX211	9	Bottom	1	2015A	Check
105	VX211	10	Top	4	2015A	Check
106	VX211	10	Bottom	2	2015A	Check
107	VX211	11	Top	3	2015A	Check
108	VX211	11	Bottom	3	2015A	Check
109	VX211	12	Top	4	2015A	Check
110	VX211	12	Bottom	4	2015A	Check
125	VX211	1	Top	3	2015B	Check
126	VX211	1	Bottom	3	2015B	Check
127	VX211	2	Top	3	2015B	Check
128	VX211	2	Bottom	3	2015B	Check
129	VX211	3	Top	4	2015B	Check
130	VX211	3	Bottom	3	2015B	Check
131	VX211	4	Top	4	2015B	Check
132	VX211	4	Bottom	4	2015B	Check
143	VX211	1	Top	2	2017EH	Check
144	VX211	1	Bottom	1	2017EH	Check
145	VX211	2	Top	3	2017EH	Check
146	VX211	2	Bottom	2	2017EH	Check
147	VX211	3	Top	3	2017EH	Check
148	VX211	3	Bottom	2	2017EH	Check
149	VX211	4	Top	3	2017EH	Check
150	VX211	4	Bottom	2	2017EH	Check
151	VX211	5	Top	1	2017EH	Check
152	VX211	5	Bottom	1	2017EH	Check
159	VX211	1	Top	3	2017GH1	Check
160	VX211	1	Bottom	3	2017GH1	Check
161	VX211	2	Top	3	2017GH1	Check
162	VX211	2	Bottom	3	2017GH1	Check
163	VX211	3	Top	1	2017GH1	Check
164	VX211	3	Bottom	1	2017GH1	Check
175	VX211	1	Top	3	2017GH3	Check
176	VX211	1	Bottom	2	2017GH3	Check
177	VX211	2	Top	4	2017GH3	Check
178	VX211	2	Bottom	2	2017GH3	Check
187	VX211	1	Top	4	2017GH6	Check
188	VX211	1	Bottom	4	2017GH6	Check
189	VX211	2	Top	3	2017GH6	Check
190	VX211	2	Bottom	3	2017GH6	Check
203	VX211	1	Top	2	2018GH1	Check
204	VX211	1	Bottom	2	2018GH1	Check
205	VX211	2	Top	3	2018GH1	Check
206	VX211	2	Bottom	3	2018GH1	Check
207	VX211	3	Top	3	2018GH1	Check
208	VX211	3	Bottom	3	2018GH1	Check
209	VX211	4	Top	3	2018GH1	Check
210	VX211	4	Bottom	3	2018GH1	Check
211	VX211	5	Top	3	2018GH1	Check
212	VX211	5	Bottom	2	2018GH1	Check
231	VX211	1	Top	3	2018GH3	Check
232	VX211	1	Bottom	2	2018GH3	Check
233	VX211	2	Top	2	2018GH3	Check
234	VX211	2	Bottom	2	2018GH3	Check
235	VX211	3	Top	3	2018GH3	Check
236	VX211	3	Bottom	2	2018GH3	Check
237	VX211	4	Top	4	2018GH3	Check
238	VX211	4	Bottom	4	2018GH3	Check
239	VX211	5	Top	3	2018GH3	Check
240	VX211	5	Bottom	2	2018GH3	Check
257	VX211	1	Top	1	2018GH6	Check
258	VX211	1	Bottom	1	2018GH6	Check
259	VX211	2	Top	3	2018GH6	Check
260	VX211	2	Bottom	3	2018GH6	Check
261	VX211	3	Top	2	2018GH6	Check
262	VX211	3	Bottom	2	2018GH6	Check
263	VX211	4	Top	3	2018GH6	Check
264	VX211	4	Bottom	3	2018GH6	Check
265	VX211	5	Top	2	2018GH6	Check
266	VX211	5	Bottom	2	2018GH6	Check
269	VX211	1	Top	3	Fall-2016	Check
270	VX211	1	Bottom	2	Fall-2016	Check
271	VX211	2	Top	4	Fall-2016	Check
272	VX211	2	Bottom	3	Fall-2016	Check
273	VX211	3	Top	2	Fall-2016	Check
274	VX211	3	Bottom	2	Fall-2016	Check
275	VX211	4	Top	2	Fall-2016	Check
276	VX211	4	Bottom	3	Fall-2016	Check
301	VX211	1	Top	1	June_2017	Check
302	VX211	1	Bottom	1	June_2017	Check
303	VX211	2	Top	3	June_2017	Check
304	VX211	2	Bottom	3	June_2017	Check
305	VX211	3	Top	4	June_2017	Check
306	VX211	3	Bottom	3	June_2017	Check
307	VX211	4	Top	3	June_2017	Check
308	VX211	4	Bottom	4	June_2017	Check
309	VX211	5	Top	4	June_2017	Check
310	VX211	5	Bottom	4	June_2017	Check
311	VX211	6	Top	1	June_2017	Check
312	VX211	6	Bottom	1	June_2017	Check
339	VX211	5	Top	1	Spring-2016	Check
340	VX211	5	Bottom	2	Spring-2016	Check
165	WNXW	1	Top	1	2017GH1	Check
166	WNXW	1	Bottom	1	2017GH1	Check
167	WNXW	2	Top	1	2017GH1	Check
168	WNXW	2	Bottom	1	2017GH1	Check
169	WNXW	3	Top	1	2017GH1	Check
170	WNXW	3	Bottom	1	2017GH1	Check
313	WNXW	1	Top	1	June_2017	Check
314	WNXW	1	Bottom	1	June_2017	Check
315	WNXW	2	Top	3	June_2017	Check
316	WNXW	2	Bottom	3	June_2017	Check
317	WNXW	3	Top	3	June_2017	Check
318	WNXW	3	Bottom	3	June_2017	Check
319	WNXW	4	Top	1	June_2017	Check
320	WNXW	4	Bottom	1	June_2017	Check
321	WNXW	5	Top	2	June_2017	Check
322	WNXW	5	Bottom	2	June_2017	Check
323	WNXW	6	Top	3	June_2017	Check
324	WNXW	6	Bottom	3	June_2017	Check

## Sheet: Title and notes
Title: : Responses of J. microcarpa x Serr clones inoculated with A. tumefaciens and controls
$ refers to the position of wound by which a plant was inocualted on the plant (for details see methods)
